# Supplementary material for: Loss of colonic fidelity enables multilineage plasticity and metastasis
Source: Nature. 2025 Jun 4;644(8076):547–56. doi: 10.1038/s41586-025-09125-5 (PMC12350155; doi:10.1038/s41586-025-09125-5)
Supplement: Supplementary file 4 — Supplementary Tables 1–11. [file 41586_2025_9125_MOESM4_ESM.zip]

Archive with 12 entries (12 files):
- 2023-12-22276B-s4/2023-12-22276B-Table S1. AKP + TGFB vs AKP ATRX + TGFB RNAseq.xlsx
- 2023-12-22276B-s4/2023-12-22276B-Table S10. HOMER TF enrichment human ATAC.xlsx
- 2023-12-22276B-s4/2023-12-22276B-Table S11. Primer sequences.xlsx
- 2023-12-22276B-s4/2023-12-22276B-Table S2. AKP vs AKP ATRX RNAseq.xlsx
- 2023-12-22276B-s4/2023-12-22276B-Table S3. TissueEnrich signatures.xlsx
- 2023-12-22276B-s4/2023-12-22276B-Table S4. AKP vs AKP ATRX scRNAseq cluster markers.csv
- 2023-12-22276B-s4/2023-12-22276B-Table S5. scRNAseq signatures.xlsx
- 2023-12-22276B-s4/2023-12-22276B-Table S6. ATACseq FDR0.01 results.xlsx
- 2023-12-22276B-s4/2023-12-22276B-Table S7. H3K27ac_diffbind_all_sites.xlsx
- 2023-12-22276B-s4/2023-12-22276B-Table S8 - AKP vs AKP HNF4A RNAseq.xlsx
- 2023-12-22276B-s4/2023-12-22276B-Table S9. Clinical characteristics.xlsx
- 2023-12-22276B-s4/Supplementary Table legends.docx
