# Supplementary material for: Loss of colonic fidelity enables multilineage plasticity and metastasis
Source: Nature. 2025 Jun 4;644(8076):547–56. doi: 10.1038/s41586-025-09125-5 (PMC12350155; doi:10.1038/s41586-025-09125-5)
Supplement: Supplementary file 4 — Supplementary Tables 1–11. [file 41586_2025_9125_MOESM4_ESM.zip › 2023-12-22276B-s4/2023-12-22276B-Table S1. AKP + TGFB vs AKP ATRX + TGFB RNAseq.xlsx]

## Sheet: Sheet 1
Symbol	ExpMean	Exp NT+TGFb	Exp KO2+TGFb	log2FC	lfcSE	Stat	p-value	padj
Sst	460.601	0	921.201	9.84894	1.28253	12.3613	4.23197e-35	3.25438e-32
Penk	216.354	0.703927	432.004	7.98937	0.461072	19.9001	4.05728e-88	4.99207e-84
Sparcl1	84.5037	0.0302488	168.977	7.3662	0.952285	13.8234	1.84217e-43	2.21868e-40
Cxcl14	152.908	0.892118	304.925	7.33703	0.550612	15.6398	3.89708e-55	9.58994e-52
Krt14	55.1621	0.557304	109.767	6.15233	0.649245	12.2597	1.49001e-34	1.01851e-31
Masp1	88.5838	2.29559	174.872	5.73785	0.480952	12.8226	1.22508e-37	1.07667e-34
Trbj1-3	88.8645	2.32032	175.409	5.73146	1.42213	4.83744	1.31521e-06	3.79421e-05
Gsdmc2	33.5568	0.350677	66.763	5.64874	0.685958	11.0392	2.47239e-28	1.06738e-25
Clca3b	204.764	7.55411	401.973	5.55792	0.628711	9.20941	3.27927e-20	6.16001e-18
Krt15	41.0007	1.84455	80.1568	4.83444	0.251734	22.5413	1.63515e-112	4.02377e-108
Trbj1-4	29.3264	1.12098	57.5318	4.78642	1.4886	3.61819	0.000296666	0.00456273
Sulf1	14.8151	0.263371	29.3667	4.58714	0.590157	14.4318	3.26638e-47	4.72818e-44
Gsdmcl-ps	13.2862	0.233997	26.3384	4.46952	0.875431	8.8937	5.91071e-19	9.96238e-17
Chst1	24.9775	1.45154	48.5035	4.33577	0.530393	9.72008	2.47584e-22	5.80243e-20
Krt31	13.487	0.423073	26.5509	4.27502	1.37755	4.55288	1	1
Twist1	35.412	2.63117	68.1928	4.25212	0.241593	19.4294	4.3527e-84	3.57037e-80
Clca4a	37.0396	2.82477	71.2544	4.23964	0.666637	7.30818	2.7079e-13	2.27426e-11
Mgp	187.762	18.2973	357.226	4.2144	0.402287	10.8625	1.73886e-27	6.6859e-25
Ppbp	73.8952	6.69112	141.099	4.20756	1.19671	3.57327	0.000352549	0.00529419
Krt33a	25.8655	1.80682	49.9242	4.18135	1.30382	3.94575	1	1
Krt5	9.99296	0.166756	19.8192	4.15734	0.826523	8.69736	3.39702e-18	5.22462e-16
4833423E24Rik	8.74084	0.0506068	17.4311	4.13285	0.792992	10.5509	5.03184e-26	1.65098e-23
Adam19	24.0526	1.83163	46.2736	4.06133	0.302424	15.4508	7.45136e-54	1.52803e-50
Uchl1	43.0747	3.9912	82.1583	4.0584	0.517766	8.37542	5.50273e-17	7.48128e-15
Npr3	11.744	0.478213	23.0097	4.02169	0.640096	8.91463	4.89436e-19	8.36392e-17
Ngf	19.3299	1.3756	37.2841	4.01039	0.503666	9.63762	5.54612e-22	1.24072e-19
Isl1	35.9777	3.42509	68.5304	3.97386	0.459274	9.43888	3.76792e-21	7.47749e-19
Aplnr	8.35795	0.144858	16.571	3.93996	0.674798	12.323	6.81386e-35	5.08108e-32
Fgf2	49.5737	5.50166	93.6458	3.86366	0.598134	7.24519	4.31846e-13	3.50721e-11
Thbs2	13.9285	0.933817	26.9231	3.85193	0.280065	17.2365	1.41447e-66	6.96144e-63
Irx2	9.64551	0.395786	18.8952	3.83327	0.372512	17.0507	3.45335e-65	1.41633e-61
Krt84	10.0171	0.485594	19.5486	3.78993	1.15678	4.84341	1	1
Krt6a	12.2686	0.838962	23.6983	3.74745	0.440452	11.2732	1.78075e-29	8.59232e-27
Hoxd9	8.78669	0.385781	17.1876	3.71418	0.312809	17.4112	6.78256e-68	4.17263e-64
Aqp3	10.18	0.671308	19.6886	3.62979	0.574202	9.45	3.38831e-21	6.89087e-19
Tmem119	16.1638	1.60837	30.7191	3.60414	0.782968	5.39053	7.02505e-08	2.59425e-06
Calca	9.95479	0.720325	19.1893	3.55283	0.760454	6.62324	3.51419e-11	2.14584e-09
Pgr	5.76701	0.0647197	11.4693	3.54984	0.714313	10.794	3.67432e-27	1.34952e-24
Foxd2	6.29969	0.206054	12.3933	3.47315	0.566195	10.6977	1.0437e-26	3.61737e-24
Cplx2	6.05928	0.169772	11.9488	3.46852	0.49231	12.4985	7.60914e-36	6.45675e-33
CT025618.1	8.01443	0.501227	15.5276	3.46067	0.50631	9.78629	1.28944e-22	3.051e-20
Wnt5a	31.8115	4.47358	59.1493	3.45799	0.343324	10.8649	1.69437e-27	6.61825e-25
Nts	6.12086	0.194703	12.047	3.449	0.944341	6.29333	3.10732e-10	1.64324e-08
Sall4	6.09149	0.195144	11.9878	3.4419	0.513235	14.9487	1.58812e-50	2.79146e-47
Gsdmc3	5.4069	0.106844	10.707	3.40284	0.674587	10.2448	1.24914e-24	3.57428e-22
Acta1	26.3351	3.75799	48.9122	3.39097	0.773911	5.13987	2.74931e-07	9.16733e-06
Igf2	16.4783	2.10958	30.8469	3.35636	1.18948	3.32921	0.000870924	0.011412
Nrn1	11.863	1.36193	22.3642	3.30626	0.361529	12.2829	1.11897e-34	7.86732e-32
Serpinh1	6.24028	0.345067	12.1355	3.28772	0.650137	8.90691	5.24735e-19	8.90529e-17
Slc7a8	22.9782	3.49038	42.4659	3.27497	0.394649	9.09939	9.08407e-20	1.61986e-17
S100a4	141.215	25.6438	256.787	3.27431	0.476645	7.44224	9.89958e-14	8.76291e-12
Dnajb13	6.01446	0.331293	11.6976	3.25366	0.654376	7.63012	2.34528e-14	2.33655e-12
Plcb4	9.72365	1.06476	18.3825	3.23071	0.337523	12.1836	3.80254e-34	2.3993e-31
Hspb1	333.003	64.194	601.811	3.2089	0.527466	6.45918	1.05269e-10	5.98257e-09
Ibsp	11.9976	1.55146	22.4438	3.19981	0.592237	6.35306	2.1107e-10	1.14912e-08
Clca3a2	5.08744	0.203561	9.97133	3.18836	0.533844	10.7318	7.21553e-27	2.53657e-24
S100a3	31.2231	5.38069	57.0655	3.1859	0.750469	4.82078	1.43001e-06	4.07979e-05
Csf2rb	11.8033	1.5633	22.0432	3.16827	0.448151	8.80767	1.27779e-18	2.05515e-16
Krt16	13.0121	1.80967	24.2145	3.16578	1.28677	3.09979	1	1
Iglon5	7.4192	0.696125	14.1423	3.15827	0.414349	10.7446	6.28543e-27	2.24162e-24
Dgki	5.2826	0.283593	10.2816	3.13571	0.677558	7.9421	1.98785e-15	2.3074e-13
Olfm1	8.46898	0.963053	15.9749	3.11223	0.374654	10.7996	3.45874e-27	1.28959e-24
Celf4	8.67762	1.03577	16.3195	3.08875	0.299045	12.1915	3.45021e-34	2.23429e-31
Emp3	28.4175	5.20579	51.6293	3.08418	0.687953	5.09568	3.47484e-07	1.1386e-05
Bmper	5.67116	0.424188	10.9181	3.06495	0.3227	15.055	3.20319e-51	6.0634e-48
Hoxd8	6.32966	0.567045	12.0923	3.0626	0.411546	12.1596	5.10199e-34	3.13874e-31
Col1a1	14.2157	2.26493	26.1665	3.0567	0.371908	9.95943	2.29371e-23	5.87954e-21
Fxyd4	11.3418	1.72029	20.9632	3.01326	0.533244	6.79548	1.07951e-11	7.31804e-10
Col8a1	10.4	1.53862	19.2614	2.99662	0.775594	4.59666	4.2931e-06	0.000107691
Sp9	4.95003	0.326542	9.57352	2.99471	0.579017	8.64632	5.31853e-18	8.02934e-16
Aebp1	16.2324	2.8437	29.6211	2.99396	0.461978	7.46189	8.52921e-14	7.63225e-12
Pde8a	6.04772	0.605514	11.4899	2.95966	0.448916	9.50673	1.96754e-21	4.06868e-19
Gm5886	3.73553	0.0910133	7.38005	2.94129	1.03381	6.21285	5.20324e-10	2.65511e-08
Chst13	3.68121	0.0828008	7.27962	2.9348	0.59359	10.9886	4.33507e-28	1.83927e-25
Trbj1-5	21.5342	4.22238	38.8459	2.93165	1.54415	2.46834	0.0135742	0.105341
Gpnmb	74.583	16.6536	132.512	2.91894	1.07153	2.88446	1	1
Cpm	196.212	45.1996	347.224	2.91406	0.498708	6.82777	8.62427e-12	5.94471e-10
Nipal4	4.01482	0.190635	7.83901	2.89215	0.50754	10.9292	8.36109e-28	3.42916e-25
Htra1	130.653	30.8858	230.421	2.85954	0.316406	9.42116	4.46116e-21	8.78242e-19
Krt90	41.1536	9.2352	73.072	2.85539	1.4921	2.18222	0.0290931	0.185926
Slc24a3	5.09606	0.493656	9.69846	2.84048	0.556962	7.95894	1.73513e-15	2.0236e-13
Gm11127	5.29306	0.558767	10.0274	2.82261	0.714499	6.15541	7.48849e-10	3.72276e-08
Adgra1	6.12723	0.780701	11.4738	2.80838	0.603021	6.78279	1.17879e-11	7.93907e-10
Cd36	3.3312	0.093342	6.56906	2.79137	0.824896	6.77633	1.23268e-11	8.24285e-10
Whrn	101.686	25.0143	178.357	2.78546	0.243196	11.6822	1.57089e-31	8.78554e-29
Gpc6	8.59229	1.44028	15.7443	2.77855	0.728175	5.0055	5.57162e-07	1.74658e-05
Serpine2	607.458	154.354	1060.56	2.77256	0.482874	5.70377	1.17186e-08	4.87937e-07
Adgrf4	3.52927	0.163024	6.89551	2.76315	0.558587	11.1884	4.64853e-29	2.11835e-26
Tpm2	21.7458	4.87695	38.6146	2.75289	0.520054	5.77781	7.56797e-09	3.24447e-07
Krtap6-5	2.82923	0	5.65846	2.73519	2.73758	3.12563	1	1
Fah	7.97984	1.34899	14.6107	2.73242	0.53274	6.80235	1.02924e-11	7.01592e-10
Trbc2	5.83776	0.81108	10.8644	2.71172	0.628749	5.94644	2.74042e-09	1.26999e-07
Gja5	4.95422	0.579813	9.32863	2.70882	0.458296	8.54278	1.31026e-17	1.90786e-15
Prss46	41.4015	10.3102	72.4928	2.69998	0.647404	4.41244	1.02213e-05	0.000234852
1810065E05Rik	4.37262	0.439486	8.30576	2.69257	0.866749	4.96402	6.90498e-07	2.10816e-05
Cartpt	2.8246	0.0334177	5.61578	2.67849	1.21948	5.96864	2.39238e-09	1.11499e-07
Dact1	13.8043	3.05475	24.5538	2.65586	0.611588	4.94842	7.48199e-07	2.26188e-05
Clca3a1	3.51082	0.242771	6.77887	2.646	0.505893	9.50048	2.0893e-21	4.28446e-19
Flrt2	5.69432	0.85775	10.5309	2.63388	0.675792	5.4367	5.42756e-08	2.036e-06
Abcc12	9.19331	1.83558	16.551	2.62984	0.502279	6.25968	3.85758e-10	2.01973e-08
Cpxm2	3.54986	0.267352	6.83237	2.62763	0.683923	8.18569	2.70757e-16	3.45222e-14
Ly6c2	107.616	29.4215	185.81	2.61841	0.366574	5.64145	1.68624e-08	6.93471e-07
Hao1	10.4564	2.22108	18.6918	2.61198	0.443077	6.81953	9.13366e-12	6.27824e-10
Krt33b	6.584	1.13461	12.0334	2.61017	1.37378	2.68246	1	1
Trbc1	505.504	142.039	868.969	2.60456	0.280029	9.19367	3.79648e-20	7.02435e-18
Gm11007	20.0415	4.95739	35.1256	2.60027	0.888975	3.06338	0.00218854	0.024347
Col17a1	2.74106	0.0816372	5.40049	2.56497	0.476685	13.0391	7.33555e-39	6.94282e-36
Edn2	6.82592	1.26944	12.3824	2.55993	1.31579	2.67708	0.00742665	0.0663357
Nat8l	8.80795	1.86514	15.7508	2.54755	0.492283	5.82668	5.65407e-09	2.47572e-07
Slc6a12	3.0347	0.182978	5.88642	2.54133	0.707341	7.56128	3.99131e-14	3.82171e-12
Tbx2	2.70814	0.0914437	5.32484	2.53479	0.444803	13.172	1.27224e-39	1.30447e-36
Sparc	16.623	4.20055	29.0454	2.53041	0.719232	3.90618	9.37653e-05	0.00167931
Htra4	2.82611	0.136278	5.51594	2.51966	0.802212	6.91484	4.68404e-12	3.34101e-10
Loxl2	6.72776	1.32096	12.1346	2.50057	0.323027	9.90052	4.14116e-23	1.02935e-20
Tnni1	147.088	43.591	250.586	2.49622	1.10134	2.49599	0.0125605	0.0994235
Col6a1	4.5036	0.660459	8.34674	2.49288	0.536022	7.08094	1.43179e-12	1.1045e-10
Nkd2	7.26121	1.49667	13.0257	2.49	0.482396	7.06106	1.65234e-12	1.26669e-10
Sptssb	6.48746	1.26308	11.7119	2.48981	0.5844	5.64127	1.68802e-08	6.93471e-07
Pcolce	44.9657	12.8936	77.0378	2.48975	0.339709	8.6391	5.66584e-18	8.50152e-16
Dlx2	2.35665	0.022441	4.69085	2.47663	0.927664	8.41903	3.79623e-17	5.27783e-15
Tgm3	3.79273	0.47262	7.11285	2.46182	0.410495	9.66517	4.23924e-22	9.6592e-20
Gm13486	2.24704	0	4.49409	2.45788	1.58476	3.93054	8.47546e-05	0.00153695
Cald1	15.617	4.17639	27.0576	2.43838	0.235495	11.6702	1.80961e-31	9.89576e-29
Aldh1a3	205.314	63.4206	347.207	2.43435	0.311185	7.96759	1.61802e-15	1.90508e-13
Slc9b1	2.54695	0.112409	4.98149	2.42682	0.613387	8.21329	2.15212e-16	2.77274e-14
Csrp2	500.696	156.345	845.047	2.42681	0.430013	5.82431	5.73481e-09	2.50661e-07
Trbj1-7	31.3	9.13687	53.4632	2.42567	1.16675	2.38886	0.0169007	0.125231
Pyy	2.42639	0.0774273	4.77536	2.42232	1.45564	4.14257	3.43437e-05	0.000694438
Lrrc15	4.67693	0.78591	8.56794	2.42155	1.4068	2.63384	1	1
Traj25	2.1783	0	4.3566	2.42132	4.00904	0.585703	0.558075	0.960963
Prex2	25.5593	7.40373	43.7148	2.41165	0.366921	7.23537	4.64253e-13	3.74797e-11
Olfm2	7.67991	1.74957	13.6103	2.4097	0.29053	10.4841	1.02231e-25	3.22525e-23
Trbj1-6	1215.01	384.996	2045.03	2.40617	0.328457	7.63858	2.19635e-14	2.19707e-12
Scn5a	5.23428	0.987683	9.48088	2.3986	0.390295	8.20884	2.23328e-16	2.86232e-14
Krt17	3.43543	0.417886	6.45298	2.39408	0.826049	4.93887	7.85755e-07	2.36669e-05
Cck	5.66733	1.13974	10.1949	2.38734	1.03164	3.46953	0.000521376	0.00740336
Sprr2a1	88.1912	27.6747	148.708	2.3843	0.334328	7.57146	3.69064e-14	3.56154e-12
Pla2g7	3.75949	0.53975	6.97923	2.37355	0.67272	5.73706	9.63328e-09	4.08717e-07
Foxo6	4.72135	0.857062	8.58564	2.36785	0.339551	10.0475	9.42412e-24	2.49364e-21
P3h4	17.4401	4.98828	29.8919	2.36701	0.313838	8.17402	2.98278e-16	3.7259e-14
Fstl1	12.9007	3.52959	22.2718	2.36113	0.314705	14.4818	1.57835e-47	2.4275e-44
Cybrd1	3.17486	0.368434	5.98128	2.35097	0.551036	7.36701	1.74495e-13	1.50139e-11
Igfbp7	50.8208	16.0961	85.5455	2.33979	0.444052	5.50965	3.59545e-08	1.39334e-06
Tgfbi	15.6868	4.53352	26.8401	2.3309	0.257668	10.4688	1.20149e-25	3.74256e-23
Serpinf1	2.59927	0.203662	4.99489	2.3163	1.01767	4.98307	6.25824e-07	1.94203e-05
Itm2a	12.5838	3.54316	21.6244	2.31611	0.35114	7.34656	2.03371e-13	1.73769e-11
Gja1	27.3351	8.5061	46.1642	2.31077	0.511406	4.81084	1.50296e-06	4.26094e-05
Rxfp1	1.99935	0.0113462	3.98735	2.302	0.943269	8.81065	1.2442e-18	2.01429e-16
Efhd1	9.38167	2.5235	16.2398	2.29066	0.475984	5.77941	7.49621e-09	3.22494e-07
Mup-ps23	5.12438	1.09847	9.15028	2.27411	0.499819	6.05752	1.38236e-09	6.68314e-08
Sprr2a2	42021.2	14401.8	69640.6	2.2736	0.625552	3.94064	8.1265e-05	0.00148131
Tuba1a	371.227	126.944	615.51	2.26861	0.225666	10.0643	7.94582e-24	2.12533e-21
Krt81	46.9521	15.5165	78.3878	2.26501	1.67159	1.57656	0.114898	0.466467
Cox4i2	3.27792	0.475361	6.08048	2.26278	1.22805	3.21424	1	1
Fam161a	5.58798	1.27261	9.90335	2.26235	0.302154	10.746	6.18628e-27	2.2387e-24
Dusp2	2.81809	0.340387	5.29579	2.23174	0.629811	6.64646	3.00223e-11	1.8751e-09
Piezo2	25.048	8.21377	41.8822	2.21852	0.596738	3.69495	0.00021993	0.0035166
Eno3	79.7169	27.6389	131.795	2.21315	0.405652	5.69891	1.20578e-08	5.01212e-07
Col6a2	1.88621	0.024676	3.74775	2.21208	0.669675	10.6138	2.57192e-26	8.66983e-24
Msx1	68.1118	23.5634	112.66	2.21014	0.236225	9.56455	1.1269e-21	2.39058e-19
Sdc2	5.52708	1.32352	9.73065	2.20735	0.670783	4.33598	1.45112e-05	0.000321705
Sncg	2.35532	0.195393	4.51524	2.20594	1.0501	4.58269	4.59031e-06	0.000114562
Syn1	4.64057	1.01628	8.26487	2.20007	0.586693	5.0323	4.8462e-07	1.53718e-05
Gm10229	1.78362	0	3.56724	2.19132	3.90915	1.99379	0.0461752	0.258657
Qpct	3.27519	0.541625	6.00875	2.18471	0.514467	6.69822	2.10978e-11	1.34154e-09
Slc14a2	2.83696	0.384428	5.28949	2.18365	1.44184	2.61009	0.00905174	0.0775846
Trim29	28.461	9.6689	47.2531	2.17721	0.4932	4.6765	2.91811e-06	7.6801e-05
Cyp2j12	2.17047	0.150982	4.18995	2.17286	1.97721	2.49552	0.0125773	0.0994235
Dab2	2.10515	0.131436	4.07887	2.16635	0.75438	8.80089	1.35737e-18	2.16898e-16
Col6a3	2.40131	0.244392	4.55823	2.15918	0.610823	7.27546	3.45242e-13	2.85091e-11
Akap12	4.24978	0.93269	7.56686	2.14816	0.489623	6.0178	1.76803e-09	8.31889e-08
Kcnmb4	5.44574	1.3803	9.51118	2.14271	0.320183	9.00667	2.12417e-19	3.68109e-17
Cd40	16.4603	5.44816	27.4725	2.14261	0.25564	9.21445	3.12868e-20	5.92234e-18
Fbxo32	8.23027	2.42798	14.0326	2.13266	0.408319	6.07773	1.21895e-09	5.91635e-08
Krt36	24.3603	8.44168	40.2789	2.12829	0.538277	4.52808	5.9522e-06	0.000144165
Dbn1	63.9237	23.2661	104.581	2.12134	0.290887	7.8902	3.01693e-15	3.35931e-13
Usp44	2.59622	0.358896	4.83354	2.10194	0.489289	7.58746	3.26239e-14	3.17316e-12
Mcub	14.9893	5.08674	24.8919	2.08876	0.372076	6.2459	4.21379e-10	2.18301e-08
Igkv12-89	2.92466	0.495197	5.35412	2.08736	1.04982	3.30882	0.000936906	0.0121026
Dlg4	7.23604	2.1488	12.3233	2.08107	0.373826	6.92726	4.29062e-12	3.08724e-10
Cxcl5	72.9209	27.2775	118.564	2.08006	1.07975	1.868	0.0617619	0.313758
Rnase2b	2.48271	0.336687	4.62874	2.07415	0.668654	5.72278	1.04792e-08	4.41564e-07
Palm	13.9696	4.74977	23.1895	2.0728	0.289995	8.3362	7.67147e-17	1.03158e-14
Ptprg	321.606	122.976	520.236	2.07188	0.45296	4.14203	3.44249e-05	0.000695435
Fabp7	1.63292	0.0172958	3.24855	2.06223	1.49086	4.63433	3.58104e-06	9.16985e-05
Mpped2	1.61198	0.00989517	3.21406	2.061	1.10503	6.59272	4.3183e-11	2.59816e-09
Dmpk	81.5152	30.9916	132.039	2.05608	0.339609	5.96407	2.46034e-09	1.1445e-07
Gprc5d	55.8749	21.0752	90.6745	2.05409	1.32548	1.77285	0.0762537	0.359981
Scn2b	9.42835	3.04916	15.8075	2.05341	0.501836	4.81771	1.45215e-06	4.13116e-05
Fermt2	29.8004	10.9712	48.6296	2.05163	0.319116	6.93389	4.09421e-12	2.95456e-10
Hebp1	5.76702	1.63158	9.90245	2.05065	0.454425	6.71792	1.84342e-11	1.19376e-09
Bmp1	82.2195	31.4116	133.027	2.04794	0.21732	9.97029	2.05632e-23	5.32651e-21
Sertad4	7.14212	2.17651	12.1077	2.04491	0.305921	7.90388	2.70358e-15	3.05182e-13
Steap4	1.7071	0.0583153	3.35588	2.04119	0.739181	8.28185	1.21276e-16	1.59591e-14
Csdc2	20.4225	7.38625	33.4587	2.03877	0.543285	3.98509	6.74548e-05	0.00125657
Smt3h2-ps4	1.55175	0	3.10349	2.03685	2.45895	2.34421	0.0190674	0.137196
Gm12897	1.8033	0.102821	3.50378	2.02994	1.64221	2.7511	0.00593962	0.0551555
Ceacam11	1.56989	0.0124697	3.12731	2.02732	1.36796	5.41228	6.22278e-08	2.31665e-06
Fscn1	20.8008	7.59621	34.0054	2.0258	0.15334	14.7582	2.72302e-49	4.46721e-46
Gm16215	1.76555	0.0988377	3.43226	2.01206	1.20096	4.35835	1.31048e-05	0.000293434
Itga1	2.0316	0.210442	3.85276	2.00327	0.545477	8.49682	1.94849e-17	2.7877e-15
Rcan2	7.55445	2.43079	12.6781	1.99526	0.376594	6.19269	5.91468e-10	2.98255e-08
Bmyc	11.6905	4.09382	19.2871	1.99374	0.524321	4.25848	2.05824e-05	0.000437767
Fxyd1	5.45636	1.59593	9.31679	1.99067	0.904813	2.81638	0.00485686	0.0468412
Moxd1	3.77212	0.919028	6.62521	1.9904	0.644772	4.90012	9.57775e-07	2.84993e-05
Wnt16	5.68919	1.69572	9.68267	1.98653	0.699637	4.26548	1.99473e-05	0.000427209
Apobr	20.2251	7.59655	32.8537	1.97749	0.41405	4.64901	3.33538e-06	8.63968e-05
B3glct	15.1643	5.55398	24.7746	1.97551	0.277911	7.02012	2.21684e-12	1.64313e-10
St6galnac3	1.48838	0.0099	2.96685	1.97378	0.905086	7.40799	1.28225e-13	1.1229e-11
3632451O06Rik	2.57149	0.453695	4.68929	1.96853	0.819137	4.00445	6.21621e-05	0.00117128
Spp1	721.981	293.697	1150.26	1.96592	0.643897	2.9069	0.00365024	0.0372614
Zbtb7c	6.80181	2.18744	11.4162	1.96175	0.371956	6.63463	3.25311e-11	2.01109e-09
Steap3	3.24921	0.739335	5.7591	1.95829	0.524097	5.59216	2.24268e-08	9.00291e-07
Gas7	5.92702	1.85139	10.0026	1.94811	1.41609	1.68982	1	1
Cdkn1c	30.0249	11.797	48.2528	1.9444	1.90849	1.20016	1	1
Msx2	20.4261	7.86455	32.9877	1.93889	0.571355	3.6896	0.000224605	0.00358436
Stk32a	1.66172	0.101416	3.22203	1.93858	0.671053	7.20108	5.97389e-13	4.78845e-11
Sumo3	9.48849	3.34134	15.6356	1.93806	1.0404	2.18976	0.0285415	0.183669
Tcea3	4.34082	1.22664	7.455	1.92494	0.602778	4.75929	1.94274e-06	5.28838e-05
Htr2b	2.22466	0.349449	4.09987	1.91809	0.442471	9.63463	5.70978e-22	1.26582e-19
Pfn2	20.2731	7.93322	32.613	1.91177	0.343532	5.91329	3.35343e-09	1.53671e-07
Itgb5	93.3834	38.6757	148.091	1.90987	0.260998	7.47622	7.64906e-14	6.94568e-12
Tmsb15b2	2.03288	0.283504	3.78225	1.8976	1.17986	3.73316	0.000189096	0.00309392
Plpp3	8.96869	3.24613	14.6913	1.88574	0.282892	7.79242	6.57365e-15	7.03323e-13
Sh3tc2	4.45652	1.32423	7.58882	1.88571	0.764266	3.40892	0.000652215	0.00896131
Krtap22-2	1.62129	0.117162	3.12543	1.88471	1.81964	2.71033	0.00672156	0.0609672
Kit	2.27391	0.396536	4.15128	1.88308	0.861082	4.78936	1.67318e-06	4.68413e-05
Ogdhl	8.97418	3.2653	14.683	1.87849	0.419581	5.07046	3.96849e-07	1.28158e-05
Zfp773	2.33303	0.428478	4.23758	1.87442	0.527652	6.63785	3.18302e-11	1.97797e-09
Pbxip1	28.655	11.7162	45.5938	1.87347	0.607874	3.34627	0.000819065	0.0108421
Sncaip	1.33291	0.0069105	2.65891	1.86148	1.27175	6.93616	4.02908e-12	2.92471e-10
Ephb6	88.5397	37.6745	139.405	1.86014	0.291653	6.51878	7.08826e-11	4.13336e-09
Cd33	3.05675	0.752943	5.36057	1.85938	0.676834	3.83321	0.000126484	0.00217963
Man1c1	29.3178	12.1263	46.5093	1.85575	0.264708	7.4576	8.81148e-14	7.85627e-12
Krt34	77.9811	33.1979	122.764	1.85561	1.60193	1.34745	0.177836	0.599725
Dlc1	2.62917	0.574762	4.68358	1.85167	0.377956	8.5157	1.65585e-17	2.38287e-15
Apbb1	4.54761	1.41014	7.68509	1.84943	0.282677	11.3895	4.71783e-30	2.47014e-27
Vegfc	7.72319	2.7916	12.6548	1.84853	0.365625	6.73442	1.64589e-11	1.07718e-09
Fmod	1.45851	0.069743	2.84727	1.84657	1.93628	2.97687	1	1
Tfap2c	1.79092	0.218015	3.36382	1.84106	0.517695	7.93895	2.03896e-15	2.35563e-13
Lipa	12.5022	4.90231	20.1021	1.83803	0.536718	3.86351	0.000111768	0.00195617
Rgs4	1.76017	0.20817	3.31217	1.83559	0.685557	7.87123	3.51167e-15	3.89257e-13
Fgfr2	11.2868	4.40618	18.1674	1.82597	1.15841	2.11438	0.0344825	0.209776
S1pr3	2.83156	0.68708	4.97604	1.82466	0.449707	6.31398	2.71954e-10	1.45484e-08
Cav1	62.7293	27.0775	98.381	1.82356	0.378695	4.66109	3.14537e-06	8.20797e-05
Plb1	2.25571	0.435567	4.07586	1.82203	0.556227	3.1247	0.00177986	0.0204954
Klhdc8a	32.6743	13.8736	51.4751	1.81888	0.704145	2.85695	0.00427737	0.0423061
Gm17660	1.26025	0	2.5205	1.81578	1.73075	3.6768	0.000236179	0.00374719
Krt76	1.45427	0.0886812	2.81987	1.81094	2.2196	2.24664	0.0246633	0.165459
Grb10	21.6705	9.05856	34.2824	1.81053	0.444625	4.30128	1.69812e-05	0.000369473
Magi2	2.34104	0.484113	4.19796	1.80834	0.518	7.28328	3.25811e-13	2.70863e-11
Pde10a	1.27893	0.0124982	2.54536	1.80801	1.10612	7.6118	2.70296e-14	2.66058e-12
Trac	4.3832	1.39624	7.37017	1.80449	0.694027	3.27796	0.00104559	0.0132152
Spsb1	14.831	6.05094	23.611	1.80341	0.416068	4.60216	4.18133e-06	0.000105101
Pdzd2	2.68559	0.646452	4.72473	1.79785	0.511447	6.56381	5.24486e-11	3.10406e-09
Tle6	53.1103	23.1879	83.0327	1.79666	0.310712	6.02027	1.74123e-09	8.22423e-08
Msrb2	19.6218	8.2231	31.0206	1.79568	0.18992	10.3778	3.13035e-25	9.28092e-23
Sstr2	1.90533	0.299503	3.51115	1.79554	0.710869	4.81842	1.44702e-06	4.12132e-05
Egr3	3.12652	0.848313	5.40474	1.79293	0.40402	7.30348	2.80422e-13	2.34715e-11
Hsp25-ps1	2.46143	0.555325	4.36753	1.78704	0.935766	3.33147	0.000863887	0.0113345
Dcbld2	91.9677	40.8673	143.068	1.78285	0.339238	5.22471	1.74433e-07	6.03718e-06
Upk1a	6.83667	2.53885	11.1345	1.77776	0.755653	3.12676	0.00176745	0.0203811
Wfdc13	4.63599	1.55772	7.71427	1.76852	0.746376	3.28153	0.00103247	0.0130761
Gcgr	2.4249	0.554382	4.29542	1.7684	0.465695	6.41036	1.45181e-10	8.11957e-09
Gdpd2	4.08659	1.31049	6.86269	1.76682	0.423086	5.81277	6.1447e-09	2.66682e-07
Vim	367.076	166.266	567.886	1.766	0.655635	2.61182	0.0090061	0.0774091
Armc9	12.1688	4.99568	19.3419	1.76246	0.271285	6.75428	1.43548e-11	9.47033e-10
Col3a1	1.43759	0.111215	2.76396	1.76012	1.16537	5.8682	4.40552e-09	1.97111e-07
Krtap13-1	22.0787	9.5211	34.6363	1.76006	2.33811	0.928831	1	1
Cadm4	73.7163	33.4194	114.013	1.7405	0.467321	4.22049	2.43772e-05	0.000511402
Il18	3.61204	1.12627	6.09781	1.73905	0.557471	4.54649	5.45489e-06	0.000133737
Gm47605	1.166	0	2.332	1.73639	2.7671	1.79937	0.0719609	0.348106
Calcb	25.9552	11.445	40.4655	1.73635	0.584152	3.1439	0.0016671	0.0194335
Pla1a	5.04672	1.79196	8.30148	1.73618	0.533081	4.20823	2.57375e-05	0.000536281
Krtap1-5	25.4678	11.2467	39.689	1.73224	1.64739	1.27708	0.201573	0.641848
Nrep	38.7148	17.4117	60.018	1.72861	0.308617	5.71617	1.0895e-08	4.57517e-07
Asap3	1.98309	0.38718	3.579	1.72288	0.499762	6.63527	3.23901e-11	2.0077e-09
Meis3	19.9562	8.74837	31.164	1.72221	0.220511	7.91427	2.48706e-15	2.83341e-13
Mest	4.0277	1.34109	6.71431	1.72036	0.880323	3.64485	0.00026755	0.00415648
Nov	1.71859	0.266303	3.17089	1.71973	0.903028	3.80512	0.000141735	0.00240207
Arpp21	1.53497	0.180787	2.88916	1.71971	0.809822	5.35704	8.45961e-08	3.06589e-06
Smarcd3	9.5261	3.91039	15.1418	1.7169	0.361865	5.15267	2.56803e-07	8.62129e-06
Col12a1	1.57863	0.203638	2.95363	1.71578	0.748317	4.36629	1.26375e-05	0.000284262
Ctsf	12.6941	5.39265	19.9956	1.7156	0.374404	5.27029	1.36208e-07	4.82463e-06
Ndrg4	23.0203	10.2314	35.8091	1.71252	0.450003	3.89685	9.74532e-05	0.00174283
Ccdc102a	15.5448	6.73758	24.3521	1.71215	0.201446	9.29518	1.46951e-20	2.84738e-18
Igfbp3	30.1119	13.5621	46.6618	1.71061	0.504371	3.43133	0.000600626	0.00836931
Myl10	2.55071	0.663332	4.43808	1.70902	0.918241	3.13205	0.00173587	0.0200829
2810047C21Rik1	1.8227	0.323364	3.32204	1.7075	1.35608	2.50731	0.0121654	0.0971021
Rhov	7.26679	2.87667	11.6569	1.70704	0.578675	3.76249	0.000168228	0.00278958
Pf4	2.65636	0.714948	4.59776	1.70669	1.1612	2.56203	0.0104061	0.0860461
Sprr1b	1.28417	0.0725793	2.49577	1.70452	1.10085	4.58516	4.53633e-06	0.00011333
Heg1	5.27253	1.95201	8.59305	1.70029	0.359191	6.47376	9.55914e-11	5.49606e-09
Fam189a2	15.8979	6.9575	24.8383	1.69912	0.565793	3.39705	0.000681156	0.00929666
Dmp1	1.12159	0	2.24318	1.69741	1.39048	6.7192	1.82724e-11	1.1864e-09
Schip1	14.7602	6.43455	23.0858	1.69587	0.342113	5.27679	1.31469e-07	4.67514e-06
Gm13453	7.32228	2.9276	11.717	1.69504	0.633792	3.08714	0.00202095	0.0228336
Serping1	1.13331	0.0074415	2.25918	1.69381	1.51291	5.17503	2.27877e-07	7.7453e-06
Adgrf5	1.42138	0.144412	2.69835	1.69227	0.757445	5.91786	3.26151e-09	1.50017e-07
Map3k6	15.5296	6.81754	24.2416	1.69102	0.190955	9.15664	5.35364e-20	9.7587e-18
Frmd4a	10.4443	4.41315	16.4754	1.69078	0.413355	4.85788	1.18651e-06	3.45126e-05
Pcp4l1	4.81426	1.75151	7.87701	1.68985	0.383504	5.59237	2.23995e-08	9.00291e-07
Atp2b4	5.35753	2.01071	8.70434	1.68852	0.317305	9.56474	1.12479e-21	2.39058e-19
Gdpd5	61.3912	28.594	94.1884	1.68548	0.424681	4.58171	4.61184e-06	0.000114983
Gm15079	1.74607	0.302823	3.18932	1.68508	1.87277	1.62528	0.104103	0.439486
Slc4a8	9.5887	4.03681	15.1406	1.68011	0.585625	3.7302	0.000191328	0.00311831
Mgst3	278.782	132.382	425.182	1.67591	0.323842	5.3926	6.9445e-08	2.57753e-06
Cyp26b1	25.0202	11.4255	38.6148	1.67273	0.53821	3.22413	0.00126356	0.0154234
Hand2	1.14563	0.0256693	2.26559	1.67078	1.20525	5.08641	3.64901e-07	1.18934e-05
Runx3	6.66627	2.66676	10.6658	1.66971	0.351951	5.56541	2.61532e-08	1.03303e-06
Igkv4-63	3.19116	1.00574	5.37658	1.66865	1.01432	2.42496	0.0153099	0.115851
Gm5931	1.76342	0.322891	3.20396	1.66805	0.87973	3.61242	0.000303354	0.00465395
Smad9	1.68527	0.285778	3.08476	1.66761	0.555313	6.03247	1.61476e-09	7.65628e-08
Ndufa4l2	1.12348	0.0198035	2.22717	1.66198	1.51929	4.34338	1.40307e-05	0.000312458
Traj32	6.09617	2.41207	9.78028	1.65968	2.72881	1.0477	0.294779	0.782412
Atoh8	31.6809	14.7164	48.6454	1.65939	0.243062	7.23529	4.64536e-13	3.74797e-11
Gpr161	5.67044	2.21166	9.12921	1.65713	0.253923	8.87446	7.02748e-19	1.17641e-16
Hoxd4	1.19863	0.059568	2.33769	1.65537	0.865313	6.05363	1.41619e-09	6.81986e-08
Tmem144	8.34294	3.50384	13.182	1.65484	0.433683	4.36263	1.28506e-05	0.000288004
Ust	1.339	0.128279	2.54972	1.65358	0.577869	7.47728	7.58758e-14	6.91538e-12
Gspt2	1.58708	0.248906	2.92525	1.65212	0.99952	3.74379	0.000181266	0.00298567
Csf2rb2	4.97009	1.88359	8.05659	1.6511	0.810719	2.7794	0.00544596	0.0514621
Paqr5	14.8789	6.67482	23.083	1.64981	0.413187	4.65474	3.24394e-06	8.42055e-05
Ptprm	1.31109	0.117392	2.50479	1.64919	0.570103	9.86299	6.02304e-23	1.48215e-20
Tmsb15l	1.38126	0.151626	2.61089	1.64868	1.14112	3.79155	0.000149708	0.00251984
Wnt4	11.0088	4.81433	17.2032	1.64651	0.743575	2.69141	0.00711516	0.0638781
Acot4	1.51041	0.216378	2.80444	1.64509	0.362213	6.30075	2.96201e-10	1.57088e-08
St6gal1	17.7787	8.11499	27.4425	1.64173	0.355568	4.78542	1.70629e-06	4.7498e-05
Matn2	2.44705	0.673995	4.2201	1.64078	0.443998	5.88891	3.88742e-09	1.76173e-07
Pcsk5	4.81265	1.8255	7.79981	1.63897	0.563774	3.5333	0.000410405	0.00601146
Fndc3c1	1.1162	0.0290253	2.20337	1.63831	1.25126	5.45976	4.76778e-08	1.81058e-06
Ctnnb1	905.483	440.244	1370.72	1.63634	0.156933	10.3501	4.17931e-25	1.22434e-22
Megf9	8.33865	3.54787	13.1294	1.63544	0.333736	6.45969	1.0492e-10	5.97654e-09
Lypd6	2.9258	0.912559	4.93904	1.63473	0.281777	9.59333	8.52841e-22	1.85723e-19
Ptpn5	1.98768	0.456834	3.51852	1.63301	0.630787	4.65086	3.30559e-06	8.57154e-05
Syt17	5.54154	2.191	8.89209	1.63227	0.700843	3.24752	0.00116417	0.0144322
Gm12178	1.04043	0	2.08087	1.62334	1.74184	3.16366	0.00155796	0.0184028
Gm37421	2.00603	0.4745	3.53756	1.62169	2.38334	0.996754	0.318884	0.812855
Dpy19l1	26.4115	12.4495	40.3734	1.62115	0.306643	5.47597	4.35124e-08	1.66784e-06
Trim9	1.21319	0.0902917	2.3361	1.61345	0.903434	4.95726	7.14944e-07	2.17202e-05
Atp6v1g1	597.576	293.915	901.238	1.61321	0.259946	6.2126	5.2114e-10	2.65511e-08
Neto2	75.0296	36.4779	113.581	1.61226	0.471514	3.37369	0.000741691	0.00997896
Dpp6	1.51262	0.238767	2.78648	1.61195	0.630109	6.75947	1.38501e-11	9.21145e-10
Tcf7l1	4.38952	1.659	7.12003	1.6106	0.303157	7.78629	6.90061e-15	7.28799e-13
Krt35	1.30169	0.139254	2.46413	1.6044	0.91494	4.59388	4.35077e-06	0.000108805
Sh2b2	6.17331	2.55161	9.79501	1.60382	0.314556	6.25264	4.03582e-10	2.09522e-08
Klk15	1.01918	0	2.03835	1.60329	1.72854	4.40049	1.08006e-05	0.000246779
St3gal5	8.36586	3.64957	13.0822	1.5987	0.464648	4.10424	4.05643e-05	0.000801772
Usp35	16.9291	7.90191	25.9563	1.59844	0.27463	6.96502	3.2836e-12	2.40485e-10
Chp2	2.14055	0.559361	3.72173	1.59836	0.894681	3.29247	0.000993109	0.0126558
Gfpt2	1.29278	0.140381	2.44519	1.59507	0.647602	6.25861	3.88416e-10	2.02933e-08
Slc38a4	76.2619	37.4649	115.059	1.59325	1.09189	1.33984	0.180298	0.604055
Hrh3	1.9839	0.487165	3.48063	1.59114	0.429771	7.269	3.62163e-13	2.9707e-11
Wfdc18	9.18881	4.07902	14.2986	1.59078	0.551284	3.13655	0.00170945	0.0198425
Adamtsl2	2.01959	0.505318	3.53386	1.59067	0.514368	5.71947	1.06859e-08	4.49504e-07
Gm21972	1.55178	0.273314	2.83024	1.58885	0.869796	3.83591	0.000125099	0.0021588
Cyp4f39	10.0451	4.51338	15.5768	1.58815	0.772254	2.58385	0.00977046	0.0819466
Rbp7	1.46975	0.232878	2.70662	1.58807	0.90043	4.11587	3.85729e-05	0.000769208
Tmem159	25.7396	12.3669	39.1123	1.58538	0.398974	3.71216	0.0002055	0.00331821
Fam167a	6.13902	2.57355	9.7045	1.58279	0.247924	7.68631	1.51438e-14	1.56579e-12
Rab7b	1.93494	0.471768	3.39811	1.57933	0.414626	7.75925	8.54324e-15	8.94605e-13
Rbpms2	13.5889	6.33575	20.842	1.57409	0.351108	4.85857	1.18235e-06	3.44323e-05
Serp2	7.51521	3.299	11.7314	1.56632	0.387824	4.77526	1.79477e-06	4.95663e-05
Trpv6	2.53794	0.788411	4.28748	1.5639	0.423088	5.907	3.48393e-09	1.59354e-07
Gpc3	1.29329	0.16093	2.42566	1.5611	0.855862	4.5425	5.55898e-06	0.000135844
Rab3b	22.9628	11.1392	34.7863	1.55973	0.363511	4.77441	1.80231e-06	4.96098e-05
Tiam2	22.1737	10.7704	33.5771	1.55466	0.292533	5.44764	5.10422e-08	1.9235e-06
Tma7-ps	0.967808	0	1.93562	1.55366	3.94458	0.963983	0.335054	0.832494
Kank2	11.5944	5.40248	17.7863	1.55298	0.188957	9.32733	1.08574e-20	2.12046e-18
Adrb2	7.52784	3.33855	11.7171	1.55149	0.413766	4.32957	1.49398e-05	0.000330017
Gldn	1.21376	0.126479	2.30104	1.5511	0.609511	6.81551	9.3927e-12	6.43832e-10
Cdyl2	1.60352	0.325707	2.88133	1.54979	0.489012	6.48069	9.13031e-11	5.28656e-09
Gm11562	22.5764	11.0103	34.1425	1.54895	1.88969	1.03141	0.302346	0.792528
Peli3	6.50421	2.82419	10.1842	1.54824	0.321957	7.84287	4.40354e-15	4.79479e-13
Smim1	10.0966	4.65911	15.5342	1.5468	0.367259	5.04423	4.55345e-07	1.45521e-05
Chst15	3.30315	1.19742	5.40888	1.54426	0.624056	3.65128	0.000260941	0.00406665
Slc29a4	9.07478	4.14897	14.0006	1.54266	0.33534	5.39061	7.02187e-08	2.59425e-06
Celf5	3.67258	1.38846	5.95669	1.54232	0.359867	5.5278	3.24278e-08	1.26263e-06
Bicc1	1.18302	0.116945	2.2491	1.54048	0.554842	8.17721	2.90484e-16	3.65304e-14
Adora2b	1.85125	0.460032	3.24247	1.5389	0.540534	5.30482	1.12786e-07	4.03994e-06
9130019O22Rik	2.23813	0.660484	3.81578	1.53617	1.06723	2.48968	0.0127859	0.100748
Gm43493	0.944969	0	1.88994	1.53104	3.43151	1.12467	0.260729	0.737798
Gm14295	14.5866	7.01383	22.1594	1.53103	0.523573	1.85894	0.0630362	0.318522
Gorasp1	35.7591	17.9131	53.6051	1.52965	0.222255	7.59066	3.18269e-14	3.1203e-12
Trak1	69.9739	35.5457	104.402	1.52813	0.146677	10.9815	4.69197e-28	1.95695e-25
Tcaf2	3.68282	1.4128	5.95283	1.52689	0.551646	3.87143	0.000108197	0.00190451
Dgat2	26.6101	13.2401	39.9801	1.52496	0.19058	8.4337	3.34904e-17	4.68257e-15
Frmd6	86.6114	44.2036	129.019	1.52421	0.325605	4.79311	1.64215e-06	4.60776e-05
AC161165.4	150.137	76.984	223.291	1.52412	0.354103	4.22646	2.37396e-05	0.000499729
Gm8113	13.9717	6.72638	21.2169	1.52379	0.463144	3.54772	0.000388585	0.00576737
Chsy1	11.5556	5.48965	17.6215	1.52076	0.265737	6.28357	3.30877e-10	1.74352e-08
Cdh15	1.01182	0.0404675	1.98317	1.51962	0.750737	7.67104	1.70602e-14	1.72764e-12
Zfp651	14.821	7.18316	22.4588	1.5194	0.205118	8.26171	1.43605e-16	1.87969e-14
Apoa5	1.8524	0.475403	3.22939	1.51934	0.505641	4.74989	2.03531e-06	5.50384e-05
Glp1r	1.81221	0.456125	3.16829	1.51732	0.800084	3.37091	0.000749205	0.0100581
Havcr2	2.79539	0.965577	4.62519	1.51695	0.396885	5.60951	2.02898e-08	8.19856e-07
Pid1	4.71011	1.95934	7.46089	1.51554	0.457513	4.61551	3.92136e-06	9.92315e-05
Dmbt1	1.16651	0.123327	2.2097	1.51466	2.2268	2.22062	1	1
Cbx3-ps7	2.09996	0.611532	3.58839	1.50956	3.40991	0.717521	0.473053	0.942887
Prss56	3.79901	1.49667	6.10134	1.50808	0.612373	3.2992	0.000969601	0.012453
Slc7a2	1.37368	0.236228	2.51112	1.50599	0.65796	4.98064	6.33755e-07	1.96416e-05
Gjb5	2.31808	0.728382	3.90778	1.50565	0.426675	5.83787	5.28738e-09	2.33175e-07
St3gal2	9.50181	4.47114	14.5325	1.50537	0.363217	5.27022	1.36261e-07	4.82463e-06
Slc25a38	35.8781	18.2368	53.5194	1.5029	0.190608	7.91604	2.45203e-15	2.8065e-13
Prrg1	4.37418	1.80528	6.94307	1.50155	0.539213	4.07626	4.57666e-05	0.000892412
Ncf2	11.9765	5.77834	18.1746	1.50019	0.471493	4.04097	5.32296e-05	0.00102334
Acaa1a	163.975	85.1933	242.757	1.4998	0.222166	7.03405	2.00622e-12	1.50516e-10
Plekhb1	1.41206	0.26064	2.56348	1.49913	0.958615	4.1313	3.6072e-05	0.000723438
Prune2	1.69703	0.410298	2.98376	1.49813	0.560221	6.54701	5.86995e-11	3.45307e-09
AC119928.2	28.619	14.5079	42.7301	1.49563	0.231194	6.70312	2.0401e-11	1.30059e-09
Tsc22d1	410.553	214.745	606.362	1.49323	0.231352	6.46605	1.00596e-10	5.74354e-09
Tspan18	1.44801	0.283523	2.61249	1.49289	0.59186	5.02278	5.09284e-07	1.60672e-05
Epha3	1.15427	0.130261	2.17828	1.49159	0.406626	9.94335	2.69612e-23	6.77002e-21
A4galt	1.84138	0.492603	3.19016	1.48918	0.606695	6.05171	1.43316e-09	6.88812e-08
Cacna2d3	1.80857	0.475863	3.14127	1.48851	0.981689	3.51591	0.000438245	0.00638126
Bhlhe41	0.908682	0.00635667	1.81101	1.48195	0.963023	7.79651	6.36449e-15	6.83919e-13
Fam110b	2.62428	0.911312	4.33725	1.48153	0.396675	6.37812	1.79276e-10	9.91376e-09
Pcdhgb6	2.68611	0.944971	4.42725	1.48047	0.370233	5.89391	3.77171e-09	1.71561e-07
Rbp2	2.67879	0.947381	4.4102	1.47415	0.719741	2.99161	0.00277511	0.0297689
Pdlim3	1.21597	0.173862	2.25807	1.47276	0.733519	5.40446	6.50051e-08	2.41638e-06
Dmkn	35.7423	18.4682	53.0163	1.47227	1.21205	1.45262	0.146328	0.537964
Gm12396	38.7156	20.0577	57.3735	1.47097	0.631495	2.57141	0.0101287	0.0844302
Megf10	1.20449	0.169645	2.23934	1.46963	0.84827	4.4158	1.00638e-05	0.000231665
Evl	42.9583	22.3311	63.5854	1.46895	0.2945	5.22728	1.72025e-07	5.97908e-06
Lypd3	8.60083	4.09597	13.1057	1.46885	0.729889	2.51992	0.0117383	0.0944709
Gm10182	58.4031	30.5467	86.2596	1.46783	0.82509	1.77015	0.0767022	0.361588
Sema4f	15.5244	7.77564	23.2732	1.46779	0.404787	4.06776	4.74675e-05	0.000923383
4930438A08Rik	2.24721	0.725365	3.76906	1.4668	0.906938	3.30645	0.000944876	0.0121927
Prr9	415.657	220.857	610.458	1.46262	1.15559	1.41684	0.156528	0.559792
Slc41a2	3.40086	1.34386	5.45785	1.46217	0.293715	7.02156	2.19398e-12	1.63605e-10
Krt83	30.4231	15.7581	45.0881	1.45953	1.37413	1.28616	0.198387	0.636734
G430049J08Rik	1.44155	0.30267	2.58044	1.45866	0.955211	3.16535	0.00154896	0.0183119
Lhfp	15.4341	7.77915	23.0891	1.45623	0.355642	4.3346	1.46024e-05	0.000323145
Lrrc28	9.90696	4.83359	14.9803	1.45384	0.321431	4.12165	3.76173e-05	0.000752591
Ipcef1	1.49949	0.337034	2.66195	1.45358	0.819926	4.96698	6.80051e-07	2.08366e-05
Nxph3	1.80996	0.503544	3.11637	1.45301	0.736675	3.79377	0.000148379	0.00250091
Ifitm10	8.45752	4.06304	12.852	1.45202	0.720384	2.60768	0.00911575	0.0779973
Tgfb1	94.0843	50.08	138.089	1.44517	0.13325	11.3636	6.34809e-30	3.25445e-27
Capsl	1.5601	0.376507	2.7437	1.44345	0.754118	3.8221	0.000132321	0.00226279
St6galnac6	6.78764	3.19089	10.3844	1.44173	0.28823	6.34954	2.15964e-10	1.17058e-08
Foxn1	8.48935	4.11387	12.8648	1.43894	0.614223	2.97302	0.00294889	0.0313835
Gm14176	1.10788	0.136286	2.07948	1.43836	1.33933	2.71475	0.00663261	0.0603596
Rab4a	28.4937	14.9154	42.072	1.43633	0.239554	6.34685	2.19775e-10	1.18862e-08
Mup5	0.93349	0.0436828	1.8233	1.4357	1.49975	3.54621	0.000390808	0.00579687
Ubash3b	3.57768	1.4734	5.68195	1.43377	0.367407	5.55838	2.72285e-08	1.07206e-06
Piezo1	78.0056	41.7258	114.285	1.43203	0.206815	5.88578	3.96185e-09	1.79215e-07
Gmfg	18.1535	9.36026	26.9467	1.43162	0.388668	4.21978	2.44542e-05	0.00051258
Anxa8	259.524	140.044	379.005	1.42988	0.426631	3.35605	0.000790651	0.0105512
Emilin2	1.28468	0.236947	2.33241	1.42978	0.350432	9.53765	1.461e-21	3.07285e-19
Rnase1	10.3595	5.15617	15.5628	1.42784	0.422897	3.98306	6.80334e-05	0.00126639
Nudt9	115.767	62.2812	169.254	1.42784	0.182683	7.84373	4.37345e-15	4.78855e-13
Htr1d	2.24925	0.76349	3.73501	1.42493	0.660327	3.80793	0.000140135	0.0023766
Colec12	1.15252	0.168945	2.13609	1.42376	0.881839	3.97764	6.9602e-05	0.0012939
Gm38317	28.2896	14.9115	41.6677	1.42307	0.473342	3.27849	0.00104363	0.0131972
Bnipl	4.00252	1.72007	6.28498	1.42128	0.643745	3.12604	0.00177176	0.0204213
Vwa1	1.5172	0.369061	2.66534	1.42076	0.298439	9.6633	4.31729e-22	9.74678e-20
Vangl2	14.1074	7.22145	20.9933	1.4196	0.325948	4.51498	6.33227e-06	0.000152619
Fndc5	1.52134	0.373184	2.6695	1.41806	0.632323	4.64005	3.48332e-06	8.95691e-05
Gm10042	0.835258	0	1.67052	1.41712	4.08047	0.257203	0.797022	0.960963
Dynlt1-ps1	13.541	6.93419	20.1477	1.41435	2.74953	0.605341	0.544952	0.960963
Zcchc24	1.09607	0.14409	2.04805	1.41368	0.584137	6.47	9.80011e-11	5.62147e-09
Tmem143	13.5972	6.97639	20.2179	1.41148	0.408125	3.2204	0.00128012	0.0155793
Hist1h2ab	2.27968	0.796808	3.76255	1.4063	0.931544	2.37003	0.0177868	0.129842
Mixl1	6.84998	3.30116	10.3988	1.40609	0.605532	2.63118	0.00850888	0.0739621
Ccdc134	15.656	8.12656	23.1854	1.40599	0.374333	3.91484	9.04653e-05	0.00162851
Rab3gap1	123.191	67.0541	179.327	1.40586	0.160237	7.33034	2.29564e-13	1.93463e-11
Arsb	37.6643	20.2007	55.128	1.40461	0.431299	3.23804	0.00120353	0.0148156
Mkx	3.84505	1.6578	6.03231	1.40377	0.351453	6.18898	6.0553e-10	3.04722e-08
Stard8	1.58326	0.419081	2.74743	1.40095	0.438313	7.44421	9.75278e-14	8.66413e-12
Acss1	8.18838	4.04922	12.3275	1.40028	0.471743	3.78544	0.000153437	0.00257556
Kctd15	17.4087	9.12515	25.6923	1.39848	0.23787	7.47154	7.92589e-14	7.1706e-12
Card6	2.51187	0.931702	4.09204	1.39837	0.253232	8.73806	2.3714e-18	3.69338e-16
Fkbp10	1.09681	0.154671	2.03894	1.39609	0.656372	6.35847	2.03769e-10	1.11183e-08
Mfap3l	20.1929	10.6708	29.715	1.39605	0.368378	3.65158	0.000260636	0.0040658
Vdr	1.87521	0.583941	3.16649	1.39531	0.444892	6.25798	3.90005e-10	2.03276e-08
Mmp19	1.7403	0.511359	2.96923	1.39301	0.438708	6.45778	1.06247e-10	6.02427e-09
Slc16a2	1.46315	0.359703	2.5666	1.39126	0.367864	8.44596	3.01549e-17	4.2403e-15
Fgf5	0.956841	0.0816158	1.83207	1.38867	0.797674	4.99911	5.75963e-07	1.80322e-05
Rasd2	2.97448	1.198	4.75096	1.38761	0.692061	3.09484	0.00196916	0.0223408
Hist1h2ap	1.41937	0.340382	2.49835	1.38403	1.46224	2.22005	0.0264151	0.173617
Gm4724	10.6859	5.47959	15.8921	1.38238	0.483523	3.55356	0.000380059	0.00567161
Smo	17.2475	9.12001	25.3749	1.38196	0.400343	3.71839	0.0002005	0.00325242
Tmem268	22.4742	12.0513	32.897	1.37696	0.2838	4.73158	2.22779e-06	5.99797e-05
P4ha3	2.31449	0.844514	3.78447	1.37512	0.5891	3.54902	0.000386669	0.00574933
Ftl2	1.58579	0.439673	2.73191	1.37417	1.6459	1.67846	0.0932573	0.410826
Isoc2a	3.00896	1.23306	4.78485	1.37326	0.474662	4.17921	2.92527e-05	0.000604409
Krtap9-3	10.7028	5.52167	15.8838	1.37233	1.73635	1.04762	1	1
Itih5	2.23345	0.802379	3.66452	1.37183	1.22034	1.89675	0.0578612	0.301207
Trp63	0.793754	0	1.58751	1.37156	1.26646	7.57922	3.47651e-14	3.36811e-12
Dapl1	138.034	76.5608	199.508	1.37026	0.233334	6.18024	6.40041e-10	3.20777e-08
Acot3	0.839459	0.0279095	1.65101	1.36683	0.962182	5.83619	5.34071e-09	2.35106e-07
Speg	2.06726	0.718338	3.41618	1.36178	0.475295	6.38671	1.69491e-10	9.3938e-09
Ttc21a	3.11183	1.30375	4.9199	1.36159	0.393304	4.75329	2.00133e-06	5.43019e-05
Urah	45.6457	25.1608	66.1307	1.35957	0.36429	4.14125	3.45421e-05	0.000696732
C530008M17Rik	3.25897	1.38898	5.12896	1.35925	0.653972	2.63538	0.00840443	0.0732577
Krt13	11.1394	5.81162	16.4671	1.35857	0.394572	4.61892	3.85742e-06	9.79602e-05
Svep1	1.45481	0.37845	2.53117	1.3571	0.537445	5.26893	1.37218e-07	4.85152e-06
Esr1	12.9189	6.81779	19.02	1.35661	0.446801	3.72292	0.000196931	0.00319872
Slc38a2	159.549	89.1865	229.911	1.35635	0.355528	3.80883	0.000139626	0.00236959
Tnnt3	1.19947	0.236723	2.16221	1.35441	1.15984	3.58348	0.000339046	0.00511855
Gm13101	0.90319	0.0702328	1.73615	1.35422	0.990241	4.83254	1.34801e-06	3.88429e-05
Tmem140	33.7115	18.5205	48.9024	1.35412	0.412436	2.82903	0.00466891	0.045484
1700025G04Rik	12.9447	6.8422	19.0471	1.35407	0.210336	4.83039	1.36264e-06	3.91269e-05
Gm44478	0.777856	0	1.55571	1.35373	4.08047	0.257203	0.797022	0.960963
Rgs10	1.66115	0.497734	2.82457	1.35252	0.685558	4.26385	2.0093e-05	0.000429209
Ccbe1	2.52413	0.983906	4.06434	1.35203	0.602193	3.31467	0.00091752	0.0119147
Gm10228	0.773505	0	1.54701	1.3488	2.63588	2.44634	0.0144316	0.11029
Akap13	22.1385	12.0469	32.23	1.34878	0.286259	5.15316	2.56135e-07	8.61061e-06
Arhgap28	0.851968	0.0448898	1.65905	1.34756	0.909099	7.61623	2.61188e-14	2.58125e-12
Lypd6b	24.4772	13.3986	35.5557	1.34417	0.315258	4.68001	2.86859e-06	7.57406e-05
Tyro3	5.89883	2.90248	8.89517	1.34233	0.352672	4.43837	9.0644e-06	0.000211228
Hspb8	31.0917	17.1584	45.025	1.34178	1.20499	1.36389	1	1
Krtap4-16	2.24535	0.837419	3.65328	1.34057	1.45637	1.66459	1	1
Gfra1	1.41692	0.370091	2.46376	1.33807	0.599658	5.8696	4.36854e-09	1.95812e-07
Lrfn1	7.12139	3.60445	10.6383	1.33778	0.328798	4.89985	9.59078e-07	2.85036e-05
Gm11824	14.317	7.68817	20.9457	1.33682	0.853604	1.94175	0.0521674	0.280844
Gnb4	1.28478	0.296114	2.27345	1.33662	0.755444	2.39704	0.0165283	0.123363
Pam	464.622	263.44	665.805	1.33433	0.255687	4.9798	6.36491e-07	1.97016e-05
Krt42	1.60037	0.478082	2.72266	1.33261	0.926013	2.97052	0.00297293	0.0316017
Tmcc2	1.4134	0.371852	2.45494	1.33254	0.356678	7.90011	2.78659e-15	3.13115e-13
Myd88	34.5853	19.2389	49.9318	1.33144	0.134429	10.408	2.28024e-25	6.92742e-23
Dmwd	28.2569	15.6402	40.8736	1.33137	0.290943	4.76511	1.88747e-06	5.16651e-05
Ehd2	12.1308	6.4733	17.7882	1.33001	0.402883	3.48883	0.000485135	0.00696883
Galnt18	1.77508	0.58121	2.96894	1.32773	0.555994	4.10717	4.00544e-05	0.000793606
Abcb4	1.47919	0.413338	2.54505	1.3267	0.448137	6.21954	4.98629e-10	2.5563e-08
Ss18l2	44.363	24.8871	63.8389	1.32463	0.215886	6.75582	1.42033e-11	9.39553e-10
Exog	16.783	9.16395	24.4021	1.32149	0.191456	7.55322	4.24624e-14	4.03442e-12
Otop1	45.0502	25.3279	64.7726	1.3209	0.580861	2.21319	0.0268848	0.175999
Slc2a9	2.55645	1.03412	4.07878	1.32008	0.540719	3.351	0.000805197	0.0107046
Ptn	50.5906	28.5614	72.6198	1.31638	0.478249	2.90078	0.00372239	0.0377734
Ptprz1	3.51001	1.58626	5.43377	1.31479	0.584825	2.89008	0.00385139	0.0388982
Ppfia3	15.3474	8.37775	22.317	1.31407	0.27173	4.14799	3.35411e-05	0.000681006
Tpbg	56.5056	32.0074	81.0037	1.3129	0.365326	2.92727	0.00341948	0.0353854
Gm17304	0.740382	0	1.48076	1.31078	4.08047	0.257203	0.797022	0.960963
I830127L07Rik	2.28883	0.890349	3.68731	1.31011	0.513761	3.56232	0.000367597	0.00549799
Fgfr1	4.25644	2.02173	6.49115	1.30981	0.5469	4.48886	7.16063e-06	0.000169758
Fam151a	3.58115	1.63741	5.5249	1.30683	0.976988	2.03139	0.0422157	0.243118
Sprr2a3	2444.8	1407.75	3481.85	1.30585	0.704347	2.11831	0.0341492	0.208424
Akap2	12.442	6.74639	18.1377	1.30482	0.506183	3.15721	0.00159287	0.0187171
Clca1	4.46026	2.14805	6.77248	1.30392	0.633046	3.30139	0.000962086	0.0123694
Acsf2	50.4645	28.6885	72.2405	1.30274	0.512531	2.65822	0.00785544	0.0693601
Dsg4	9.57531	5.1017	14.0489	1.30237	0.664082	2.38137	0.0172482	0.126965
Sema6c	11.0294	5.94456	16.1142	1.30124	0.434872	3.97433	7.05782e-05	0.00130782
Fut10	1.48941	0.43721	2.54161	1.30113	0.677395	4.2809	1.86142e-05	0.000401804
Gstk1	15.8551	8.75166	22.9585	1.29682	0.432209	3.49292	0.000477773	0.00687547
Gpx8	3.56842	1.64458	5.49226	1.29568	0.639788	2.56786	0.0102327	0.0850633
Krt86	19.5192	10.8827	28.1558	1.29493	1.76301	0.937722	0.348387	0.846206
Azi2	83.6653	48.0361	119.294	1.29465	0.153134	8.8571	8.21211e-19	1.36543e-16
Gm10259	0.987684	0.152039	1.82333	1.29321	3.54522	1.0723	0.283586	0.767963
Maged1	213.053	123.136	302.969	1.29201	0.216769	6.03669	1.57306e-09	7.50191e-08
Mfge8	232.477	134.476	330.477	1.29087	0.23234	5.60355	2.10009e-08	8.47195e-07
Esx1	1.29989	0.335085	2.26469	1.29001	0.680055	4.38102	1.18124e-05	0.00026766
Gm20482	1.15609	0.252915	2.05926	1.28789	1.06016	2.91574	0.00354843	0.0364287
Sorl1	39.3141	22.4383	56.1899	1.28689	0.271086	4.63483	3.5724e-06	9.15724e-05
Gpc2	5.97241	3.05444	8.89037	1.28652	0.351141	4.52682	5.98768e-06	0.000144882
Metap2	600.41	348.901	851.919	1.28546	0.158474	8.24611	1.63639e-16	2.13059e-14
Defa33	0.716957	0	1.43391	1.28328	2.246	2.59732	0.00939544	0.0796154
Wtip	47.2378	27.1067	67.3688	1.28243	0.432768	3.34386	0.000826218	0.0109251
Ctf1	5.99111	3.07447	8.90775	1.28194	0.613019	2.46333	0.0137653	0.106521
Rgs5	0.734156	0.0107987	1.45751	1.2817	1.16871	6.37628	1.81438e-10	9.9884e-09
Camkk2	13.1996	7.28569	19.1135	1.27947	0.319928	4.48117	7.42363e-06	0.000175655
Prss23	8.70758	4.66514	12.75	1.27925	0.656952	1.79885	0.0720427	0.348433
Traj37	0.713547	0	1.42709	1.27923	4.08047	0.257203	0.797022	0.960963
4930579G24Rik	8.98495	4.83222	13.1377	1.27743	0.449179	3.17821	0.00148186	0.0176331
Dnajc6	1.33533	0.364264	2.30639	1.27713	0.829592	3.45691	0.000546411	0.00772319
Mmp9	2.20237	0.871562	3.53317	1.27628	0.686713	2.80289	0.00506477	0.0485427
Kcnj4	5.29842	2.68158	7.91528	1.27596	0.492802	3.332	0.000862256	0.0113225
Ccdc68	19.3969	10.93	27.8638	1.27467	0.31946	4.44329	8.85922e-06	0.000206642
Cdh3	1.31187	0.352442	2.2713	1.2743	0.50049	5.54511	2.93763e-08	1.1511e-06
Zfp422-ps	2.09687	0.815628	3.37811	1.26984	0.860523	2.36043	0.018254	0.132662
Krtap3-1	185.928	108.756	263.099	1.26678	1.83821	0.856378	0.391789	0.884185
Serpinb9g	1.13203	0.25192	2.01215	1.26665	1.23471	2.32321	0.020168	0.143383
Rtn2	4.85838	2.44046	7.27629	1.26638	0.243928	6.1498	7.75803e-10	3.84898e-08
Rcbtb2	11.5162	6.35104	16.6813	1.2662	0.551679	2.5982	0.00937146	0.0794943
Flt1	20.3398	11.5391	29.1405	1.26527	0.325891	4.19595	2.71736e-05	0.000563818
Fgl1	2.028	0.780779	3.27522	1.26349	0.567641	3.37935	0.000726579	0.00979708
Dnase1l2	6.82276	3.60387	10.0416	1.26204	0.602576	2.52289	0.0116396	0.0939104
Tmprss11d	1.606	0.534497	2.67751	1.26096	0.486969	4.68114	2.85284e-06	7.54056e-05
Bmp4	224.445	131.944	316.946	1.25796	0.615379	2.3812	0.0172563	0.126987
Cfap100	0.876537	0.107374	1.6457	1.25651	0.63106	5.07255	3.92514e-07	1.26925e-05
Trbj2-2	0.693892	0	1.38778	1.25567	4.08047	0.257203	0.797022	0.960963
Nrp2	19.1421	10.8927	27.3915	1.25538	0.152651	8.82757	1.06978e-18	1.74339e-16
Slc46a1	16.7552	9.50166	24.0088	1.25182	0.228727	6.01338	1.81697e-09	8.53283e-08
Hsd17b14	5.09314	2.60456	7.58172	1.25144	0.734079	2.34712	0.018919	0.136408
Pter	8.51502	4.63361	12.3964	1.24972	0.411659	3.46464	0.000530941	0.00751749
Krtap3-3	149.275	88.0458	210.503	1.24806	1.85519	0.84129	0.400185	0.889751
Cldn34c1	3.06914	1.41199	4.72628	1.24738	0.525178	4.09052	4.30401e-05	0.000844198
Ids	14.8175	8.37851	21.2564	1.24679	0.411274	3.26237	0.00110486	0.0138504
Cux1	112.529	66.3174	158.741	1.24668	0.222497	5.82967	5.55372e-09	2.43611e-07
Dmtn	3.08255	1.42176	4.74334	1.24584	0.442946	3.70456	0.000211762	0.00341036
Krtap2-4	6.739	3.59359	9.88441	1.24457	3.23842	0.551528	1	1
Fgd1	6.14532	3.24201	9.04863	1.24418	0.253663	6.01925	1.75232e-09	8.26073e-08
Slc5a7	0.682998	0	1.366	1.24245	1.45919	6.57905	4.73452e-11	2.82922e-09
Gm11937	18.6105	10.6545	26.5665	1.24203	1.7642	0.921304	0.356892	0.852411
Ttyh1	2.52499	1.09576	3.95422	1.24118	0.63119	3.67357	0.000239186	0.00378758
Col9a2	0.969677	0.171717	1.76764	1.24003	0.77919	4.43395	9.25212e-06	0.000214789
Pde9a	52.1713	30.6306	73.7121	1.24002	0.205442	6.23989	4.37872e-10	2.25894e-08
Isx	119.826	70.8852	168.767	1.23979	0.277193	4.7894	1.67282e-06	4.68413e-05
Trbj2-1	0.680514	0	1.36103	1.23942	4.08047	0.257203	0.797022	0.960963
Rpsa-ps2	20.1469	11.5865	28.7072	1.23894	0.186767	7.13831	9.44866e-13	7.38136e-11
Kcnk12	0.710676	0.0189377	1.40241	1.23742	1.06504	5.58835	2.29233e-08	9.12777e-07
Fbxl2	3.12392	1.46127	4.78658	1.23331	0.4434	3.3514	0.000804035	0.0107008
Cables1	7.19631	3.89396	10.4987	1.23239	0.318427	4.87633	1.08078e-06	3.18896e-05
Kif26b	5.95337	3.15237	8.75438	1.23211	0.332691	5.63756	1.72479e-08	7.06218e-07
P3h1	5.83414	3.08223	8.58605	1.23158	0.308982	4.46435	8.03108e-06	0.0001893
Plet1	3.71671	1.82284	5.61059	1.22763	0.316836	5.36124	8.26542e-08	3.00881e-06
Prrx1	0.717841	0.0282495	1.40743	1.22731	0.788436	6.65598	2.81425e-11	1.77118e-09
Kcnip2	1.42563	0.453176	2.39808	1.22551	0.606319	4.82075	1.43019e-06	4.07979e-05
Akt3	1.99885	0.797317	3.20039	1.22468	0.440675	6.13686	8.41693e-10	4.16748e-08
Plppr3	6.62405	3.57079	9.67731	1.22403	0.233019	5.68016	1.34566e-08	5.57474e-07
Gm6565	4.37658	2.22582	6.52733	1.22247	3.73449	0.360495	1	1
AC118475.1	1.55341	0.532316	2.5745	1.22203	1.24663	1.77471	0.0759462	0.359391
Hr	13.8247	7.89939	19.75	1.22133	0.357929	3.77427	0.000160474	0.00267544
Sfn	141.215	84.3939	198.036	1.22083	0.489174	2.85961	0.00424159	0.0420028
Zswim9	5.86737	3.12591	8.60883	1.21965	0.227263	4.05753	4.9595e-05	0.000958707
Cd109	0.832948	0.103597	1.5623	1.21523	0.460465	8.31472	9.19705e-17	1.21678e-14
Sv2b	0.738414	0.0467463	1.43008	1.21509	0.698595	6.76155	1.36526e-11	9.10467e-10
Gm19253	1.15659	0.299199	2.01398	1.21405	1.3686	2.08949	0.0366634	0.219376
Pdlim1	556.87	335.117	778.622	1.21381	0.354013	3.39352	0.000690012	0.00940188
Zfp518b	2.52873	1.12688	3.93058	1.21302	0.569046	3.48083	0.000499857	0.00712659
Nog	1.27965	0.375265	2.18404	1.21115	0.580809	4.56933	4.89279e-06	0.000121495
Satb2	17.908	10.4088	25.4072	1.21078	0.354457	3.62692	0.000286827	0.00441968
Sox2	0.786326	0.07884	1.49381	1.20887	1.1271	3.99689	6.41792e-05	0.00120283
Fn1	644.415	389.022	899.808	1.20767	0.507293	1.96847	0.0490136	0.269706
Sp6	68.2871	40.8794	95.6948	1.2072	0.446058	2.99686	0.00272772	0.0292861
Gga2	21.2794	12.4679	30.091	1.20697	0.328053	3.25835	0.00112062	0.0139627
Pcdh17	0.745081	0.0551618	1.435	1.20646	0.583891	8.05632	7.86237e-16	9.43792e-14
Nktr	65.5773	39.2582	91.8964	1.20634	0.244093	4.25555	2.0854e-05	0.000443156
Fabp5	50.3239	30.0651	70.5828	1.20432	0.321903	3.95109	7.7797e-05	0.00142443
Gpr155	3.29798	1.60326	4.9927	1.20288	0.362305	3.86743	0.000109989	0.00193039
Trbj2-3	0.650486	0	1.30097	1.20224	4.08047	0.257203	0.797022	0.960963
1600014C10Rik	8.16117	4.55534	11.767	1.20047	0.389076	3.74111	0.000183209	0.00301163
Tmem266	2.1926	0.93829	3.4469	1.19802	0.532714	3.76692	0.000165271	0.00274425
Gjb4	29.1889	17.3392	41.0386	1.19678	0.162792	7.82801	4.95656e-15	5.37317e-13
C1s1	1.49231	0.514845	2.46978	1.19567	0.592324	4.89414	9.87383e-07	2.92389e-05
Map3k7	40.9387	24.4954	57.3821	1.19529	0.296049	3.79445	0.000147973	0.00249576
Gm15217	3.75723	1.89396	5.6205	1.19389	0.812796	2.28689	0.0222023	0.153686
Rai14	39.2107	23.4679	54.9535	1.19334	0.286232	4.17886	2.92976e-05	0.000604829
Smoc2	187.181	113.594	260.767	1.19175	0.289161	4.0577	4.9559e-05	0.000958707
Gm11938	13.7169	7.9646	19.4692	1.19114	2.04305	0.785936	1	1
S100g	1.26098	0.377749	2.14421	1.19039	1.63899	1.69895	0.089328	0.400617
Spred3	19.3217	11.3839	27.2595	1.19026	0.266971	5.08053	3.76392e-07	1.22032e-05
Scn4b	1.13777	0.303254	1.97229	1.18946	0.493956	5.55006	2.85566e-08	1.12077e-06
Prickle1	22.3673	13.261	31.4736	1.18719	0.30951	4.12987	3.62974e-05	0.000727367
Cmbl	18.8156	11.0974	26.5338	1.1865	0.544067	2.56563	0.0102988	0.0853888
Crybg2	18.238	10.7597	25.7163	1.18388	0.488369	1.95203	0.0509347	0.276567
Pcdhgc4	14.3619	8.39318	20.3306	1.18324	0.393441	3.42716	0.000609919	0.0084796
Fam187b	9.06399	5.15461	12.9734	1.18294	0.336157	3.96693	7.28045e-05	0.00134502
Rpsa	4287.38	2621.94	5952.82	1.18263	0.219866	5.65206	1.58537e-08	6.53482e-07
Acot1	17.2619	10.1706	24.3532	1.18247	0.506779	2.13743	0.0325631	0.201675
Csrnp1	54.291	32.8781	75.7039	1.17895	0.418136	3.26081	0.00111096	0.0138705
Fam178b	0.770904	0.0856385	1.45617	1.17787	1.3534	3.31366	0.00092085	0.0119453
Creb3l2	16.8733	9.96085	23.7858	1.17715	0.303561	3.78	0.000156828	0.00262175
Tpp1	70.5191	42.8674	98.1707	1.17676	0.242271	4.46389	8.04837e-06	0.000189526
Krt87	13.5331	7.91553	19.1506	1.17643	1.26971	1.17454	0.240178	0.707058
Krtap6-1	0.629898	0	1.2598	1.17619	2.64351	2.42161	0.0154519	0.116674
Sprr2h	49.4079	29.9307	68.8852	1.17595	0.692619	1.66335	0.0962427	0.419401
2010111I01Rik	362.32	222.073	502.567	1.17467	0.283608	4.773	1.81503e-06	4.98578e-05
Tcp11l1	5.72311	3.12858	8.31764	1.17432	0.510541	3.5622	0.000367754	0.00549799
Gm2026	3.51103	1.7707	5.25137	1.17392	0.619478	1.98558	0.0470798	0.261994
Sept6	21.3303	12.7201	29.9405	1.1732	0.368711	2.94237	0.00325709	0.0339765
Fgfbp3	5.07123	2.73141	7.41106	1.17257	0.624188	2.18711	0.0287345	0.184476
Gm44805	6.4451	3.57734	9.31287	1.17187	0.667025	2.40982	0.0159604	0.119852
Gm12669	0.864722	0.147316	1.58213	1.1703	1.30113	2.62224	0.00873537	0.0755571
AC127578.1	0.623805	0	1.24761	1.16839	4.08047	0.257203	0.797022	0.960963
Gm10240	19.7207	11.7674	27.6739	1.16727	1.75382	0.884065	1	1
Kcnj8	1.59502	0.599934	2.5901	1.16601	0.422707	5.01779	5.22698e-07	1.64693e-05
Pced1b	1.862	0.765274	2.95872	1.16514	0.72048	2.93333	0.00335352	0.0348348
Svip	11.9986	7.02152	16.9757	1.1641	0.396696	2.60093	0.0092972	0.0790824
Lmo1	10.3063	5.97933	14.6333	1.16346	0.765131	1.6006	0.109465	0.454248
Slc35e3	8.59138	4.92484	12.2579	1.16201	0.27294	4.68358	2.81906e-06	7.4593e-05
Amigo1	21.1954	12.7379	29.6529	1.15787	0.328288	3.63204	0.000281192	0.00433557
Cfh	1.12073	0.313022	1.92844	1.15724	0.537223	4.8389	1.30558e-06	3.77528e-05
St3gal3	42.8775	26.1713	59.5837	1.15684	0.251311	4.96357	6.92105e-07	2.11045e-05
D16Ertd472e	1.64756	0.640258	2.65485	1.15589	0.383902	4.97035	6.68338e-07	2.05068e-05
Aqp5	59.9477	36.7691	83.1263	1.15535	0.510974	2.51325	0.0119625	0.0957931
Garem1	11.9782	7.04361	16.9128	1.15507	0.286898	4.35133	1.35312e-05	0.000301882
Muc3	4.62977	2.49001	6.76952	1.15459	1.84582	0.929634	0.352561	0.849487
Oxsr1	49.9858	30.6161	69.3555	1.15401	0.15084	8.5421	1.31806e-17	1.90793e-15
Flot1	109.904	67.8678	151.94	1.15106	0.292165	4.34467	1.39483e-05	0.000310907
Chst12	18.5801	11.1592	26.0009	1.15097	0.23587	5.46618	4.59842e-08	1.75711e-06
Ackr3	1.97619	0.849562	3.10281	1.14943	0.636965	3.15163	0.00162364	0.0190169
Mylip	5.96994	3.33331	8.60657	1.14855	0.299871	4.53613	5.72967e-06	0.000139462
Fam49a	1.62581	0.632623	2.619	1.1484	0.482224	4.86738	1.13086e-06	3.3214e-05
Lgr6	89.3084	55.1756	123.441	1.14745	0.334102	5.37665	7.58831e-08	2.78706e-06
Col4a1	150.583	93.3228	207.843	1.14674	0.256335	4.28981	1.78826e-05	0.000387371
Arhgap10	11.3281	6.67143	15.9847	1.14667	0.19919	6.32933	2.46232e-10	1.32588e-08
Prg4	0.930008	0.201676	1.65834	1.14548	0.561421	7.93445	2.11438e-15	2.43134e-13
Zfp862-ps	7.38518	4.22307	10.5473	1.14458	0.476686	2.7417	0.00611218	0.056502
Xylb	6.8395	3.88408	9.79493	1.1442	0.531521	2.25663	0.0240313	0.162417
Fhl1	0.837821	0.145364	1.53028	1.14349	0.792958	3.50202	0.000461744	0.00668388
Ifi205	1.51395	0.567118	2.46078	1.14298	0.736836	2.65197	0.00800232	0.070394
Rasl11a	7.78331	4.47589	11.0907	1.14274	0.409323	3.22861	0.00124394	0.0152369
Cd83	2.59149	1.23952	3.94346	1.14233	0.407084	4.14961	3.33042e-05	0.000677314
R3hcc1	21.575	13.0794	30.0706	1.14196	0.189042	6.32106	2.5978e-10	1.39578e-08
Pros1	13.0857	7.78712	18.3842	1.14142	0.405332	2.95523	0.00312435	0.0328845
Ppfia4	2.41271	1.12962	3.6958	1.14077	0.522747	3.67047	0.000242108	0.003824
Dkk2	129.185	80.2405	178.13	1.14074	0.426277	2.76482	0.00569548	0.0534173
Sec22c	9.79464	5.73685	13.8524	1.14055	0.186839	6.88825	5.64815e-12	3.98251e-10
Lrp11	4.25304	2.28212	6.22397	1.13816	0.502395	2.26429	0.0235564	0.160226
AC119998.1	7.04072	4.0269	10.0545	1.1369	1.03491	1.32189	0.186205	0.615298
D130040H23Rik	1.78141	0.739258	2.82356	1.13645	0.45973	4.72048	2.35285e-06	6.31394e-05
Ptprb	22.641	13.7921	31.4899	1.13516	0.310112	4.23964	2.23881e-05	0.000473711
Myl9	1.17508	0.36391	1.98625	1.13059	0.760015	4.06301	4.84431e-05	0.000939391
Plin2	203.128	127.009	279.246	1.13045	0.245589	4.77824	1.76835e-06	4.9004e-05
Cmc1	79.0928	49.2651	108.921	1.12883	0.183367	6.47714	9.34746e-11	5.39959e-09
Wdr48	62.4766	38.8819	86.0712	1.12646	0.140896	8.71992	2.7841e-18	4.30888e-16
Unc5b	102.735	64.1828	141.286	1.12623	0.158357	7.2581	3.92569e-13	3.20942e-11
Ttc39c	5.77372	3.25692	8.29053	1.12595	0.342622	3.96729	7.26953e-05	0.00134502
Cacng4	1.08561	0.31079	1.86043	1.12579	0.951403	2.54946	0.0107891	0.0885793
Timp1	18.284	11.128	25.4401	1.12439	0.315299	3.63733	0.000275482	0.00426356
B3galnt1	0.684464	0.0600487	1.30888	1.12306	0.9291	4.64696	3.36858e-06	8.69821e-05
Bdkrb2	1.23306	0.405756	2.06036	1.12235	0.347738	6.90816	4.90984e-12	3.49195e-10
Prrx2	239.376	150.44	328.313	1.12072	0.479288	2.55597	0.0105891	0.0874126
Plcxd3	0.722679	0.0856275	1.35973	1.12009	0.890471	4.23314	2.30456e-05	0.000485951
Hmga2	96.4956	60.4514	132.54	1.11975	0.269897	4.11203	3.92187e-05	0.000779559
Papln	1.17643	0.371847	1.98102	1.11969	0.430474	5.82341	5.76584e-09	2.51125e-07
Adcy1	3.50113	1.83773	5.16454	1.11926	1.31057	0.996145	0.31918	0.813251
Zfp385a	31.2615	19.3653	43.1577	1.11656	0.273427	4.51781	6.24833e-06	0.00015104
Nexn	1.94911	0.863159	3.03506	1.11484	0.641014	2.88816	0.00387497	0.039064
Gm48238	0.581828	0	1.16366	1.11347	3.1279	1.34041	0.180113	0.603845
Fam213b	10.0055	5.9589	14.0522	1.11304	0.619603	2.25723	0.0239934	0.16225
Dclk1	1.14344	0.355914	1.93096	1.11211	0.700073	3.81857	0.000134227	0.00229061
Slc23a2	78.5914	49.4286	107.754	1.10876	0.354792	3.15786	0.0015893	0.0186983
Mgll	1.05636	0.303698	1.80902	1.10746	0.373861	8.15973	3.35768e-16	4.17302e-14
Focad	52.2074	32.7828	71.6321	1.10432	0.332963	3.05435	0.00225551	0.0249567
Lix1l	9.13085	5.43305	12.8286	1.10409	0.506086	2.32252	0.0202052	0.143461
Gm14000	0.574798	0	1.1496	1.10407	2.66387	1.3619	0.173231	0.590179
Pramef6	1.13217	0.355152	1.90919	1.10216	0.534061	4.85651	1.19472e-06	3.47104e-05
Kif7	1.94786	0.874299	3.02142	1.10135	0.370099	5.08343	3.70687e-07	1.2066e-05
Ttc8	5.96351	3.43115	8.49587	1.09962	0.511696	2.08705	0.0368836	0.220406
Mdfic	5.20181	2.94815	7.45547	1.09871	0.459086	2.80282	0.00506573	0.0485427
AC175538.1	3.13519	1.63278	4.6376	1.09849	0.613001	3.34633	0.000818885	0.0108421
Gm11922	0.570237	0	1.14047	1.09793	1.80183	3.05273	0.00226767	0.0250686
Mapre3	27.5016	17.1514	37.8519	1.0979	0.346135	2.90601	0.00366068	0.0373319
Parp8	5.13017	2.90461	7.35573	1.09759	0.55695	2.3106	0.020855	0.146775
Tekt1	0.6906	0.0768288	1.30437	1.09758	0.880106	4.49797	6.86064e-06	0.000163433
Sirt5	18.8052	11.6238	25.9866	1.0961	0.265086	4.2088	2.56727e-05	0.000535384
Sostdc1	0.660764	0.0590853	1.26244	1.09506	1.02142	4.50994	6.48474e-06	0.000155836
Ucp2	763.817	486.858	1040.78	1.09451	0.215606	5.30251	1.14223e-07	4.07953e-06
Pld3	99.6208	63.2385	136.003	1.0927	0.190286	5.46078	4.74051e-08	1.8058e-06
Adgrl2	19.8367	12.3039	27.3695	1.09249	0.31584	3.33759	0.000845094	0.0111388
Bambi	71.2428	45.1482	97.3374	1.09146	0.554681	2.13834	0.0324893	0.201479
Csrp1	162.078	103.206	220.951	1.0908	0.390443	3.13172	0.00173786	0.0200965
Duoxa1	0.818842	0.162311	1.47537	1.09065	0.715029	4.61648	3.90306e-06	9.90171e-05
Nova2	1.832	0.80986	2.85415	1.09053	0.285225	6.42702	1.30133e-10	7.31719e-09
A630095E13Rik	4.49715	2.51335	6.48094	1.09037	0.53965	2.90093	0.0037206	0.0377709
Coro2b	0.94027	0.240611	1.63993	1.08945	0.588021	6.75723	1.40652e-11	9.32932e-10
Tcaf1	34.6357	21.7991	47.4724	1.08819	0.167097	7.50598	6.0973e-14	5.66197e-12
Il1r1	28.0394	17.5841	38.4946	1.08758	0.414757	2.72471	0.00643583	0.0589185
Ptges3l	3.95201	2.16935	5.73467	1.08742	0.470848	2.95361	0.00314081	0.0329873
Orai3	11.3878	6.93189	15.8436	1.08646	0.313018	4.1177	3.82667e-05	0.00076372
Snai1	6.33503	3.6982	8.97186	1.08576	0.541392	2.37154	0.0177142	0.129505
Slc22a1	4.22008	2.3464	6.09375	1.08394	0.623392	2.24436	0.0248092	0.165875
Dapk1	0.621286	0.0400347	1.20254	1.08253	0.646379	7.43322	1.05987e-13	9.34813e-12
Krt27	1.1766	0.396431	1.95677	1.08228	1.41485	1.86321	1	1
9430038I01Rik	8.95755	5.39167	12.5234	1.0812	0.301927	3.77831	0.000157894	0.00263778
Bcl7c	52.4553	33.3208	71.5897	1.08068	0.233688	4.75864	1.949e-06	5.29955e-05
Olfr509	2.38089	1.17119	3.59058	1.08019	0.374434	4.31983	1.56147e-05	0.000343691
Lhfpl3	0.584718	0.0191222	1.15031	1.07722	1.06952	5.51618	3.46443e-08	1.34681e-06
Adamts4	2.77092	1.42635	4.11549	1.07608	0.418041	3.54546	0.000391932	0.00581004
Aamdc	25.9268	16.3274	35.5262	1.07587	0.282418	4.38373	1.16662e-05	0.000264835
Gsdmc4	0.890084	0.217141	1.56303	1.07435	0.655698	4.42164	9.79535e-06	0.000225908
Zic2	0.552639	0	1.10528	1.07401	1.45789	5.56102	2.68201e-08	1.05767e-06
Plagl1	6.11132	3.58186	8.64078	1.07322	0.505118	3.03491	0.00240607	0.0263247
Plekha1	39.7966	25.2874	54.3057	1.07306	0.195354	5.83558	5.36051e-09	2.35556e-07
Ppme1	131.82	84.5943	179.047	1.07278	0.170866	6.03509	1.58876e-09	7.54751e-08
Adra1d	1.20482	0.42112	1.98852	1.0724	0.673757	3.29619	0.000980042	0.0125674
Dlx1	0.580027	0.018511	1.14154	1.07219	1.04515	4.65565	3.22964e-06	8.3923e-05
Galnt5	0.850687	0.19333	1.50804	1.07157	0.790854	3.60213	0.00031562	0.00480915
Ptgs1	24.7459	15.6198	33.8721	1.06917	0.349063	3.20477	0.00135173	0.0163376
Pax3	0.752711	0.132755	1.37267	1.06667	0.652919	5.08839	3.61109e-07	1.17854e-05
Tmsb15b1	3.54641	1.93847	5.15434	1.06654	0.688874	2.19868	0.0279008	0.181013
Cpne5	1.36722	0.530813	2.20364	1.06541	0.431484	3.88847	0.000100877	0.00179234
Gjb3	49.6058	31.7485	67.463	1.0639	0.157523	7.0923	1.31898e-12	1.02068e-10
Odaph	4.4791	2.5459	6.41229	1.06377	0.621662	1.99604	0.0459297	0.257928
Tead2	110.013	70.8538	149.171	1.06347	0.271401	4.68999	2.73221e-06	7.26072e-05
Hpgds	1.17581	0.408991	1.94263	1.06244	0.783057	1.67858	0.093234	0.410797
Ccdc106	2.30323	1.14005	3.46641	1.06147	0.358731	4.9921	5.97273e-07	1.86519e-05
Snai2	0.73337	0.123961	1.34278	1.05963	0.644568	5.24057	1.60079e-07	5.58754e-06
Kazald1	6.14342	3.63648	8.65037	1.05756	0.331061	3.68781	0.000226196	0.00360507
Kctd1	3.87534	2.16454	5.58614	1.05744	0.341375	3.60688	0.000309897	0.00473073
Adgrg2	0.767382	0.148234	1.38653	1.0555	0.631488	6.92017	4.5109e-12	3.23122e-10
Bmf	37.0478	23.7274	50.3682	1.05476	0.487766	2.52882	0.0114446	0.0926526
Zfp629	7.96671	4.82901	11.1044	1.05421	0.327498	3.50785	0.000451744	0.00656617
Defa32	1.28502	0.485462	2.08457	1.05416	1.95721	1.34018	0.180188	0.604012
Akna	3.21556	1.74148	4.68964	1.05338	0.447964	3.15894	0.00158347	0.0186502
Zcchc3	0.537265	0	1.07453	1.05278	1.29764	6.62396	3.49711e-11	2.14584e-09
Gm14193	0.535417	0	1.07083	1.05021	4.00412	0.604539	0.545485	0.960963
Chd3	141.653	91.9258	191.379	1.0498	0.268462	3.7998	0.000144813	0.00244414
Cd3eap	14.6489	9.19585	20.102	1.0494	0.426359	2.79044	0.00526359	0.0499909
2210418O10Rik	6.518	3.89975	9.13625	1.04874	0.362493	1.7605	0.0783228	0.366211
Itpkb	10.6086	6.57221	14.645	1.04691	0.220278	5.26273	1.4193e-07	4.99658e-06
Bcam	160.156	104.122	216.19	1.04689	0.512714	2.40884	0.0160034	0.120138
Thsd1	1.1293	0.390181	1.86841	1.04498	0.459405	4.86782	1.12838e-06	3.3214e-05
Ccnb1ip1	10.4898	6.50565	14.474	1.04379	0.977561	1.11928	0.263021	0.74123
Col7a1	25.1288	16.0858	34.1717	1.04161	0.327034	4.03129	5.54708e-05	0.00106228
Krtap19-9b	0.52849	0	1.05698	1.04053	2.80559	1.99509	0.0460335	0.258098
Hpgd	49.7929	32.2593	67.3265	1.03869	0.646974	1.52547	0.127142	0.494735
Adcy3	2.47754	1.2787	3.67639	1.03718	0.533626	3.94983	7.82067e-05	0.00143086
Zeb2	1.65566	0.740298	2.57103	1.03701	0.867719	2.58029	0.0098718	0.0826734
Lancl3	1.10816	0.382045	1.83428	1.03618	0.527316	4.17022	3.0431e-05	0.000625603
Tle2	36.4312	23.543	49.3195	1.03581	0.175567	6.42949	1.2803e-10	7.22606e-09
Thumpd2	3.51152	1.96758	5.05546	1.02895	0.334024	4.31883	1.56859e-05	0.000344642
Gnao1	1.36035	0.553919	2.16678	1.02711	0.623221	4.37405	1.21961e-05	0.000275341
Tlx2	0.534483	0.0103805	1.05859	1.02675	1.38348	4.55367	5.27183e-06	0.0001296
Slco1a6	4.05734	2.33085	5.78382	1.02621	0.591521	2.11166	0.0347157	0.210778
Cmtm3	7.64798	4.69632	10.5996	1.02598	0.632217	1.82813	0.0675298	0.333556
Zfp771	26.2609	16.9591	35.5626	1.02565	0.357923	3.24015	0.00119466	0.014736
Ypel4	7.592	4.66044	10.5236	1.0256	0.465056	2.76866	0.0056288	0.0529284
Bckdha	52.744	34.4675	71.0205	1.02191	0.241438	4.56793	4.92572e-06	0.000122067
Ctnnbip1	21.5114	13.8688	29.154	1.02006	0.158449	6.78254	1.18079e-11	7.93907e-10
Ly6g	2250.09	1486.35	3013.83	1.01933	0.271987	3.83671	0.000124691	0.00215327
Pramef8	24.0854	15.5769	32.5939	1.01903	0.443421	3.25215	0.00114536	0.0142205
Mrgpre	3.65521	2.0794	5.23101	1.01682	0.216106	6.33292	2.40562e-10	1.29819e-08
Vsnl1	0.58985	0.0521012	1.1276	1.01595	1.08375	4.28016	1.8676e-05	0.000402786
Smpd1	30.9429	20.1434	41.7424	1.01546	0.238355	4.601	4.20472e-06	0.000105581
Osbpl10	23.9046	15.4861	32.3231	1.01527	0.212795	4.90717	9.24014e-07	2.7528e-05
Mndal	3.14563	1.74468	4.54659	1.01497	0.381061	3.6983	0.000217049	0.00347731
Gm9006	0.637604	0.0845375	1.19067	1.01429	1.24486	3.23756	0.00120555	0.0148331
Zfp580	1.74535	0.818384	2.67231	1.01403	0.438065	3.73965	0.000184274	0.00302711
Krtap4-1	1.94957	0.954061	2.94507	1.01358	1.51834	1.27461	1	1
Sdc3	9.17776	5.74768	12.6078	1.01197	0.454129	2.41994	0.0155232	0.117176
Hmgcll1	18.1075	11.6688	24.5462	1.01182	0.409859	2.33549	0.0195179	0.139905
Zyx	157.114	103.841	210.387	1.01169	0.272526	3.96559	7.32159e-05	0.00135161
Rasgef1a	1.03282	0.34815	1.71748	1.01129	0.365246	6.6545	2.84258e-11	1.78445e-09
Nab1	34.34	22.4473	46.2327	1.01036	0.293036	2.53038	0.011394	0.0923528
Gm43564	1.65865	0.764081	2.55322	1.01021	1.36356	1.28006	0.200524	0.64076
Slc26a6	10.0444	6.33188	13.7569	1.00914	0.328496	3.17721	0.00148701	0.0176775
Irx3	9.5676	6.01688	13.1183	1.00867	0.420658	2.79414	0.00520385	0.0494808
Ilk	118.058	78.0825	158.034	1.00791	0.173039	6.11971	9.37454e-10	4.61377e-08
Lrrc3b	0.50516	0	1.01032	1.00743	1.43682	5.22915	1.70288e-07	5.92709e-06
Dnajc12	2.83322	1.54788	4.11857	1.00644	0.492743	2.155	0.0311618	0.195172
Gm14399	6.97441	4.30628	9.64253	1.00407	0.812646	0.51126	0.609169	0.960963
Phlda3	79.3025	52.435	106.17	1.00405	0.465336	2.48106	0.0130991	0.102755
Dysf	0.620176	0.0781733	1.16218	1.0039	0.652318	6.80424	1.01584e-11	6.94382e-10
Nudt4	75.6657	50.0566	101.275	1.00228	0.211425	4.81462	1.47479e-06	4.18588e-05
Bex4	0.582117	0.0539373	1.1103	1.00166	1.47344	3.11764	0.00182307	0.0208939
Zeb1	1.73682	0.823626	2.65001	1.00109	0.573073	2.9691	0.00298675	0.0317212
Gm28503	20.0792	13.0463	27.112	1.00099	0.794146	1.31329	0.189085	0.620399
Armcx3	1.88355	0.922071	2.84504	1.00034	1.05467	1.67118	0.094686	0.414596
Lrrc55	0.607115	0.071349	1.14288	1.00012	0.899185	4.51611	6.29854e-06	0.000151955
Cfap74	2.05557	1.03775	3.07339	0.999254	0.536182	2.50381	0.0122865	0.0978146
Tshz1	14.9184	9.61727	20.2195	0.998976	0.35177	2.96316	0.003045	0.0321732
Gm16485	0.543269	0.0295815	1.05696	0.998453	0.875019	5.90567	3.51221e-09	1.6035e-07
Gm38080	0.878701	0.254122	1.50328	0.997142	2.0781	1.2084	0.226894	0.686091
Pate1	0.534011	0.0240657	1.04396	0.997056	1.58694	2.00226	0.0452569	0.255315
Gpr50	0.569251	0.0480455	1.09046	0.996117	1.09519	3.43359	0.000595651	0.0083094
Golga4	69.2435	45.917	92.5701	0.995938	0.142239	6.57898	4.73682e-11	2.82922e-09
Borcs8	46.0914	30.4553	61.7276	0.995799	0.227982	4.53179	5.84858e-06	0.000141795
Lrp1	23.134	15.1211	31.1469	0.995727	0.216355	5.11231	3.18245e-07	1.05078e-05
Gm13717	2.26704	1.18258	3.3515	0.995478	0.926228	1.79443	0.072744	0.35031
Rprm	0.52048	0.0162618	1.0247	0.994435	1.51291	4.20059	2.66217e-05	0.000553299
Rpl14	1922.07	1284.76	2559.39	0.993745	0.228445	4.77491	1.79789e-06	4.95663e-05
B4galt1	77.7976	51.6847	103.91	0.993702	0.222742	4.56112	5.0881e-06	0.000125333
Prdm8	2.56145	1.38171	3.74118	0.993248	0.493255	2.7336	0.00626459	0.0575976
Snn	19.6143	12.7913	26.4372	0.99237	0.218074	4.77981	1.75459e-06	4.86774e-05
Foxf2	22.138	14.4904	29.7857	0.990885	0.426296	2.38509	0.017075	0.126188
Gphn	20.0722	13.1075	27.0369	0.990866	0.290011	2.94733	0.00320529	0.0336071
Dpysl3	123.207	82.1618	164.253	0.990682	0.333976	3.02141	0.00251598	0.0273589
Galnt10	14.8181	9.5948	20.0415	0.989878	0.172162	6.99721	2.61118e-12	1.91809e-10
Bpifc	0.824149	0.222599	1.4257	0.98845	0.500771	5.34354	9.11467e-08	3.28876e-06
Cideb	1.55578	0.714222	2.39734	0.986853	0.667588	2.79588	0.00517584	0.0493097
Extl3	39.7307	26.3234	53.138	0.986506	0.170632	6.13516	8.50712e-10	4.20368e-08
Krtap8-1	0.490564	0	0.981129	0.986323	2.72396	2.18843	0.0286382	0.184065
Acta2	0.699186	0.140139	1.25823	0.985985	0.731644	4.25867	2.05643e-05	0.000437767
Crtap	45.1611	29.9766	60.3457	0.985783	0.187431	5.75471	8.67885e-09	3.69497e-07
Ggn	2.83184	1.57169	4.09199	0.985515	0.35376	4.50745	6.561e-06	0.000157208
Dyrk1b	20.6363	13.521	27.7516	0.985502	0.240713	4.42601	9.59915e-06	0.000222216
Grwd1	32.673	21.5999	43.7462	0.98545	0.327834	3.21615	0.00129924	0.0158041
Gm9780	5.58246	3.41852	7.74639	0.985124	1.16431	1.07779	0.281129	0.764168
Fam109a	28.1692	18.5855	37.7528	0.984512	0.31091	3.69649	0.000218605	0.00349995
Emid1	11.8243	7.61151	16.0372	0.984346	0.350361	3.18008	0.00147235	0.0175371
Sgk3	9.27142	5.90247	12.6404	0.9827	0.276119	4.02132	5.78741e-05	0.0011023
Plxna2	9.04153	5.74834	12.3347	0.982583	0.230104	4.57708	4.71504e-06	0.000117318
Zfp467	26.7886	17.6761	35.9012	0.982478	0.314247	4.45838	8.25826e-06	0.000194282
Upp2	10.1487	6.49466	13.8026	0.981919	0.383647	3.30889	0.000936681	0.0121026
Jam2	17.3761	11.3541	23.3981	0.981778	0.476808	2.65	0.00804924	0.0706909
Nacad	1.4844	0.671479	2.29731	0.980165	0.362738	3.46418	0.000531844	0.00752594
Gm9083	8.80989	5.60251	12.0173	0.979339	0.355383	3.0571	0.00223489	0.0247842
Gm14435	2.99328	1.689	4.29756	0.978257	0.550466	2.3026	0.0213012	0.148915
Gm13123	1.07872	0.399827	1.75762	0.978174	1.59649	1.27836	0.201123	0.641486
FO907130.1	13.0329	8.4527	17.6131	0.977518	0.390909	2.63135	0.00850465	0.0739514
Rpsa-ps11	2.5064	1.36262	3.65019	0.976903	0.469622	3.19403	0.00140299	0.0168414
Rusc2	22.5855	14.892	30.279	0.976891	0.312958	3.29511	0.000983827	0.0125766
Tcf4	95.2169	63.8469	126.587	0.976373	0.176286	5.61766	1.93564e-08	7.8601e-07
Pmp22	20.6834	13.6225	27.7443	0.97509	0.33173	3.41873	0.00062915	0.0087076
Lysmd4	8.72738	5.56007	11.8947	0.974993	0.268457	4.53662	5.71633e-06	0.00013929
Pdgfrb	0.723321	0.162433	1.28421	0.974547	0.702829	4.16086	3.17058e-05	0.000649638
Chsy3	1.15954	0.456868	1.86221	0.97426	0.596854	3.25234	0.00114458	0.014218
Cdc42ep3	4.61086	2.78656	6.43515	0.973474	0.231504	5.34132	9.22744e-08	3.32458e-06
Ispd	1.63498	0.778695	2.49127	0.972934	0.424593	3.91103	9.19051e-05	0.0016508
Bex1	135.281	91.022	179.54	0.972265	1.15442	1.08209	0.279213	0.76109
Hist1h4m	3.24301	1.8653	4.62072	0.97207	1.13229	1.17119	0.241523	0.708812
Xkr5	2.13236	1.11652	3.14821	0.970797	0.538836	2.74046	0.00613534	0.0566311
Dennd5a	22.1478	14.6421	29.6535	0.970617	0.174623	5.8849	3.98292e-09	1.79838e-07
Emb	0.86561	0.260794	1.47043	0.970427	0.805623	3.43557	0.000591312	0.00826761
Nrip3	1.15252	0.455794	1.84924	0.96877	0.532066	3.24653	0.00116822	0.0144751
Mfsd3	9.51019	6.1086	12.9118	0.968669	0.410458	1.97916	0.0477984	0.264855
Rpsa-ps10	283.985	191.769	376.201	0.968461	0.270835	3.56605	0.000362403	0.0054345
Gm20257	4.2722	2.56683	5.97758	0.968085	0.687068	-0.108588	0.91353	0.988667
Phkb	23.706	15.717	31.6951	0.967758	0.391074	2.26124	0.0237444	0.161054
Parp3	22.0952	14.6298	29.5605	0.967365	0.221139	4.60393	4.14583e-06	0.000104316
Fat3	0.606433	0.0874547	1.12541	0.966787	0.845969	6.16151	7.20554e-10	3.59663e-08
Celsr1	23.6011	15.657	31.5451	0.966311	0.361305	2.38589	0.0170377	0.126018
Hoxa6	20.953	13.8712	28.0349	0.965268	0.497835	1.89938	0.0575145	0.300173
Sccpdh	57.6204	38.7717	76.4692	0.961881	0.307965	3.29395	0.000987893	0.0126081
Gm5566	2.62857	1.46197	3.79517	0.96177	0.672141	2.0388	0.0414702	0.240741
Alox5ap	9.00106	5.78645	12.2157	0.961521	0.460412	2.45493	0.0140913	0.108456
Sptb	18.7367	12.3948	25.0785	0.961188	0.297187	3.70894	0.000208126	0.0033584
Clip3	0.756063	0.191989	1.32014	0.960839	0.734807	4.08761	4.35838e-05	0.000853229
Gm10297	0.832328	0.244388	1.42027	0.959731	1.37761	1.92434	0.0543121	0.288369
Scgb1a1	1.62431	0.782878	2.46574	0.958954	1.00444	1.78216	0.0747239	0.3556
Krba1	5.08675	3.13789	7.03561	0.957513	0.446228	3.12026	0.00180691	0.0207487
Gm8226	1.72578	0.853068	2.5985	0.957479	3.73574	0.538298	0.590371	0.960963
Actn4	489.727	332.652	646.802	0.957208	0.202333	4.81035	1.50667e-06	4.26163e-05
Krtap3-2	6.63379	4.19127	9.07632	0.956809	1.78191	0.784911	0.432506	0.916767
Cntnap4	0.754718	0.194598	1.31484	0.954386	0.885667	3.16292	0.00156193	0.0184257
Itga6	238.816	162.398	315.234	0.952605	0.135795	6.70425	2.0245e-11	1.294e-09
Rnf34	22.1594	14.7849	29.534	0.951869	0.211836	5.13141	2.87577e-07	9.5631e-06
Selp	0.549443	0.0563682	1.04252	0.951236	0.936556	5.22672	1.72539e-07	5.98849e-06
Ap4s1	9.41476	6.1006	12.7289	0.951204	0.308566	3.32859	0.000872864	0.0114252
Qrfpr	0.495892	0.0200497	0.971734	0.950825	1.40018	3.66238	0.000249882	0.00392887
Hip1	26.1078	17.4855	34.73	0.950741	0.270263	4.01741	5.88411e-05	0.00111812
Zfp428	24.4439	16.3575	32.5303	0.94991	0.266079	3.96706	7.27643e-05	0.00134502
Gpc4	47.9311	32.3848	63.4774	0.949604	0.185781	5.22604	1.73175e-07	6.00209e-06
Rapgef4	0.992879	0.360743	1.62502	0.947931	0.703879	4.30129	1.6981e-05	0.000369473
Pcdhgb2	3.25361	1.9046	4.60262	0.94776	0.492787	2.43864	0.0147427	0.112214
Aldh3b2	7.64599	4.90605	10.3859	0.946984	0.39058	2.947	0.00320868	0.0336283
Hsd3b6	0.946175	0.329728	1.56262	0.946489	0.734878	3.13429	0.00172269	0.0199586
Gm7123	0.46356	0	0.92712	0.946446	3.81794	0.86401	0.387582	0.881243
Wnt11	25.7321	17.2671	34.1971	0.946211	0.657212	1.96245	0.04971	0.27226
Gm10146	21.4957	14.3908	28.6005	0.943549	0.400208	2.53845	0.0111345	0.0907198
Hspa2	25.2353	16.9739	33.4967	0.940551	0.322176	3.29537	0.00098291	0.0125714
Higd1c	0.858454	0.273259	1.44365	0.940511	1.5003	1.75432	0.0793752	0.368697
Slpi	57.7663	39.265	76.2675	0.940334	1.34628	0.879017	0.379392	0.874536
Gm44521	0.459348	0	0.918697	0.940127	3.60063	0.97053	0.331782	0.828463
Atp11a	102.171	69.7346	134.607	0.938944	0.198286	6.37707	1.80502e-10	9.9592e-09
Sprr2i	0.775709	0.218099	1.33332	0.937753	1.22935	1.99556	0.0459817	0.258043
Cdh2	3.14354	1.84421	4.44286	0.936335	0.635045	1.82878	0.0674331	0.333412
Shisa8	1.42862	0.668238	2.189	0.93478	0.430777	3.89313	9.89609e-05	0.00176466
Ceacam12	0.861659	0.279226	1.44409	0.934028	0.724596	3.16529	0.00154931	0.0183119
Pcdh7	2.22898	1.21881	3.23914	0.933988	0.7591	1.96691	0.0491931	0.270399
Lurap1	5.22357	3.2772	7.16993	0.933656	0.319388	2.59233	0.00953286	0.0805302
Flrt3	7.38764	4.76682	10.0085	0.932765	0.236405	4.6971	2.63883e-06	7.02773e-05
Slc38a6	65.2739	44.5661	85.9818	0.932752	0.170975	6.58968	4.4078e-11	2.64554e-09
Gm9710	1.19169	0.507491	1.87589	0.931857	0.841804	2.2626	0.0236606	0.160706
Rundc3a	6.55627	4.19771	8.91482	0.931709	0.386878	2.39054	0.0168236	0.124773
Qpctl	13.5826	9.03157	18.1336	0.931559	0.276461	3.80472	0.000141965	0.00240266
Xdh	1.45688	0.690925	2.22284	0.930522	0.382505	4.40424	1.06154e-05	0.000243225
Gm45315	1.2864	0.574003	1.9988	0.929948	2.36921	0.708204	0.478818	0.945875
Gm10357	5.26252	3.31145	7.21359	0.929841	1.3819	0.735167	0.462238	0.935976
Rasal1	5.94201	3.78293	8.10109	0.928146	0.364235	3.23289	0.00122543	0.0150476
Mark1	1.31178	0.592853	2.03071	0.928042	0.433864	4.38496	1.16009e-05	0.000263597
Dhrs9	1.01649	0.389894	1.6431	0.927254	0.562283	3.55311	0.000380704	0.00567436
Ppfibp2	17.2121	11.5664	22.8579	0.924893	0.29111	3.67551	0.000237377	0.00376378
Tcn2	51.5892	35.3145	67.8638	0.923198	0.211372	4.73565	2.18351e-06	5.8852e-05
Hoxa5	37.5546	25.6261	49.4832	0.922964	0.274147	3.40074	0.00067204	0.00918788
Gtf3c1	44.3154	30.2987	58.3321	0.922707	0.171046	5.15192	2.57827e-07	8.64386e-06
Fignl2	1.68248	0.852861	2.51209	0.922576	0.383082	4.33544	1.4547e-05	0.000322208
Shisa4	7.19088	4.65903	9.72274	0.922046	0.23623	4.8623	1.16029e-06	3.39038e-05
Sox12	6.52122	4.19671	8.84573	0.9219	0.337444	3.227	0.00125095	0.0152999
Oaz2	81.5224	56.0502	106.995	0.920653	0.182149	5.37293	7.74667e-08	2.82834e-06
Id3	399.381	275.867	522.895	0.920084	0.189443	5.26384	1.41076e-07	4.97363e-06
Noct	191.326	132.025	250.627	0.919588	0.172334	4.6372	3.53166e-06	9.06225e-05
Slc25a10	126.658	87.3263	165.99	0.918846	0.315883	3.38712	0.000706294	0.0096131
Wdr81	12.8334	8.58221	17.0845	0.916325	0.188568	5.34703	8.94111e-08	3.23088e-06
Zfp784	1.16681	0.501962	1.83166	0.914799	0.403773	4.62892	3.67573e-06	9.38303e-05
Arhgef9	3.37497	2.03313	4.7168	0.914399	0.360032	2.73859	0.00617026	0.0568681
Pde3a	0.523064	0.0559308	0.990196	0.914395	0.678529	6.0701	1.27833e-09	6.19234e-08
Tmem108	3.81733	2.34019	5.29448	0.914156	0.338555	3.40604	0.000659133	0.00904626
Fzd1	30.9308	21.1613	40.7002	0.912012	0.312283	2.96737	0.0030036	0.0318474
Dmrta1	1.5062	0.740281	2.27212	0.910903	0.54074	3.29541	0.000982777	0.0125714
Mrps11	33.0282	22.6294	43.4269	0.910849	0.244136	3.89611	9.77482e-05	0.0017462
Gm14686	1.59875	0.804624	2.39287	0.910808	1.35776	1.4548	0.145725	0.536942
Gm14305	4.80742	3.03559	6.57925	0.909275	0.608663	1.9	0.0574332	0.29994
Hmgn2	94.8715	65.6444	124.099	0.908512	0.623417	1.52908	0.126245	0.492725
Meis2	7.7278	5.06988	10.3857	0.907487	0.503596	1.78498	0.0742641	0.35444
Ftl1-ps2	3.17306	1.90319	4.44294	0.906745	0.484499	2.5713	0.0101318	0.0844302
Cuedc1	23.2477	15.8749	30.6206	0.90599	0.149069	5.45696	4.84367e-08	1.83374e-06
Mzf1	1.3138	0.610265	2.01733	0.905975	0.459706	2.8192	0.00481432	0.046537
Gxylt2	1.17444	0.514141	1.83475	0.904721	0.59661	2.7733	0.00554908	0.0522586
Mtmr9	13.0634	8.79321	17.3335	0.904632	0.349552	2.71544	0.00661886	0.0602801
Tmem117	3.17724	1.90903	4.44546	0.904517	0.441645	2.86976	0.0041079	0.0409426
Dstyk	8.80066	5.82542	11.7759	0.904434	0.345881	2.90768	0.00364117	0.0372101
Ppm1n	0.85923	0.295087	1.42337	0.903967	0.646091	3.8455	0.000120309	0.00208785
Gm6667	4.04746	2.51705	5.57788	0.903256	0.600058	1.80471	0.0711207	0.345721
2310046K23Rik	0.836172	0.279574	1.39277	0.903018	1.40727	1.76108	0.0782256	0.365965
Ly6g6e	12.9511	8.72368	17.1785	0.902661	0.426302	2.35979	0.0182853	0.132851
Gm16550	6.15222	3.99267	8.31178	0.899244	1.91796	0.473432	0.635905	0.960963
Selenow	371.813	259.266	484.361	0.899071	0.279911	3.4843	0.000493431	0.0070554
Gm10025	6.0545	3.92527	8.18372	0.898876	0.569056	1.95868	0.0501503	0.27394
Dock5	52.6399	36.4509	68.8289	0.898825	0.198894	4.42218	9.7708e-06	0.000225553
Lrrk1	53.5905	37.1419	70.0392	0.897238	0.158763	4.86735	1.13107e-06	3.3214e-05
Nnt	3.45533	2.11392	4.79675	0.896511	0.619953	1.9555	0.0505236	0.275246
Dnm3	0.65554	0.157234	1.15385	0.896234	0.961839	3.35443	0.000795274	0.0105956
Tubb3	1.13562	0.49285	1.7784	0.896183	0.951605	2.28151	0.0225181	0.155217
Gjc1	0.906989	0.333069	1.48091	0.896117	0.83901	1.9895	0.0466463	0.260288
Serpinb7	1.86835	1.00528	2.73142	0.895917	0.342759	3.42537	0.000613958	0.00852131
Smap2	39.1874	27.0954	51.2794	0.895908	0.258883	3.72983	0.00019161	0.00311848
Cul7	24.6984	16.9724	32.4245	0.895122	0.242523	3.78017	0.000156723	0.00262175
Pcolce2	4.91282	3.13555	6.69009	0.894921	0.349709	2.25494	0.024137	0.162908
Hoxd11	0.429653	0	0.859307	0.894765	1.43407	5.1963	2.03293e-07	6.96745e-06
Smpdl3a	2.97806	1.78331	4.17281	0.894147	0.420681	2.92129	0.00348587	0.0359515
Tpd52l1	54.9881	38.1902	71.786	0.893169	0.348834	2.87813	0.00400038	0.0400836
Gm12161	7.51652	4.9624	10.0706	0.892775	0.435571	2.47152	0.0134542	0.10464
Ccdc74a	8.55535	5.68997	11.4207	0.892678	0.287571	3.20914	0.00133132	0.0161465
Mybpc1	2.44779	1.41461	3.48097	0.892018	0.763553	1.68589	0.091817	0.407188
Cfap126	3.3098	2.01875	4.60086	0.891695	0.399314	2.77154	0.00557921	0.0525223
Tmem190	3.73014	2.31511	5.14518	0.890399	0.763464	1.54488	0.122376	0.483931
Gsn	116.851	81.635	152.067	0.889343	0.239048	3.91638	8.989e-05	0.00162052
Serpinb9f	0.425963	0	0.851926	0.889027	1.72596	4.25362	2.1034e-05	0.000446597
Etfdh	42.659	29.6389	55.6791	0.887451	0.283873	3.08347	0.00204599	0.023053
Zfp969	9.4881	6.36111	12.6151	0.88721	0.843606	1.23587	0.216506	0.669573
Adamts15	0.708091	0.199333	1.21685	0.886277	0.452681	5.75346	8.74352e-09	3.71607e-07
Chid1	20.6493	14.2028	27.0958	0.886016	0.240886	4.3224	1.54342e-05	0.000340022
Hhat	1.65486	0.864899	2.44483	0.885335	0.511358	3.4165	0.000634327	0.00876447
Rab38	0.983067	0.393121	1.57301	0.885138	0.526092	3.48718	0.000488136	0.00700003
Pkd2	11.2895	7.63354	14.9454	0.885115	0.354277	2.67271	0.00752414	0.0670418
Zfp358	23.323	16.0876	30.5584	0.885071	0.201157	4.86301	1.15617e-06	3.38702e-05
Trim62	7.82713	5.20168	10.4526	0.884942	0.186398	5.67472	1.38915e-08	5.74523e-07
Arhgef10	7.54565	5.00413	10.0872	0.884861	0.214977	5.48356	4.16862e-08	1.60033e-06
Gm12727	0.557447	0.0944078	1.02049	0.884552	1.83195	2.03924	0.0414264	0.240667
Ubfd1	23.4495	16.1849	30.7141	0.883984	0.269677	1.93456	0.0530438	0.284008
Tnik	17.0257	11.6719	22.3795	0.883614	0.281136	3.82802	0.000129179	0.00221831
Serpinb9e	0.47403	0.036753	0.911308	0.882488	1.26813	3.64407	0.000268357	0.00416639
S100a1	311.7	218.952	404.447	0.882326	0.388559	2.45915	0.0139266	0.107668
Gm8181	1.64887	0.863214	2.43453	0.882321	1.19184	1.26784	0.204855	0.647907
Zfand6	114.483	80.2725	148.693	0.881168	0.19347	4.13227	3.59203e-05	0.000720984
Stard9	1.41507	0.699664	2.13047	0.881128	0.485816	4.04401	5.25437e-05	0.00101253
AC160930.2	47.2601	32.969	61.5511	0.880816	0.297583	3.14704	0.00164934	0.0192812
Samd14	7.02752	4.6534	9.40163	0.879619	0.256255	3.90633	9.37071e-05	0.00167931
Fkrp	10.5006	7.09993	13.9013	0.879453	0.500157	1.96433	0.0494917	0.271548
Akt1s1	123.069	86.3844	159.754	0.879406	0.300555	3.25372	0.00113904	0.0141564
Gm42742	38.6125	26.9098	50.3151	0.878609	0.246173	4.37598	1.20887e-05	0.000273168
Zfp973	3.64715	2.27467	5.01964	0.878329	0.678286	1.45721	0.145059	0.536007
Tacc1	4.53379	2.90058	6.167	0.87768	0.190316	6.57299	4.93149e-11	2.93126e-09
Il6ra	5.97706	3.91805	8.03606	0.877607	0.272108	3.79356	0.000148501	0.00250123
Abcg2	4.28371	2.72504	5.84238	0.877243	0.413445	2.85049	0.00436513	0.0430012
Cyb5rl	5.0753	3.28644	6.86416	0.875512	0.440074	1.66068	0.0967767	0.42127
Gm6325	0.447794	0.0215687	0.874019	0.875349	1.20875	4.6335	3.59539e-06	9.19702e-05
Armc5	9.12946	6.14806	12.1109	0.875138	0.26756	3.83104	0.000127603	0.00219585
AC137902.1	6.66908	4.41273	8.92544	0.874775	2.01638	0.425703	0.670324	0.960963
Syngap1	4.95532	3.20328	6.70735	0.874719	0.227783	5.15341	2.5579e-07	8.61061e-06
Slurp1	1.11386	0.493074	1.73464	0.873065	1.23184	1.53597	0.124546	0.489044
Fhod3	18.7169	12.9286	24.5052	0.872742	0.492979	2.17196	0.029859	0.189302
Shroom4	8.85741	5.96913	11.7457	0.870958	0.467921	2.15813	0.0309178	0.194278
Gpr176	0.472457	0.0411	0.903815	0.870785	0.706101	6.45145	1.10784e-10	6.26704e-09
Homez	7.11698	4.73975	9.49422	0.870536	0.252712	2.87724	0.0040117	0.0401627
Tmem56	12.0494	8.23094	15.8679	0.869729	0.336164	2.78439	0.00536291	0.0507844
Rab11fip4	3.47665	2.16684	4.78647	0.869639	0.2481	5.19558	2.04084e-07	6.98483e-06
Gm44419	0.412672	0	0.825345	0.868169	3.88949	0.81293	0.416258	0.903214
Dtx4	6.51145	4.31752	8.70538	0.868031	0.392465	2.56267	0.010387	0.0859169
Hoxd10	0.429926	0.0127633	0.847089	0.866956	1.43516	4.42854	9.48716e-06	0.000219831
Notum	386.201	273.267	499.135	0.866738	0.192352	5.77995	7.47238e-09	3.22032e-07
Ppm1f	7.59589	5.0896	10.1022	0.866425	0.315432	3.08075	0.00206477	0.0232433
Gm28527	0.410564	0	0.821128	0.864833	2.54911	1.496	0.134655	0.511909
Bok	240.226	170.026	310.426	0.864673	0.272143	3.40212	0.000668642	0.00915634
Gm9821	1.98845	1.11895	2.85795	0.864487	0.677518	1.96813	0.0490534	0.269848
Maged2	38.3461	26.9007	49.7914	0.864282	0.277016	3.56564	0.000362963	0.00543958
Jcad	4.57117	2.95126	6.19108	0.863895	0.461189	2.1841	0.0289551	0.185361
Elk1	10.4923	7.15403	13.8305	0.862986	0.231993	4.16392	3.12824e-05	0.000641497
Gfra2	0.443499	0.0248777	0.86212	0.861495	0.904876	5.25425	1.48629e-07	5.21005e-06
Cds1	2.466	1.46141	3.4706	0.860986	0.587977	1.9015	0.057237	0.299146
Rpsa-ps9	32.143	22.5432	41.7428	0.860373	0.482937	1.69854	0.0894068	0.400678
BC024978	5.42586	3.56603	7.28568	0.85968	0.344463	2.19988	0.0278155	0.180555
Pomgnt1	70.698	49.9468	91.4492	0.85967	0.165155	5.24555	1.55814e-07	5.45415e-06
Zfp334	1.57639	0.831285	2.32149	0.858974	0.265174	5.61446	1.97182e-08	7.99384e-07
Gm5345	0.554711	0.105207	1.00421	0.85872	0.985666	3.27143	0.00107003	0.0134756
Itgb3	1.49429	0.773466	2.21512	0.858301	0.456062	3.21397	0.00130914	0.0159167
Hsd3b7	46.722	32.9538	60.4902	0.856784	0.2067	4.3965	1.10011e-05	0.000250894
Bag3	59.4117	41.9838	76.8396	0.856709	0.168367	5.38491	7.24792e-08	2.67001e-06
Cttnbp2	0.794851	0.277611	1.31209	0.855749	0.409069	5.65321	1.57475e-08	6.50193e-07
Rpl27-ps1	4.39639	2.84244	5.95034	0.855059	0.539977	2.13438	0.0328117	0.202659
Rcn1	0.591978	0.134321	1.04963	0.853538	0.923593	3.54976	0.00038559	0.00574022
Gm8724	0.647921	0.174488	1.12135	0.852954	1.28878	2.34615	0.0189682	0.136722
Blmh	37.3666	26.348	48.3851	0.852638	0.319625	3.08448	0.00203911	0.0230071
Aplp1	120.74	85.8437	155.636	0.850925	0.415674	2.25216	0.0243123	0.163732
Gm28911	4.1668	2.68672	5.64688	0.850341	2.62949	0.488699	0.625055	0.960963
Adgrl1	22.5653	15.8203	29.3102	0.849599	0.253874	3.85095	0.000117662	0.00205204
Trpm4	57.1377	40.5016	73.7737	0.849363	0.253325	3.37051	0.000750299	0.0100618
Gulp1	1.84901	1.03493	2.66309	0.848084	0.571896	3.2056	0.00134781	0.0163063
Inafm1	13.2248	9.16152	17.2881	0.847789	0.317889	3.1571	0.00159348	0.0187171
Zfp971	4.7406	3.10262	6.37859	0.846799	0.551379	1.65876	0.097164	0.422493
Tnc	22.5062	15.8032	29.2093	0.846257	0.629171	1.27515	0.202257	0.64336
Eogt	15.9345	11.1069	20.7621	0.845988	0.304079	3.74711	0.000178883	0.00295037
Postn	0.429159	0.0224037	0.835914	0.844534	1.04385	4.61904	3.85517e-06	9.79602e-05
Pitrm1	63.1281	44.8841	81.3721	0.84416	0.405136	2.10121	0.0356223	0.214489
Slc44a1	88.2726	62.8959	113.649	0.843434	0.220337	4.03782	5.39504e-05	0.00103477
AC134869.1	0.397033	0	0.794067	0.843234	3.93075	1.13539	0.256213	0.73131
Rpsa-ps12	4.25269	2.76004	5.74534	0.843142	0.471586	2.4337	0.0149454	0.113442
Slx1b	13.4267	9.3298	17.5235	0.842547	0.276313	2.78988	0.00527277	0.0500588
B9d2	14.7473	10.2761	19.2185	0.8424	0.309872	2.90135	0.00371561	0.0377709
Fam198b	0.555722	0.114096	0.997348	0.842212	0.455032	5.70391	1.17087e-08	4.87937e-07
Lingo1	6.46291	4.34474	8.58109	0.842071	0.443829	4.01458	5.95508e-05	0.00112648
Atp8b2	12.3636	8.57679	16.1504	0.840627	0.259873	3.26123	0.00110931	0.0138682
Rbfox1	0.717689	0.232573	1.20281	0.837669	0.830775	4.06583	4.78624e-05	0.000929595
Gm2011	4.86482	3.21001	6.51964	0.836838	0.322214	4.22324	2.40814e-05	0.000506058
Mxd4	26.3243	18.6165	34.0321	0.83661	0.224587	3.89291	9.90471e-05	0.00176492
Def8	17.3771	12.1932	22.5609	0.8366	0.16612	5.63801	1.72027e-08	7.0554e-07
Zfp462	9.78701	6.74526	12.8287	0.836284	0.382621	2.48619	0.0129117	0.101577
Tmem160	35.7177	25.3663	46.0692	0.836091	0.260221	3.66	0.000252212	0.00395567
Gm21960	1.82306	1.02758	2.61853	0.835643	0.872105	1.62551	0.104053	0.439353
Nyap1	6.61296	4.46836	8.75757	0.835412	0.411569	2.59627	0.00942431	0.0798051
Spsb4	11.2531	7.80296	14.7033	0.835007	0.337796	2.18486	0.0288992	0.185196
Rabep2	40.517	28.8337	52.2003	0.83449	0.15918	5.16694	2.37957e-07	8.06564e-06
Fzd8	0.912063	0.374014	1.45011	0.834451	0.364675	5.44978	5.04309e-08	1.90338e-06
Qk	11.987	8.33471	15.6394	0.833925	0.450435	1.86355	0.0623844	0.316071
Cda	156.27	112.042	200.498	0.833906	0.353813	2.43681	0.0148175	0.112678
Mertk	0.544873	0.110521	0.979225	0.833698	0.622326	4.94848	7.47958e-07	2.26188e-05
Gphb5	0.412595	0.0154802	0.809709	0.833596	1.33751	3.99587	6.44569e-05	0.00120712
Cyp4f17	3.12971	1.96877	4.29065	0.833582	0.440355	2.70595	0.00681097	0.0616419
Nrxn1	11.298	7.84352	14.7524	0.832878	0.434646	2.28251	0.0224593	0.154986
Gm6166	1.03883	0.466194	1.61146	0.832782	1.82758	1.1616	0.245396	0.714634
Anapc5	170.188	122.123	218.253	0.832499	0.242535	3.57768	0.000346659	0.00522387
Zbtb45	14.4853	10.139	18.8316	0.832179	0.292413	3.21197	0.00131829	0.0160041
Gm16089	1.42192	0.742556	2.10128	0.831661	1.01471	1.30552	0.191715	0.62412
Chst2	0.79757	0.293603	1.30154	0.831202	0.714103	2.83622	0.00456516	0.0447211
Cd151	219.6	157.837	281.363	0.83	0.212576	4.10762	3.99751e-05	0.000792673
Hist1h2ak	0.537875	0.107323	0.968426	0.829966	1.79309	2.19012	0.0285157	0.18355
Pmepa1	253.505	182.321	324.688	0.829121	0.30534	3.23913	0.00119893	0.0147812
Itfg1	44.4533	31.7439	57.1626	0.828866	0.292203	2.81349	0.00490064	0.0471442
Itga5	15.3915	10.8085	19.9744	0.828809	0.374551	2.33256	0.0196711	0.140635
Frg2f1	3.57614	2.29671	4.85556	0.82878	0.393017	1.79033	0.073401	0.352002
Acsl6	2.73798	1.69431	3.78166	0.827595	0.557067	1.99927	0.0455789	0.256895
Bgn	4.85504	3.22297	6.48711	0.826153	0.935303	1.28883	0.197457	0.634673
1700092M07Rik	0.669821	0.204452	1.13519	0.825989	1.41663	1.87647	0.0605912	0.310566
Hist1h3b	1.50806	0.809285	2.20683	0.825728	0.863467	1.79445	0.0727408	0.35031
Cxcl1	13.4446	9.42169	17.4676	0.825406	0.603957	1.07782	0.281113	0.764168
Xpo6	105.35	75.7406	134.96	0.825123	0.177437	4.21795	2.46534e-05	0.000516315
Adk	208.521	150.21	266.833	0.824782	0.23818	3.99691	6.41742e-05	0.00120283
9130023H24Rik	1.7245	0.966677	2.48232	0.824291	0.591185	2.38359	0.0171449	0.126389
Fam124a	0.892648	0.366397	1.4189	0.823975	0.650265	5.35811	8.40977e-08	3.05233e-06
AC034099.1	19.5865	13.8645	25.3086	0.823659	0.537345	1.87727	0.0604817	0.310134
Gm48848	2.98615	1.87875	4.09354	0.823226	2.92161	0.292281	0.770072	0.960963
Krtap5-5	0.412299	0.0206877	0.80391	0.821586	1.61704	3.43425	0.000594196	0.00829851
Gsdmcl2	0.508123	0.0902933	0.925952	0.820856	0.882242	3.70002	0.000215583	0.00346058
Gpx4-ps2	3.98746	2.60583	5.36908	0.820755	1.17914	0.782058	0.43418	0.917985
Cln3	78.2226	56.2883	100.157	0.820282	0.206983	3.65483	0.000257356	0.00402607
Nme1	79.8864	57.4938	102.279	0.820192	0.300792	2.58631	0.00970105	0.0816149
Tspan6	1.07165	0.498997	1.6443	0.818889	0.691713	2.92951	0.003395	0.0351913
Igsf3	14.0866	9.91675	18.2565	0.818801	0.275486	3.28671	0.00101365	0.012871
Lrrc61	6.02069	4.08161	7.95977	0.818178	0.301462	3.59054	0.000329988	0.00500329
Prss53	1.66834	0.931485	2.4052	0.818029	0.783284	1.953	0.0508195	0.276246
Gm19248	1.34632	0.698747	1.9939	0.817555	4.04268	0.215737	0.829192	0.960963
Cldn8	4.98691	3.33478	6.63904	0.817433	0.441135	2.51725	0.0118274	0.0950209
Csrp3	0.667306	0.207475	1.12714	0.816919	1.1414	2.48482	0.0129619	0.101873
Fxyd7	0.710892	0.239151	1.18263	0.816718	1.17067	1.95702	0.050345	0.274706
Gm3756	3.11407	1.98053	4.24761	0.816089	0.606165	1.6864	0.0917192	0.407185
H3f3c	2.61545	1.62086	3.61004	0.81474	0.781724	1.62719	0.103697	0.438661
Zfp324	3.72723	2.42718	5.02728	0.814486	0.233325	5.04118	4.62678e-07	1.47482e-05
Tmed1	24.9051	17.8009	32.0092	0.812065	0.286929	3.03317	0.00242001	0.0264321
Gm13862	0.377786	0	0.755572	0.811941	3.38809	0.758037	0.448429	0.925951
Rpgrip1l	1.79983	1.03243	2.56724	0.811603	0.486344	0.507616	0.611723	0.960963
Eomes	15.0692	10.6683	19.4701	0.81093	0.225294	3.88249	0.000103393	0.00183043
Krtap4-2	1.45199	0.780533	2.12345	0.810833	1.66465	1.05165	0.292962	0.780036
Slc26a7	0.376822	0	0.753644	0.810355	1.66535	4.15767	3.21509e-05	0.000656572
Ahnak2	8.52263	5.91787	11.1274	0.809871	0.365052	2.34562	0.0189957	0.136805
Uvrag	15.5335	11.0139	20.0531	0.809327	0.172604	4.89755	9.70384e-07	2.88048e-05
Gm10046	1.1425	0.556868	1.72813	0.809265	2.52992	0.924147	0.35541	0.851049
Efs	0.504827	0.0935252	0.916129	0.809208	1.19856	3.15781	0.0015896	0.0186983
Gm44245	0.679085	0.220285	1.13789	0.808966	2.83343	0.930091	0.352324	0.849166
Zfp532	1.10004	0.526475	1.6736	0.808582	0.354576	6.15896	7.32219e-10	3.64746e-08
Pkig	56.3107	40.6689	71.9526	0.807987	0.257361	3.31227	0.000925424	0.011992
Cpeb1	0.9814	0.440787	1.52201	0.807718	0.768173	4.02037	5.81064e-05	0.00110586
Maz	143.177	103.878	182.477	0.806891	0.262589	3.19876	0.00138018	0.0166325
Acyp2	2.39149	1.46779	3.31519	0.806205	0.583843	2.0464	0.0407172	0.237433
Thap12	20.1931	14.4245	25.9617	0.80569	0.325207	2.65843	0.00785063	0.0693425
1700017B05Rik	75.5405	54.7075	96.3734	0.805656	0.181287	4.59634	4.29983e-06	0.00010775
Slc35a1	23.595	16.9018	30.2881	0.805506	0.32907	2.33381	0.0196057	0.140325
Anks6	2.27915	1.38701	3.17129	0.80529	0.345897	4.31833	1.57213e-05	0.000345112
Eef1akmt1	28.6004	20.5472	36.6536	0.805285	0.329785	2.60807	0.00910542	0.0779632
Slc22a17	4.6021	3.07848	6.12573	0.805006	0.419197	2.45143	0.0142289	0.109284
Flna	322.041	234.427	409.655	0.802651	0.225424	2.83319	0.00460865	0.0450396
Gm10039	7.37685	5.10665	9.64704	0.801999	2.74539	0.436537	0.662447	0.960963
Syne2	10.2595	7.20952	13.3094	0.801595	0.301643	2.35769	0.018389	0.133373
Hras	97.753	71.0045	124.501	0.801547	0.269258	3.3032	0.000955874	0.0123088
Mcub	63.6318	46.1408	81.1229	0.800809	0.226592	3.65749	0.000254698	0.00398956
Tsku	11.1252	7.84468	14.4058	0.800588	0.250407	3.96051	7.47908e-05	0.00137758
Gm7722	1.51974	0.83847	2.20101	0.800022	0.543491	2.60623	0.00915449	0.0781929
Bcas3	31.7441	22.8984	40.5898	0.799316	0.187788	4.60766	4.07226e-06	0.000102674
Rgs20	1.02001	0.474403	1.56562	0.799179	0.605208	2.10605	0.0352003	0.212828
Spink8	11.6776	8.25784	15.0973	0.79807	0.56871	2.11238	0.0346538	0.210454
Herc2	12.6398	8.96054	16.3191	0.798069	0.256359	3.15364	0.0016125	0.0189315
Adam15	105.694	76.9214	134.467	0.797846	0.169086	5.02569	5.01627e-07	1.5846e-05
Numbl	8.18849	5.71083	10.6661	0.797765	0.290862	3.30014	0.000966369	0.012418
Copz2	5.17387	3.50997	6.83776	0.797322	0.371634	3.17808	0.00148256	0.0176331
C130073F10Rik	0.796697	0.312909	1.28048	0.796574	1.14317	1.96356	0.049581	0.271735
Zfp354a	1.23957	0.636728	1.84242	0.796305	0.919785	1.96259	0.0496939	0.272232
Trim3	72.5774	52.7841	92.3707	0.795789	0.289688	3.17915	0.00147706	0.0175847
G430095P16Rik	2.32339	1.42943	3.21734	0.795715	0.66533	1.81676	0.0692542	0.339619
Zfp213	5.77777	3.9554	7.60015	0.795362	0.319766	3.03751	0.00238542	0.0261356
S100a13	88.2167	64.2322	112.201	0.795234	0.386689	2.22974	0.0257645	0.170801
Dact3	0.65997	0.213958	1.10598	0.794775	0.487478	5.03866	4.68804e-07	1.49241e-05
Chst14	8.66322	6.06732	11.2591	0.794621	0.28534	3.11061	0.00186698	0.0213191
Cdx2	163.986	119.671	208.301	0.794495	0.145811	5.70661	1.15248e-08	4.82319e-07
Fzd2	9.76447	6.87375	12.6552	0.794328	0.193057	4.57849	4.68345e-06	0.00011665
Pdzd4	3.49967	2.29143	4.70792	0.79425	0.277409	3.88565	0.000102055	0.00180935
Tmprss13	8.66946	6.07313	11.2658	0.794218	0.366041	2.70304	0.00687075	0.062046
Slc9a3r2	11.8084	8.37019	15.2466	0.793989	0.34667	2.8197	0.00480684	0.0464963
Egr1	21.7078	15.6173	27.7984	0.793303	0.346598	2.37974	0.0173246	0.127223
Tcim	49.3923	35.8816	62.9029	0.792981	0.241163	3.36883	0.000754888	0.0101123
Kcne2	0.442774	0.0561305	0.829418	0.792596	0.996013	3.82717	0.000129627	0.00222446
Dsg3	7.60178	5.2971	9.90647	0.792424	0.448131	2.25007	0.0244446	0.164533
Slc35e4	26.0035	18.7687	33.2384	0.792397	0.374216	2.4756	0.0133014	0.103845
Mtss1l	5.0309	3.4155	6.64629	0.792183	0.43721	2.29017	0.0220116	0.152538
Tekt2	0.814869	0.328914	1.30082	0.791902	0.740476	2.96465	0.00303031	0.0320868
Uros	9.72918	6.85733	12.601	0.791604	0.506123	1.7238	0.0847443	0.385256
Hps5	13.0813	9.31446	16.8482	0.791112	0.251471	2.02914	0.0424437	0.244031
Tmem19	22.6759	16.3443	29.0074	0.790858	0.233613	3.70031	0.000215336	0.00345962
Cbr2	131.713	96.2511	167.174	0.790171	0.505717	1.89216	0.0584693	0.303148
Dgka	63.9716	46.6135	81.3297	0.790044	0.227502	3.60119	0.000316766	0.00482065
Slc38a10	86.2621	62.9596	109.565	0.789656	0.159557	5.12286	3.00942e-07	9.96713e-06
Gnmt	5.27031	3.59695	6.94366	0.789126	0.512454	2.0601	0.0393889	0.23168
Ghrh	1.16245	0.586475	1.73842	0.787519	1.2422	1.4472	0.147842	0.541223
Lrrc8e	12.2769	8.74295	15.8108	0.786955	0.331516	2.97538	0.00292624	0.0311727
Gm3470	1.69881	0.981173	2.41645	0.786141	1.66838	0.788618	0.430336	0.915522
P2ry10b	1.0631	0.514515	1.61169	0.786129	0.780786	2.48395	0.0129933	0.102056
Il17re	11.1601	7.92781	14.3925	0.785845	0.318815	3.19491	0.00139874	0.0167986
Anxa5	715.379	525.072	905.687	0.785343	0.206859	3.53518	0.000407498	0.00598096
Cbr3	4.03695	2.69888	5.37502	0.785341	0.72065	1.67174	0.0945757	0.414261
Syngr1	93.2255	68.2049	118.246	0.784997	0.23108	2.13088	0.0330989	0.203777
Ndufc2	195.806	143.558	248.053	0.784805	0.281662	2.73501	0.0062378	0.0573831
Mrps12	70.511	51.5379	89.4841	0.784306	0.275079	3.06921	0.00214628	0.023984
Ppp1r2	88.4396	64.7109	112.168	0.784264	0.285515	3.08924	0.00200668	0.0227245
Phospho1	76.0845	55.661	96.508	0.783165	0.333417	2.86952	0.00411101	0.040957
Krtdap	0.622983	0.193192	1.05278	0.78275	2.83377	0.888741	0.374142	0.870013
Prob1	0.752879	0.288764	1.21699	0.782616	0.576823	3.32419	0.000886755	0.0115763
Gm42677	0.360091	0	0.720182	0.782561	4.08047	0.257203	0.797022	0.960963
Timp3	14.5603	10.4455	18.675	0.781583	0.446369	2.17371	0.0297269	0.188787
Tyms	72.541	53.1285	91.9535	0.780123	0.337719	2.20988	0.0271133	0.176884
Antxr2	52.7011	38.529	66.8732	0.779928	0.393349	1.97813	0.0479135	0.265374
Gm45226	0.556875	0.146116	0.967634	0.779708	2.12724	1.4154	0.156951	0.560804
Polr3e	18.6022	13.4323	23.7721	0.779422	0.408153	2.02753	0.0426078	0.244577
Zfp976	0.921083	0.414434	1.42773	0.779384	0.298114	5.98066	2.2224e-09	1.03774e-07
Rpl14-ps1	339.751	249.923	429.579	0.779034	0.198097	4.08174	4.46991e-05	0.00087298
Fkbp9	31.7637	23.1278	40.3996	0.77892	0.235969	3.56378	0.000365559	0.00547183
Hoxd4	0.408294	0.0376773	0.778911	0.777636	1.0998	4.34106	1.41796e-05	0.00031549
Bmp6	21.3546	15.4723	27.2369	0.777542	0.554245	1.60197	0.109162	0.453531
Selenon	38.3461	28.0011	48.691	0.776877	0.251492	3.11772	0.00182256	0.0208939
Gm11518	83.5055	61.2969	105.714	0.776517	0.854582	0.796046	0.426005	0.912493
Eps8l1	24.0085	17.4419	30.5751	0.775799	0.323781	3.06218	0.00219733	0.0244228
Cpne2	31.1317	22.7001	39.5632	0.77528	0.302138	2.54786	0.0108385	0.0888454
Xkr6	1.66196	0.964187	2.35973	0.774412	0.610697	2.17571	0.0295769	0.188097
Gm12039	0.355143	0	0.710285	0.774237	4.00412	0.604539	0.545485	0.960963
Mef2a	21.8886	15.8903	27.887	0.774226	0.283763	2.89002	0.0038522	0.0388982
Gpsm3	3.47431	2.30177	4.64684	0.774206	0.611656	1.69107	0.0908232	0.404594
Cd164l2	5.76463	3.99202	7.53724	0.774145	0.582554	1.93984	0.0523995	0.2816
Cd84	0.756292	0.296217	1.21637	0.773888	0.678209	2.88022	0.00397394	0.0398983
Tada1	7.45342	5.23987	9.66698	0.773562	0.387999	2.35641	0.0184525	0.133728
Nipa2	47.0357	34.4637	59.6076	0.773155	0.214063	3.44951	0.000561604	0.00790616
Krtap7-1	0.353742	0	0.707485	0.771873	3.44404	1.6373	0.101568	0.433019
Raet1d	1.90332	1.14482	2.66183	0.771711	0.669656	1.73491	0.0827566	0.378949
Rcn3	0.517542	0.121181	0.913904	0.771499	1.13468	3.2228	0.00126943	0.0154874
Garnl3	10.6335	7.59538	13.6716	0.771394	0.341254	3.13911	0.00169459	0.0197165
Zfp750	1.55886	0.890831	2.22688	0.77112	0.845339	1.8284	0.0674898	0.333425
Cacna2d1	6.86271	4.81219	8.91324	0.770276	0.48352	1.8439	0.0651983	0.326496
Itpripl2	24.4304	17.8093	31.0515	0.768944	0.365365	2.13816	0.032504	0.201479
Gm10491	7.04804	4.9538	9.14228	0.768499	2.17364	0.292136	0.770183	0.960963
Pkp1	134.137	99.0044	169.27	0.767764	0.410539	2.04923	0.0404392	0.236204
Cbs	10.7745	7.71428	13.8347	0.767525	0.721237	1.209	0.226663	0.685476
Ccdc122	1.3388	0.730989	1.9466	0.767457	0.779665	1.71921	0.0855765	0.387152
Dlk2	0.730741	0.280995	1.18049	0.767386	0.789431	2.70929	0.00674276	0.061137
Trpm6	27.4017	20.0213	34.782	0.76738	0.645866	1.11431	0.265146	0.74449
Lin28b	0.423013	0.0537795	0.792246	0.766196	0.638742	6.62357	3.50624e-11	2.14584e-09
Hic1	0.554092	0.150956	0.957228	0.765979	0.714418	4.24398	2.1959e-05	0.000465032
Gm3912	0.71986	0.273986	1.16573	0.765507	0.868451	2.71127	0.00670254	0.060907
Rpsa-ps4	4.02464	2.7223	5.32698	0.765324	0.537266	1.80594	0.0709271	0.34514
Ogfod2	22.298	16.2604	28.3355	0.765182	0.240643	3.52756	0.000419408	0.00612146
Gm36961	3.41287	2.27029	4.55545	0.764484	2.16192	0.410822	0.681203	0.960963
Rerg	0.428904	0.0589912	0.798816	0.764357	1.22217	3.92888	8.5342e-05	0.00154646
Dclk2	0.561712	0.157999	0.965424	0.763207	0.673213	3.13105	0.00174184	0.0201331
Hist1h2bj	1.0034	0.485561	1.52124	0.763127	1.06479	1.60521	0.108448	0.45148
Tsen34	95.8265	70.8172	120.836	0.762535	0.292243	2.58057	0.00986377	0.0826448
Klhl5	11.4143	8.20919	14.6194	0.762192	0.268263	3.31196	0.000926463	0.0119992
Orm3	0.785723	0.324746	1.2467	0.762091	1.17326	1.664	0.0961131	0.41913
Asb3	18.6593	13.5851	23.7336	0.761972	0.278104	3.12856	0.00175667	0.0202759
C2cd3	11.9175	8.58683	15.2481	0.761149	0.395211	2.30244	0.0213101	0.148935
Gm14434	3.95061	2.67484	5.22637	0.760707	0.547125	0.703969	0.481452	0.947177
Slc5a3	5.90376	4.12556	7.68195	0.76031	0.298861	3.11752	0.0018238	0.0208939
Spon2	1.77531	1.06054	2.49008	0.760237	0.935886	1.45264	0.146323	0.537964
Ccdc80	5.69813	3.97633	7.41993	0.758726	0.578383	1.70015	0.0891026	0.399679
Fam98c	85.4519	63.2318	107.672	0.758621	0.250615	3.30721	0.000942295	0.0121658
Ncor2	103.271	76.4713	130.07	0.758604	0.22384	2.71128	0.00670249	0.060907
Proca1	0.672655	0.242943	1.10237	0.758255	0.669676	2.97618	0.0029186	0.0311182
Acaa1b	1.18081	0.620652	1.74097	0.758111	0.503693	3.36489	0.00076573	0.0102519
Gm5864	1.25974	0.679363	1.84011	0.758032	0.787828	1.67961	0.0930333	0.41028
2310034G01Rik	6.01093	4.21105	7.81082	0.757703	0.29116	3.03906	0.00237317	0.0260129
Naaa	17.6206	12.8427	22.3984	0.75729	0.351559	2.39865	0.0164556	0.123007
Tspo	376.397	279.576	473.218	0.757161	0.196428	4.0796	4.5113e-05	0.000880366
Tmem53	3.15776	2.09152	4.22401	0.75684	0.432957	2.47308	0.0133955	0.104349
Lrrc51	3.96266	2.69064	5.23468	0.756447	0.670628	1.43323	0.151794	0.54988
Synpo	2.651	1.71632	3.58568	0.755486	0.361993	3.43816	0.000585674	0.00820277
L3hypdh	4.90282	3.39321	6.41244	0.754674	0.412093	2.95852	0.00309122	0.0326056
Chpf2	18.7871	13.7268	23.8475	0.754653	0.223764	3.83354	0.000126312	0.00217819
Gm9333	1.34524	0.74548	1.945	0.754643	0.557948	2.37405	0.017594	0.128702
Gli3	0.568847	0.167653	0.970041	0.754615	0.546854	4.40243	1.07047e-05	0.000245043
Hist1h2ag	1.42067	0.802103	2.03924	0.754029	1.01649	1.2663	0.205406	0.649111
Prrg2	55.7227	41.23	70.2153	0.753919	0.251013	3.30901	0.00093625	0.0121026
Zfp965	2.56293	1.65385	3.47201	0.75284	0.593073	1.97118	0.0487032	0.268651
Tusc1	4.09815	2.7996	5.3967	0.751479	0.29705	3.15349	0.00161332	0.0189321
Slc25a22	32.1305	23.6958	40.5651	0.751104	0.30056	2.70464	0.00683785	0.0618397
Pla2g4a	33.1458	24.4536	41.838	0.751022	0.462354	1.54817	0.121581	0.482248
Thap2	8.71393	6.24123	11.1866	0.750993	0.330327	1.39421	0.163253	0.571617
Pxdc1	61.1509	45.3328	76.9689	0.750864	0.368943	2.07415	0.0380651	0.225619
Vgll3	0.883322	0.404044	1.3626	0.750787	0.442963	3.79127	0.000149881	0.00252103
Vmn1r43	0.397599	0.0419325	0.753266	0.750783	0.47436	8.59861	8.06893e-18	1.19615e-15
Cdr2	10.1387	7.30448	12.9729	0.750667	0.299861	2.75268	0.00591102	0.0549522
Leng9	4.51186	3.10962	5.9141	0.750535	0.277751	3.53637	0.000405659	0.0059668
Gm48407	0.528882	0.140205	0.917558	0.749977	3.01804	0.702629	0.482287	0.947177
Dsp	91.3319	67.8775	114.786	0.749357	0.198564	3.94428	8.00402e-05	0.00146223
Ccnjl	0.783562	0.330903	1.23622	0.748658	0.987761	1.87776	0.0604136	0.309979
Fam83f	1.39354	0.786094	2.00098	0.748624	0.598136	2.50023	0.0124113	0.098585
Relt	2.75275	1.80102	3.70449	0.748086	0.432795	2.50681	0.0121827	0.0971221
Il17d	5.53261	3.87848	7.18675	0.746857	0.445269	2.09036	0.0365853	0.218996
Dmac2	30.7027	22.6788	38.7266	0.746511	0.236994	3.11814	0.00181995	0.0208789
Fbxo46	10.8374	7.84182	13.833	0.746396	0.181896	4.67563	2.9305e-06	7.70446e-05
Gm17084	7.00919	4.98328	9.0351	0.746045	0.543373	1.6426	0.100466	0.43041
Fnbp1	16.5278	12.1009	20.9547	0.744858	0.209942	4.56189	5.06958e-06	0.000125002
Gm14863	1.04854	0.531276	1.5658	0.744675	1.55139	0.999507	0.317549	0.811458
Rasl11b	91.3599	68.0536	114.666	0.744179	0.452855	1.68563	0.0918667	0.407252
Ap2a2	31.8702	23.5854	40.155	0.743266	0.237389	3.34273	0.000829584	0.0109637
Gm3636	3.08602	2.05623	4.11582	0.743215	0.548323	1.95147	0.0510013	0.276806
Gata2	64.6089	48.075	81.1428	0.743146	0.581377	1.90172	0.0572082	0.299082
C1qtnf7	0.373229	0.027612	0.718847	0.742145	1.01183	2.94871	0.00319103	0.0334719
Slc48a1	47.5073	35.3015	59.713	0.741975	0.191494	3.81399	0.000136738	0.00232701
Ttpal	15.2888	11.1938	19.3837	0.741266	0.297472	3.38636	0.000708255	0.00962381
Pkd1	12.4994	9.10907	15.8898	0.7405	0.2739	2.3772	0.0174448	0.127877
Gm10762	1.74769	1.05766	2.43772	0.740446	0.666456	1.86961	0.0615383	0.313138
Zfp579	34.4661	25.5612	43.371	0.740296	0.199278	3.49369	0.000476393	0.00685961
Ptov1	207.487	155.16	259.814	0.739998	0.204665	4.14922	3.33609e-05	0.000677907
Cyb5r3	223.376	167.073	279.678	0.739829	0.215225	3.54183	0.000397363	0.00587639
Gm7291	5.10368	3.57303	6.63432	0.739349	0.508061	1.83669	0.0662558	0.329511
Prdm5	1.01538	0.510148	1.52061	0.739085	0.718897	2.84903	0.00438527	0.0431133
Eef1akmt2	14.0911	10.3109	17.8712	0.73847	0.413827	1.78944	0.0735433	0.352341
Fkbp14	4.09641	2.82064	5.37217	0.737971	0.307525	3.334	0.000856054	0.0112651
Tnfrsf21	22.8703	16.8984	28.8422	0.737529	0.318268	2.31578	0.0205703	0.145333
Hddc3	29.5415	21.901	37.1821	0.737489	0.508278	1.67363	0.0942032	0.413293
Clca2	0.509397	0.131799	0.886996	0.737474	0.772483	3.77187	0.000162026	0.00269949
Rims1	1.99708	1.24773	2.74644	0.737048	0.915536	1.35427	0.175651	0.595786
Gm13078	1.51869	0.889027	2.14835	0.736953	0.607018	2.2261	0.0260074	0.171671
Gm47331	1.04418	0.533154	1.55522	0.736942	0.449683	3.5045	0.000457466	0.00662976
Nudt18	21.9032	16.1777	27.6288	0.736926	0.340557	2.51624	0.0118614	0.0952316
Pstpip1	47.6029	35.4617	59.7441	0.736362	0.461162	1.81988	0.0687769	0.338154
Tmem38a	11.029	8.02766	14.0304	0.735463	0.190744	4.17363	2.99785e-05	0.000616816
March3	2.85286	1.89177	3.81395	0.735266	0.397387	2.79669	0.00516293	0.0492407
Rsu1	36.709	27.3138	46.1041	0.73435	0.243341	3.39738	0.000680339	0.00929066
Gykl1	0.555929	0.168313	0.943546	0.734265	0.881588	3.00671	0.00264091	0.0284783
Phldb1	33.4474	24.8715	42.0233	0.733752	0.179875	4.95957	7.06476e-07	2.14894e-05
Gm20388	13.3559	9.7859	16.926	0.732903	0.272928	3.0339	0.00241417	0.02638
Parva	51.082	38.1328	64.0312	0.732754	0.163938	3.60943	0.000306876	0.00469627
Gemin7	71.3443	53.3661	89.3224	0.732377	0.259729	3.12794	0.00176038	0.0203092
Anapc15	33.2626	24.7483	41.7769	0.732353	0.257774	2.63543	0.00840318	0.0732577
Rpp21	99.8418	74.8628	124.821	0.729906	0.178725	4.3387	1.43327e-05	0.000318319
Gm6710	1.53412	0.906462	2.16178	0.729839	0.820185	2.1827	0.0290579	0.185777
Aven	12.9316	9.483	16.3803	0.729399	0.456477	1.61761	0.105747	0.444334
Cpe	88.0429	66.0284	110.057	0.728461	0.263747	2.81847	0.00482539	0.0465842
Chrd	1.62938	0.979451	2.2793	0.728287	0.394566	3.29561	0.000982084	0.0125714
Kctd17	2.53003	1.65813	3.40192	0.727722	0.496652	2.2368	0.0252991	0.168467
Olfr1459	0.95277	0.470506	1.43503	0.727628	0.541979	2.88358	0.00393177	0.0395394
Mxra7	1.58523	0.947089	2.22336	0.727248	0.553604	2.04009	0.0413415	0.240447
Purg	4.87422	3.42444	6.32399	0.727136	0.29526	2.81872	0.00482163	0.0465662
Gchfr	80.9626	60.74	101.185	0.726909	0.300105	2.57135	0.0101303	0.0844302
Rnd3	38.5633	28.803	48.3236	0.726819	0.411044	2.06166	0.03924	0.231009
Xkrx	0.655001	0.246742	1.06326	0.726763	0.47808	4.09045	4.30538e-05	0.000844198
Ube2ql1	0.360241	0.0256568	0.694825	0.724588	0.973275	4.75328	2.00146e-06	5.43019e-05
Wfdc17	0.419406	0.0702983	0.768513	0.724524	2.05351	1.56983	0.116454	0.470217
Odf2l	30.5633	22.8038	38.3228	0.724172	0.182128	4.5366	5.71696e-06	0.00013929
Mob3c	8.01057	5.79544	10.2257	0.724165	0.174876	4.01494	5.94613e-05	0.00112642
Micalcl	1.18349	0.646799	1.72018	0.724036	0.640386	2.39068	0.0168172	0.124762
Csad	39.1574	29.2923	49.0226	0.723628	0.289149	2.28097	0.0225503	0.155352
Hoxb3	16.0539	11.867	20.2407	0.723156	0.302709	2.37048	0.0177652	0.129761
Rgl1	11.8857	8.72224	15.0491	0.723133	0.364009	2.49325	0.0126581	0.0999328
9030624J02Rik	34.5719	25.839	43.3048	0.723132	0.272818	2.79423	0.00520243	0.0494808
Cstf2t	2.01007	1.27112	2.74902	0.723111	0.341591	3.30339	0.000955247	0.0123072
Plekhg2	50.4529	37.8265	63.0793	0.722816	0.137452	5.68109	1.33842e-08	5.55412e-07
Bex3	315.449	237.85	393.048	0.722268	0.481782	1.83095	0.0671085	0.332408
Zkscan5	6.67132	4.79139	8.55125	0.721779	0.225137	3.48562	0.000491	0.00702881
Gas2l1	55.0197	41.2974	68.7421	0.721463	0.191717	4.1953	2.72514e-05	0.000564955
Gm6625	1.06977	0.56328	1.57626	0.720703	1.59024	0.812793	0.416337	0.903214
Lrrc66	77.9299	58.6174	97.2425	0.720613	0.303928	3.31663	0.000911109	0.0118565
Flt3	0.7273	0.30482	1.14978	0.720338	0.467615	4.01456	5.95558e-05	0.00112648
Coro6	18.0249	13.3728	22.6769	0.72014	0.523386	1.07506	0.282346	0.766341
Kcnma1	2.83983	1.90165	3.778	0.719534	0.43054	3.19306	0.00140772	0.0168899
Armcx4	0.406911	0.0631938	0.750628	0.719468	0.803031	4.38307	1.17017e-05	0.000265396
Mrps6	116.731	87.9778	145.484	0.719226	0.298865	2.70859	0.00675692	0.0612428
Lix1	0.533925	0.159668	0.908182	0.718486	0.610311	4.36522	1.26995e-05	0.000285396
Adam12	1.0594	0.556935	1.56186	0.718485	1.00959	1.92825	0.0538234	0.286561
Gm21961	4.92752	3.48229	6.37274	0.717963	2.19651	0.412009	0.680333	0.960963
Dusp22	8.58089	6.24607	10.9157	0.717594	0.359066	2.63451	0.0084259	0.0733963
Gm17545	2.1137	1.3552	2.87221	0.717308	4.04727	0.195554	0.84496	0.964239
Rps19-ps5	0.493112	0.129506	0.856717	0.717062	1.89381	1.58906	0.112046	0.459463
Iqgap1	102.228	77.0965	127.36	0.716868	0.24858	2.76358	0.00571705	0.0535128
Spag1	1.7928	1.11296	2.47264	0.716771	0.385822	2.50328	0.0123048	0.0978971
Gm20390	204.507	154.482	254.533	0.716764	0.335071	2.20578	0.0273993	0.17823
Cdkn1a	209.89	158.572	261.207	0.716495	0.443547	1.85842	0.0631092	0.318628
Tmem139	3.0415	2.05809	4.02491	0.716464	0.395989	2.58933	0.0096163	0.0810126
Pdcd2l	23.2566	17.3582	29.155	0.715969	0.247489	2.34796	0.0188767	0.136143
Dnhd1	0.545372	0.169769	0.920975	0.715614	0.486721	1.2427	0.213978	0.665601
Thg1l	5.93113	4.24709	7.61517	0.715361	0.374228	1.9142	0.0555946	0.293389
Gm5850	0.418386	0.0740803	0.762691	0.714678	1.03094	3.37388	0.000741179	0.00997753
Tfeb	45.4587	34.1835	56.734	0.71452	0.153927	4.8728	1.1003e-06	3.24264e-05
Gm42715	12.3168	9.08748	15.5461	0.713926	0.444446	1.16045	0.245866	0.714994
Dtx2	19.0064	14.1674	23.8454	0.712005	0.31641	2.69793	0.00697727	0.0629156
St6galnac4	12.561	9.28299	15.839	0.711546	0.401006	2.08453	0.0371121	0.221454
Scamp5	21.7322	16.238	27.2263	0.711445	0.259349	2.9003	0.00372805	0.0378153
Smyd3	17.8501	13.2943	22.4059	0.711429	0.18113	2.37991	0.0173169	0.127223
Gm11572	1.38028	0.805133	1.95542	0.711258	3.45359	0.332805	0.739281	0.960963
Prmt1	297.288	225.242	369.333	0.710955	0.300808	2.33372	0.0196106	0.140325
Zfp719	2.67185	1.78517	3.55853	0.710803	0.409923	2.22805	0.0258773	0.171205
Orm1	0.464203	0.110719	0.817686	0.710609	1.17057	2.38399	0.0171259	0.126389
Sema5a	12.2084	9.0211	15.3957	0.710274	0.44292	2.79824	0.00513817	0.0490268
Cox7a1	15.1821	11.2801	19.0841	0.709729	0.393625	1.79174	0.0731744	0.351489
Esrrg	0.417015	0.0754612	0.758568	0.709446	1.6888	2.02251	0.0431233	0.246958
Nckap5l	6.58353	4.75578	8.41128	0.70938	0.305993	3.88928	0.000100542	0.00178897
Sgk1	85.2418	64.4605	106.023	0.709225	0.459971	2.11786	0.034187	0.208455
Hexa	76.8262	58.1113	95.5412	0.70771	0.353075	2.25923	0.023869	0.161676
Mmd	6.60787	4.78064	8.43511	0.70681	0.368505	2.06375	0.0390419	0.230219
Il1f9	1.46096	0.869896	2.05202	0.706806	0.581888	2.03103	0.0422517	0.243268
Pla2g4f	0.904844	0.447758	1.36193	0.706145	0.616976	2.75151	0.00593214	0.0551277
Eme2	12.0636	8.9301	15.197	0.705848	0.269461	2.60866	0.00908971	0.0778557
Gm14326	5.03863	3.59113	6.48612	0.70537	0.466639	1.33293	0.182556	0.608142
Mapre2	12.2665	9.08905	15.4439	0.704767	0.342833	2.42348	0.0153727	0.116218
Tom1	42.9991	32.462	53.5362	0.704691	0.208767	3.6818	0.000231589	0.00367911
Lacc1	2.72831	1.8357	3.62092	0.704478	0.617873	1.5632	0.118007	0.473875
Rexo2	67.2616	50.9204	83.6028	0.704405	0.246021	3.04894	0.00229648	0.0253189
Gm6851	3.60868	2.50557	4.71179	0.704292	1.81847	0.493293	0.621805	0.960963
Fcgr3	1.61233	0.987136	2.23752	0.7042	0.562595	1.95566	0.0505053	0.275246
Ccdc107	50.9266	38.5031	63.3502	0.703979	0.293906	2.73187	0.00629763	0.0577822
Samt1	2.20663	1.43944	2.97382	0.703974	0.986282	1.09814	0.272144	0.753783
Slc20a1	83.1798	63.0417	103.318	0.703902	0.398418	1.76809	0.077046	0.362722
Mblac1	3.32363	2.28939	4.35786	0.703834	0.427224	2.32021	0.0203296	0.144165
AL592169.1	0.61959	0.232633	1.00655	0.702971	1.29516	1.60299	0.108938	0.452827
Gm27021	1.58701	0.969026	2.20499	0.702839	0.849954	1.5769	0.114819	0.466467
Gm21860	0.842921	0.402995	1.28285	0.702325	1.42299	1.13088	0.258108	0.733407
Heatr3	14.3359	10.6759	17.996	0.70216	0.401033	1.90411	0.0568965	0.297864
Gm16378	2.49817	1.66334	3.333	0.702127	1.07699	1.09061	0.275446	0.757079
Rgs9	0.629583	0.240951	1.01822	0.701634	0.589679	3.3697	0.000752497	0.0100857
Bckdk	58.6692	44.4425	72.896	0.701453	0.292025	2.7751	0.00551854	0.0520308
Cetn4	2.42346	1.60754	3.23939	0.701169	0.437445	1.84426	0.0651457	0.326365
Tnrc6a	17.2713	12.9202	21.6224	0.700575	0.377784	1.55145	0.120794	0.480598
Sbk1	15.2516	11.3816	19.1216	0.700547	0.21083	3.57624	0.000348567	0.005243
Tmem47	0.457377	0.110605	0.804149	0.699973	1.30597	2.39839	0.0164672	0.123056
Zfp704	4.17808	2.94708	5.40907	0.69933	0.469911	1.89986	0.0574513	0.299971
Ptms	902.297	687.598	1117	0.69918	0.241728	2.81548	0.00487037	0.0469264
Faah	24.2309	18.2341	30.2277	0.699161	0.268924	3.19522	0.00139723	0.0167886
Med29	27.5396	20.7581	34.3211	0.698981	0.255241	3.04366	0.0023372	0.0256988
Prpf31	45.3354	34.3301	56.3406	0.698658	0.290186	2.51939	0.011756	0.0945394
Ccdc97	44.3069	33.554	55.0598	0.698117	0.163659	4.75944	1.94131e-06	5.28838e-05
Xkr4	0.439323	0.0979247	0.780722	0.697683	0.76445	3.95584	7.62657e-05	0.00139847
Dner	0.800855	0.373765	1.22794	0.697579	0.588624	3.08412	0.00204152	0.0230237
1700020L24Rik	30.9915	23.4086	38.5743	0.697173	0.384343	1.99728	0.045795	0.257582
Polg	39.6009	29.9831	49.2187	0.696741	0.258873	2.86892	0.00411877	0.0410011
Hoxa7	51.2918	38.9119	63.6717	0.696315	0.157005	4.28686	1.81217e-05	0.000392206
Trnp1	2.8702	1.95419	3.78621	0.696124	0.440461	2.52504	0.0115687	0.093553
Gm7079	7.14363	5.21842	9.06884	0.695279	1.47318	0.715215	0.474476	0.943692
Gm17743	0.34612	0.0279147	0.664326	0.695217	1.34548	3.65149	0.000260721	0.0040658
Tfap2a	28.2773	21.3587	35.196	0.694999	0.249096	2.91348	0.00357423	0.0366418
Ntf5	6.71138	4.89004	8.53272	0.694609	0.339334	2.72572	0.00641617	0.0587604
Gm4479	0.309197	0	0.618393	0.694562	4.04727	0.433189	0.664878	0.960963
Ube2m	218.012	166.294	269.731	0.694475	0.221901	3.18689	0.00143809	0.0171956
Coq7	22.4794	16.9355	28.0233	0.694392	0.254034	2.98889	0.00279995	0.0300214
Rps15a-ps7	9.07392	6.69569	11.4522	0.694273	0.902061	1.07055	0.284371	0.768835
Polr3h	32.082	24.2779	39.8861	0.693736	0.241749	3.68202	0.000231393	0.00367837
Pik3cd	0.580943	0.209172	0.952714	0.691461	0.495397	3.26879	0.0010801	0.0135746
Tmod2	1.72118	1.08138	2.36098	0.691344	0.72511	1.09068	0.275413	0.757079
Zfp422	16.5622	12.4334	20.6911	0.691272	0.365831	1.92944	0.053676	0.285999
Ubac2	32.6092	24.7078	40.5105	0.691268	0.219279	3.3566	0.000789083	0.0105365
Casp12	9.67879	7.17027	12.1873	0.690695	0.470765	2.01022	0.0444082	0.251796
Mturn	1.1714	0.661603	1.6812	0.690304	0.530254	2.64168	0.00824953	0.0721665
Hivep3	1.83242	1.16809	2.49675	0.68959	0.443131	2.87654	0.00402067	0.0402198
Cys1	0.860209	0.424108	1.29631	0.68926	0.993516	3.83881	0.000123634	0.00214101
Decr1	7.98471	5.88055	10.0889	0.688518	0.375358	2.20909	0.0271682	0.177117
Vasn	14.1493	10.6021	17.6964	0.688378	0.279969	2.81416	0.00489056	0.0470841
Greb1	147.802	112.987	182.616	0.687826	0.168083	4.81055	1.50514e-06	4.26163e-05
Acot5	0.332699	0.0209345	0.644464	0.687727	1.29909	3.74973	0.000177027	0.00292171
Sptlc3	0.425613	0.092187	0.759039	0.687568	1.39306	2.27069	0.0231655	0.158536
Pard6g	1.55476	0.957372	2.15214	0.687416	0.512902	2.38346	0.0171508	0.126389
Pogk	8.72259	6.44928	10.9959	0.687368	0.327096	2.24431	0.0248126	0.165875
Plcg1	36.3772	27.6386	45.1158	0.687298	0.157607	4.28628	1.81689e-05	0.000392543
Il23a	25.2555	19.1245	31.3864	0.686433	0.354406	1.94639	0.051608	0.278959
Oxct1	68.1788	52.0321	84.3256	0.686111	0.328749	1.99992	0.0455084	0.256595
Ptger4	4.45101	3.17922	5.7228	0.685828	0.365939	2.52004	0.0117343	0.0944709
Perp	91.3024	69.768	112.837	0.685796	0.239647	3.16549	0.00154823	0.0183119
2310061N02Rik	0.526543	0.17084	0.882246	0.684911	2.01061	1.31053	0.190016	0.621879
Clmp	4.83465	3.47522	6.19409	0.684854	0.312891	3.57727	0.000347205	0.0052289
Crygn	1.3524	0.804311	1.90049	0.684848	1.48178	0.880253	0.378722	0.874009
Lhfpl2	15.5521	11.6961	19.408	0.68475	0.462627	1.45953	0.144419	0.534576
Large1	28.5386	21.6602	35.4171	0.684455	0.293583	2.44918	0.014318	0.109694
Mmp2	0.643482	0.260804	1.02616	0.684403	1.43067	1.90803	0.0563872	0.29616
Gm48497	0.327576	0.0186238	0.636528	0.684017	3.72325	0.876882	0.380551	0.875174
Tppp3	1.00299	0.536971	1.469	0.683838	0.591975	2.35845	0.0183513	0.133199
Tomm40	117.363	89.8274	144.899	0.683767	0.327767	2.23175	0.0256312	0.170146
Hsph1	54.7528	41.8023	67.7032	0.68269	0.21227	4.2518	2.12058e-05	0.000449855
Gm42927	2.19763	1.45523	2.94003	0.682351	0.575779	1.69555	0.0899709	0.402327
Krt79	10.9296	8.16074	13.6985	0.682138	0.472971	1.98862	0.0467432	0.260668
Mfap5	0.583702	0.216171	0.951233	0.682041	1.20832	2.32386	0.0201331	0.143329
Tnr	0.413069	0.085225	0.740914	0.681851	0.359045	8.84554	9.10883e-19	1.50436e-16
Gm45208	0.804979	0.386261	1.2237	0.681761	1.0157	1.45481	0.145721	0.536942
Bloc1s1	78.6804	60.218	97.1428	0.680927	0.22961	3.24543	0.00117271	0.0145089
Bin1	18.8613	14.263	23.4596	0.680357	0.17261	4.26199	2.02618e-05	0.000432064
Txndc15	41.5549	31.7069	51.403	0.680053	0.176935	3.93881	8.18856e-05	0.00149042
Tmeff2	0.347526	0.0357678	0.659285	0.679861	1.0047	4.8625	1.15913e-06	3.39038e-05
Ssbp2	1.8379	1.18154	2.49426	0.67964	0.750443	2.01712	0.0436831	0.249236
Pnoc	0.407295	0.0818448	0.732744	0.679565	1.05562	3.13074	0.00174367	0.0201352
Faxc	3.76792	2.66633	4.8695	0.6789	0.595274	1.36857	0.171133	0.585302
Gm6426	0.724295	0.326362	1.12223	0.678104	0.862695	2.08452	0.037113	0.221454
Bola2	91.2432	69.9745	112.512	0.677473	0.26989	3.05587	0.00224409	0.0248751
Gm6054	0.517054	0.167907	0.866201	0.676179	1.71117	1.61758	0.105753	0.444334
Crot	15.7076	11.8633	19.5519	0.676007	0.324316	2.10214	0.0355409	0.214203
Pfkm	32.584	24.8579	40.3101	0.675885	0.226804	3.37055	0.00075019	0.0100618
Tsg101	122.679	94.2347	151.124	0.675691	0.24845	3.19113	0.00141716	0.0169948
Crabp1	0.419382	0.0931178	0.745646	0.675312	1.36454	2.15518	0.0311475	0.195144
Txn-ps1	0.517356	0.169229	0.865483	0.673992	1.925	1.24668	0.212515	0.662977
Mboat7	45.5009	34.8454	56.1564	0.673129	0.200925	2.94671	0.00321177	0.0336464
Cep85l	0.41418	0.0904753	0.737885	0.672376	0.689061	4.12805	3.65846e-05	0.000732525
Sfxn3	45.3818	34.7734	55.9901	0.671824	0.292504	2.3046	0.0211893	0.148343
Ednra	0.305571	0.00700667	0.604136	0.671723	1.42641	4.3022	1.69113e-05	0.000368716
Tmem95	2.03671	1.34256	2.73086	0.671421	0.720982	1.47864	0.139237	0.522307
Gm45452	0.296015	0	0.59203	0.670868	4.04492	0.44355	0.657368	0.960963
Mical2	26.2139	20.0055	32.4224	0.670048	0.238901	3.00091	0.00269171	0.0289656
Gm17906	0.936881	0.495095	1.37867	0.669916	0.822511	2.02158	0.0432202	0.247398
Gm10337	0.891178	0.45995	1.32241	0.669702	3.89016	0.529616	0.596378	0.960963
Nosip	65.5712	50.4025	80.7399	0.669201	0.161186	4.40121	1.07651e-05	0.000246196
Gm29462	0.295081	0	0.590163	0.669175	3.69669	0.902753	0.366657	0.862343
Nr2c1	10.8602	8.15944	13.561	0.668776	0.185354	3.82827	0.000129046	0.00221756
Cldn23	11.1291	8.36805	13.8902	0.668548	0.410364	1.99308	0.0462522	0.25894
Gm42674	3.1645	2.21713	4.11187	0.668076	0.826319	1.34656	0.178123	0.60043
Prkg2	48.5433	37.2808	59.8059	0.66759	0.328811	1.81478	0.0695574	0.340728
1110025L11Rik	0.385841	0.0708835	0.700798	0.667411	2.39942	1.48929	0.13641	0.515793
Efna3	53.1105	40.8145	65.4065	0.66732	0.533354	1.65989	0.0969358	0.421672
S100a16	1133.04	875.384	1390.7	0.667213	0.470839	1.59961	0.109686	0.454751
Cox6b1	558.622	431.501	685.743	0.667068	0.25096	2.75853	0.00580611	0.0541342
Vcan	0.393931	0.0774255	0.710436	0.666776	1.29109	1.06559	0.286611	0.769632
Cfp	4.32106	3.11383	5.52829	0.666221	0.477893	1.92648	0.0540439	0.287238
Sgf29	55.5405	42.7266	68.3545	0.665479	0.308636	2.06277	0.0391345	0.230554
Olfml3	0.396567	0.0800765	0.713058	0.665441	0.701256	4.13801	3.50329e-05	0.000704898
Gm15432	5.59641	4.10224	7.09058	0.665113	1.31626	0.648335	0.516769	0.960963
1700010I14Rik	0.456948	0.127062	0.786835	0.664839	1.11256	2.46518	0.0136943	0.106071
Myo7a	10.2081	7.67435	12.7419	0.663756	0.217989	3.58475	0.000337406	0.00509692
Gpc1	219.107	169.37	268.844	0.66346	0.351598	2.08936	0.0366755	0.219376
Egln2	77.1274	59.4783	94.7765	0.663253	0.242266	3.15741	0.00159179	0.0187152
Gm5514	0.544421	0.195624	0.893218	0.663077	1.94491	1.01229	0.3114	0.803747
Irf3	99.5336	76.8393	122.228	0.662758	0.275058	2.56173	0.0104154	0.0860832
Tmppe	2.83842	1.97268	3.70416	0.662171	0.415962	2.2251	0.0260743	0.171975
Gm13829	0.29103	0	0.58206	0.661804	4.08047	0.257203	0.797022	0.960963
Sspn	0.307148	0.0126223	0.601674	0.661484	1.07013	5.35948	8.34609e-08	3.03369e-06
Fiz1	27.2492	20.8855	33.6129	0.661333	0.246812	3.06476	0.00217843	0.0242675
Hikeshi	25.9958	19.9156	32.076	0.661205	0.337144	2.02003	0.0433806	0.247862
Mcoln3	0.30053	0.007952	0.593108	0.660417	1.35671	3.54016	0.000399879	0.00591005
Kdelr1	150.84	116.688	184.992	0.660269	0.165665	4.2712	1.94428e-05	0.000417494
Klhl25	17.4705	13.3167	21.6243	0.660179	0.214731	3.26159	0.00110789	0.0138618
Gm2623	0.625963	0.260468	0.991457	0.659865	1.84898	1.09885	0.271833	0.753381
Snx19	10.6679	8.04521	13.2905	0.65983	0.212172	3.29811	0.00097337	0.0124884
Trbv13-2	0.396186	0.082571	0.7098	0.659366	2.61294	1.12276	0.261541	0.73892
Rorc	6.42648	4.75881	8.09414	0.659166	0.385885	2.24397	0.0248344	0.165977
Abcc9	0.430885	0.109717	0.752053	0.658854	0.711855	3.93915	8.17698e-05	0.00148941
Prl2c2	1.02455	0.570161	1.47893	0.658805	0.821356	1.02051	0.307486	0.797732
Olfr381	0.427593	0.107203	0.747983	0.658772	0.589416	4.85353	1.21285e-06	3.51956e-05
Camk1g	0.616743	0.25394	0.979546	0.658701	0.865935	3.45442	0.000551484	0.00778674
Gfra4	6.64817	4.93276	8.36358	0.658359	0.3717	1.95761	0.0502759	0.274504
Memo1	50.8894	39.2678	62.5109	0.657378	0.173612	3.9431	8.04335e-05	0.00146724
Dgkh	3.30372	2.34017	4.26727	0.657134	0.336264	2.01163	0.0442592	0.251415
Stab1	6.6914	4.96982	8.41298	0.656965	0.429531	2.49296	0.0126682	0.0999805
Gm21182	0.28824	1.51667e-05	0.576465	0.656671	1.83758	2.94613	0.0032178	0.0336576
Kif21a	19.4493	14.8784	24.0202	0.656024	0.333475	1.84392	0.0651948	0.326496
Arhgef19	17.3418	13.2422	21.4413	0.655982	0.387445	2.05508	0.039871	0.233885
Ceacam20	1.01194	0.56228	1.4616	0.655942	0.897632	2.10035	0.0356984	0.214784
Gm2574	6.35261	4.70975	7.99547	0.65577	0.358612	2.09249	0.0363943	0.218065
Prr12	27.3569	21.0312	33.6825	0.654661	0.165963	3.95733	7.57919e-05	0.00139082
Eva1a	0.30359	0.013101	0.594079	0.653945	1.65414	3.39459	0.000687303	0.00937017
Efna2	3.15206	2.22738	4.07674	0.653541	0.359819	2.47391	0.0133643	0.104205
Rabac1	230.499	178.946	282.052	0.653504	0.372033	2.05832	0.0395592	0.232499
Apoc4	83.0518	64.3376	101.766	0.653376	0.475861	1.68058	0.0928439	0.409959
Il17ra	10.4499	7.90079	12.9991	0.653329	0.183751	3.93449	8.33749e-05	0.00151416
Gm14719	0.703635	0.324534	1.08274	0.652996	1.85973	0.844436	0.398426	0.88873
Mypop	12.8515	9.77642	15.9265	0.651404	0.186178	4.03886	5.37118e-05	0.001031
Kctd21	3.52012	2.51766	4.52257	0.650724	0.241789	3.52803	0.000418672	0.00611436
CR954983.1	12.6286	9.60855	15.6486	0.650174	0.492789	1.38139	0.167158	0.578786
Lonp2	36.1847	27.9451	44.4242	0.650141	0.258659	2.20474	0.0274726	0.178659
Gm16053	0.284624	0	0.569248	0.650074	4.02934	0.516517	0.605493	0.960963
Col5a1	0.420753	0.106112	0.735394	0.649765	0.671824	4.51702	6.27163e-06	0.000151455
Borcs5	8.05565	6.05172	10.0596	0.64925	0.228246	3.54362	0.000394673	0.0058431
Swap70	19.2197	14.7478	23.6915	0.648865	0.215011	3.33379	0.000856721	0.0112679
Ogdh	79.0072	61.3151	96.6993	0.648765	0.162993	4.23387	2.29704e-05	0.000484783
Rnf41	48.9299	37.8895	59.9704	0.648727	0.187865	3.44653	0.000567842	0.00797572
Gm13588	0.283615	0	0.56723	0.648217	4.08047	0.257203	0.797022	0.960963
Etfb	125.035	97.1995	152.87	0.647926	0.303829	2.48514	0.0129501	0.101814
Gemin4	10.4626	7.93126	12.994	0.647873	0.526369	1.21452	0.224549	0.682029
Map3k10	28.5425	22.0206	35.0644	0.647653	0.298571	2.31964	0.0203605	0.144306
Akap11	8.50361	6.40606	10.6012	0.647493	0.434806	0.975308	0.329408	0.825297
Slc12a6	11.9978	9.1294	14.8663	0.647416	0.308902	2.29195	0.0219086	0.151867
Cep63	17.7624	13.6239	21.901	0.647083	0.399706	1.83069	0.0671472	0.332481
Foxl2	37.1683	28.752	45.5846	0.646866	0.454341	1.45967	0.144382	0.53452
Rgs17	5.48341	4.05412	6.91271	0.646713	0.744194	1.23571	0.216568	0.669586
Lamtor1	134.042	104.295	163.789	0.646178	0.231555	2.9369	0.0033151	0.0345085
Gm7887	16.4537	12.6131	20.2944	0.64548	1.73054	0.395521	0.692459	0.960963
P3h3	1.31522	0.805924	1.82452	0.645271	0.344346	2.79542	0.00518324	0.0493485
Gm14760	20.4818	15.7564	25.2073	0.64526	0.84188	1.08431	0.278226	0.759889
Neo1	25.7578	19.8719	31.6437	0.645241	0.30134	1.99285	0.0462784	0.25894
Gm12308	0.45467	0.134934	0.774407	0.644729	1.76477	1.54965	0.121225	0.481457
Gm43512	0.281666	0	0.563332	0.644624	4.04268	0.453642	0.650086	0.960963
Gm16044	0.438856	0.122854	0.754859	0.644185	1.73247	1.56652	0.117227	0.471911
Ldhb	19.6148	15.089	24.1406	0.643945	0.677831	1.12939	0.258732	0.734487
Folr2	0.54583	0.206458	0.885201	0.64394	1.11369	1.99261	0.0463039	0.259024
Fxyd5	383.601	299.169	468.034	0.643916	0.424368	1.75293	0.0796134	0.369507
Stxbp1	69.0614	53.6817	84.441	0.64387	0.255385	2.54455	0.0109419	0.0893949
Gm13285	1.11793	0.65305	1.58281	0.64381	0.654647	2.0187	0.0435187	0.248413
Gpr157	0.865766	0.456404	1.27513	0.643537	0.417492	3.75399	0.000174044	0.00287635
Rdx	32.9778	25.5301	40.4255	0.642888	0.212711	3.0402	0.00236419	0.0259359
Gm46344	1.16859	0.693348	1.64384	0.642754	0.874262	1.33798	0.180903	0.605175
Ccne1	12.9166	9.86681	15.9663	0.642746	0.463198	1.47241	0.14091	0.526177
Mospd1	6.19293	4.61758	7.76828	0.642346	0.32396	2.24993	0.0244532	0.164544
Gm13058	0.333737	0.0416902	0.625784	0.642209	1.44439	2.7961	0.00517236	0.0492956
Gm13493	2.57263	1.79045	3.35482	0.642116	0.59822	1.6172	0.105834	0.444334
Fut11	9.76078	7.40541	12.1162	0.641955	0.201859	3.44889	0.0005629	0.00791986
Cpne8	51.4757	40.0031	62.9481	0.641168	0.170852	-0.628651	0.529577	0.960963
Gm10643	0.961461	0.532786	1.39014	0.640936	0.76954	1.94001	0.0523789	0.281551
Rsl1	3.12839	2.22621	4.03056	0.640879	0.265047	1.44918	0.147287	0.539758
Gucd1	22.031	17.0029	27.0591	0.640239	0.261422	2.30335	0.0212591	0.148705
Gtf2i	153.818	120.019	187.618	0.640231	0.26863	2.22717	0.0259359	0.171292
Snx32	3.70825	2.68057	4.73594	0.640101	0.5286	1.53219	0.125477	0.490874
Myo1e	73.3483	57.1507	89.546	0.638854	0.200751	3.40718	0.000656386	0.00901359
Tmem218	1.7503	1.15123	2.34936	0.638726	0.290148	3.6992	0.000216284	0.0034673
Ada	36.3811	28.2418	44.5204	0.638481	0.249271	2.82231	0.00476797	0.0461796
Capns1	526.42	411.736	641.106	0.637593	0.195128	3.52553	0.00042264	0.00616133
Slc12a4	27.7112	21.4684	33.954	0.637562	0.31196	1.93669	0.0527837	0.282986
Plaur	122.475	95.6338	149.317	0.637408	0.346039	2.1915	0.0284159	0.183292
Usp20	15.4298	11.8608	18.9989	0.636941	0.186115	3.99696	6.41621e-05	0.00120283
Gm45288	0.277278	0	0.554557	0.636503	4.08047	0.257203	0.797022	0.960963
Tmem185b	9.90869	7.54069	12.2767	0.636471	0.2361	3.4132	0.000642048	0.00885359
Ndufab1-ps	0.277167	0	0.554333	0.636296	2.97679	1.51135	0.130699	0.502693
Nod2	1.30422	0.804564	1.80388	0.635774	0.309464	4.01075	6.05262e-05	0.00114395
Fadd	5.66976	4.22493	7.11459	0.635106	0.411027	1.95069	0.0510944	0.277005
Asb7	10.2811	7.84006	12.7221	0.634374	0.252343	2.68426	0.00726897	0.0650927
Mbtps1	63.2949	49.3891	77.2007	0.63407	0.302181	1.78919	0.0735838	0.352423
Pnliprp2	3.25842	2.3375	4.17933	0.633995	0.553117	1.64345	0.10029	0.429953
Wdr1	184.708	144.568	224.849	0.633664	0.142928	4.67445	2.94743e-06	7.7407e-05
Calcoco1	41.8133	32.5669	51.0597	0.633128	0.178794	3.71568	0.000202661	0.00327965
Smco4	32.4532	25.2307	39.6758	0.632914	0.216853	2.95563	0.00312029	0.0328558
Mark4	43.2445	33.6947	52.7943	0.632738	0.232546	2.94367	0.00324345	0.0338772
Cryba4	10.9397	8.36288	13.5164	0.632663	0.873871	1.07699	0.281484	0.764917
Gramd1b	2.51083	1.75319	3.26846	0.632612	0.80053	1.59948	0.109715	0.454751
Acpp	1.14587	0.683269	1.60847	0.631938	1.10336	1.43699	0.15072	0.547481
Brpf3	14.5428	11.2021	17.8835	0.63	0.306629	2.07858	0.0376562	0.223719
Gm43097	0.978916	0.553722	1.40411	0.629775	3.46694	0.319731	0.749172	0.960963
B4galt2	6.39561	4.8066	7.98462	0.629763	0.710975	0.754147	0.450761	0.928168
Gm11582	0.273601	0	0.547203	0.629662	3.98195	0.703117	0.481983	0.947177
Vezt	59.8546	46.7829	72.9262	0.629591	0.291535	2.26774	0.0233452	0.159223
Fkbp5	12.9174	9.92807	15.9068	0.629564	0.508862	1.49446	0.135054	0.512636
A930004D18Rik	10.2055	7.79966	12.6113	0.629288	0.327233	2.83543	0.00457639	0.0447822
C030006K11Rik	13.7859	10.6123	16.9594	0.629081	0.319411	2.31125	0.020819	0.14671
Enah	57.1864	44.6981	69.6746	0.629058	0.252276	2.28227	0.0224736	0.15504
Comp	2.56725	1.80189	3.33261	0.628835	0.376706	2.38327	0.0171597	0.126389
Slc35g1	22.6012	17.5392	27.6632	0.628617	0.283094	2.39109	0.0167985	0.124762
Park2	1.93831	1.30817	2.56845	0.62855	0.660409	1.71915	0.0855863	0.387152
Gm8524	2.21527	1.52598	2.90456	0.628317	0.797851	1.16802	0.242799	0.711032
Brsk1	1.46313	0.935111	1.99115	0.628283	0.916159	1.75959	0.0784767	0.366421
Col5a2	0.279316	0.00522417	0.553407	0.627919	1.26105	5.03152	4.86607e-07	1.54111e-05
Ugt1a6a	0.353437	0.0635958	0.643279	0.627627	0.852213	4.11818	3.8188e-05	0.000762767
Josd2	51.0713	39.934	62.2086	0.626822	0.321612	1.96216	0.0497433	0.272382
Fam212a	0.706448	0.341666	1.07123	0.626462	0.78216	2.77703	0.00548574	0.0517611
Hey2	0.526719	0.20059	0.852849	0.626002	0.594275	3.48863	0.000485505	0.00696883
Zfp970	19.4508	15.0825	23.8191	0.62596	0.421162	1.4967	0.134472	0.511463
Trpm1	1.01495	0.584665	1.44524	0.625798	0.879595	2.07413	0.0380676	0.225619
Dock8	0.885433	0.482949	1.28792	0.625566	0.41987	3.28914	0.00100494	0.0127853
Bax	137.035	107.582	166.489	0.625283	0.269752	2.63044	0.00852754	0.0740458
Sphk2	31.5286	24.5903	38.467	0.625052	0.34469	2.08694	0.0368932	0.22041
Snrpd2	100.377	78.7642	121.99	0.624732	0.307989	2.27635	0.0228252	0.156851
Nrg1	0.380405	0.0861223	0.674687	0.624705	1.03555	3.33571	0.000850805	0.011202
Cyth2	135.886	106.723	165.048	0.624265	0.16656	4.23541	2.28138e-05	0.000481891
Pgghg	10.9177	8.37974	13.4556	0.624013	0.431386	1.79232	0.0730824	0.351241
MF597746.1	4.78841	3.55662	6.0202	0.623547	0.654204	1.13593	0.255985	0.731181
Tmem219	30.1098	23.4933	36.7263	0.623179	0.279121	2.58933	0.00961622	0.0810126
Ppp4c	186.311	146.483	226.14	0.623036	0.254934	2.76479	0.00569599	0.0534173
Wnt5b	13.3267	10.2824	16.371	0.622599	0.273212	2.61448	0.00893647	0.076894
Ercc1	51.4702	40.3217	62.6188	0.622555	0.205938	3.25789	0.00112243	0.0139781
Osbpl5	33.1526	25.8968	40.4083	0.622487	0.306228	1.74871	0.0803415	0.371625
Pdgfa	50.2276	39.3465	61.1088	0.622354	0.168894	3.70471	0.000211635	0.00341036
Mtmr7	50.119	39.2681	60.9699	0.62193	0.312148	2.01472	0.0439345	0.250206
Smad6	28.179	21.9864	34.3716	0.621812	0.372809	1.96508	0.0494053	0.271295
Spef1	10.2838	7.89009	12.6774	0.621525	0.539217	1.59992	0.109616	0.454572
Trim35	27.3738	21.3598	33.3878	0.620989	0.407452	1.63668	0.101697	0.433194
Atxn10	188.521	148.367	228.676	0.620743	0.295111	2.22812	0.0258723	0.171205
Gm10237	0.268827	0	0.537653	0.62073	3.87386	0.809931	0.41798	0.904616
Ctxn1	40.1427	31.4276	48.8577	0.620591	0.354012	1.72856	0.0838882	0.382535
Nr1i2	2.51677	1.77185	3.26169	0.620576	0.900565	1.293	0.196012	0.632917
Gna15	1.14124	0.688116	1.59435	0.619962	0.757593	2.64675	0.00812695	0.0712834
Tmem254b	76.6771	60.2409	93.1132	0.619903	0.233706	2.69072	0.00712981	0.0639863
Gm12854	5.16889	3.86387	6.47391	0.619758	0.885879	1.02605	0.304868	0.794892
Tmem238	30.5706	23.8928	37.2484	0.619673	0.416037	1.76707	0.0772166	0.363109
Gng11	1.03671	0.606121	1.46731	0.619356	1.02002	1.14573	0.251907	0.725529
Hoxa2	2.34525	1.6381	3.0524	0.61928	0.317025	2.92059	0.00349371	0.0360022
Msrb3	6.20427	4.68142	7.72713	0.619256	0.557337	1.31321	0.189113	0.620409
Mettl27	39.1062	30.6356	47.5767	0.618717	0.240751	2.42282	0.0154004	0.116357
H2-Eb1	0.404769	0.108106	0.701431	0.618652	1.03875	2.79658	0.00516459	0.0492407
Mustn1	0.405686	0.108929	0.702442	0.618438	1.02	2.56573	0.0102959	0.0853888
Serpinb9c	0.267355	0	0.534711	0.617967	2.40781	2.45017	0.0142787	0.109427
Gm20493	0.521748	0.200788	0.842707	0.617845	3.06978	0.649536	0.515992	0.960963
Gtf2ird2	8.16676	6.23336	10.1002	0.617843	0.355723	2.12531	0.0335609	0.205901
Gm17420	13.3456	10.3202	16.3709	0.617776	0.863336	0.670128	0.502776	0.9564
Tpcn2	7.91295	6.03332	9.79258	0.617762	0.315395	2.16765	0.0301855	0.190854
Bean1	3.59274	2.62475	4.56074	0.617398	0.465788	1.939	0.0525008	0.281917
Gm6750	0.551473	0.224577	0.87837	0.617198	3.61677	0.517741	0.604639	0.960963
Gm10123	1005.81	793.802	1217.81	0.61681	0.299069	2.11999	0.0340069	0.207859
Zfp975	1.0454	0.614785	1.47602	0.616683	0.397257	3.10996	0.00187113	0.0213467
Setd1a	31.9263	24.9957	38.857	0.616563	0.212767	3.38205	0.000719468	0.00973318
Gm1972	0.74406	0.377274	1.11085	0.616005	1.22364	1.29886	0.193992	0.629103
Rnft2	2.19594	1.52434	2.86754	0.61551	0.374526	1.95219	0.0509156	0.276525
Erc1	13.4644	10.4249	16.5039	0.615493	0.238532	3.19739	0.00138678	0.0166956
Pds5b	8.87865	6.80354	10.9537	0.615262	0.370932	0.0325322	0.974048	0.995126
Adamtsl5	19.8342	15.4585	24.2099	0.61516	0.416737	1.74989	0.0801377	0.3711
Sco2	17.2078	13.3874	21.0282	0.614543	0.288601	2.45243	0.0141893	0.109082
Gm10232	1.52994	0.999307	2.06058	0.614303	1.29341	0.910712	0.362447	0.857853
Ank1	1.07047	0.636312	1.50462	0.614144	0.799457	1.0038	0.315475	0.809257
Lad1	422.423	333.692	511.154	0.613744	0.346164	1.79826	0.0721351	0.348743
Smim10l2a	0.594199	0.260142	0.928256	0.613711	0.720079	2.64474	0.00817543	0.0716712
Gm19001	0.815371	0.435176	1.19557	0.613366	0.628589	2.45541	0.0140723	0.108392
Clptm1	99.4919	78.46	120.524	0.61294	0.182494	4.17572	2.97049e-05	0.000612723
Tesk1	43.8341	34.4519	53.2164	0.612867	0.232495	3.06801	0.00215492	0.0240491
Snap47	55.9236	44.014	67.8332	0.612731	0.225721	2.93124	0.00337615	0.0350255
Tlr12	0.348567	0.066904	0.63023	0.611645	1.35559	2.77442	0.00553007	0.0521195
Prr7	8.10958	6.20987	10.0093	0.610677	0.308933	2.47169	0.0134476	0.104621
Gm15428	0.967952	0.557565	1.37834	0.610662	1.78411	0.6607	0.508805	0.960963
Sycp2l	0.517441	0.201015	0.833866	0.610634	1.10461	2.26958	0.0232331	0.158811
Gm28308	11.7667	9.10552	14.4278	0.610389	0.378673	1.64372	0.100235	0.429953
Nkx1-2	0.564489	0.23853	0.890447	0.610099	0.877534	2.21917	0.0264754	0.173896
Olfml1	0.29767	0.02746	0.567879	0.609732	1.19793	3.59919	0.00031921	0.00485483
Ppp1r37	119.812	94.6799	144.944	0.609122	0.212391	3.13388	0.00172512	0.0199773
H2afj	84.2523	66.5181	101.986	0.609108	0.353554	1.64333	0.100315	0.429986
Olfr784	6.68045	5.08291	8.27799	0.609049	0.210974	3.51628	0.000437646	0.00637631
Tspyl5	0.425101	0.128707	0.721496	0.608992	0.761686	3.29435	0.000986497	0.0126042
Vps33b	9.91763	7.64698	12.1883	0.608989	0.233315	3.13088	0.00174285	0.0201352
Rnh1	163.496	129.289	197.704	0.608903	0.231759	2.94398	0.00324021	0.0338578
Rapgefl1	5.96818	4.51997	7.4164	0.608542	0.236142	3.40897	0.000652096	0.00896131
Miga2	17.2509	13.4608	21.0411	0.608052	0.166263	4.43325	9.28232e-06	0.000215287
Syne3	1.06653	0.637419	1.49564	0.607984	0.533033	2.26166	0.0237187	0.160923
Aldh16a1	49.3108	38.8743	59.7474	0.607365	0.29319	2.19106	0.0284471	0.183425
Nkain1	32.0526	25.1966	38.9085	0.607316	0.175822	3.53774	0.000403561	0.00594661
Bccip	49.6319	39.13	60.1338	0.607291	0.318796	2.11773	0.0341975	0.208455
Mtr	5.55374	4.19498	6.91251	0.607019	0.338373	1.16068	0.24577	0.714939
Gm13342	1.95964	1.34606	2.57321	0.606984	1.92024	0.46443	0.64234	0.960963
Hist1h2bc	86.9009	68.678	105.124	0.606972	0.229839	2.88427	0.00392317	0.0394852
Krt32	0.454821	0.153224	0.756418	0.606964	1.20164	2.11835	0.0341458	0.208424
Robo2	0.56878	0.243616	0.893943	0.606852	0.778206	2.22741	0.0259202	0.171291
D930048N14Rik	10.2662	7.93158	12.6008	0.606703	0.408731	1.6538	0.0981673	0.424544
Znrf1	61.1516	48.2783	74.025	0.60642	0.220861	2.66303	0.00774408	0.0685244
1700037H04Rik	127.357	100.776	153.939	0.606296	0.314072	2.31878	0.0204072	0.144507
Inhbb	1.33276	0.849893	1.81563	0.606015	1.10754	1.01478	1	1
Rtf2	47.2451	37.2651	57.225	0.605609	0.232339	3.11204	0.00185797	0.0212359
Plekhg6	13.8344	10.7661	16.9027	0.605539	0.578553	1.43332	0.151767	0.549874
Coq8b	16.4175	12.8155	20.0196	0.605445	0.30497	2.32311	0.0201734	0.143383
Htr4	0.264926	0.0034135	0.526438	0.605253	1.48511	4.76658	1.87377e-06	5.14045e-05
Hamp	0.413391	0.121185	0.705597	0.605252	2.02044	1.31723	0.187762	0.618119
Tmem91	0.908331	0.514022	1.30264	0.604902	0.649708	1.82344	0.0682364	0.336371
Cycs-ps2	0.359214	0.0784233	0.640005	0.604777	2.87733	0.817728	0.413513	0.900187
Psmc4	139.675	110.615	168.736	0.604757	0.231517	2.91797	0.00352322	0.0362304
Cacna1a	7.18388	5.49354	8.87422	0.604662	0.687113	0.174883	0.861171	0.971
Gm9850	5.87075	4.45186	7.28963	0.604559	0.850796	0.722357	0.470075	0.940144
Boc	2.56187	1.82639	3.29734	0.604484	0.326188	2.87797	0.00400241	0.040086
Bbs12	4.22664	3.14751	5.30577	0.604426	0.318158	2.3048	0.0211776	0.148343
Gm28976	0.26009	0	0.52018	0.604242	4.08047	0.257203	0.797022	0.960963
Gm11429	0.259805	0	0.51961	0.603701	4.08047	0.257203	0.797022	0.960963
Zfpm1	18.1918	14.2372	22.1465	0.603195	0.288285	2.35692	0.0184274	0.133607
Lpcat2	1.82957	1.24654	2.41261	0.603167	0.914687	0.980865	0.32666	0.822346
Fastkd2	13.464	10.4841	16.4439	0.603082	0.343939	1.22533	0.22045	0.676118
Fbxl17	8.8058	6.78734	10.8243	0.602547	0.214324	2.17361	0.0297347	0.188787
Gm2663	0.343831	0.0675192	0.620143	0.601859	1.58574	2.20355	0.0275557	0.179097
Mum1l1	0.565266	0.243429	0.887103	0.601849	0.634717	3.71234	0.000205353	0.00331802
Plcd1	3.86503	2.8649	4.86516	0.601739	0.609283	1.71928	0.0855632	0.387152
Sgsm1	16.4287	12.8484	20.009	0.601282	0.169932	3.25169	0.00114723	0.0142365
Shroom3	71.1549	56.3347	85.975	0.601193	0.276837	2.34601	0.0189758	0.136737
Cux2	1.5922	1.05985	2.12456	0.601115	0.656257	2.35025	0.0187607	0.135544
Btbd10	14.308	11.166	17.45	0.600771	0.242793	2.648	0.00809691	0.0710841
Smyd5	24.7261	19.449	30.0032	0.600387	0.305274	1.79545	0.0725816	0.349802
Erf	60.9294	48.251	73.6078	0.599176	0.167855	4.15966	3.18718e-05	0.000652497
Supt4a	101.972	80.8927	123.051	0.599124	0.204122	3.16356	0.0015585	0.0184028
Gm5791	2.33666	1.65365	3.01968	0.599103	0.632922	1.41953	0.155745	0.558522
Gm6916	0.699186	0.351447	1.04692	0.598952	0.967026	0.22618	0.821061	0.960963
Npr1	4.57592	3.43529	5.71654	0.598689	0.346961	2.03453	0.0418985	0.242245
Ap2s1	212.465	168.804	256.125	0.598605	0.237609	2.87003	0.00410439	0.0409241
Grin2d	0.661913	0.322032	1.00179	0.598536	0.356821	5.93244	2.98473e-09	1.38061e-07
Dkk4	0.559199	0.240337	0.87806	0.59851	1.23772	1.48848	0.136624	0.516206
Exosc5	65.1894	51.655	78.7238	0.598441	0.364474	1.90936	0.0562155	0.29552
Gsk3a	117.851	93.5563	142.146	0.598243	0.212453	3.13795	0.00170132	0.0197575
D030056L22Rik	43.3252	34.2684	52.382	0.597977	0.347598	1.62508	0.104146	0.439592
Gm9775	0.775438	0.412718	1.13816	0.597894	1.85645	0.741277	0.458525	0.933746
Fosb	6.52188	4.98536	8.05839	0.597816	0.560335	1.30712	0.191173	0.623591
D630036H23Rik	0.461576	0.163125	0.760027	0.597591	1.04077	2.01122	0.0443018	0.251599
Cd40lg	0.256556	0	0.513112	0.597519	1.85559	3.22482	0.00126053	0.0153941
Kidins220	26.0745	20.5483	31.6007	0.597326	0.256954	1.94054	0.0523138	0.28132
Gna12	38.6798	30.5827	46.777	0.597182	0.184525	3.48335	0.000495188	0.00707642
Hoxd3	0.256126	0	0.512253	0.596699	1.5128	4.83127	1.35668e-06	3.9047e-05
Ethe1	33.0815	26.1332	40.0298	0.596613	0.510998	1.53032	0.125938	0.491916
Slc25a43	1.20009	0.751629	1.64856	0.596509	0.744551	1.53761	0.124144	0.488087
Snca	1.33031	0.855522	1.8051	0.596227	0.633271	1.58671	0.112579	0.460591
Acap3	16.5285	12.9573	20.0998	0.596216	0.198481	3.9075	9.32543e-05	0.0016726
Sgcb	6.81529	5.22629	8.4043	0.594949	0.353748	1.82951	0.067323	0.333028
Ptpn11	50.0095	39.6421	60.3769	0.594723	0.198082	3.06876	0.00214948	0.0239993
Spata1	1.02249	0.611438	1.43354	0.594708	0.631996	2.0985	0.0358607	0.215444
Tbcc	30.5736	24.1604	36.9868	0.594346	0.211395	3.16846	0.00153251	0.0181657
Dph7	10.7219	8.3417	13.1022	0.59416	0.270863	2.49758	0.0125044	0.0991967
Ppp1r2-ps4	0.43862	0.146726	0.730513	0.593679	2.25843	1.19601	0.231694	0.693195
Psmd13	107.994	85.8936	130.095	0.593292	0.202875	3.11973	0.00181017	0.0207764
Fam78b	0.300246	0.0368427	0.563648	0.592719	0.957303	4.14467	3.40307e-05	0.000689242
Gm973	0.547569	0.234359	0.860778	0.592144	1.10361	2.34534	0.0190097	0.136861
Hist1h4a	1.80629	1.23838	2.3742	0.59209	0.698829	1.32984	0.183572	0.610205
Fbxl19	56.7704	45.0825	68.4584	0.59193	0.221543	2.95958	0.00308056	0.0325071
Car5b	3.93198	2.93441	4.92955	0.591774	0.543697	1.51685	0.129304	0.499889
Gm37419	3.49713	2.5878	4.40646	0.591587	2.7559	0.189713	0.849534	0.966696
Dusp23	1.56053	1.04282	2.07824	0.591544	0.621317	1.75829	0.0786977	0.366849
Ubtf	75.0082	59.6427	90.3737	0.591446	0.194928	2.93385	0.00334787	0.0348022
Nfatc4	14.8273	11.633	18.0216	0.590435	0.326992	2.63542	0.00840329	0.0732577
Bin3	26.5673	21.0045	32.13	0.590341	0.241074	3.22608	0.001255	0.0153418
Slc43a2	1.55937	1.04402	2.07471	0.589038	0.60152	2.29918	0.021495	0.149801
Dctn5	51.3909	40.8458	61.9359	0.5888	0.213906	3.11334	0.00184981	0.0211525
Gcsh	47.6047	37.8257	57.3837	0.588555	0.32853	1.94969	0.0512126	0.277342
Myl4	0.523916	0.217456	0.830375	0.588269	1.09318	1.955	0.0505829	0.275447
Dusp6	123.345	98.366	148.325	0.58763	0.280617	1.77891	0.0752551	0.357092
Lrrc18	0.280185	0.0230628	0.537307	0.58751	1.32255	3.71995	0.00019926	0.00323442
Eml1	36.1109	28.6588	43.5631	0.58739	0.266507	2.20161	0.0276928	0.179901
Fut9	2.71863	1.97251	3.46475	0.586894	0.551904	1.45253	0.146355	0.537964
Slc39a6	15.3668	12.0844	18.6492	0.586622	0.244024	2.15379	0.0312566	0.19564
Rassf4	3.28077	2.42235	4.13919	0.586557	0.690172	1.50991	0.131066	0.503719
Gm12184	1.59714	1.07666	2.11762	0.586181	0.730949	1.50949	0.131174	0.503892
Myocd	0.261493	0.00875667	0.51423	0.586006	1.43398	4.29261	1.76583e-05	0.000382851
Prx	2.89626	2.11652	3.676	0.585342	0.357671	2.41865	0.0155783	0.117556
Gm47053	0.250111	0	0.500222	0.585176	4.08047	0.257203	0.797022	0.960963
Nuak2	14.0327	11.0256	17.0399	0.585076	0.379978	2.18093	0.0291884	0.186395
H2-Q10	3.20498	2.36404	4.04591	0.584922	0.342672	-0.251423	0.801487	0.960963
Kctd12	0.340429	0.0725475	0.60831	0.584504	0.916932	3.98649	6.70571e-05	0.00125105
Slco2a1	15.4609	12.1731	18.7486	0.584154	0.272654	2.58612	0.00970632	0.0816313
Sulf2	79.6667	63.5605	95.7729	0.583952	0.250353	2.26296	0.0236379	0.160596
Zfp59	2.23611	1.59	2.88222	0.583931	0.35329	2.51752	0.0118184	0.0949795
Trim28	300.581	240.374	360.788	0.583872	0.203158	3.48853	0.000485677	0.00696883
Fam20a	0.279589	0.0241548	0.535022	0.583826	1.37194	4.46776	7.90417e-06	0.000186487
Emilin1	0.603219	0.28321	0.923227	0.583772	0.491323	2.94237	0.00325709	0.0339765
Nqo1	13.0614	10.2553	15.8675	0.583637	0.710664	1.23899	0.215351	0.667341
Akt2	91.1054	72.7281	109.483	0.583534	0.16294	4.10143	4.1061e-05	0.000810287
Apoa2	2.20426	1.56518	2.84333	0.583297	0.855336	0.999823	0.317396	0.811395
Zscan22	4.26561	3.21588	5.31533	0.583024	0.343142	2.32781	0.019922	0.141976
2310057M21Rik	10.457	8.17403	12.7399	0.582741	0.317489	1.53564	0.124626	0.489201
CT868723.1	0.276642	0.022375	0.530909	0.582464	1.27538	3.41822	0.000630319	0.00871888
Mfsd6	25.3157	20.0822	30.5492	0.581581	0.243417	2.43657	0.0148271	0.112683
Inpp5a	22.4485	17.7856	27.1114	0.581524	0.265817	3.01645	0.00255756	0.0277375
Syne1	2.76941	2.01986	3.51896	0.58151	0.491605	1.39432	0.16322	0.571617
AC132392.1	2.35272	1.68629	3.01914	0.581273	0.371707	2.39477	0.0166309	0.123941
Armc6	9.00056	7.01285	10.9883	0.581236	0.282983	2.15921	0.0308338	0.194006
Spns1	48.4941	38.6577	58.3306	0.581176	0.223825	3.19845	0.00138171	0.0166427
Polr2l	29.1738	23.1849	35.1627	0.5804	0.25633	2.61163	0.0090112	0.0774097
Hook3	10.6806	8.36256	12.9987	0.580319	0.251944	1.36743	0.17149	0.586115
Fzd6	10.0784	7.88119	12.2756	0.57995	0.392258	1.86168	0.0626482	0.317081
Clic3	12.3947	9.74315	15.0463	0.578825	0.57368	1.33724	0.181144	0.605486
Myzap	15.4305	12.1802	18.6807	0.578415	0.228072	2.81376	0.00489662	0.0471239
Gm15725	1.69674	1.16334	2.23015	0.578344	2.40386	0.34414	0.730741	0.960963
Gabrd	0.488134	0.193941	0.782328	0.578031	0.806137	2.59504	0.00945786	0.0799776
Ikbip	28.825	22.9338	34.7162	0.577532	0.292195	2.24851	0.0245434	0.164966
Aspg	2.92211	2.14749	3.69674	0.577461	0.363561	1.63262	0.102548	0.435689
Mrpl46	26.2952	20.9088	31.6815	0.576963	0.299922	2.23184	0.0256255	0.170146
Gm2810	3.32571	2.4724	4.17902	0.576745	0.489928	1.54943	0.121278	0.48151
Tbcel	11.0415	8.66669	13.4164	0.576618	0.234185	2.79832	0.00513688	0.0490268
Supt5	92.8823	74.3685	111.396	0.576559	0.181361	3.60214	0.000315609	0.00480915
Gm48641	8.66661	6.76161	10.5716	0.576163	0.539471	1.10573	0.268844	0.750025
Grhl1	15.141	11.9605	18.3214	0.576084	0.431484	1.56977	0.116468	0.470217
Prpf40b	66.8171	53.4597	80.1745	0.575838	0.187086	3.08448	0.00203911	0.0230071
Ctdspl	16.0715	12.7091	19.4339	0.575824	0.324222	2.34235	0.0191629	0.137682
Igsf10	0.24691	0.00137283	0.492447	0.575701	1.44796	5.35584	8.5162e-08	3.08186e-06
Calm3	172.741	138.538	206.945	0.57554	0.221138	2.93174	0.00337066	0.0349832
Taf10	269.7	216.449	322.952	0.5751	0.217057	2.69002	0.00714487	0.0640747
Alms1-ps2	0.524914	0.224978	0.824851	0.575023	0.944575	2.53273	0.011318	0.091888
Gm15779	0.353154	0.0870308	0.619276	0.574956	1.92696	1.36272	0.172971	0.5896
Yipf2	29.4448	23.4574	35.4323	0.574949	0.314351	2.02138	0.0432402	0.247455
Ppp2r2a	122.17	97.9518	146.389	0.57483	0.220589	2.72739	0.00638372	0.0585067
Gm6682	6.00116	4.62492	7.3774	0.574671	0.354483	1.82174	0.068495	0.337243
Lrrc14	16.648	13.1807	20.1152	0.574348	0.247105	2.91269	0.00358335	0.0366956
Slc2a3	8.90429	6.95885	10.8497	0.574223	0.387652	1.89667	0.0578717	0.301207
Gm10282	1.27497	0.828279	1.72166	0.574	0.646986	1.63879	0.101257	0.432141
Acvr2b	8.2458	6.43057	10.061	0.573941	0.304958	2.24613	0.0246958	0.165459
Zfp646	13.4606	10.6231	16.2981	0.57362	0.300448	2.43881	0.0147357	0.112214
Ttl	8.42911	6.5796	10.2786	0.573397	0.256487	2.65441	0.00794469	0.0700226
Scfd2	6.80195	5.27197	8.33193	0.573256	0.233307	3.14862	0.00164044	0.0191863
Sugct	5.26201	4.03407	6.48995	0.57323	0.368931	2.95276	0.0031495	0.0330644
Stbd1	10.7811	8.47243	13.0898	0.572841	0.274944	2.24616	0.0246935	0.165459
Gm48016	0.243647	0	0.487295	0.572691	4.04268	0.453642	0.650086	0.960963
Fam117a	15.9031	12.5931	19.2132	0.572424	0.159923	4.23231	2.31307e-05	0.000487328
Clip1	36.4329	29.1026	43.7631	0.572421	0.214497	1.90941	0.0562093	0.29552
Pqlc3	8.14666	6.35597	9.93736	0.572277	0.279596	1.75077	0.0799855	0.370605
Nebl	25.2032	20.0774	30.329	0.571804	0.382515	1.02555	0.305105	0.795047
2700081O15Rik	9.13239	7.15096	11.1138	0.571612	0.377645	1.35378	0.175807	0.595986
Rab2b	4.59077	3.49825	5.68328	0.571192	0.270548	2.18369	0.0289851	0.185457
Degs1	61.2817	49.1118	73.4515	0.571151	0.281063	2.00958	0.0444753	0.252003
Tmem126a	31.8281	25.4142	38.2421	0.571088	0.297375	2.18529	0.0288673	0.185142
BC030336	15.2863	12.1057	18.4668	0.570817	0.31756	2.67268	0.00752477	0.0670418
Lce1f	0.458541	0.1743	0.742783	0.569592	1.35167	1.50824	0.131492	0.50464
Gm48318	0.241952	0	0.483905	0.569399	4.08047	0.257203	0.797022	0.960963
Podxl2	5.54974	4.27515	6.82433	0.568755	0.50795	1.40947	0.158696	0.563847
Ric8a	65.5376	52.59	78.4852	0.568722	0.177992	3.64839	0.000263893	0.00410745
Gapdhs	5.20604	3.99925	6.41283	0.568314	0.452758	1.7651	0.0775463	0.364033
Gm11555	0.475459	0.188682	0.762237	0.568046	2.11453	1.19107	0.233625	0.696263
Pdgfra	0.698006	0.368203	1.02781	0.56764	0.643751	3.62665	0.000287125	0.00442151
Hoxb2	0.960534	0.57982	1.34125	0.567517	0.723633	1.71517	0.0863137	0.389984
Rflna	4.55956	3.4801	5.63902	0.567438	0.435882	1.5447	0.122418	0.483931
Ak1	1.57231	1.07306	2.07155	0.567202	0.515587	3.27574	0.00105386	0.0132992
Zfp658	1.52725	1.03685	2.01766	0.56709	0.381636	2.30713	0.0210478	0.147667
Nxpe3	3.24149	2.41873	4.06425	0.566888	0.344585	2.24481	0.0247801	0.165875
Rchy1	33.6213	26.9077	40.3349	0.566701	0.177692	3.20929	0.00133061	0.0161458
Rps6ka2	6.60778	5.13322	8.08235	0.566421	0.367112	1.68509	0.0919715	0.40747
Acsl3	93.8931	75.5109	112.275	0.566096	0.19448	2.53107	0.0113716	0.0922624
Ptrh2	13.3638	10.5813	16.1462	0.566091	0.298117	2.22392	0.0261538	0.172238
Cdkn2a	526.151	424.199	628.104	0.565159	0.197921	2.98124	0.00287079	0.0306616
Abhd12b	3.82118	2.88881	4.75356	0.565129	0.530467	1.51368	0.130107	0.501503
Acacb	1.01169	0.622731	1.40066	0.565006	0.534659	2.14764	0.0317421	0.19805
Zfp551	0.808579	0.459443	1.15772	0.564087	0.511623	3.2844	0.00102202	0.0129571
Rap1gap2	3.7974	2.87141	4.72338	0.564006	0.348011	2.06493	0.0389294	0.229675
Gm10961	0.239152	0	0.478305	0.563944	4.08047	0.257203	0.797022	0.960963
Zfp235	3.88555	2.94268	4.82842	0.563927	0.262479	2.73982	0.00614727	0.0566986
Gm5139	0.476556	0.191873	0.761239	0.56336	2.35354	1.009	0.312974	0.806132
Pip4k2a	3.4681	2.60711	4.3291	0.563049	0.466046	1.28089	0.200232	0.640074
Npvf	0.32593	0.0704747	0.581385	0.562938	1.57657	1.90786	0.056409	0.29616
Gm28230	0.24268	0.003351	0.482009	0.562727	1.49626	4.37093	1.23721e-05	0.000278802
Ube2d-ps	8.94046	7.02663	10.8543	0.562542	0.241537	2.76306	0.0057262	0.0535577
Rbm42	107.138	86.3186	127.957	0.562529	0.204732	3.07975	0.00207175	0.0233113
AC103674.3	0.238384	0	0.476768	0.562444	4.08047	0.257203	0.797022	0.960963
Bend5	5.39855	4.16747	6.62964	0.562157	0.975285	0.979619	1	1
B3galt6	4.7064	3.60855	5.80425	0.562123	0.412674	1.72446	0.0846254	0.384928
Cenpt	24.1276	19.3085	28.9467	0.560318	0.301754	1.76325	0.077858	0.364661
Gm44180	1.35257	0.901443	1.80369	0.560234	0.917239	1.18059	0.237765	0.703236
Zc3h7b	27.8495	22.3174	33.3816	0.560229	0.235327	2.26787	0.0233369	0.159211
Ttyh3	38.6647	31.0665	46.263	0.559643	0.237977	2.28026	0.0225924	0.155555
AC102291.3	0.236924	0	0.473847	0.559587	3.37483	1.09981	0.271417	0.75284
Rab7-ps1	0.350966	0.0922202	0.609712	0.559539	1.40067	1.63681	0.101671	0.433194
Zic5	0.299535	0.0508292	0.548241	0.559102	1.24305	2.27061	0.0231706	0.158536
Farp2	2.97473	2.2142	3.73527	0.558989	0.319445	2.29466	0.0217529	0.151085
Cnot3	102.504	82.7237	122.285	0.558285	0.208418	2.51216	0.0119996	0.0960591
Kremen1	32.0579	25.7407	38.3751	0.558245	0.213609	2.91237	0.00358693	0.0367168
Mast1	4.99997	3.85355	6.14639	0.558174	0.232407	2.0082	0.0446218	0.252658
Tollip	43.4702	34.9749	51.9655	0.558065	0.160577	3.73222	0.000189797	0.00310128
Sh3kbp1	81.0427	65.3804	96.7049	0.557673	0.314569	1.39877	0.161881	0.569082
Kazn	27.923	22.4042	33.4417	0.557389	0.338427	1.87573	0.0606928	0.310763
Gm14418	1.61752	1.11812	2.11692	0.557337	0.933227	0.833952	0.404308	0.893267
Lynx1	6.94012	5.42553	8.45472	0.55722	0.264523	2.59574	0.00943875	0.0798723
Kif26a	0.993106	0.613089	1.37312	0.55696	0.646696	1.89816	0.0576755	0.300567
Nsun4	10.8343	8.57991	13.0886	0.556449	0.200575	3.33045	0.000867059	0.0113674
Agbl3	3.79017	2.87773	4.70261	0.55641	0.42276	1.549	0.121382	0.481768
Etv4	113.393	91.6037	135.183	0.556402	0.250452	2.08456	0.0371093	0.221454
Natd1	12.6641	10.0618	15.2663	0.556303	0.232886	2.51473	0.0119123	0.0955156
Unc119	65.1081	52.5291	77.6872	0.555804	0.310695	2.0301	0.0423469	0.243589
Patz1	33.532	26.962	40.102	0.555742	0.178001	2.81632	0.00485772	0.0468412
Gm10233	7.81222	6.13581	9.48862	0.555675	0.732048	0.83606	0.403121	0.891775
Zfp553	22.6703	18.1701	27.1704	0.555324	0.255211	2.46671	0.013636	0.105753
Psg16	10.6801	8.46068	12.8994	0.55501	0.307073	2.02731	0.0426304	0.244647
Mreg	1.00414	0.623794	1.38449	0.554314	0.376844	3.13865	0.00169727	0.0197291
Inppl1	82.5486	66.6929	98.4043	0.554304	0.143253	4.10669	4.01375e-05	0.000794612
Trak2	22.8111	18.2924	27.3298	0.554285	0.197981	2.94602	0.00321887	0.0336576
Ttyh2	12.0138	9.54443	14.4832	0.554226	0.211042	3.00222	0.00268014	0.0288761
Gm7327	1.02596	0.64161	1.4103	0.554104	0.818829	1.30869	0.190638	0.622756
Gm4631	9.89654	7.83053	11.9625	0.553776	0.528477	1.18692	0.23526	0.698608
Zfp46	8.13026	6.39974	9.86079	0.553581	0.194762	3.0967	0.0019569	0.0222324
Cmtm7	42.7777	34.4832	51.0722	0.553378	0.314723	1.95401	0.0506996	0.275899
Rell2	7.85165	6.17564	9.52766	0.553006	0.268964	2.6206	0.0087776	0.0758158
Syt9	0.508921	0.223342	0.794501	0.552754	0.614013	3.53707	0.000404599	0.00595644
Agk	7.04359	5.52135	8.56583	0.552719	0.291787	2.33411	0.0195898	0.140258
Gm6013	0.281084	0.0386825	0.523485	0.552621	1.89574	2.13314	0.0329136	0.202941
Hspb6	12.0046	9.54428	14.4649	0.552538	0.27507	2.78434	0.00536365	0.0507844
Rnaseh2b	16.6751	13.3314	20.0188	0.552503	0.291045	1.65114	0.0987093	0.425923
Cmc2	17.8893	14.3182	21.4604	0.552143	0.318055	1.68162	0.0926425	0.409502
Mesd	40.9877	33.0517	48.9238	0.552001	0.225419	2.32382	0.0201353	0.143329
Tgm6	0.242085	0.00755783	0.476612	0.551428	1.42333	4.49076	7.09702e-06	0.000168575
Rpl21-ps15	0.232349	0	0.464698	0.550604	3.93075	1.13539	0.256213	0.73131
Napa	173.289	140.437	206.142	0.550467	0.233284	2.92918	0.0033986	0.0352138
Gal3st4	1.28146	0.85172	1.71121	0.55007	0.395913	2.57449	0.0100387	0.0837964
Gm10580	0.231933	0	0.463867	0.549784	2.74879	1.33512	0.181837	0.607046
Accs	3.93668	3.00749	4.86587	0.549648	0.454486	1.11389	0.265325	0.744655
Mitf	0.406072	0.141545	0.670599	0.549378	0.607086	4.35286	1.34374e-05	0.000300333
Dctpp1	78.897	63.8818	93.9121	0.548777	0.358284	1.66775	0.0953662	0.416833
Mamdc2	0.319902	0.0718645	0.56794	0.548748	0.927567	3.23721	0.00120706	0.0148442
Prps2	23.5671	18.951	28.1832	0.548674	0.345385	1.58419	0.11315	0.461825
Prkag2	27.8773	22.4589	33.2957	0.547891	0.333589	1.30922	0.190459	0.622667
Slc4a3	9.59516	7.60729	11.583	0.54785	0.276388	2.12099	0.0339225	0.20759
Prdm11	1.05647	0.671352	1.44159	0.546806	0.503748	2.54318	0.0109848	0.0896861
Sppl3	52.5109	42.5082	62.5136	0.545777	0.218759	2.77598	0.00550348	0.0519087
Gm14448	0.620063	0.31726	0.922867	0.545719	3.06248	0.62819	0.52988	0.960963
Kcnj12	0.302488	0.059129	0.545847	0.545519	0.857374	3.63927	0.000273408	0.00423413
Lap3	119.898	97.3188	142.477	0.545283	0.391813	1.75654	0.0789962	0.367892
Gm34314	0.229596	0	0.459192	0.54517	2.6874	1.37115	0.170328	0.584066
Ncs1	12.5311	10.0047	15.0575	0.545129	0.234708	2.5388	0.0111234	0.0906675
Mef2c	1.49662	1.03086	1.96237	0.544657	0.471623	0.932243	0.351211	0.848855
Phrf1	59.5253	48.2364	70.8142	0.544546	0.166527	3.45296	0.000554462	0.00781902
Rbm19	20.0035	16.0921	23.9149	0.54368	0.238215	2.4063	0.0161151	0.120873
Gpd1	10.9241	8.70541	13.1427	0.543202	0.39563	1.77956	0.0751475	0.356719
Dennd1a	9.96107	7.92217	12	0.543042	0.214302	2.91268	0.00358336	0.0366956
Nomo1	67.3582	54.653	80.0635	0.542591	0.219362	2.75282	0.00590844	0.0549489
Hyal2	92.4669	75.1021	109.832	0.542361	0.235303	2.51666	0.0118472	0.0951487
Arrb1	19.8935	16.0128	23.7741	0.542208	0.216599	2.86548	0.00416376	0.0413653
Hist1h2ad	0.841673	0.49995	1.1834	0.541659	1.43915	0.821077	0.411602	0.89886
Tmem184c	10.8367	8.64161	13.0318	0.541359	0.377611	1.72524	0.0844841	0.384494
Ccl7	0.26759	0.0325883	0.502592	0.541188	2.2265	1.87978	0.0601387	0.309084
Tmem198b	11.2176	8.95271	13.4824	0.54114	0.230773	2.73204	0.00629426	0.0577729
Timm50	74.2035	60.2647	88.1423	0.541053	0.266702	2.43087	0.0150628	0.114227
[truncated: 22,709 more rows]
