# Supplementary material for: Loss of colonic fidelity enables multilineage plasticity and metastasis
Source: Nature. 2025 Jun 4;644(8076):547–56. doi: 10.1038/s41586-025-09125-5 (PMC12350155; doi:10.1038/s41586-025-09125-5)
Supplement: Supplementary file 4 — Supplementary Tables 1–11. [file 41586_2025_9125_MOESM4_ESM.zip › 2023-12-22276B-s4/2023-12-22276B-Table S10. HOMER TF enrichment human ATAC.xlsx]

## Sheet: Sheet1
Motif Name	Consensus	P-value	Log P-value	q-value (Benjamini)	# of Target Sequences with Motif	% of Target Sequences with Motif	# of Background Sequences with Motif	% of Background Sequences with Motif	# of Target Sequences without Motif	# of Background Sequences without Motif	Odds Ratio	Fisher's P-value	Homer_rank	Log2_Odds_Ratio	Fisher_adj_p_value	group	color	Motif Name2
Fra1(bZIP)/BT549-Fra1-ChIP-Seq(GSE46166)/Homer	NNATGASTCATH	1e-307	-715.4	0	541	33.83	2094.7	4.42	1058	45296.3	11.0574	9.81281e-290	Hi_AtrxKO_1	3.46694	1.43888e-286	Hi_AtrxKO	High_AtrxKO	FRA1(BZIP)
Fos(bZIP)/TSC-Fos-ChIP-Seq(GSE110950)/Homer	NDATGASTCAYN	1e-307	-714.9	0	556	34.77	2252.9	4.76	1043	45138.1	10.6805	4.28261e-290	Hi_AtrxKO_2	3.41691	1.25594e-286	Hi_AtrxKO	High_AtrxKO	FOS(BZIP)
JunB(bZIP)/DendriticCells-Junb-ChIP-Seq(GSE36099)/Homer	RATGASTCAT	1e-301	-693.2	0	532	33.27	2097.6	4.43	1067	45293.4	10.7661	6.32081e-281	Hi_AtrxKO_3	3.42843	6.17892e-278	Hi_AtrxKO	High_AtrxKO	JUNB(BZIP)
Fra2(bZIP)/Striatum-Fra2-ChIP-Seq(GSE43429)/Homer	GGATGACTCATC	1e-299	-690.1	0	493	30.83	1724.9	3.64	1106	45666.1	11.8011	2.77517e-278	Hi_AtrxKO_4	3.56085	2.03465e-275	Hi_AtrxKO	High_AtrxKO	FRA2(BZIP)
Atf3(bZIP)/GBM-ATF3-ChIP-Seq(GSE33912)/Homer	DATGASTCATHN	1e-295	-680.6	0	565	35.33	2512.4	5.31	1034	44878.6	9.76064	3.20467e-277	Hi_AtrxKO_5	3.28698	1.87964e-274	Hi_AtrxKO	High_AtrxKO	ATF3(BZIP)
BATF(bZIP)/Th17-BATF-ChIP-Seq(GSE39756)/Homer	DATGASTCAT	1e-291	-670.6	0	559	34.96	2494.1	5.27	1040	44896.9	9.67567	3.62842e-273	Hi_AtrxKO_6	3.27436	1.77348e-270	Hi_AtrxKO	High_AtrxKO	BATF(BZIP)
AP-1(bZIP)/ThioMac-PU.1-ChIP-Seq(GSE21512)/Homer	VTGACTCATC	1e-271	-626.2	0	570	35.65	2859.5	6.04	1029	44531.5	8.62654	4.09804e-256	Hi_AtrxKO_7	3.10878	1.71688e-253	Hi_AtrxKO	High_AtrxKO	AP-1(BZIP)
Fosl2(bZIP)/3T3L1-Fosl2-ChIP-Seq(GSE56872)/Homer	NATGASTCABNN	1e-266	-612.7	0	389	24.33	1087.8	2.3	1210	46303.2	13.6844	2.04136e-244	Hi_AtrxKO_8	3.77446	7.48326e-242	Hi_AtrxKO	High_AtrxKO	FOSL2(BZIP)
Jun-AP1(bZIP)/K562-cJun-ChIP-Seq(GSE31477)/Homer	GATGASTCATCN	1e-253	-583.4	0	335	20.95	770.3	1.63	1264	46620.7	16.0405	1.64927e-230	Hi_AtrxKO_9	4.00364	5.37416e-228	Hi_AtrxKO	High_AtrxKO	JUN-AP1(BZIP)
Bach2(bZIP)/OCILy7-Bach2-ChIP-Seq(GSE44420)/Homer	TGCTGAGTCA	1e-88	-204.9	0	171	10.69	684.3	1.45	1428	46706.7	8.17336	2.51079e-83	Hi_AtrxKO_10	3.03093	7.36328e-81	Hi_AtrxKO	High_AtrxKO	BACH2(BZIP)
FOXA1(Forkhead)/MCF7-FOXA1-ChIP-Seq(GSE26831)/Homer	WAAGTAAACA	1e-80	-185.6	0	404	25.27	4253.5	8.99	1195	43137.5	3.42864	8.0497e-78	Hi_AtrxKO_11	1.77764	2.14609e-75	Hi_AtrxKO	High_AtrxKO	FOXA1(FORKHEAD)
FOXM1(Forkhead)/MCF7-FOXM1-ChIP-Seq(GSE72977)/Homer	TRTTTACTTW	1e-79	-184.1	0	411	25.7	4405.9	9.31	1188	42985.1	3.37527	3.25929e-77	Hi_AtrxKO_12	1.755	7.96531e-75	Hi_AtrxKO	High_AtrxKO	FOXM1(FORKHEAD)
FOXA1(Forkhead)/LNCAP-FOXA1-ChIP-Seq(GSE27824)/Homer	WAAGTAAACA	1e-79	-182.1	0	458	28.64	5333.9	11.27	1141	42057.1	3.165	2.12668e-76	Hi_AtrxKO_13	1.66221	4.79756e-74	Hi_AtrxKO	High_AtrxKO	FOXA1(FORKHEAD)
KLF5(Zf)/LoVo-KLF5-ChIP-Seq(GSE49402)/Homer	DGGGYGKGGC	1e-63	-146.3	0	410	25.64	5022.2	10.61	1189	42368.8	2.90907	1.33873e-61	Hi_AtrxKO_14	1.54056	2.80432e-59	Hi_AtrxKO	High_AtrxKO	KLF5(ZF)
Foxa2(Forkhead)/Liver-Foxa2-ChIP-Seq(GSE25694)/Homer	CYTGTTTACWYW	1e-61	-141.1	0	332	20.76	3616.7	7.64	1267	43774.3	3.17153	2.7658e-59	Hi_AtrxKO_15	1.66518	5.40742e-57	Hi_AtrxKO	High_AtrxKO	FOXA2(FORKHEAD)
Fox:Ebox(Forkhead bHLH)/Panc1-Foxa2-ChIP-Seq(GSE47459)/Homer	NNNVCTGWGYAAACASN	1e-61	-141	0	369	23.08	4314.9	9.12	1230	43076.1	2.99493	3.08209e-59	Hi_AtrxKO_16	1.58252	5.64919e-57	Hi_AtrxKO	High_AtrxKO	FOX:EBOX(FORKHEAD BHLH)
Foxa3(Forkhead)/Liver-Foxa3-ChIP-Seq(GSE77670)/Homer	BSNTGTTTACWYWGN	1e-55	-128.5	0	187	11.69	1386.6	2.93	1412	46004.4	4.39395	1.42834e-53	Hi_AtrxKO_17	2.13552	2.46401e-51	Hi_AtrxKO	High_AtrxKO	FOXA3(FORKHEAD)
KLF6(Zf)/PDAC-KLF6-ChIP-Seq(GSE64557)/Homer	MKGGGYGTGGCC	1e-46	-106.7	0	321	20.08	4014.1	8.48	1278	43376.9	2.71422	3.47728e-45	Hi_AtrxKO_18	1.44054	5.66537e-43	Hi_AtrxKO	High_AtrxKO	KLF6(ZF)
Gata1(Zf)/K562-GATA1-ChIP-Seq(GSE18829)/Homer	SAGATAAGRV	1e-43	-99.41	0	224	14.01	2329.3	4.92	1375	45061.7	3.15157	5.49827e-42	Hi_AtrxKO_19	1.65607	8.4866e-40	Hi_AtrxKO	High_AtrxKO	GATA1(ZF)
Gata2(Zf)/K562-GATA2-ChIP-Seq(GSE18829)/Homer	BBCTTATCTS	1e-42	-98.07	0	241	15.07	2653.4	5.61	1358	44737.6	2.99218	2.76902e-41	Hi_AtrxKO_20	1.5812	4.0603e-39	Hi_AtrxKO	High_AtrxKO	GATA2(ZF)
Gata4(Zf)/Heart-Gata4-ChIP-Seq(GSE35151)/Homer	NBWGATAAGR	1e-40	-93.2	0	316	19.76	4195.7	8.86	1283	43195.3	2.53567	1.615e-39	Hi_AtrxKO_21	1.34237	2.25536e-37	Hi_AtrxKO	High_AtrxKO	GATA4(ZF)
Gata6(Zf)/HUG1N-GATA6-ChIP-Seq(GSE51936)/Homer	YCTTATCTBN	1e-40	-92.51	0	297	18.57	3826.2	8.08	1302	43564.8	2.59725	2.86378e-39	Hi_AtrxKO_22	1.37698	3.81749e-37	Hi_AtrxKO	High_AtrxKO	GATA6(ZF)
EKLF(Zf)/Erythrocyte-Klf1-ChIP-Seq(GSE20478)/Homer	NWGGGTGTGGCY	1e-40	-92.37	0	113	7.07	705	1.49	1486	46686	5.03567	1.54063e-38	Hi_AtrxKO_23	2.33218	1.96441e-36	Hi_AtrxKO	High_AtrxKO	EKLF(ZF)
IRF2(IRF)/Erythroblas-IRF2-ChIP-Seq(GSE36985)/Homer	GAAASYGAAASY	1e-39	-90.92	0	78	4.88	322.3	0.68	1521	47068.7	7.48923	2.04406e-37	Hi_AtrxKO_24	2.90482	2.30559e-35	Hi_AtrxKO	High_AtrxKO	IRF2(IRF)
Klf4(Zf)/mES-Klf4-ChIP-Seq(GSE11431)/Homer	GCCACACCCA	1e-39	-90.73	0	153	9.57	1279.6	2.7	1446	46111.4	3.81292	3.85107e-38	Hi_AtrxKO_25	1.93089	4.51755e-36	Hi_AtrxKO	High_AtrxKO	KLF4(ZF)
KLF1(Zf)/HUDEP2-KLF1-CutnRun(GSE136251)/Homer	VDGGGYGGGGCY	1e-39	-90.48	0	265	16.57	3238.7	6.84	1334	44152.3	2.70815	3.35939e-38	Hi_AtrxKO_26	1.43731	4.10497e-36	Hi_AtrxKO	High_AtrxKO	KLF1(ZF)
FoxL2(Forkhead)/Ovary-FoxL2-ChIP-Seq(GSE60858)/Homer	WWTRTAAACAVG	1e-35	-82.38	0	280	17.51	3701.2	7.82	1319	43689.8	2.50583	5.27451e-35	Hi_AtrxKO_27	1.32529	5.72901e-33	Hi_AtrxKO	High_AtrxKO	FOXL2(FORKHEAD)
ISRE(IRF)/ThioMac-LPS-Expression(GSE23622)/Homer	AGTTTCASTTTC	1e-35	-80.91	0	59	3.69	194.6	0.41	1540	47196.4	9.29175	5.66576e-33	Hi_AtrxKO_28	3.21595	5.53857e-31	Hi_AtrxKO	High_AtrxKO	ISRE(IRF)
IRF1(IRF)/PBMC-IRF1-ChIP-Seq(GSE43036)/Homer	GAAAGTGAAAGT	1e-35	-80.6	0	86	5.38	464.9	0.98	1513	46926.1	5.73739	1.65923e-33	Hi_AtrxKO_29	2.52039	1.67792e-31	Hi_AtrxKO	High_AtrxKO	IRF1(IRF)
GATA3(Zf)/iTreg-Gata3-ChIP-Seq(GSE20898)/Homer	AGATAASR	1e-34	-79.14	0	405	25.33	6488.9	13.71	1194	40902.1	2.13809	8.65622e-34	Hi_AtrxKO_30	1.09632	9.06632e-32	Hi_AtrxKO	High_AtrxKO	GATA3(ZF)
FOXK1(Forkhead)/HEK293-FOXK1-ChIP-Seq(GSE51673)/Homer	NVWTGTTTAC	1e-32	-75.5	0	321	20.08	4723.8	9.98	1278	42667.2	2.2687	4.40462e-32	Hi_AtrxKO_31	1.18187	4.16685e-30	Hi_AtrxKO	High_AtrxKO	FOXK1(FORKHEAD)
ELF3(ETS)/PDAC-ELF3-ChIP-Seq(GSE64557)/Homer	ANCAGGAAGT	1e-31	-72.89	0	228	14.26	2870.8	6.06	1371	44520.2	2.579	4.91367e-31	Hi_AtrxKO_32	1.36681	4.50316e-29	Hi_AtrxKO	High_AtrxKO	ELF3(ETS)
EHF(ETS)/LoVo-EHF-ChIP-Seq(GSE49402)/Homer	AVCAGGAAGT	1e-31	-71.9	0	336	21.01	5148	10.87	1263	42243	2.18299	1.24155e-30	Hi_AtrxKO_33	1.12631	1.10334e-28	Hi_AtrxKO	High_AtrxKO	EHF(ETS)
TRPS1(Zf)/MCF7-TRPS1-ChIP-Seq(GSE107013)/Homer	AGATAAGANN	1e-30	-70.34	0	490	30.64	8799.6	18.59	1109	38591.4	1.93772	4.35108e-30	Hi_AtrxKO_34	0.954364	3.753e-28	Hi_AtrxKO	Not significant	TRPS1(ZF)
FoxD3(forkhead)/ZebrafishEmbryo-Foxd3.biotin-ChIP-seq(GSE106676)/Homer	TGTTTAYTTAGC	1e-30	-69.18	0	249	15.57	3369.1	7.12	1350	44021.9	2.41002	1.71882e-29	Hi_AtrxKO_35	1.26904	1.4402e-27	Hi_AtrxKO	High_AtrxKO	FOXD3(FORKHEAD)
Foxf1(Forkhead)/Lung-Foxf1-ChIP-Seq(GSE77951)/Homer	WWATRTAAACAN	1e-29	-68.94	0	283	17.7	4081.5	8.62	1316	43309.5	2.28189	1.96041e-29	Hi_AtrxKO_36	1.19023	1.597e-27	Hi_AtrxKO	High_AtrxKO	FOXF1(FORKHEAD)
KLF14(Zf)/HEK293-KLF14.GFP-ChIP-Seq(GSE58341)/Homer	RGKGGGCGKGGC	1e-28	-66.43	0	398	24.89	6729.4	14.22	1201	40661.6	2.00239	2.21137e-28	Hi_AtrxKO_37	1.00172	1.75275e-26	Hi_AtrxKO	High_AtrxKO	KLF14(ZF)
Etv2(ETS)/ES-ER71-ChIP-Seq(GSE59402)/Homer	NNAYTTCCTGHN	1e-28	-66.36	0	258	16.14	3621.7	7.65	1341	43769.3	2.32513	2.52534e-28	Hi_AtrxKO_38	1.21731	1.94893e-26	Hi_AtrxKO	High_AtrxKO	ETV2(ETS)
KLF3(Zf)/MEF-Klf3-ChIP-Seq(GSE44748)/Homer	NRGCCCCRCCCHBNN	1e-28	-64.63	0	150	9.38	1577.5	3.33	1449	45813.5	3.0064	1.56327e-27	Hi_AtrxKO_39	1.58804	1.17552e-25	Hi_AtrxKO	High_AtrxKO	KLF3(ZF)
ERG(ETS)/VCaP-ERG-ChIP-Seq(GSE14097)/Homer	ACAGGAAGTG	1e-27	-63.39	0	389	24.33	6621.3	13.99	1210	40769.7	1.97951	3.82548e-27	Hi_AtrxKO_40	0.985146	2.8047e-25	Hi_AtrxKO	Not significant	ERG(ETS)
Foxo3(Forkhead)/U2OS-Foxo3-ChIP-Seq(E-MTAB-2701)/Homer	DGTAAACA	1e-27	-62.55	0	241	15.07	3362.3	7.1	1358	44028.7	2.3239	8.48441e-27	Hi_AtrxKO_41	1.21655	6.06875e-25	Hi_AtrxKO	High_AtrxKO	FOXO3(FORKHEAD)
IRF8(IRF)/BMDM-IRF8-ChIP-Seq(GSE77884)/Homer	GRAASTGAAAST	1e-25	-57.8	0	117	7.32	1121.8	2.37	1482	46269.2	3.25622	1.22109e-24	Hi_AtrxKO_42	1.7032	8.52628e-23	Hi_AtrxKO	High_AtrxKO	IRF8(IRF)
Pdx1(Homeobox)/Islet-Pdx1-ChIP-Seq(SRA008281)/Homer	YCATYAATCA	1e-24	-56.54	0	276	17.26	4269.6	9.02	1323	43121.4	2.10695	2.73802e-24	Hi_AtrxKO_43	1.07516	1.86736e-22	Hi_AtrxKO	High_AtrxKO	PDX1(HOMEOBOX)
CTCF(Zf)/CD4+-CTCF-ChIP-Seq(Barski_et_al.)/Homer	AYAGTGCCMYCTRGTGGCCA	1e-24	-56.51	0	65	4.07	383.1	0.81	1534	47007.9	5.19932	8.04876e-24	Hi_AtrxKO_44	2.37832	5.24539e-22	Hi_AtrxKO	High_AtrxKO	CTCF(ZF)
EWS:ERG-fusion(ETS)/CADO_ES1-EWS:ERG-ChIP-Seq(SRA014231)/Homer	ATTTCCTGTN	1e-24	-56.48	0	215	13.45	2975.4	6.29	1384	44415.6	2.31896	3.61851e-24	Hi_AtrxKO_45	1.21348	2.41178e-22	Hi_AtrxKO	High_AtrxKO	EWS:ERG-FUSION(ETS)
Fli1(ETS)/CD8-FLI-ChIP-Seq(GSE20898)/Homer	NRYTTCCGGH	1e-23	-53.87	0	271	16.95	4238.7	8.95	1328	43152.3	2.07751	4.46664e-23	Hi_AtrxKO_46	1.05485	2.84763e-21	Hi_AtrxKO	High_AtrxKO	FLI1(ETS)
Sp2(Zf)/HEK293-Sp2.eGFP-ChIP-Seq(Encode)/Homer	YGGCCCCGCCCC	1e-22	-52.81	0	346	21.64	5983.4	12.64	1253	41407.6	1.91098	1.14989e-22	Hi_AtrxKO_47	0.934316	7.17494e-21	Hi_AtrxKO	Not significant	SP2(ZF)
ETS1(ETS)/Jurkat-ETS1-ChIP-Seq(GSE17954)/Homer	ACAGGAAGTG	1e-21	-48.89	0	255	15.95	4036.4	8.53	1344	43354.6	2.0379	4.3701e-21	Hi_AtrxKO_48	1.02708	2.67e-19	Hi_AtrxKO	High_AtrxKO	ETS1(ETS)
IRF3(IRF)/BMDM-Irf3-ChIP-Seq(GSE67343)/Homer	AGTTTCAKTTTC	1e-20	-46.75	0	110	6.88	1167.4	2.47	1489	46223.6	2.92511	3.84244e-20	Hi_AtrxKO_49	1.54849	2.2997e-18	Hi_AtrxKO	High_AtrxKO	IRF3(IRF)
Bach1(bZIP)/K562-Bach1-ChIP-Seq(GSE31477)/Homer	AWWNTGCTGAGTCAT	1e-20	-46.33	0	41	2.56	180	0.38	1558	47211	6.90219	1.79572e-19	Hi_AtrxKO_50	2.78705	1.03259e-17	Hi_AtrxKO	High_AtrxKO	BACH1(BZIP)
Foxo1(Forkhead)/RAW-Foxo1-ChIP-Seq(Fan_et_al.)/Homer	CTGTTTAC	1e-19	-45.27	0	424	26.52	8185.4	17.29	1175	39205.6	1.72837	1.51013e-19	Hi_AtrxKO_51	0.78941	8.8574e-18	Hi_AtrxKO	Not significant	FOXO1(FORKHEAD)
ELF5(ETS)/T47D-ELF5-ChIP-Seq(GSE30407)/Homer	ACVAGGAAGT	1e-19	-44.44	0	193	12.07	2826.8	5.97	1406	44564.2	2.16403	3.24243e-19	Hi_AtrxKO_52	1.11372	1.82864e-17	Hi_AtrxKO	High_AtrxKO	ELF5(ETS)
Elf4(ETS)/BMDM-Elf4-ChIP-Seq(GSE88699)/Homer	ACTTCCKGKT	1e-18	-43.55	0	242	15.13	3916.1	8.27	1357	43474.9	1.9798	8.13449e-19	Hi_AtrxKO_53	0.985351	4.50107e-17	Hi_AtrxKO	Not significant	ELF4(ETS)
FOXP1(Forkhead)/H9-FOXP1-ChIP-Seq(GSE31006)/Homer	NYYTGTTTACHN	1e-18	-43.3	0	143	8.94	1840.9	3.89	1456	45550.1	2.43015	9.96579e-19	Hi_AtrxKO_54	1.28105	5.41227e-17	Hi_AtrxKO	High_AtrxKO	FOXP1(FORKHEAD)
ETV1(ETS)/GIST48-ETV1-ChIP-Seq(GSE22441)/Homer	AACCGGAAGT	1e-18	-43.01	0	304	19.01	5359.1	11.32	1295	42031.9	1.84116	1.16486e-18	Hi_AtrxKO_55	0.880613	6.21117e-17	Hi_AtrxKO	Not significant	ETV1(ETS)
Sp5(Zf)/mES-Sp5.Flag-ChIP-Seq(GSE72989)/Homer	RGKGGGCGGAGC	1e-18	-41.76	0	227	14.2	3640.8	7.69	1372	43750.2	1.98818	4.15746e-18	Hi_AtrxKO_56	0.991446	2.17721e-16	Hi_AtrxKO	Not significant	SP5(ZF)
NFE2L2(bZIP)/HepG2-NFE2L2-ChIP-Seq(Encode)/Homer	AWWWTGCTGAGTCAT	1e-17	-41.33	0	38	2.38	176.8	0.37	1561	47214.2	6.50086	2.05998e-17	Hi_AtrxKO_57	2.70063	1.04159e-15	Hi_AtrxKO	High_AtrxKO	NFE2L2(BZIP)
PBX2(Homeobox)/K562-PBX2-ChIP-Seq(Encode)/Homer	RTGATTKATRGN	1e-17	-40.48	0	229	14.32	3726.8	7.87	1370	43664.2	1.95841	1.42017e-17	Hi_AtrxKO_58	0.969685	7.3068e-16	Hi_AtrxKO	Not significant	PBX2(HOMEOBOX)
KLF10(Zf)/HEK293-KLF10.GFP-ChIP-Seq(GSE58341)/Homer	GGGGGTGTGTCC	1e-17	-39.34	0	153	9.57	2131.3	4.5	1446	45259.7	2.24693	4.28931e-17	Hi_AtrxKO_59	1.16796	2.13205e-15	Hi_AtrxKO	High_AtrxKO	KLF10(ZF)
SPDEF(ETS)/VCaP-SPDEF-ChIP-Seq(SRA014231)/Homer	ASWTCCTGBT	1e-16	-38.13	0	236	14.76	3965	8.38	1363	43426	1.89637	1.5514e-16	Hi_AtrxKO_60	0.92324	7.58285e-15	Hi_AtrxKO	Not significant	SPDEF(ETS)
FOXK2(Forkhead)/U2OS-FOXK2-ChIP-Seq(E-MTAB-2204)/Homer	SCHTGTTTACAT	1e-16	-37.4	0	180	11.26	2748	5.81	1419	44643	2.06076	3.53612e-16	Hi_AtrxKO_61	1.04317	1.70004e-14	Hi_AtrxKO	High_AtrxKO	FOXK2(FORKHEAD)
NF-E2(bZIP)/K562-NFE2-ChIP-Seq(GSE31477)/Homer	GATGACTCAGCA	1e-15	-36.25	0	36	2.25	184.1	0.39	1563	47206.9	5.90602	1.76886e-15	Hi_AtrxKO_62	2.56219	8.23405e-14	Hi_AtrxKO	High_AtrxKO	NF-E2(BZIP)
BORIS(Zf)/K562-CTCFL-ChIP-Seq(GSE32465)/Homer	CNNBRGCGCCCCCTGSTGGC	1e-15	-36.23	0	69	4.32	638.6	1.35	1530	46752.4	3.30166	1.0707e-15	Hi_AtrxKO_63	1.72319	5.06451e-14	Hi_AtrxKO	High_AtrxKO	BORIS(ZF)
bZIP:IRF(bZIP IRF)/Th17-BatF-ChIP-Seq(GSE39756)/Homer	NAGTTTCABTHTGACTNW	1e-15	-35.57	0	121	7.57	1582.2	3.34	1478	45808.8	2.37027	1.88128e-15	Hi_AtrxKO_64	1.24505	8.62054e-14	Hi_AtrxKO	High_AtrxKO	BZIP:IRF(BZIP IRF)
ETV4(ETS)/HepG2-ETV4-ChIP-Seq(ENCODE)/Homer	ACCGGAAGTG	1e-14	-34.31	0	239	14.95	4173.9	8.82	1360	43217.1	1.81959	6.62968e-15	Hi_AtrxKO_65	0.86361	2.99117e-13	Hi_AtrxKO	Not significant	ETV4(ETS)
Hoxb4(Homeobox)/ES-Hoxb4-ChIP-Seq(GSE34014)/Homer	TGATTRATGGCY	1e-14	-34.05	0	77	4.82	801.5	1.69	1522	46589.5	2.94077	7.67234e-15	Hi_AtrxKO_66	1.55619	3.40914e-13	Hi_AtrxKO	High_AtrxKO	HOXB4(HOMEOBOX)
Nrf2(bZIP)/Lymphoblast-Nrf2-ChIP-Seq(GSE37589)/Homer	HTGCTGAGTCAT	1e-14	-32.99	0	30	1.88	139.5	0.29	1569	47251.5	6.47649	4.91816e-14	Hi_AtrxKO_67	2.69521	2.09033e-12	Hi_AtrxKO	High_AtrxKO	NRF2(BZIP)
EWS:FLI1-fusion(ETS)/SK_N_MC-EWS:FLI1-ChIP-Seq(SRA014231)/Homer	VACAGGAAAT	1e-14	-32.96	0	145	9.07	2133.5	4.51	1454	45257.5	2.11544	2.00771e-14	Hi_AtrxKO_68	1.08096	8.78794e-13	Hi_AtrxKO	High_AtrxKO	EWS:FLI1-FUSION(ETS)
GABPA(ETS)/Jurkat-GABPa-ChIP-Seq(GSE17954)/Homer	RACCGGAAGT	1e-13	-32.18	0	198	12.38	3313.2	7	1401	44077.8	1.88018	4.10834e-14	Hi_AtrxKO_69	0.91087	1.77182e-12	Hi_AtrxKO	Not significant	GABPA(ETS)
MafK(bZIP)/C2C12-MafK-ChIP-Seq(GSE36030)/Homer	GCTGASTCAGCA	1e-13	-31.62	0	73	4.57	771.2	1.63	1526	46619.8	2.89182	7.29731e-14	Hi_AtrxKO_70	1.53198	3.05721e-12	Hi_AtrxKO	High_AtrxKO	MAFK(BZIP)
PU.1:IRF8(ETS:IRF)/pDC-Irf8-ChIP-Seq(GSE66899)/Homer	GGAAGTGAAAST	1e-12	-28.41	0	65	4.07	685.7	1.45	1534	46705.3	2.88616	1.66292e-12	Hi_AtrxKO_71	1.52915	6.8687e-11	Hi_AtrxKO	High_AtrxKO	PU.1:IRF8(ETS:IRF)
GSC(Homeobox)/FrogEmbryos-GSC-ChIP-Seq(DRA000576)/Homer	RGGATTAR	1e-11	-27	0	252	15.76	4792.5	10.12	1347	42598.5	1.6629	7.00255e-12	Hi_AtrxKO_72	0.733698	2.85223e-10	Hi_AtrxKO	Not significant	GSC(HOMEOBOX)
Sox3(HMG)/NPC-Sox3-ChIP-Seq(GSE33059)/Homer	CCWTTGTY	1e-11	-26.88	0	330	20.64	6735.8	14.23	1269	40655.2	1.56956	8.3517e-12	Hi_AtrxKO_73	0.650365	3.35516e-10	Hi_AtrxKO	Not significant	SOX3(HMG)
Ets1-distal(ETS)/CD4+-PolII-ChIP-Seq(Barski_et_al.)/Homer	MACAGGAAGT	1e-11	-26.66	0	92	5.75	1218	2.57	1507	46173	2.31428	8.62679e-12	Hi_AtrxKO_74	1.21056	3.41884e-10	Hi_AtrxKO	High_AtrxKO	ETS1-DISTAL(ETS)
Hoxc9(Homeobox)/Ainv15-Hoxc9-ChIP-Seq(GSE21812)/Homer	GGCCATAAATCA	1e-11	-26.64	0	139	8.69	2192.8	4.63	1460	45198.2	1.96238	9.10887e-12	Hi_AtrxKO_75	0.972608	3.56176e-10	Hi_AtrxKO	Not significant	HOXC9(HOMEOBOX)
Klf9(Zf)/GBM-Klf9-ChIP-Seq(GSE62211)/Homer	GCCACRCCCACY	1e-11	-26.22	0	93	5.82	1247.7	2.64	1506	46143.3	2.28379	1.42989e-11	Hi_AtrxKO_76	1.19143	5.51758e-10	Hi_AtrxKO	High_AtrxKO	KLF9(ZF)
Nkx6.1(Homeobox)/Islet-Nkx6.1-ChIP-Seq(GSE40975)/Homer	GKTAATGR	1e-10	-25.23	0	562	35.15	12999.4	27.46	1037	34391.6	1.43379	3.24435e-11	Hi_AtrxKO_77	0.519837	1.23566e-09	Hi_AtrxKO	Not significant	NKX6.1(HOMEOBOX)
Otx2(Homeobox)/EpiLC-Otx2-ChIP-Seq(GSE56098)/Homer	NYTAATCCYB	1e-10	-24.99	0	174	10.88	3033.5	6.41	1425	44357.5	1.78549	4.77961e-11	Hi_AtrxKO_78	0.83632	1.79704e-09	Hi_AtrxKO	Not significant	OTX2(HOMEOBOX)
Nanog(Homeobox)/mES-Nanog-ChIP-Seq(GSE11724)/Homer	RGCCATTAAC	1e-10	-23.28	0	763	47.72	18833	39.78	836	28558	1.38397	2.23925e-10	Hi_AtrxKO_79	0.468812	8.31258e-09	Hi_AtrxKO	Not significant	NANOG(HOMEOBOX)
Hoxa9(Homeobox)/ChickenMSG-Hoxa9.Flag-ChIP-Seq(GSE86088)/Homer	RGCAATNAAA	1e-09	-22.9	0	535	33.46	12436.8	26.27	1064	34954.2	1.4132	3.67465e-10	Hi_AtrxKO_80	0.498963	1.34706e-08	Hi_AtrxKO	Not significant	HOXA9(HOMEOBOX)
Lhx3(Homeobox)/Neuron-Lhx3-ChIP-Seq(GSE31456)/Homer	ADBTAATTAR	1e-09	-22.84	0	375	23.45	8140.1	17.2	1224	39250.9	1.4773	3.86341e-10	Hi_AtrxKO_81	0.562966	1.39877e-08	Hi_AtrxKO	Not significant	LHX3(HOMEOBOX)
Sox2(HMG)/mES-Sox2-ChIP-Seq(GSE11431)/Homer	BCCATTGTTC	1e-09	-22	0	174	10.88	3155.3	6.67	1425	44235.7	1.71185	7.79004e-10	Hi_AtrxKO_82	0.775559	2.78604e-08	Hi_AtrxKO	Not significant	SOX2(HMG)
Sox10(HMG)/SciaticNerve-Sox3-ChIP-Seq(GSE35132)/Homer	CCWTTGTYYB	1e-09	-21.05	0	299	18.7	6285.7	13.28	1300	41105.3	1.50408	2.17916e-09	Hi_AtrxKO_83	0.588885	7.60801e-08	Hi_AtrxKO	Not significant	SOX10(HMG)
En1(Homeobox)/SUM149-EN1-ChIP-Seq(GSE120957)/Homer	NDCTAATTAS	1e-09	-20.92	0	404	25.27	9040	19.1	1195	38351	1.43424	2.28596e-09	Hi_AtrxKO_84	0.520286	7.88697e-08	Hi_AtrxKO	Not significant	EN1(HOMEOBOX)
RUNX1(Runt)/Jurkat-RUNX1-ChIP-Seq(GSE29180)/Homer	AAACCACARM	1e-09	-20.86	0	207	12.95	3996.5	8.44	1392	43394.5	1.61468	2.33326e-09	Hi_AtrxKO_85	0.691247	7.95657e-08	Hi_AtrxKO	Not significant	RUNX1(RUNT)
Hoxa11(Homeobox)/ChickenMSG-Hoxa11.Flag-ChIP-Seq(GSE86088)/Homer	TTTTATGGCM	1e-08	-20.59	0	476	29.77	11004.6	23.25	1123	36386.4	1.4015	3.13776e-09	Hi_AtrxKO_86	0.486968	1.0577e-07	Hi_AtrxKO	Not significant	HOXA11(HOMEOBOX)
Hoxd11(Homeobox)/ChickenMSG-Hoxd11.Flag-ChIP-Seq(GSE86088)/Homer	VGCCATAAAA	1e-08	-20.57	0	483	30.21	11196.7	23.65	1116	36194.3	1.39905	3.23268e-09	Hi_AtrxKO_87	0.484447	1.07731e-07	Hi_AtrxKO	Not significant	HOXD11(HOMEOBOX)
Sox21(HMG)/ESC-SOX21-ChIP-Seq(GSE110505)/Homer	BCCWTTGTBYKV	1e-08	-19.76	0	310	19.39	6650.2	14.05	1289	40740.8	1.47334	7.8552e-09	Hi_AtrxKO_88	0.559093	2.55962e-07	Hi_AtrxKO	Not significant	SOX21(HMG)
HOXB13(Homeobox)/ProstateTumor-HOXB13-ChIP-Seq(GSE56288)/Homer	TTTTATKRGG	1e-08	-19.71	0	236	14.76	4771.6	10.08	1363	42619.4	1.54653	7.83357e-09	Hi_AtrxKO_89	0.629038	2.55962e-07	Hi_AtrxKO	Not significant	HOXB13(HOMEOBOX)
Sp1(Zf)/Promoter/Homer	GGCCCCGCCCCC	1e-08	-19.11	0	62	3.88	805.2	1.7	1537	46585.8	2.33382	1.16298e-08	Hi_AtrxKO_90	1.22269	3.74792e-07	Hi_AtrxKO	High_AtrxKO	SP1(ZF)
CRX(Homeobox)/Retina-Crx-ChIP-Seq(GSE20012)/Homer	GCTAATCC	1e-08	-18.87	0	435	27.2	10028.5	21.18	1164	37362.5	1.39231	1.83469e-08	Hi_AtrxKO_91	0.477481	5.7855e-07	Hi_AtrxKO	Not significant	CRX(HOMEOBOX)
Cdx2(Homeobox)/mES-Cdx2-ChIP-Seq(GSE14586)/Homer	GYMATAAAAH	1e-08	-18.79	0	162	10.13	3014.9	6.37	1437	44376.1	1.65934	2.03919e-08	Hi_AtrxKO_92	0.730606	6.295e-07	Hi_AtrxKO	Not significant	CDX2(HOMEOBOX)
PU.1(ETS)/ThioMac-PU.1-ChIP-Seq(GSE21512)/Homer	AGAGGAAGTG	1e-08	-18.77	0	115	7.19	1930.7	4.08	1484	45460.3	1.82466	1.7527e-08	Hi_AtrxKO_93	0.867626	5.58703e-07	Hi_AtrxKO	Not significant	PU.1(ETS)
CDX4(Homeobox)/ZebrafishEmbryos-Cdx4.Myc-ChIP-Seq(GSE48254)/Homer	NGYCATAAAWCH	1e-08	-18.75	0	196	12.26	3835.5	8.1	1403	43555.5	1.58642	1.89499e-08	Hi_AtrxKO_94	0.665779	5.91208e-07	Hi_AtrxKO	Not significant	CDX4(HOMEOBOX)
Hoxd10(Homeobox)/ChickenMSG-Hoxd10.Flag-ChIP-Seq(GSE86088)/Homer	GGCMATGAAA	1e-07	-18.12	0	244	15.26	5065.7	10.7	1355	42325.3	1.50457	3.81407e-08	Hi_AtrxKO_95	0.589347	1.16514e-06	Hi_AtrxKO	Not significant	HOXD10(HOMEOBOX)
Hoxd13(Homeobox)/ChickenMSG-Hoxd13.Flag-ChIP-Seq(GSE86088)/Homer	NCYAATAAAA	1e-07	-16.4	0	337	21.08	7596.2	16.05	1262	39794.8	1.39894	1.78781e-07	Hi_AtrxKO_96	0.484339	5.4052e-06	Hi_AtrxKO	Not significant	HOXD13(HOMEOBOX)
Sox15(HMG)/CPA-Sox15-ChIP-Seq(GSE62909)/Homer	RAACAATGGN	1e-07	-16.3	0	198	12.38	4018.4	8.49	1401	43372.6	1.52542	2.13319e-07	Hi_AtrxKO_97	0.609206	6.31909e-06	Hi_AtrxKO	Not significant	SOX15(HMG)
Maz(Zf)/HepG2-Maz-ChIP-Seq(GSE31477)/Homer	GGGGGGGG	1e-07	-16.29	0	238	14.88	5026.6	10.62	1361	42364.4	1.47382	2.13156e-07	Hi_AtrxKO_98	0.559564	6.31909e-06	Hi_AtrxKO	Not significant	MAZ(ZF)
PU.1-IRF(ETS:IRF)/Bcell-PU.1-ChIP-Seq(GSE21512)/Homer	MGGAAGTGAAAC	1e-07	-16.18	0	238	14.88	5033.5	10.63	1361	42357.5	1.47156	2.68279e-07	Hi_AtrxKO_99	0.55735	7.78979e-06	Hi_AtrxKO	Not significant	PU.1-IRF(ETS:IRF)
GRHL2(CP2)/HBE-GRHL2-ChIP-Seq(GSE46194)/Homer	AAACYKGTTWDACMRGTTTB	1e-06	-15.9	0	81	5.07	1281.3	2.71	1518	46109.7	1.92024	2.61828e-07	Hi_AtrxKO_100	0.941284	7.67852e-06	Hi_AtrxKO	Not significant	GRHL2(CP2)
Ascl1(bHLH)/NeuralTubes-Ascl1-ChIP-Seq(GSE55840)/Homer	NNVVCAGCTGBN	1e-06	-15.83	0	314	19.64	7031.4	14.85	1285	40359.6	1.40259	3.33302e-07	Hi_AtrxKO_101	0.488096	9.48991e-06	Hi_AtrxKO	Not significant	ASCL1(BHLH)
RUNX-AML(Runt)/CD4+-PolII-ChIP-Seq(Barski_et_al.)/Homer	GCTGTGGTTW	1e-06	-15.76	0	144	9.01	2728.3	5.76	1455	44662.7	1.62014	3.23765e-07	Hi_AtrxKO_102	0.696118	9.30874e-06	Hi_AtrxKO	Not significant	RUNX-AML(RUNT)
NF1(CTF)/LNCAP-NF1-ChIP-Seq(Unpublished)/Homer	CYTGGCABNSTGCCAR	1e-06	-15.61	0	88	5.5	1443.3	3.05	1511	45947.7	1.85407	3.66151e-07	Hi_AtrxKO_103	0.890693	1.03249e-05	Hi_AtrxKO	Not significant	NF1(CTF)
Sox6(HMG)/Myotubes-Sox6-ChIP-Seq(GSE32627)/Homer	CCATTGTTNY	1e-06	-15.25	0	284	17.76	6286.8	13.28	1315	41104.2	1.41205	6.56458e-07	Hi_AtrxKO_104	0.497788	1.83349e-05	Hi_AtrxKO	Not significant	SOX6(HMG)
MafA(bZIP)/Islet-MafA-ChIP-Seq(GSE30298)/Homer	TGCTGACTCA	1e-06	-14.92	0	161	10.07	3182.1	6.72	1438	44208.9	1.55547	8.99801e-07	Hi_AtrxKO_105	0.637355	2.48944e-05	Hi_AtrxKO	Not significant	MAFA(BZIP)
Tlx?(NR)/NPC-H3K4me1-ChIP-Seq(GSE16256)/Homer	CTGGCAGSCTGCCA	1e-06	-14.89	0	92	5.75	1558.5	3.29	1507	45832.5	1.79532	9.30761e-07	Hi_AtrxKO_106	0.844239	2.55103e-05	Hi_AtrxKO	Not significant	TLX?(NR)
GATA:SCL(Zf bHLH)/Ter119-SCL-ChIP-Seq(GSE18720)/Homer	CRGCTGBNGNSNNSAGATAA	1e-06	-14.48	0	36	2.25	413.5	0.87	1563	46977.5	2.61672	1.27533e-06	Hi_AtrxKO_107	1.38776	3.46307e-05	Hi_AtrxKO	High_AtrxKO	GATA:SCL(ZF BHLH)
Unknown(Homeobox)/Limb-p300-ChIP-Seq/Homer	SSCMATWAAA	1e-06	-14.22	0	144	9.01	2805.7	5.93	1455	44585.3	1.57271	1.76093e-06	Hi_AtrxKO_108	0.653257	4.69472e-05	Hi_AtrxKO	Not significant	UNKNOWN(HOMEOBOX)
IRF:BATF(IRF:bZIP)/pDC-Irf8-ChIP-Seq(GSE66899)/Homer	CTTTCANTATGACTV	1e-06	-14.02	0	38	2.38	458.4	0.97	1561	46932.6	2.49236	1.47026e-06	Hi_AtrxKO_109	1.31751	3.95575e-05	Hi_AtrxKO	High_AtrxKO	IRF:BATF(IRF:BZIP)
IRF4(IRF)/GM12878-IRF4-ChIP-Seq(GSE32465)/Homer	ACTGAAACCA	1e-05	-13.82	0	97	6.07	1714	3.62	1502	45677	1.72103	2.10438e-06	Hi_AtrxKO_110	0.783273	5.55983e-05	Hi_AtrxKO	Not significant	IRF4(IRF)
RUNX(Runt)/HPC7-Runx1-ChIP-Seq(GSE22178)/Homer	SAAACCACAG	1e-05	-13.7	0	136	8.51	2638.7	5.57	1463	44752.3	1.57659	2.64989e-06	Hi_AtrxKO_111	0.656811	6.87717e-05	Hi_AtrxKO	Not significant	RUNX(RUNT)
PRDM1(Zf)/Hela-PRDM1-ChIP-Seq(GSE31477)/Homer	ACTTTCACTTTC	1e-05	-13.66	0	110	6.88	2021.6	4.27	1489	45369.4	1.65793	2.61211e-06	Hi_AtrxKO_112	0.729382	6.83966e-05	Hi_AtrxKO	Not significant	PRDM1(ZF)
SpiB(ETS)/OCILY3-SPIB-ChIP-Seq(GSE56857)/Homer	AAAGRGGAAGTG	1e-05	-13.22	0	57	3.56	853.7	1.8	1542	46537.3	2.01505	4.56576e-06	Hi_AtrxKO_113	1.01082	0.000117454	Hi_AtrxKO	High_AtrxKO	SPIB(ETS)
MafB(bZIP)/BMM-Mafb-ChIP-Seq(GSE75722)/Homer	WNTGCTGASTCAGCANWTTY	1e-05	-13.05	0	86	5.38	1493.4	3.15	1513	45897.6	1.74692	4.86146e-06	Hi_AtrxKO_114	0.804815	0.000123974	Hi_AtrxKO	Not significant	MAFB(BZIP)
RUNX2(Runt)/PCa-RUNX2-ChIP-Seq(GSE33889)/Homer	NWAACCACADNN	1e-05	-12.41	0	154	9.63	3151.6	6.66	1445	44239.4	1.496	9.64359e-06	Hi_AtrxKO_115	0.581108	0.000243804	Hi_AtrxKO	Not significant	RUNX2(RUNT)
TEAD4(TEA)/Tropoblast-Tead4-ChIP-Seq(GSE37350)/Homer	CCWGGAATGY	1e-05	-12.31	0	156	9.76	3207.1	6.77	1443	44183.9	1.48939	1.13293e-05	Hi_AtrxKO_116	0.574726	0.000283974	Hi_AtrxKO	Not significant	TEAD4(TEA)
Sox4(HMG)/proB-Sox4-ChIP-Seq(GSE50066)/Homer	YCTTTGTTCC	1e-05	-12.25	0	147	9.19	2987.1	6.31	1452	44403.9	1.50495	1.1816e-05	Hi_AtrxKO_117	0.589716	0.000293663	Hi_AtrxKO	Not significant	SOX4(HMG)
AP-2alpha(AP2)/Hela-AP2alpha-ChIP-Seq(GSE31477)/Homer	ATGCCCTGAGGC	1e-05	-11.98	0	167	10.44	3503.8	7.4	1432	43887.2	1.46074	1.32463e-05	Hi_AtrxKO_118	0.546696	0.000326444	Hi_AtrxKO	Not significant	AP-2ALPHA(AP2)
PAX3:FKHR-fusion(Paired Homeobox)/Rh4-PAX3:FKHR-ChIP-Seq(GSE19063)/Homer	ACCRTGACTAATTNN	1e-05	-11.93	0	51	3.19	765.8	1.62	1548	46625.2	2.00588	1.477e-05	Hi_AtrxKO_119	1.00423	0.00036096	Hi_AtrxKO	High_AtrxKO	PAX3:FKHR-FUSION(PAIRED HOMEOBOX)
HNF1b(Homeobox)/PDAC-HNF1B-ChIP-Seq(GSE64557)/Homer	GTTAATNATTAA	0.0001	-11.47	0	47	2.94	695	1.47	1552	46696	2.0347	2.33604e-05	Hi_AtrxKO_120	1.02482	0.000566182	Hi_AtrxKO	High_AtrxKO	HNF1B(HOMEOBOX)
TEAD(TEA)/Fibroblast-PU.1-ChIP-Seq(Unpublished)/Homer	YCWGGAATGY	0.0001	-11.42	0	128	8.01	2566.3	5.42	1471	44824.7	1.51987	2.66873e-05	Hi_AtrxKO_121	0.603951	0.000636299	Hi_AtrxKO	Not significant	TEAD(TEA)
Elk1(ETS)/Hela-Elk1-ChIP-Seq(GSE31477)/Homer	HACTTCCGGY	0.0001	-11.4	0	100	6.25	1890.9	3.99	1499	45500.1	1.60525	2.57472e-05	Hi_AtrxKO_122	0.682796	0.000618914	Hi_AtrxKO	Not significant	ELK1(ETS)
Hoxa13(Homeobox)/ChickenMSG-Hoxa13.Flag-ChIP-Seq(GSE86088)/Homer	CYHATAAAAN	0.0001	-11.15	0.0001	473	29.58	11807.5	24.94	1126	35583.5	1.26594	3.06837e-05	Hi_AtrxKO_123	0.34021	0.000725684	Hi_AtrxKO	Not significant	HOXA13(HOMEOBOX)
ETS:RUNX(ETS Runt)/Jurkat-RUNX1-ChIP-Seq(GSE17954)/Homer	RCAGGATGTGGT	0.0001	-11.08	0.0001	27	1.69	313.8	0.66	1572	47077.2	2.57673	3.68417e-05	Hi_AtrxKO_124	1.36554	0.000864351	Hi_AtrxKO	High_AtrxKO	ETS:RUNX(ETS RUNT)
Six1(Homeobox)/Myoblast-Six1-ChIP-Chip(GSE20150)/Homer	GKVTCADRTTWC	0.0001	-10.85	0.0001	54	3.38	862.7	1.82	1545	46528.3	1.88505	4.47259e-05	Hi_AtrxKO_125	0.914602	0.0010328	Hi_AtrxKO	Not significant	SIX1(HOMEOBOX)
LHX9(Homeobox)/Hct116-LHX9.V5-ChIP-Seq(GSE116822)/Homer	NGCTAATTAG	0.0001	-10.81	0.0001	289	18.07	6785.3	14.33	1310	40605.7	1.32021	4.27966e-05	Hi_AtrxKO_126	0.400772	0.000996092	Hi_AtrxKO	Not significant	LHX9(HOMEOBOX)
NF1-halfsite(CTF)/LNCaP-NF1-ChIP-Seq(Unpublished)/Homer	YTGCCAAG	0.0001	-10.77	0.0001	325	20.33	7762.4	16.4	1274	39628.6	1.30235	4.51284e-05	Hi_AtrxKO_127	0.381114	0.00103395	Hi_AtrxKO	Not significant	NF1-HALFSITE(CTF)
Pitx1(Homeobox)/Chicken-Pitx1-ChIP-Seq(GSE38910)/Homer	TAATCCCN	0.0001	-10.73	0.0001	709	44.34	18598.7	39.29	890	28792.3	1.23325	4.87295e-05	Hi_AtrxKO_128	0.302462	0.0011078	Hi_AtrxKO	Not significant	PITX1(HOMEOBOX)
Lhx2(Homeobox)/HFSC-Lhx2-ChIP-Seq(GSE48068)/Homer	TAATTAGN	0.0001	-10.28	0.0001	228	14.26	5206.8	11	1371	42184.2	1.34734	7.1243e-05	Hi_AtrxKO_129	0.430111	0.00160716	Hi_AtrxKO	Not significant	LHX2(HOMEOBOX)
HOXA1(Homeobox)/mES-Hoxa1-ChIP-Seq(SRP084292)/Homer	TGATKGATGR	0.0001	-10.24	0.0001	60	3.75	1015.5	2.15	1539	46375.5	1.78042	8.13778e-05	Hi_AtrxKO_130	0.832214	0.00182178	Hi_AtrxKO	Not significant	HOXA1(HOMEOBOX)
Sox17(HMG)/Endoderm-Sox17-ChIP-Seq(GSE61475)/Homer	CCATTGTTYB	0.0001	-10.11	0.0001	132	8.26	2743.4	5.8	1467	44647.6	1.46438	9.30881e-05	Hi_AtrxKO_131	0.550287	0.00206815	Hi_AtrxKO	Not significant	SOX17(HMG)
AP-2gamma(AP2)/MCF7-TFAP2C-ChIP-Seq(GSE21234)/Homer	SCCTSAGGSCAW	0.0001	-9.96	0.0002	203	12.7	4575.4	9.67	1396	42815.6	1.36077	9.45145e-05	Hi_AtrxKO_132	0.444419	0.00208405	Hi_AtrxKO	Not significant	AP-2GAMMA(AP2)
HEB(bHLH)/mES-Heb-ChIP-Seq(GSE53233)/Homer	VCAGCTGBNN	0.0001	-9.787	0.0002	363	22.7	8904.5	18.81	1236	38486.5	1.26937	0.000125717	Hi_AtrxKO_133	0.344109	0.00273099	Hi_AtrxKO	Not significant	HEB(BHLH)
HOXA2(Homeobox)/mES-Hoxa2-ChIP-Seq(Donaldson_et_al.)/Homer	GYCATCMATCAT	0.0001	-9.412	0.0003	26	1.63	327.3	0.69	1573	47063.7	2.37676	0.000123573	Hi_AtrxKO_134	1.24899	0.00270446	Hi_AtrxKO	High_AtrxKO	HOXA2(HOMEOBOX)
Ptf1a(bHLH)/Panc1-Ptf1a-ChIP-Seq(GSE47459)/Homer	ACAGCTGTTN	0.0001	-9.406	0.0003	481	30.08	12242.5	25.86	1118	35148.5	1.23521	0.000181601	Hi_AtrxKO_135	0.304754	0.0038874	Hi_AtrxKO	Not significant	PTF1A(BHLH)
TEAD2(TEA)/Py2T-Tead2-ChIP-Seq(GSE55709)/Homer	CCWGGAATGY	0.0001	-9.406	0.0003	97	6.07	1920.8	4.06	1502	45470.2	1.52879	0.000154362	Hi_AtrxKO_136	0.612386	0.00332861	Hi_AtrxKO	Not significant	TEAD2(TEA)
Lhx1(Homeobox)/EmbryoCarcinoma-Lhx1-ChIP-Seq(GSE70957)/Homer	NNYTAATTAR	0.001	-9.183	0.0003	238	14.88	5569.8	11.77	1361	41821.2	1.31303	0.000214444	Hi_AtrxKO_137	0.392903	0.00449568	Hi_AtrxKO	Not significant	LHX1(HOMEOBOX)
Nur77(NR)/K562-NR4A1-ChIP-Seq(GSE31363)/Homer	TGACCTTTNCNT	0.001	-9.177	0.0003	43	2.69	679.5	1.44	1556	46711.5	1.89974	0.000190307	Hi_AtrxKO_138	0.925799	0.00404424	Hi_AtrxKO	Not significant	NUR77(NR)
BMYB(HTH)/Hela-BMYB-ChIP-Seq(GSE27030)/Homer	NHAACBGYYV	0.001	-9.164	0.0003	276	17.26	6593.9	13.93	1323	40797.1	1.29073	0.000214616	Hi_AtrxKO_139	0.36819	0.00449568	Hi_AtrxKO	Not significant	BMYB(HTH)
DLX2(Homeobox)/BasalGanglia-Dlx2-ChIP-seq(GSE124936)/Homer	NNNTAATTAS	0.001	-9.131	0.0003	316	19.76	7685.2	16.23	1283	39705.8	1.2725	0.000229837	Hi_AtrxKO_140	0.34767	0.0047467	Hi_AtrxKO	Not significant	DLX2(HOMEOBOX)
TEAD1(TEAD)/HepG2-TEAD1-ChIP-Seq(Encode)/Homer	CYRCATTCCA	0.001	-9.127	0.0003	168	10.51	3729.7	7.88	1431	43661.3	1.37433	0.00024015	Hi_AtrxKO_141	0.458733	0.00492503	Hi_AtrxKO	Not significant	TEAD1(TEAD)
Ascl2(bHLH)/ESC-Ascl2-ChIP-Seq(GSE97712)/Homer	SSRGCAGCTGCH	0.001	-9.125	0.0003	224	14.01	5201.1	10.99	1375	42189.9	1.32147	0.000223056	Hi_AtrxKO_142	0.402148	0.00463934	Hi_AtrxKO	Not significant	ASCL2(BHLH)
Atoh1(bHLH)/Cerebellum-Atoh1-ChIP-Seq(GSE22111)/Homer	VNRVCAGCTGGY	0.001	-8.966	0.0004	202	12.63	4632.4	9.79	1397	42758.6	1.33467	0.000283222	Hi_AtrxKO_143	0.416478	0.00572823	Hi_AtrxKO	Not significant	ATOH1(BHLH)
Tcf12(bHLH)/GM12878-Tcf12-ChIP-Seq(GSE32465)/Homer	VCAGCTGYTG	0.001	-8.879	0.0004	192	12.01	4376.4	9.24	1407	43014.6	1.34124	0.000279253	Hi_AtrxKO_144	0.423566	0.00568718	Hi_AtrxKO	Not significant	TCF12(BHLH)
Isl1(Homeobox)/Neuron-Isl1-ChIP-Seq(GSE31456)/Homer	CTAATKGV	0.001	-8.481	0.0006	361	22.58	8999.3	19.01	1238	38391.7	1.24399	0.00042038	Hi_AtrxKO_145	0.314969	0.00844403	Hi_AtrxKO	Not significant	ISL1(HOMEOBOX)
Hoxd12(Homeobox)/ChickenMSG-Hoxd12.Flag-ChIP-Seq(GSE86088)/Homer	HDGYAATGAAAN	0.001	-8.128	0.0009	333	20.83	8266.9	17.46	1266	39124.1	1.24484	0.000645186	Hi_AtrxKO_146	0.315956	0.0127845	Hi_AtrxKO	Not significant	HOXD12(HOMEOBOX)
Six4(Homeobox)/MCF7-SIX4-ChIP-Seq(Encode)/Homer	TGWAAYCTGABACCB	0.001	-8.013	0.001	15	0.94	155	0.33	1584	47236	2.88587	0.000490401	Hi_AtrxKO_147	1.52901	0.00978353	Hi_AtrxKO	High_AtrxKO	SIX4(HOMEOBOX)
HNF4a(NR) DR1/HepG2-HNF4a-ChIP-Seq(GSE25021)/Homer	CARRGKBCAAAGTYCA	0.001	-7.989	0.001	80	5	1584.9	3.35	1519	45806.1	1.52214	0.000715633	Hi_AtrxKO_148	0.606098	0.0139914	Hi_AtrxKO	Not significant	HNF4A(NR) DR1
Egr1(Zf)/K562-Egr1-ChIP-Seq(GSE32465)/Homer	TGCGTGGGYG	0.001	-7.914	0.0011	119	7.44	2560.7	5.41	1480	44830.3	1.40766	0.000769078	Hi_AtrxKO_149	0.4933	0.0148384	Hi_AtrxKO	Not significant	EGR1(ZF)
HIC1(Zf)/Treg-ZBTB29-ChIP-Seq(GSE99889)/Homer	TGCCAGCB	0.001	-7.875	0.0011	353	22.08	8851.9	18.7	1246	38539.1	1.23345	0.000794471	Hi_AtrxKO_150	0.3027	0.0152282	Hi_AtrxKO	Not significant	HIC1(ZF)
ETS(ETS)/Promoter/Homer	AACCGGAAGT	0.001	-7.755	0.0012	59	3.69	1094.9	2.31	1540	46296.1	1.61995	0.00075897	Hi_AtrxKO_151	0.695948	0.0147404	Hi_AtrxKO	Not significant	ETS(ETS)
OCT:OCT-short(POU Homeobox)/NPC-OCT6-ChIP-Seq(GSE43916)/Homer	ATGCATWATGCATRW	0.001	-7.742	0.0013	147	9.19	3293.3	6.96	1452	44097.7	1.35561	0.000841722	Hi_AtrxKO_152	0.438944	0.0160291	Hi_AtrxKO	Not significant	OCT:OCT-SHORT(POU HOMEOBOX)
HLF(bZIP)/HSC-HLF.Flag-ChIP-Seq(GSE69817)/Homer	RTTATGYAAB	0.001	-7.588	0.0015	159	9.94	3620	7.65	1440	43771	1.3351	0.000994349	Hi_AtrxKO_153	0.416944	0.0186928	Hi_AtrxKO	Not significant	HLF(BZIP)
Rfx6(HTH)/Min6b1-Rfx6.HA-ChIP-Seq(GSE62844)/Homer	TGTTKCCTAGCAACM	0.001	-7.529	0.0015	178	11.13	4125.9	8.72	1421	43265.1	1.31354	0.00103425	Hi_AtrxKO_154	0.393466	0.0193191	Hi_AtrxKO	Not significant	RFX6(HTH)
Znf263(Zf)/K562-Znf263-ChIP-Seq(GSE31477)/Homer	CVGTSCTCCC	0.001	-7.393	0.0017	303	18.95	7526.8	15.9	1296	39864.2	1.23826	0.00124412	Hi_AtrxKO_155	0.308309	0.0229469	Hi_AtrxKO	Not significant	ZNF263(ZF)
E2F6(E2F)/Hela-E2F6-ChIP-Seq(GSE31477)/Homer	GGCGGGAARN	0.001	-7.39	0.0017	77	4.82	1544.5	3.26	1522	45846.5	1.50174	0.00131488	Hi_AtrxKO_156	0.586634	0.0241005	Hi_AtrxKO	Not significant	E2F6(E2F)
MITF(bHLH)/MastCells-MITF-ChIP-Seq(GSE48085)/Homer	RTCATGTGAC	0.001	-7.36	0.0018	145	9.07	3272.9	6.91	1454	44118.1	1.34427	0.00137197	Hi_AtrxKO_157	0.426827	0.0249909	Hi_AtrxKO	Not significant	MITF(BHLH)
ELF1(ETS)/Jurkat-ELF1-ChIP-Seq(SRA014231)/Homer	AVCCGGAAGT	0.001	-7.24	0.002	84	5.25	1725	3.64	1515	45666	1.46781	0.00146838	Hi_AtrxKO_158	0.553668	0.0265819	Hi_AtrxKO	Not significant	ELF1(ETS)
TEAD3(TEA)/HepG2-TEAD3-ChIP-Seq(Encode)/Homer	TRCATTCCAG	0.001	-7.136	0.0022	191	11.94	4508	9.52	1408	42883	1.29042	0.00160204	Hi_AtrxKO_159	0.367844	0.0288235	Hi_AtrxKO	Not significant	TEAD3(TEA)
FOXA1:AR(Forkhead NR)/LNCAP-AR-ChIP-Seq(GSE27824)/Homer	AGTAAACAAAAAAGAACAND	0.001	-7.096	0.0023	17	1.06	205.8	0.43	1582	47185.2	2.46379	0.00173346	Hi_AtrxKO_160	1.30088	0.0309977	Hi_AtrxKO	Not significant	FOXA1:AR(FORKHEAD NR)
NF1:FOXA1(CTF Forkhead)/LNCAP-FOXA1-ChIP-Seq(GSE27824)/Homer	WNTGTTTRYTTTGGCA	0.001	-7.078	0.0023	16	1	187.6	0.4	1583	47203.4	2.54319	0.00116115	Hi_AtrxKO_161	1.34664	0.0215522	Hi_AtrxKO	Not significant	NF1:FOXA1(CTF FORKHEAD)
CEBP(bZIP)/ThioMac-CEBPb-ChIP-Seq(GSE21512)/Homer	ATTGCGCAAC	0.001	-6.986	0.0025	122	7.63	2705.5	5.72	1477	44685.5	1.36426	0.0018475	Hi_AtrxKO_162	0.448123	0.0327207	Hi_AtrxKO	Not significant	CEBP(BZIP)
NeuroG2(bHLH)/Fibroblast-NeuroG2-ChIP-Seq(GSE75910)/Homer	ACCATCTGTT	0.001	-6.963	0.0026	269	16.82	6643	14.03	1330	40748	1.24063	0.00189429	Hi_AtrxKO_163	0.311074	0.0330673	Hi_AtrxKO	Not significant	NEUROG2(BHLH)
E2A(bHLH)/proBcell-E2A-ChIP-Seq(GSE21978)/Homer	DNRCAGCTGY	0.001	-6.953	0.0026	277	17.32	6863.7	14.5	1322	40527.3	1.23719	0.001931	Hi_AtrxKO_164	0.307071	0.0335087	Hi_AtrxKO	Not significant	E2A(BHLH)
CREB5(bZIP)/LNCaP-CREB5.V5-ChIP-Seq(GSE137775)/Homer	VVATGACGTCAT	0.01	-6.907	0.0027	74	4.63	1498.8	3.17	1525	45892.2	1.48579	0.00186328	Hi_AtrxKO_165	0.571229	0.0327207	Hi_AtrxKO	Not significant	CREB5(BZIP)
E2F1(E2F)/Hela-E2F1-ChIP-Seq(GSE22478)/Homer	CWGGCGGGAA	0.01	-6.874	0.0027	37	2.31	626.3	1.32	1562	46764.7	1.76871	0.00185822	Hi_AtrxKO_166	0.822697	0.0327207	Hi_AtrxKO	Not significant	E2F1(E2F)
Stat3(Stat)/mES-Stat3-ChIP-Seq(GSE11431)/Homer	CTTCCGGGAA	0.01	-6.849	0.0028	85	5.32	1774.8	3.75	1514	45616.2	1.44299	0.00213657	Hi_AtrxKO_167	0.529059	0.0367117	Hi_AtrxKO	Not significant	STAT3(STAT)
ETS:E-box(ETS bHLH)/HPC7-Scl-ChIP-Seq(GSE22178)/Homer	AGGAARCAGCTG	0.01	-6.741	0.0031	23	1.44	330.2	0.7	1576	47060.8	2.07995	0.00214062	Hi_AtrxKO_168	1.05655	0.0367117	Hi_AtrxKO	Not significant	ETS:E-BOX(ETS BHLH)
NeuroD1(bHLH)/Islet-NeuroD1-ChIP-Seq(GSE30298)/Homer	GCCATCTGTT	0.01	-6.716	0.0032	149	9.32	3432.6	7.25	1450	43958.4	1.31594	0.00242522	Hi_AtrxKO_169	0.396097	0.0413507	Hi_AtrxKO	Not significant	NEUROD1(BHLH)
DLX1(Homeobox)/BasalGanglia-Dlx1-ChIP-seq(GSE124936)/Homer	NSNNTAATTA	0.01	-6.599	0.0035	273	17.07	6796.3	14.36	1326	40594.7	1.22975	0.00266039	Hi_AtrxKO_170	0.298362	0.0450983	Hi_AtrxKO	Not significant	DLX1(HOMEOBOX)
STAT4(Stat)/CD4-Stat4-ChIP-Seq(GSE22104)/Homer	NYTTCCWGGAAR	0.01	-6.51	0.0038	160	10.01	3742.7	7.91	1439	43648.3	1.29671	0.0030526	Hi_AtrxKO_171	0.374851	0.0514496	Hi_AtrxKO	Not significant	STAT4(STAT)
Six2(Homeobox)/NephronProgenitor-Six2-ChIP-Seq(GSE39837)/Homer	GWAAYHTGAKMC	0.01	-6.327	0.0046	164	10.26	3866.1	8.17	1435	43524.9	1.28664	0.00351539	Hi_AtrxKO_172	0.363607	0.058911	Hi_AtrxKO	Not significant	SIX2(HOMEOBOX)
SCL(bHLH)/HPC7-Scl-ChIP-Seq(GSE13511)/Homer	AVCAGCTG	0.01	-6.309	0.0046	747	46.72	20391.6	43.08	852	26999.4	1.16087	0.003713	Hi_AtrxKO_173	0.215207	0.0611739	Hi_AtrxKO	Not significant	SCL(BHLH)
Stat3+il21(Stat)/CD4-Stat3-ChIP-Seq(GSE19198)/Homer	SVYTTCCNGGAARB	0.01	-6.287	0.0047	115	7.19	2579.2	5.45	1484	44811.8	1.34639	0.00366058	Hi_AtrxKO_174	0.429098	0.060651	Hi_AtrxKO	Not significant	STAT3+IL21(STAT)
NFIL3(bZIP)/HepG2-NFIL3-ChIP-Seq(Encode)/Homer	VTTACGTAAYNNNNN	0.01	-6.165	0.0053	119	7.44	2693.1	5.69	1480	44697.9	1.3345	0.00439682	Hi_AtrxKO_175	0.416304	0.0708664	Hi_AtrxKO	Not significant	NFIL3(BZIP)
NFAT:AP1(RHD bZIP)/Jurkat-NFATC1-ChIP-Seq(Jolma_et_al.)/Homer	SARTGGAAAAWRTGAGTCAB	0.01	-6.089	0.0057	38	2.38	679.9	1.44	1561	46711.1	1.67246	0.00400474	Hi_AtrxKO_176	0.741972	0.0656119	Hi_AtrxKO	Not significant	NFAT:AP1(RHD BZIP)
Egr2(Zf)/Thymocytes-Egr2-ChIP-Seq(GSE34254)/Homer	NGCGTGGGCGGR	0.01	-6.075	0.0057	33	2.06	566.1	1.2	1566	46824.9	1.74303	0.00360697	Hi_AtrxKO_177	0.801601	0.0601022	Hi_AtrxKO	Not significant	EGR2(ZF)
WT1(Zf)/Kidney-WT1-ChIP-Seq(GSE90016)/Homer	MCTCCCMCRCAB	0.01	-5.984	0.0062	100	6.25	2215.8	4.68	1499	45175.2	1.36009	0.00478807	Hi_AtrxKO_178	0.443703	0.076731	Hi_AtrxKO	Not significant	WT1(ZF)
c-Jun-CRE(bZIP)/K562-cJun-ChIP-Seq(GSE31477)/Homer	ATGACGTCATCY	0.01	-5.955	0.0064	53	3.31	1039.9	2.2	1546	46351.1	1.52804	0.00439796	Hi_AtrxKO_179	0.611683	0.0708664	Hi_AtrxKO	Not significant	C-JUN-CRE(BZIP)
Atf7(bZIP)/3T3L1-Atf7-ChIP-Seq(GSE56872)/Homer	NGRTGACGTCAY	0.01	-5.912	0.0066	76	4.75	1609.2	3.4	1523	45781.8	1.4197	0.00512397	Hi_AtrxKO_180	0.505586	0.0816676	Hi_AtrxKO	Not significant	ATF7(BZIP)
Elk4(ETS)/Hela-Elk4-ChIP-Seq(GSE31477)/Homer	NRYTTCCGGY	0.01	-5.861	0.0069	87	5.44	1891.9	4	1512	45499.1	1.3838	0.00538555	Hi_AtrxKO_181	0.468631	0.0849138	Hi_AtrxKO	Not significant	ELK4(ETS)
ZNF341(Zf)/EBV-ZNF341-ChIP-Seq(GSE113194)/Homer	GGAACAGCCG	0.01	-5.833	0.0071	118	7.38	2696	5.7	1481	44695	1.32089	0.00619288	Hi_AtrxKO_182	0.401508	0.0966041	Hi_AtrxKO	Not significant	ZNF341(ZF)
Hoxa10(Homeobox)/ChickenMSG-Hoxa10.Flag-ChIP-Seq(GSE86088)/Homer	GGYAATGAAA	0.01	-5.822	0.0071	110	6.88	2487.4	5.25	1489	44903.6	1.33362	0.00538162	Hi_AtrxKO_183	0.415352	0.0849138	Hi_AtrxKO	Not significant	HOXA10(HOMEOBOX)
CEBP:AP1(bZIP)/ThioMac-CEBPb-ChIP-Seq(GSE21512)/Homer	DRTGTTGCAA	0.01	-5.742	0.0077	135	8.44	3151.6	6.66	1464	44239.4	1.29441	0.00602416	Hi_AtrxKO_184	0.372291	0.0944747	Hi_AtrxKO	Not significant	CEBP:AP1(BZIP)
OCT:OCT(POU Homeobox IR1)/NPC-Brn2-ChIP-Seq(GSE35496)/Homer	ATGAATWATTCATGA	0.01	-5.701	0.0079	7	0.44	56.3	0.12	1592	47334.7	3.6968	0.00438098	Hi_AtrxKO_185	1.88628	0.0708664	Hi_AtrxKO	Not significant	OCT:OCT(POU HOMEOBOX IR1)
Zic3(Zf)/mES-Zic3-ChIP-Seq(GSE37889)/Homer	GGCCYCCTGCTGDGH	0.01	-5.493	0.0097	111	6.94	2541.9	5.37	1488	44849.1	1.31618	0.00816479	Hi_AtrxKO_186	0.396357	0.12669	Hi_AtrxKO	Not significant	ZIC3(ZF)
Atf4(bZIP)/MEF-Atf4-ChIP-Seq(GSE35681)/Homer	MTGATGCAAT	0.01	-5.366	0.011	53	3.31	1071.7	2.26	1546	46319.3	1.48168	0.00828331	Hi_AtrxKO_187	0.567236	0.127853	Hi_AtrxKO	Not significant	ATF4(BZIP)
Hnf1(Homeobox)/Liver-Foxa2-Chip-Seq(GSE25694)/Homer	GGTTAAWCATTAA	0.01	-5.29	0.0118	33	2.06	597.4	1.26	1566	46793.6	1.65061	0.00887248	Hi_AtrxKO_188	0.722996	0.13623	Hi_AtrxKO	Not significant	HNF1(HOMEOBOX)
Zic2(Zf)/ESC-Zic2-ChIP-Seq(SRP197560)/Homer	CHCAGCRGGRGG	0.01	-5.287	0.0118	86	5.38	1909	4.03	1513	45482	1.35423	0.00989931	Hi_AtrxKO_189	0.437475	0.150421	Hi_AtrxKO	Not significant	ZIC2(ZF)
AMYB(HTH)/Testes-AMYB-ChIP-Seq(GSE44588)/Homer	TGGCAGTTGG	0.01	-5.096	0.0142	259	16.2	6607.4	13.96	1340	40783.6	1.19303	0.0114987	Hi_AtrxKO_190	0.254626	0.172932	Hi_AtrxKO	Not significant	AMYB(HTH)
LEF1(HMG)/H1-LEF1-ChIP-Seq(GSE64758)/Homer	CCTTTGATST	0.01	-5.091	0.0142	109	6.82	2524.3	5.33	1490	44866.7	1.30024	0.0111199	Hi_AtrxKO_191	0.378778	0.168097	Hi_AtrxKO	Not significant	LEF1(HMG)
Zic(Zf)/Cerebellum-ZIC1.2-ChIP-Seq(GSE60731)/Homer	CCTGCTGAGH	0.01	-4.932	0.0165	142	8.88	3419.8	7.22	1457	43971.2	1.25313	0.0142427	Hi_AtrxKO_192	0.325537	0.207806	Hi_AtrxKO	Not significant	ZIC(ZF)
NFkB-p65-Rel(RHD)/ThioMac-LPS-Expression(GSE23622)/Homer	GGAAATTCCC	0.01	-4.898	0.017	14	0.88	194.3	0.41	1585	47196.7	2.14554	0.00975612	Hi_AtrxKO_193	1.10134	0.149017	Hi_AtrxKO	Not significant	NFKB-P65-REL(RHD)
Oct11(POU Homeobox)/NCIH1048-POU2F3-ChIP-seq(GSE115123)/Homer	GATTTGCATA	0.01	-4.823	0.0182	58	3.63	1228.2	2.59	1541	46162.8	1.41465	0.0135567	Hi_AtrxKO_194	0.500443	0.202541	Hi_AtrxKO	Not significant	OCT11(POU HOMEOBOX)
ZNF467(Zf)/HEK293-ZNF467.GFP-ChIP-Seq(GSE58341)/Homer	TGGGGAAGGGCM	0.01	-4.804	0.0185	139	8.69	3352.6	7.08	1460	44038.4	1.25058	0.0153961	Hi_AtrxKO_195	0.322598	0.220251	Hi_AtrxKO	Not significant	ZNF467(ZF)
Sox7(HMG)/ESC-Sox7-ChIP-Seq(GSE133899)/Homer	VVRRAACAATGG	0.01	-4.804	0.0185	49	3.06	1005.1	2.12	1550	46385.9	1.45895	0.0138835	Hi_AtrxKO_196	0.544933	0.2046	Hi_AtrxKO	Not significant	SOX7(HMG)
Tbx5(T-box)/HL1-Tbx5.biotin-ChIP-Seq(GSE21529)/Homer	AGGTGTCA	0.01	-4.725	0.0198	535	33.46	14521.2	30.68	1064	32869.8	1.13817	0.0177721	Hi_AtrxKO_197	0.186715	0.250574	Hi_AtrxKO	Not significant	TBX5(T-BOX)
NFY(CCAAT)/Promoter/Homer	RGCCAATSRG	0.01	-4.715	0.0199	119	7.44	2825.2	5.97	1480	44565.8	1.26835	0.0160422	Hi_AtrxKO_198	0.342948	0.22838	Hi_AtrxKO	Not significant	NFY(CCAAT)
MYB(HTH)/ERMYB-Myb-ChIPSeq(GSE22095)/Homer	GGCVGTTR	0.01	-4.689	0.0203	294	18.39	7647.4	16.15	1305	39743.6	1.17082	0.0172976	Hi_AtrxKO_199	0.22752	0.245063	Hi_AtrxKO	Not significant	MYB(HTH)
E2F7(E2F)/Hela-E2F7-ChIP-Seq(GSE32673)/Homer	VDTTTCCCGCCA	0.01	-4.649	0.0211	18	1.13	284.7	0.6	1581	47106.3	1.88379	0.0140001	Hi_AtrxKO_200	0.913637	0.205288	Hi_AtrxKO	Not significant	E2F7(E2F)
CUX1(Homeobox)/K562-CUX1-ChIP-Seq(GSE92882)/Homer	TATCGATNAN	0.01	-4.629	0.0214	118	7.38	2807.6	5.93	1481	44583.4	1.26522	0.0181539	Hi_AtrxKO_201	0.339384	0.254733	Hi_AtrxKO	Not significant	CUX1(HOMEOBOX)
CLOCK(bHLH)/Liver-Clock-ChIP-Seq(GSE39860)/Homer	GHCACGTG	0.01	-4.626	0.0214	79	4.94	1779.4	3.76	1520	45611.6	1.33225	0.0195275	Hi_AtrxKO_202	0.413863	0.272702	Hi_AtrxKO	Not significant	CLOCK(BHLH)
E2F3(E2F)/MEF-E2F3-ChIP-Seq(GSE71376)/Homer	BTKGGCGGGAAA	0.1	-4.589	0.022	80	5	1808.2	3.82	1519	45582.8	1.32766	0.0204908	Hi_AtrxKO_203	0.408885	0.283455	Hi_AtrxKO	Not significant	E2F3(E2F)
JunD(bZIP)/K562-JunD-ChIP-Seq/Homer	ATGACGTCATCN	0.1	-4.552	0.0228	18	1.13	287.4	0.61	1581	47103.6	1.86598	0.0145826	Hi_AtrxKO_204	0.899937	0.211712	Hi_AtrxKO	Not significant	JUND(BZIP)
Rbpj1(?)/Panc1-Rbpj1-ChIP-Seq(GSE47459)/Homer	HTTTCCCASG	0.1	-4.538	0.023	232	14.51	5936.8	12.54	1367	41454.2	1.18505	0.0214086	Hi_AtrxKO_205	0.244944	0.294761	Hi_AtrxKO	Not significant	RBPJ1(?)
Erra(NR)/HepG2-Erra-ChIP-Seq(GSE31477)/Homer	CAAAGGTCAG	0.1	-4.46	0.0247	331	20.7	8729.6	18.44	1268	38661.4	1.15609	0.0219035	Hi_AtrxKO_206	0.209255	0.300165	Hi_AtrxKO	Not significant	ERRA(NR)
Pit1+1bp(Homeobox)/GCrat-Pit1-ChIP-Seq(GSE58009)/Homer	ATGCATAATTCA	0.1	-4.41	0.0258	71	4.44	1589.5	3.36	1528	45801.5	1.33892	0.0241988	Hi_AtrxKO_207	0.421068	0.330078	Hi_AtrxKO	Not significant	PIT1+1BP(HOMEOBOX)
Atf1(bZIP)/K562-ATF1-ChIP-Seq(GSE31477)/Homer	GATGACGTCA	0.1	-4.226	0.0309	103	6.44	2447.9	5.17	1496	44943.1	1.26408	0.0294013	Hi_AtrxKO_208	0.338089	0.395523	Hi_AtrxKO	Not significant	ATF1(BZIP)
STAT1(Stat)/HelaS3-STAT1-ChIP-Seq(GSE12782)/Homer	NATTTCCNGGAAAT	0.1	-4.21	0.0312	51	3.19	1092.7	2.31	1548	46298.3	1.39593	0.028027	Hi_AtrxKO_209	0.481226	0.378773	Hi_AtrxKO	Not significant	STAT1(STAT)
BHLHA15(bHLH)/NIH3T3-BHLHB8.HA-ChIP-Seq(GSE119782)/Homer	NAMCAGCTGK	0.1	-4.176	0.0322	233	14.57	6018	12.71	1366	41373	1.17265	0.0297816	Hi_AtrxKO_210	0.229778	0.398809	Hi_AtrxKO	Not significant	BHLHA15(BHLH)
MyoD(bHLH)/Myotube-MyoD-ChIP-Seq(GSE21614)/Homer	RRCAGCTGYTSY	0.1	-4.082	0.0352	139	8.69	3434.2	7.25	1460	43956.8	1.2186	0.0313565	Hi_AtrxKO_211	0.285229	0.414224	Hi_AtrxKO	Not significant	MYOD(BHLH)
ZNF416(Zf)/HEK293-ZNF416.GFP-ChIP-Seq(GSE58341)/Homer	WDNCTGGGCA	0.1	-4.079	0.0352	219	13.7	5642.2	11.92	1380	41748.8	1.17425	0.0312124	Hi_AtrxKO_212	0.23174	0.414186	Hi_AtrxKO	Not significant	ZNF416(ZF)
ZNF41(Zf)/HEK293-ZNF41.GFP-ChIP-Seq(GSE58341)/Homer	CCTCATGGTGYCYTWYTCCCTTGTG	0.1	-4.068	0.0353	7	0.44	77.3	0.16	1592	47313.7	2.6913	0.0199959	Hi_AtrxKO_213	1.4283	0.277919	Hi_AtrxKO	Not significant	ZNF41(ZF)
GATA(Zf) IR3/iTreg-Gata3-ChIP-Seq(GSE20898)/Homer	NNNNNBAGATAWYATCTVHN	0.1	-3.941	0.04	27	1.69	516.7	1.09	1572	46874.3	1.55814	0.0376352	Hi_AtrxKO_214	0.639828	0.488368	Hi_AtrxKO	Not significant	GATA(ZF) IR3
AR-halfsite(NR)/LNCaP-AR-ChIP-Seq(GSE27824)/Homer	CCAGGAACAG	0.1	-3.939	0.04	591	36.96	16315.1	34.46	1008	31075.9	1.11676	0.0369879	Hi_AtrxKO_215	0.159323	0.482101	Hi_AtrxKO	Not significant	AR-HALFSITE(NR)
Atf2(bZIP)/3T3L1-Atf2-ChIP-Seq(GSE56872)/Homer	NRRTGACGTCAT	0.1	-3.925	0.0402	52	3.25	1137.4	2.4	1547	46253.6	1.36693	0.0382093	Hi_AtrxKO_216	0.450936	0.493633	Hi_AtrxKO	Not significant	ATF2(BZIP)
TCF4(bHLH)/SHSY5Y-TCF4-ChIP-Seq(GSE96915)/Homer	SMCATCTGKH	0.1	-3.87	0.0423	254	15.88	6656.3	14.06	1345	40734.7	1.15569	0.0407302	Hi_AtrxKO_217	0.20876	0.523893	Hi_AtrxKO	Not significant	TCF4(BHLH)
Smad3(MAD)/NPC-Smad3-ChIP-Seq(GSE36673)/Homer	TWGTCTGV	0.1	-3.798	0.0453	430	26.89	11684.8	24.68	1169	35706.2	1.12403	0.0450422	Hi_AtrxKO_218	0.168675	0.571832	Hi_AtrxKO	Not significant	SMAD3(MAD)
Nkx3.1(Homeobox)/LNCaP-Nkx3.1-ChIP-Seq(GSE28264)/Homer	AAGCACTTAA	0.1	-3.753	0.0471	374	23.39	10086.5	21.31	1225	37304.5	1.12916	0.047021	Hi_AtrxKO_219	0.175252	0.588886	Hi_AtrxKO	Not significant	NKX3.1(HOMEOBOX)
Chop(bZIP)/MEF-Chop-ChIP-Seq(GSE35681)/Homer	ATTGCATCAT	0.1	-3.701	0.0494	40	2.5	848	1.79	1559	46543	1.40823	0.0444593	Hi_AtrxKO_220	0.493879	0.566886	Hi_AtrxKO	Not significant	CHOP(BZIP)
p53(p53)/mES-cMyc-ChIP-Seq(GSE11431)/Homer	ACATGCCCGGGCAT	0.1	-3.696	0.0494	5	0.31	48.6	0.1	1594	47342.4	3.05559	0.0311321	Hi_AtrxKO_221	1.61145	0.414186	Hi_AtrxKO	Not significant	P53(P53)
Oct2(POU Homeobox)/Bcell-Oct2-ChIP-Seq(GSE21512)/Homer	ATATGCAAAT	0.1	-3.688	0.0496	53	3.31	1180.4	2.49	1546	46210.6	1.34208	0.0422342	Hi_AtrxKO_222	0.424472	0.540866	Hi_AtrxKO	Not significant	OCT2(POU HOMEOBOX)
Barx1(Homeobox)/Stomach-Barx1.3xFlag-ChIP-Seq(GSE69483)/Homer	AAACMATTAN	0.1	-3.68	0.0498	89	5.57	2128.4	4.5	1510	45262.6	1.25343	0.0499331	Hi_AtrxKO_223	0.325879	0.61502	Hi_AtrxKO	Not significant	BARX1(HOMEOBOX)
CArG(MADS)/PUER-Srf-ChIP-Seq(Sullivan_et_al.)/Homer	CCATATATGGNM	0.1	-3.627	0.0522	51	3.19	1133.7	2.39	1548	46257.3	1.34425	0.0466054	Hi_AtrxKO_224	0.426806	0.586599	Hi_AtrxKO	Not significant	CARG(MADS)
Max(bHLH)/K562-Max-ChIP-Seq(GSE31477)/Homer	RCCACGTGGYYN	0.1	-3.61	0.0529	97	6.07	2350.3	4.96	1502	45040.7	1.23761	0.0537556	Hi_AtrxKO_225	0.307556	0.654356	Hi_AtrxKO	Not significant	MAX(BHLH)
Oct4(POU Homeobox)/mES-Oct4-ChIP-Seq(GSE11431)/Homer	ATTTGCATAW	0.1	-3.584	0.054	81	5.07	1924.2	4.06	1518	45466.8	1.26083	0.0537737	Hi_AtrxKO_226	0.334377	0.654356	Hi_AtrxKO	Not significant	OCT4(POU HOMEOBOX)
Slug(Zf)/Mesoderm-Snai2-ChIP-Seq(GSE61475)/Homer	SNGCACCTGCHS	0.1	-3.574	0.0543	105	6.57	2570	5.43	1494	44821	1.22571	0.0501218	Hi_AtrxKO_227	0.293616	0.61502	Hi_AtrxKO	Not significant	SLUG(ZF)
E2A(bHLH) near_PU.1/Bcell-PU.1-ChIP-Seq(GSE21512)/Homer	NVCACCTGBN	0.1	-3.574	0.0543	258	16.14	6820.6	14.41	1341	40570.4	1.1444	0.0552133	Hi_AtrxKO_228	0.194591	0.666344	Hi_AtrxKO	Not significant	E2A(BHLH) NEAR_PU.1
CTCF-SatelliteElement(Zf?)/CD4+-CTCF-ChIP-Seq(Barski_et_al.)/Homer	TGCAGTTCCMVNWRTGGCCA	0.1	-3.546	0.0554	5	0.31	50.9	0.11	1594	47340.1	2.91738	0.035679	Hi_AtrxKO_229	1.54467	0.467117	Hi_AtrxKO	Not significant	CTCF-SATELLITEELEMENT(ZF?)
Twist2(bHLH)/Myoblast-Twist2.Ty1-ChIP-Seq(GSE127998)/Homer	MCAGCTGBYH	0.1	-3.474	0.0593	287	17.95	7660	16.18	1312	39731	1.13462	0.057887	Hi_AtrxKO_230	0.182204	0.690092	Hi_AtrxKO	Not significant	TWIST2(BHLH)
Unknown-ESC-element(?)/mES-Nanog-ChIP-Seq(GSE11724)/Homer	CACAGCAGGGGG	0.1	-3.469	0.0594	104	6.5	2555.3	5.4	1495	44835.7	1.2206	0.0562941	Hi_AtrxKO_231	0.287593	0.675954	Hi_AtrxKO	Not significant	UNKNOWN-ESC-ELEMENT(?)
Tcf21(bHLH)/ArterySmoothMuscle-Tcf21-ChIP-Seq(GSE61369)/Homer	NAACAGCTGG	0.1	-3.435	0.0611	168	10.51	4319.8	9.13	1431	43071.2	1.17056	0.0639812	Hi_AtrxKO_232	0.227197	0.756592	Hi_AtrxKO	Not significant	TCF21(BHLH)
GATA(Zf) IR4/iTreg-Gata3-ChIP-Seq(GSE20898)/Homer	NAGATWNBNATCTNN	0.1	-3.314	0.0687	15	0.94	262	0.55	1584	47129	1.70342	0.0586257	Hi_AtrxKO_233	0.768438	0.696069	Hi_AtrxKO	Not significant	GATA(ZF) IR4
bHLHE40(bHLH)/HepG2-BHLHE40-ChIP-Seq(GSE31477)/Homer	KCACGTGMCN	0.1	-3.268	0.0716	42	2.63	928.4	1.96	1557	46462.6	1.34999	0.0671354	Hi_AtrxKO_234	0.432944	0.790703	Hi_AtrxKO	Not significant	BHLHE40(BHLH)
T1ISRE(IRF)/ThioMac-Ifnb-Expression/Homer	ACTTTCGTTTCT	0.1	-3.265	0.0716	4	0.25	37.9	0.08	1595	47353.1	3.13335	0.0474634	Hi_AtrxKO_235	1.6477	0.589805	Hi_AtrxKO	Not significant	T1ISRE(IRF)
n-Myc(bHLH)/mES-nMyc-ChIP-Seq(GSE11431)/Homer	VRCCACGTGG	0.1	-3.194	0.0764	98	6.13	2425	5.12	1501	44966	1.21065	0.0744363	Hi_AtrxKO_236	0.275779	0.869705	Hi_AtrxKO	Not significant	N-MYC(BHLH)
Rfx5(HTH)/GM12878-Rfx5-ChIP-Seq(GSE31477)/Homer	SCCTAGCAACAG	0.1	-3.153	0.0793	49	3.06	1118.5	2.36	1550	46272.5	1.30783	0.0791172	Hi_AtrxKO_237	0.387175	0.917089	Hi_AtrxKO	Not significant	RFX5(HTH)
EBNA1(EBV-virus)/Raji-EBNA1-ChIP-Seq(GSE30709)/Homer	GGYAGCAYDTGCTDCCCNNN	0.1	-3.106	0.0828	4	0.25	39.8	0.08	1595	47351.2	2.98365	0.0547423	Hi_AtrxKO_238	1.57708	0.663389	Hi_AtrxKO	Not significant	EBNA1(EBV-VIRUS)
Reverb(NR) DR2/RAW-Reverba.biotin-ChIP-Seq(GSE45914)/Homer	GTRGGTCASTGGGTCA	0.1	-3.106	0.0828	24	1.5	485.9	1.03	1575	46905.1	1.47097	0.0775803	Hi_AtrxKO_239	0.556768	0.902842	Hi_AtrxKO	Not significant	REVERB(NR) DR2
Olig2(bHLH)/Neuron-Olig2-ChIP-Seq(GSE30882)/Homer	RCCATMTGTT	0.1	-3.079	0.0844	308	19.26	8338.9	17.62	1291	39052.1	1.11728	0.0889487	Hi_AtrxKO_240	0.159984	1	Hi_AtrxKO	Not significant	OLIG2(BHLH)
Usf2(bHLH)/C2C12-Usf2-ChIP-Seq(GSE36030)/Homer	GTCACGTGGT	0.1	-2.985	0.0922	43	2.69	975.8	2.06	1556	46415.2	1.31449	0.0897444	Hi_AtrxKO_241	0.394506	1	Hi_AtrxKO	Not significant	USF2(BHLH)
Snail1(Zf)/LS174T-SNAIL1.HA-ChIP-Seq(GSE127183)/Homer	TRCACCTGCY	0.1	-2.929	0.0971	150	9.38	3896	8.23	1449	43495	1.1557	0.10573	Hi_AtrxKO_242	0.208761	1	Hi_AtrxKO	Not significant	SNAIL1(ZF)
GLIS3(Zf)/Thyroid-Glis3.GFP-ChIP-Seq(GSE103297)/Homer	CTCCCTGGGAGGCCN	0.1	-2.887	0.1009	224	14.01	5985.6	12.64	1375	41405.4	1.12692	0.108389	Hi_AtrxKO_243	0.17239	1	Hi_AtrxKO	Not significant	GLIS3(ZF)
E2F4(E2F)/K562-E2F4-ChIP-Seq(GSE31477)/Homer	GGCGGGAAAH	0.1	-2.87	0.1023	54	3.38	1274.1	2.69	1545	46116.9	1.26509	0.0997095	Hi_AtrxKO_244	0.339241	1	Hi_AtrxKO	Not significant	E2F4(E2F)
Myf5(bHLH)/GM-Myf5-ChIP-Seq(GSE24852)/Homer	BAACAGCTGT	0.1	-2.859	0.103	122	7.63	3127.9	6.61	1477	44263.1	1.16888	0.112966	Hi_AtrxKO_245	0.225121	1	Hi_AtrxKO	Not significant	MYF5(BHLH)
Oct6(POU Homeobox)/NPC-Pou3f1-ChIP-Seq(GSE35496)/Homer	WATGCAAATGAG	0.1	-2.815	0.1072	68	4.25	1654.6	3.5	1531	45736.4	1.22773	0.111871	Hi_AtrxKO_246	0.295993	1	Hi_AtrxKO	Not significant	OCT6(POU HOMEOBOX)
c-Myc(bHLH)/LNCAP-cMyc-ChIP-Seq(Unpublished)/Homer	VCCACGTG	0.1	-2.659	0.1248	59	3.69	1428.3	3.02	1540	45962.7	1.23287	0.1197	Hi_AtrxKO_247	0.302021	1	Hi_AtrxKO	Not significant	C-MYC(BHLH)
bHLHE41(bHLH)/proB-Bhlhe41-ChIP-Seq(GSE93764)/Homer	KCACGTGMCN	0.1	-2.651	0.1252	147	9.19	3856.5	8.15	1452	43534.5	1.14285	0.137243	Hi_AtrxKO_248	0.192642	1	Hi_AtrxKO	Not significant	BHLHE41(BHLH)
Sox9(HMG)/Limb-SOX9-ChIP-Seq(GSE73225)/Homer	AGGVNCCTTTGT	0.1	-2.611	0.1298	127	7.94	3303.7	6.98	1472	44087.3	1.15135	0.135021	Hi_AtrxKO_249	0.203331	1	Hi_AtrxKO	Not significant	SOX9(HMG)
Mef2d(MADS)/Retina-Mef2d-ChIP-Seq(GSE61391)/Homer	GCTATTTTTAGC	0.1	-2.584	0.1329	31	1.94	694.4	1.47	1568	46696.6	1.32951	0.138749	Hi_AtrxKO_250	0.410893	1	Hi_AtrxKO	Not significant	MEF2D(MADS)
ZNF675(Zf)/HEK293-ZNF675.GFP-ChIP-Seq(GSE58341)/Homer	ARGAGGMCAAAATGW	0.1	-2.581	0.1329	24	1.5	515.8	1.09	1575	46875.2	1.38482	0.141595	Hi_AtrxKO_251	0.469696	1	Hi_AtrxKO	Not significant	ZNF675(ZF)
Eomes(T-box)/H9-Eomes-ChIP-Seq(GSE26097)/Homer	ATTAACACCT	0.1	-2.492	0.1445	359	22.45	9942.9	21	1240	37448.1	1.09041	0.160308	Hi_AtrxKO_252	0.12487	1	Hi_AtrxKO	Not significant	EOMES(T-BOX)
NFkB-p50 p52(RHD)/Monocyte-p50-ChIP-Chip(Schreiber_et_al.)/Homer	GGGGGAATCCCC	0.1	-2.46	0.1486	16	1	322.4	0.68	1583	47068.6	1.47562	0.124245	Hi_AtrxKO_253	0.561324	1	Hi_AtrxKO	Not significant	NFKB-P50 P52(RHD)
Zfp281(Zf)/ES-Zfp281-ChIP-Seq(GSE81042)/Homer	CCCCTCCCCCAC	0.1	-2.457	0.1486	26	1.63	574.5	1.21	1573	46816.5	1.34696	0.133175	Hi_AtrxKO_254	0.429703	1	Hi_AtrxKO	Not significant	ZFP281(ZF)
PPARa(NR) DR1/Liver-Ppara-ChIP-Seq(GSE47954)/Homer	VNAGGKCAAAGGTCA	0.1	-2.411	0.1548	152	9.51	4038.5	8.53	1447	43352.5	1.12764	0.172417	Hi_AtrxKO_255	0.173302	1	Hi_AtrxKO	Not significant	PPARA(NR) DR1
Pit1(Homeobox)/GCrat-Pit1-ChIP-Seq(GSE58009)/Homer	ATGMATATDC	0.1	-2.373	0.1602	170	10.63	4554.9	9.62	1429	42836.1	1.11879	0.181655	Hi_AtrxKO_256	0.161937	1	Hi_AtrxKO	Not significant	PIT1(HOMEOBOX)
STAT5(Stat)/mCD4+-Stat5-ChIP-Seq(GSE12346)/Homer	RTTTCTNAGAAA	0.1	-2.333	0.1661	52	3.25	1273.1	2.69	1547	46117.9	1.21764	0.181837	Hi_AtrxKO_257	0.284091	1	Hi_AtrxKO	Not significant	STAT5(STAT)
c-Myc(bHLH)/mES-cMyc-ChIP-Seq(GSE11431)/Homer	VVCCACGTGG	0.1	-2.324	0.1669	71	4.44	1792.7	3.79	1528	45598.3	1.18189	0.183283	Hi_AtrxKO_258	0.241092	1	Hi_AtrxKO	Not significant	C-MYC(BHLH)
MyoG(bHLH)/C2C12-MyoG-ChIP-Seq(GSE36024)/Homer	AACAGCTG	0.1	-2.306	0.1693	178	11.13	4794.6	10.13	1421	42596.4	1.11288	0.191734	Hi_AtrxKO_259	0.154292	1	Hi_AtrxKO	Not significant	MYOG(BHLH)
LXRE(NR) DR4/RAW-LXRb.biotin-ChIP-Seq(GSE21512)/Homer	RGGTTACTANAGGTCA	1	-2.301	0.1694	9	0.56	161.7	0.34	1590	47229.3	1.65328	0.131829	Hi_AtrxKO_260	0.725333	1	Hi_AtrxKO	Not significant	LXRE(NR) DR4
Dlx3(Homeobox)/Kerainocytes-Dlx3-ChIP-Seq(GSE89884)/Homer	NDGTAATTAC	1	-2.246	0.1783	128	8.01	3391.1	7.16	1471	43999.9	1.12904	0.200249	Hi_AtrxKO_261	0.175093	1	Hi_AtrxKO	Not significant	DLX3(HOMEOBOX)
ZNF143|STAF(Zf)/CUTLL-ZNF143-ChIP-Seq(GSE29600)/Homer	ATTTCCCAGVAKSCY	1	-2.235	0.1796	46	2.88	1121.3	2.37	1553	46269.7	1.22225	0.182168	Hi_AtrxKO_262	0.289543	1	Hi_AtrxKO	Not significant	ZNF143|STAF(ZF)
Foxh1(Forkhead)/hESC-FOXH1-ChIP-Seq(GSE29422)/Homer	NNTGTGGATTSS	1	-2.223	0.1812	97	6.07	2526.6	5.34	1502	44864.4	1.14675	0.194213	Hi_AtrxKO_263	0.197546	1	Hi_AtrxKO	Not significant	FOXH1(FORKHEAD)
Esrrb(NR)/mES-Esrrb-ChIP-Seq(GSE11431)/Homer	KTGACCTTGA	1	-2.201	0.1845	91	5.69	2362.9	4.99	1508	45028.1	1.14995	0.199802	Hi_AtrxKO_264	0.201569	1	Hi_AtrxKO	Not significant	ESRRB(NR)
Prop1(Homeobox)/GHFT1-PROP1.biotin-ChIP-Seq(GSE77302)/Homer	NTAATBNAATTA	1	-2.165	0.1906	111	6.94	2927	6.18	1488	44464	1.1332	0.20601	Hi_AtrxKO_265	0.1804	1	Hi_AtrxKO	Not significant	PROP1(HOMEOBOX)
EBF(EBF)/proBcell-EBF-ChIP-Seq(GSE21978)/Homer	DGTCCCYRGGGA	1	-2.157	0.1913	33	2.06	780	1.65	1566	46611	1.25926	0.195168	Hi_AtrxKO_266	0.332578	1	Hi_AtrxKO	Not significant	EBF(EBF)
NFkB-p65(RHD)/GM12787-p65-ChIP-Seq(GSE19485)/Homer	WGGGGATTTCCC	1	-2.154	0.1913	73	4.57	1869	3.95	1526	45522	1.16515	0.215211	Hi_AtrxKO_267	0.220511	1	Hi_AtrxKO	Not significant	NFKB-P65(RHD)
E-box(bHLH)/Promoter/Homer	SSGGTCACGTGA	1	-2.115	0.1981	9	0.56	169	0.36	1590	47222	1.58162	0.19736	Hi_AtrxKO_268	0.661406	1	Hi_AtrxKO	Not significant	E-BOX(BHLH)
ZNF669(Zf)/HEK293-ZNF669.GFP-ChIP-Seq(GSE58341)/Homer	GARTGGTCATCGCCC	1	-2.106	0.1992	12	0.75	241.1	0.51	1587	47149.9	1.47873	0.208992	Hi_AtrxKO_269	0.564355	1	Hi_AtrxKO	Not significant	ZNF669(ZF)
p63(p53)/Keratinocyte-p63-ChIP-Seq(GSE17611)/Homer	NNDRCATGYCYNRRCATGYH	1	-2.094	0.2007	48	3	1190.5	2.51	1551	46200.5	1.20101	0.223529	Hi_AtrxKO_270	0.264248	1	Hi_AtrxKO	Not significant	P63(P53)
CRE(bZIP)/Promoter/Homer	CSGTGACGTCAC	1	-2.091	0.2007	30	1.88	706.7	1.49	1569	46684.3	1.26309	0.209478	Hi_AtrxKO_271	0.336957	1	Hi_AtrxKO	Not significant	CRE(BZIP)
ZEB2(Zf)/SNU398-ZEB2-ChIP-Seq(GSE103048)/Homer	GNMCAGGTGTGC	1	-2.03	0.2125	169	10.57	4595.1	9.71	1430	42795.9	1.10067	0.246588	Hi_AtrxKO_272	0.138384	1	Hi_AtrxKO	Not significant	ZEB2(ZF)
PPARE(NR) DR1/3T3L1-Pparg-ChIP-Seq(GSE13511)/Homer	TGACCTTTGCCCCA	1	-2.029	0.2125	137	8.57	3685.1	7.78	1462	43705.9	1.11138	0.254988	Hi_AtrxKO_273	0.152357	1	Hi_AtrxKO	Not significant	PPARE(NR) DR1
Rfx1(HTH)/NPC-H3K4me1-ChIP-Seq(GSE16256)/Homer	KGTTGCCATGGCAA	1	-1.946	0.2294	28	1.75	665.5	1.41	1571	46725.5	1.25138	0.236594	Hi_AtrxKO_274	0.323515	1	Hi_AtrxKO	Not significant	RFX1(HTH)
Tcf7(HMG)/GM12878-TCF7-ChIP-Seq(Encode)/Homer	CTTTGATGTGSB	1	-1.942	0.2294	48	3	1207.5	2.55	1551	46183.5	1.18367	0.259468	Hi_AtrxKO_275	0.243262	1	Hi_AtrxKO	Not significant	TCF7(HMG)
HNF6(Homeobox)/Liver-Hnf6-ChIP-Seq(ERP000394)/Homer	NTATYGATCH	1	-1.941	0.2294	80	5	2094.4	4.42	1519	45296.6	1.13904	0.266083	Hi_AtrxKO_276	0.187816	1	Hi_AtrxKO	Not significant	HNF6(HOMEOBOX)
USF1(bHLH)/GM12878-Usf1-ChIP-Seq(GSE32465)/Homer	SGTCACGTGR	1	-1.887	0.2407	56	3.5	1434.9	3.03	1543	45956.1	1.16237	0.266989	Hi_AtrxKO_277	0.217067	1	Hi_AtrxKO	Not significant	USF1(BHLH)
DMRT1(DM)/Testis-DMRT1-ChIP-Seq(GSE64892)/Homer	TWGHWACAWTGTWDC	1	-1.885	0.2407	37	2.31	913.7	1.93	1562	46477.3	1.20492	0.268108	Hi_AtrxKO_278	0.268937	1	Hi_AtrxKO	Not significant	DMRT1(DM)
Tbet(T-box)/CD8-Tbet-ChIP-Seq(GSE33802)/Homer	AGGTGTGAAM	1	-1.883	0.2407	169	10.57	4627.6	9.78	1430	42763.4	1.09211	0.284892	Hi_AtrxKO_279	0.12712	1	Hi_AtrxKO	Not significant	TBET(T-BOX)
RORgt(NR)/EL4-RORgt.Flag-ChIP-Seq(GSE56019)/Homer	AAYTAGGTCA	1	-1.868	0.2417	18	1.13	407.4	0.86	1581	46983.6	1.313	0.269813	Hi_AtrxKO_280	0.392871	1	Hi_AtrxKO	Not significant	RORGT(NR)
RORgt(NR)/EL4-RORgt.Flag-ChIP-Seq(GSE56019)/Homer	AAYTAGGTCA	1	-1.868	0.2417	18	1.13	407.4	0.86	1581	46983.6	1.313	0.269813	Hi_AtrxKO_281	0.392871	1	Hi_AtrxKO	Not significant	RORGT(NR)
Bcl6(Zf)/Liver-Bcl6-ChIP-Seq(GSE31578)/Homer	NNNCTTTCCAGGAAA	1	-1.845	0.2465	200	12.51	5525.9	11.67	1399	41865.1	1.08308	0.303445	Hi_AtrxKO_282	0.115143	1	Hi_AtrxKO	Not significant	BCL6(ZF)
Oct4:Sox17(POU Homeobox HMG)/F9-Sox17-ChIP-Seq(GSE44553)/Homer	CCATTGTATGCAAAT	1	-1.829	0.2496	22	1.38	515.2	1.09	1577	46875.8	1.2693	0.270294	Hi_AtrxKO_283	0.344032	1	Hi_AtrxKO	Not significant	OCT4:SOX17(POU HOMEOBOX HMG)
p53(p53)/Saos-p53-ChIP-Seq(GSE15780)/Homer	RRCATGYCYRGRCATGYYYN	1	-1.812	0.2521	14	0.88	307.4	0.65	1585	47083.6	1.3529	0.266813	Hi_AtrxKO_284	0.436051	1	Hi_AtrxKO	Not significant	P53(P53)
p53(p53)/Saos-p53-ChIP-Seq/Homer	RRCATGYCYRGRCATGYYYN	1	-1.812	0.2521	14	0.88	307.4	0.65	1585	47083.6	1.3529	0.266813	Hi_AtrxKO_285	0.436051	1	Hi_AtrxKO	Not significant	P53(P53)
Pax7(Paired Homeobox) long/Myoblast-Pax7-ChIP-Seq(GSE25064)/Homer	TAATCHGATTAC	1	-1.789	0.2571	6	0.38	109	0.23	1593	47282	1.63382	0.28151	Hi_AtrxKO_286	0.708251	1	Hi_AtrxKO	Not significant	PAX7(PAIRED HOMEOBOX) LONG
Smad4(MAD)/ESC-SMAD4-ChIP-Seq(GSE29422)/Homer	VBSYGTCTGG	1	-1.735	0.2705	217	13.57	6043.2	12.77	1382	41347.8	1.07433	0.340969	Hi_AtrxKO_287	0.103435	1	Hi_AtrxKO	Not significant	SMAD4(MAD)
NPAS2(bHLH)/Liver-NPAS2-ChIP-Seq(GSE39860)/Homer	KCCACGTGAC	1	-1.724	0.2725	156	9.76	4291.5	9.07	1443	43099.5	1.08573	0.330438	Hi_AtrxKO_288	0.118664	1	Hi_AtrxKO	Not significant	NPAS2(BHLH)
Brachyury(T-box)/Mesoendoderm-Brachyury-ChIP-exo(GSE54963)/Homer	ANTTMRCASBNNNGTGYKAAN	1	-1.693	0.2801	40	2.5	1016.4	2.15	1559	46374.6	1.17066	0.33462	Hi_AtrxKO_289	0.227318	1	Hi_AtrxKO	Not significant	BRACHYURY(T-BOX)
Ap4(bHLH)/AML-Tfap4-ChIP-Seq(GSE45738)/Homer	NAHCAGCTGD	1	-1.661	0.2881	200	12.51	5572.3	11.77	1399	41818.7	1.07287	0.364312	Hi_AtrxKO_290	0.101479	1	Hi_AtrxKO	Not significant	AP4(BHLH)
p73(p53)/Trachea-p73-ChIP-Seq(PRJNA310161)/Homer	NRRRCAWGTCCDGRCATGYY	1	-1.661	0.2881	7	0.44	138.1	0.29	1592	47252.9	1.50449	0.244385	Hi_AtrxKO_291	0.589276	1	Hi_AtrxKO	Not significant	P73(P53)
TFE3(bHLH)/MEF-TFE3-ChIP-Seq(GSE75757)/Homer	GTCACGTGACYV	1	-1.658	0.2881	9	0.56	188.3	0.4	1590	47202.7	1.41893	0.308964	Hi_AtrxKO_292	0.504807	1	Hi_AtrxKO	Not significant	TFE3(BHLH)
REST-NRSF(Zf)/Jurkat-NRSF-ChIP-Seq/Homer	GGMGCTGTCCATGGTGCTGA	1	-1.635	0.2929	2	0.13	24.1	0.05	1597	47366.9	2.4614	0.207804	Hi_AtrxKO_293	1.29948	1	Hi_AtrxKO	Not significant	REST-NRSF(ZF)
TATA-Box(TBP)/Promoter/Homer	CCTTTTAWAGSC	1	-1.621	0.2957	197	12.32	5496.1	11.61	1402	41894.9	1.07109	0.382673	Hi_AtrxKO_294	0.0990757	1	Hi_AtrxKO	Not significant	TATA-BOX(TBP)
ZNF768(Zf)/Rajj-ZNF768-ChIP-Seq(GSE111879)/Homer	RHHCAGAGAGGB	1	-1.599	0.3013	6	0.38	116.3	0.25	1593	47274.7	1.53103	0.298201	Hi_AtrxKO_295	0.614505	1	Hi_AtrxKO	Not significant	ZNF768(ZF)
Hnf6b(Homeobox)/LNCaP-Hnf6b-ChIP-Seq(GSE106305)/Homer	TATTGAYY	1	-1.582	0.3055	136	8.51	3750.1	7.92	1463	43640.9	1.0818	0.396886	Hi_AtrxKO_296	0.113429	1	Hi_AtrxKO	Not significant	HNF6B(HOMEOBOX)
GRE(NR) IR3/A549-GR-ChIP-Seq(GSE32465)/Homer	NRGVACABNVTGTYCY	1	-1.567	0.3091	18	1.13	429.1	0.91	1581	46961.9	1.24603	0.347717	Hi_AtrxKO_297	0.317336	1	Hi_AtrxKO	Not significant	GRE(NR) IR3
SF1(NR)/H295R-Nr5a1-ChIP-Seq(GSE44220)/Homer	CAAGGHCANV	1	-1.546	0.3147	57	3.56	1509.6	3.19	1542	45881.4	1.12348	0.385748	Hi_AtrxKO_298	0.167974	1	Hi_AtrxKO	Not significant	SF1(NR)
TR4(NR) DR1/Hela-TR4-ChIP-Seq(GSE24685)/Homer	GAGGTCAAAGGTCA	1	-1.54	0.3155	15	0.94	351.7	0.74	1584	47039.3	1.26656	0.373409	Hi_AtrxKO_299	0.340911	1	Hi_AtrxKO	Not significant	TR4(NR) DR1
Smad2(MAD)/ES-SMAD2-ChIP-Seq(GSE29422)/Homer	CTGTCTGG	1	-1.537	0.3155	212	13.26	5953.5	12.58	1387	41437.5	1.06385	0.399311	Hi_AtrxKO_300	0.0892954	1	Hi_AtrxKO	Not significant	SMAD2(MAD)
Tcf3(HMG)/mES-Tcf3-ChIP-Seq(GSE11724)/Homer	ASWTCAAAGG	1	-1.537	0.3155	35	2.19	896.1	1.89	1564	46494.9	1.16113	0.400834	Hi_AtrxKO_301	0.215527	1	Hi_AtrxKO	Not significant	TCF3(HMG)
DMRT6(DM)/Testis-DMRT6-ChIP-Seq(GSE60440)/Homer	YDGHTACAWTGTADC	1	-1.533	0.3155	29	1.81	731.1	1.54	1570	46659.9	1.17887	0.355308	Hi_AtrxKO_302	0.237403	1	Hi_AtrxKO	Not significant	DMRT6(DM)
Phox2b(Homeobox)/CLBGA-PHOX2B-ChIP-Seq(GSE90683)/Homer	TTAATTNAATTA	1	-1.532	0.3155	37	2.31	952.9	2.01	1562	46438.1	1.15438	0.366934	Hi_AtrxKO_303	0.207115	1	Hi_AtrxKO	Not significant	PHOX2B(HOMEOBOX)
DLX5(Homeobox)/BasalGanglia-Dlx5-ChIP-seq(GSE124936)/Homer	SSTAATTA	1	-1.487	0.327	141	8.82	3916.7	8.27	1458	43474.3	1.07343	0.43281	Hi_AtrxKO_304	0.102229	1	Hi_AtrxKO	Not significant	DLX5(HOMEOBOX)
X-box(HTH)/NPC-H3K4me1-ChIP-Seq(GSE16256)/Homer	GGTTGCCATGGCAA	1	-1.458	0.3356	15	0.94	357.4	0.76	1584	47033.6	1.24621	0.378109	Hi_AtrxKO_305	0.317542	1	Hi_AtrxKO	Not significant	X-BOX(HTH)
Mef2b(MADS)/HEK293-Mef2b.V5-ChIP-Seq(GSE67450)/Homer	GCTATTTTTGGM	1	-1.412	0.3503	123	7.69	3416.3	7.22	1476	43974.7	1.07267	0.461193	Hi_AtrxKO_306	0.101205	1	Hi_AtrxKO	Not significant	MEF2B(MADS)
Brn1(POU Homeobox)/NPC-Brn1-ChIP-Seq(GSE35496)/Homer	TATGCWAATBAV	1	-1.405	0.3516	44	2.75	1164.7	2.46	1555	46226.3	1.12305	0.460031	Hi_AtrxKO_307	0.167416	1	Hi_AtrxKO	Not significant	BRN1(POU HOMEOBOX)
PAX6(Paired Homeobox)/Forebrain-Pax6-ChIP-Seq(GSE66961)/Homer	NGTGTTCAVTSAAGCGKAAA	1	-1.382	0.3587	13	0.81	309.4	0.65	1586	47081.6	1.2473	0.428371	Hi_AtrxKO_308	0.318809	1	Hi_AtrxKO	Not significant	PAX6(PAIRED HOMEOBOX)
Npas4(bHLH)/Neuron-Npas4-ChIP-Seq(GSE127793)/Homer	NHRTCACGACDN	1	-1.33	0.3765	90	5.63	2486.6	5.25	1509	44904.4	1.07705	0.494217	Hi_AtrxKO_309	0.107086	1	Hi_AtrxKO	Not significant	NPAS4(BHLH)
GRE(NR) IR3/RAW264.7-GRE-ChIP-Seq(Unpublished)/Homer	VAGRACAKWCTGTYC	1	-1.316	0.3806	31	1.94	812	1.72	1568	46579	1.1341	0.492738	Hi_AtrxKO_310	0.181543	1	Hi_AtrxKO	Not significant	GRE(NR) IR3
MafF(bZIP)/HepG2-MafF-ChIP-Seq(GSE31477)/Homer	HWWGTCAGCAWWTTT	1	-1.297	0.3868	45	2.81	1208.3	2.55	1554	46182.7	1.10679	0.518689	Hi_AtrxKO_311	0.146384	1	Hi_AtrxKO	Not significant	MAFF(BZIP)
RARa(NR)/K562-RARa-ChIP-Seq(Encode)/Homer	TTGAMCTTTG	1	-1.265	0.3982	388	24.27	11184.3	23.63	1211	36206.7	1.03721	0.529806	Hi_AtrxKO_312	0.0527114	1	Hi_AtrxKO	Not significant	RARA(NR)
Hand2(bHLH)/Mesoderm-Hand2-ChIP-Seq(GSE61475)/Homer	TGACANARRCCAGRC	1	-1.244	0.405	64	4	1758.9	3.72	1535	45632.1	1.08169	0.545113	Hi_AtrxKO_313	0.113281	1	Hi_AtrxKO	Not significant	HAND2(BHLH)
Srebp1a(bHLH)/HepG2-Srebp1a-ChIP-Seq(GSE31477)/Homer	RTCACSCCAY	1	-1.228	0.4106	30	1.88	794.2	1.68	1569	46596.8	1.12182	0.551987	Hi_AtrxKO_314	0.165846	1	Hi_AtrxKO	Not significant	SREBP1A(BHLH)
PAX5(Paired Homeobox)/GM12878-PAX5-ChIP-Seq(GSE32465)/Homer	GCAGCCAAGCRTGACH	1	-1.222	0.4115	46	2.88	1248.4	2.64	1553	46142.6	1.0948	0.525878	Hi_AtrxKO_315	0.130667	1	Hi_AtrxKO	Not significant	PAX5(PAIRED HOMEOBOX)
Twist(bHLH)/HMLE-TWIST1-ChIP-Seq(Chang_et_al)/Homer	VCAKCTGGNNNCCAGMTGBN	1	-1.199	0.42	20	1.25	517.8	1.09	1579	46873.2	1.1466	0.540463	Hi_AtrxKO_316	0.197357	1	Hi_AtrxKO	Not significant	TWIST(BHLH)
ERRg(NR)/Kidney-ESRRG-ChIP-Seq(GSE104905)/Homer	GTGACCTTGRVN	1	-1.19	0.4222	109	6.82	3066.8	6.48	1490	44324.2	1.05729	0.57003	Hi_AtrxKO_317	0.0803763	1	Hi_AtrxKO	Not significant	ERRG(NR)
Tbx21(T-box)/GM12878-TBX21-ChIP-Seq(Encode)/Homer	AGGTGTGAAA	1	-1.185	0.423	152	9.51	4315.9	9.12	1447	43075.1	1.04841	0.566154	Hi_AtrxKO_318	0.0681991	1	Hi_AtrxKO	Not significant	TBX21(T-BOX)
ZFX(Zf)/mES-Zfx-ChIP-Seq(GSE11431)/Homer	AGGCCTRG	1	-1.181	0.4235	203	12.7	5802.3	12.26	1396	41588.7	1.04228	0.58728	Hi_AtrxKO_319	0.0597475	1	Hi_AtrxKO	Not significant	ZFX(ZF)
ZEB1(Zf)/PDAC-ZEB1-ChIP-Seq(GSE64557)/Homer	VCAGGTRDRY	1	-1.157	0.4321	291	18.2	8384.8	17.71	1308	39006.2	1.03497	0.594246	Hi_AtrxKO_320	0.0495837	1	Hi_AtrxKO	Not significant	ZEB1(ZF)
Tbx20(T-box)/Heart-Tbx20-ChIP-Seq(GSE29636)/Homer	GGTGYTGACAGS	1	-1.12	0.4473	34	2.13	922.6	1.95	1565	46468.4	1.09423	0.581348	Hi_AtrxKO_321	0.129917	1	Hi_AtrxKO	Not significant	TBX20(T-BOX)
PRDM14(Zf)/H1-PRDM14-ChIP-Seq(GSE22767)/Homer	RGGTCTCTAACY	1	-1.107	0.4515	38	2.38	1038.3	2.19	1561	46352.7	1.08676	0.602272	Hi_AtrxKO_322	0.120031	1	Hi_AtrxKO	Not significant	PRDM14(ZF)
RXR(NR) DR1/3T3L1-RXR-ChIP-Seq(GSE13511)/Homer	TAGGGCAAAGGTCA	1	-1.095	0.4559	155	9.69	4431	9.36	1444	42960	1.0407	0.631193	Hi_AtrxKO_323	0.0575591	1	Hi_AtrxKO	Not significant	RXR(NR) DR1
Mef2c(MADS)/GM12878-Mef2c-ChIP-Seq(GSE32465)/Homer	DCYAAAAATAGM	1	-1.054	0.4732	61	3.81	1710	3.61	1538	45681	1.05953	0.633666	Hi_AtrxKO_324	0.0834236	1	Hi_AtrxKO	Not significant	MEF2C(MADS)
GATA3(Zf) DR4/iTreg-Gata3-ChIP-Seq(GSE20898)/Homer	AGATGKDGAGATAAG	1	-0.96	0.5184	11	0.69	288.5	0.61	1588	47102.5	1.13094	0.623711	Hi_AtrxKO_325	0.177525	1	Hi_AtrxKO	Not significant	GATA3(ZF) DR4
EBF1(EBF)/Near-E2A-ChIP-Seq(GSE21512)/Homer	GTCCCCWGGGGA	1	-0.9438	0.5252	158	9.88	4568.5	9.65	1441	42822.5	1.02776	0.73055	Hi_AtrxKO_326	0.0395027	1	Hi_AtrxKO	Not significant	EBF1(EBF)
ZNF711(Zf)/SHSY5Y-ZNF711-ChIP-Seq(GSE20673)/Homer	AGGCCTAG	1	-0.9412	0.5252	266	16.64	7741.2	16.35	1333	39649.8	1.02208	0.756968	Hi_AtrxKO_327	0.0315058	1	Hi_AtrxKO	Not significant	ZNF711(ZF)
Pax7(Paired Homeobox)/Myoblast-Pax7-ChIP-Seq(GSE25064)/Homer	TAATCAATTA	1	-0.8854	0.5534	14	0.88	381.1	0.81	1585	47009.9	1.08955	0.67064	Hi_AtrxKO_328	0.123739	1	Hi_AtrxKO	Not significant	PAX7(PAIRED HOMEOBOX)
ZNF322(Zf)/HEK293-ZNF322.GFP-ChIP-Seq(GSE58341)/Homer	GAGCCTGGTACTGWGCCTGR	1	-0.8641	0.5636	40	2.5	1138.8	2.41	1559	46252.2	1.04207	0.80314	Hi_AtrxKO_329	0.0594586	1	Hi_AtrxKO	Not significant	ZNF322(ZF)
ERE(NR) IR3/MCF7-ERa-ChIP-Seq(Unpublished)/Homer	VAGGTCACNSTGACC	1	-0.8637	0.5636	31	1.94	876.5	1.85	1568	46514.5	1.04918	0.776834	Hi_AtrxKO_330	0.0692691	1	Hi_AtrxKO	Not significant	ERE(NR) IR3
ZKSCAN1(Zf)/HepG2-ZKSCAN1-ChIP-Seq(Encode)/Homer	GCACAYAGTAGGKCY	1	-0.8627	0.5636	4	0.25	98.9	0.21	1595	47292.1	1.1992	0.581086	Hi_AtrxKO_331	0.262072	1	Hi_AtrxKO	Not significant	ZKSCAN1(ZF)
ZNF136(Zf)/HEK293-ZNF136.GFP-ChIP-Seq(GSE58341)/Homer	YTKGATAHAGTATTCTWGGTNGGCA	1	-0.8624	0.5636	12	0.75	326.3	0.69	1587	47064.7	1.09064	0.757251	Hi_AtrxKO_332	0.125179	1	Hi_AtrxKO	Not significant	ZNF136(ZF)
Tbox:Smad(T-box MAD)/ESCd5-Smad2_3-ChIP-Seq(GSE29422)/Homer	AGGTGHCAGACA	1	-0.8546	0.5636	23	1.44	645.8	1.36	1576	46745.2	1.05636	0.742573	Hi_AtrxKO_333	0.0790971	1	Hi_AtrxKO	Not significant	TBOX:SMAD(T-BOX MAD)
Pitx1:Ebox(Homeobox bHLH)/Hindlimb-Pitx1-ChIP-Seq(GSE41591)/Homer	YTAATTRAWWCCAGATGT	1	-0.8311	0.5738	27	1.69	765.9	1.62	1572	46625.1	1.04558	0.762781	Hi_AtrxKO_334	0.064309	1	Hi_AtrxKO	Not significant	PITX1:EBOX(HOMEOBOX BHLH)
ZNF16(Zf)/HEK293-ZNF16.GFP-ChIP-Seq(GSE58341)/Homer	MACCTTCYATGGCTCCCTAKTGCCY	1	-0.8264	0.5748	2	0.13	44.4	0.09	1597	47346.6	1.33546	0.66265	Hi_AtrxKO_335	0.417337	1	Hi_AtrxKO	Not significant	ZNF16(ZF)
Tcfcp2l1(CP2)/mES-Tcfcp2l1-ChIP-Seq(GSE11431)/Homer	NRAACCRGTTYRAACCRGYT	1	-0.8241	0.5748	16	1	446.7	0.94	1583	46944.3	1.0622	0.79194	Hi_AtrxKO_336	0.0870544	1	Hi_AtrxKO	Not significant	TCFCP2L1(CP2)
Cux2(Homeobox)/Liver-Cux2-ChIP-Seq(GSE35985)/Homer	HNRAATCAAT	1	-0.8146	0.5782	57	3.56	1646.3	3.48	1542	45744.7	1.02712	0.834918	Hi_AtrxKO_337	0.0386084	1	Hi_AtrxKO	Not significant	CUX2(HOMEOBOX)
ZNF189(Zf)/HEK293-ZNF189.GFP-ChIP-Seq(GSE58341)/Homer	TGGAACAGMA	1	-0.8118	0.5782	105	6.57	3057.8	6.46	1494	44333.2	1.01896	0.836083	Hi_AtrxKO_338	0.0271026	1	Hi_AtrxKO	Not significant	ZNF189(ZF)
ZNF382(Zf)/HEK293-ZNF382.GFP-ChIP-Seq(GSE58341)/Homer	GNCTGTASTRNTGBCTCHTT	1	-0.8113	0.5782	4	0.25	101.9	0.22	1595	47289.1	1.16382	0.779916	Hi_AtrxKO_339	0.218869	1	Hi_AtrxKO	Not significant	ZNF382(ZF)
DUX4(Homeobox)/Myoblasts-DUX4.V5-ChIP-Seq(GSE75791)/Homer	NWTAAYCYAATCAWN	1	-0.7869	0.5892	7	0.44	190	0.4	1592	47201	1.09233	0.690099	Hi_AtrxKO_340	0.127404	1	Hi_AtrxKO	Not significant	DUX4(HOMEOBOX)
ZNF7(Zf)/HepG2-ZNF7.Flag-ChIP-Seq(Encode)/Homer	CTGCCWVCTTTTRTA	1	-0.7682	0.5985	74	4.63	2158.3	4.56	1525	45232.7	1.01696	0.854959	Hi_AtrxKO_341	0.0242586	1	Hi_AtrxKO	Not significant	ZNF7(ZF)
BMAL1(bHLH)/Liver-Bmal1-ChIP-Seq(GSE39860)/Homer	GNCACGTG	1	-0.7495	0.608	244	15.26	7183.1	15.17	1355	40207.9	1.00798	0.915299	Hi_AtrxKO_342	0.0114607	1	Hi_AtrxKO	Not significant	BMAL1(BHLH)
Srebp2(bHLH)/HepG2-Srebp2-ChIP-Seq(GSE31477)/Homer	CGGTCACSCCAC	1	-0.7335	0.616	16	1	458.4	0.97	1583	46932.6	1.03483	0.8962	Hi_AtrxKO_343	0.049394	1	Hi_AtrxKO	Not significant	SREBP2(BHLH)
MNT(bHLH)/HepG2-MNT-ChIP-Seq(Encode)/Homer	DGCACACGTG	1	-0.696	0.6377	132	8.26	3896.2	8.23	1467	43494.8	1.00448	0.963075	Hi_AtrxKO_344	0.00644425	1	Hi_AtrxKO	Not significant	MNT(BHLH)
TCFL2(HMG)/K562-TCF7L2-ChIP-Seq(GSE29196)/Homer	ACWTCAAAGG	1	-0.6605	0.6588	10	0.63	290.1	0.61	1589	47100.9	1.02178	0.870354	Hi_AtrxKO_345	0.0310852	1	Hi_AtrxKO	Not significant	TCFL2(HMG)
Phox2a(Homeobox)/Neuron-Phox2a-ChIP-Seq(GSE31456)/Homer	YTAATYNRATTA	1	-0.6597	0.6588	62	3.88	1835.6	3.88	1537	45555.4	1.00111	1	Hi_AtrxKO_346	0.00159332	1	Hi_AtrxKO	Not significant	PHOX2A(HOMEOBOX)
GLI3(Zf)/Limb-GLI3-ChIP-Chip(GSE11077)/Homer	CGTGGGTGGTCC	1	-0.6542	0.6592	14	0.88	410.9	0.87	1585	46980.1	1.0099	0.891104	Hi_AtrxKO_347	0.0142064	1	Hi_AtrxKO	Not significant	GLI3(ZF)
PRDM9(Zf)/Testis-DMC1-ChIP-Seq(GSE35498)/Homer	ADGGYAGYAGCATCT	1	-0.6316	0.6723	56	3.5	1665.6	3.52	1543	45725.4	0.996343	1	Hi_AtrxKO_348	-0.00528551	1	Hi_AtrxKO	Not significant	PRDM9(ZF)
RORa(NR)/Liver-Rora-ChIP-Seq(GSE101115)/Homer	AAWCTAGGTCARDNN	1	-0.6314	0.6723	17	1.06	504	1.06	1582	46887	0.999688	1	Hi_AtrxKO_349	-0.000450614	1	Hi_AtrxKO	Not significant	RORA(NR)
Pax8(Paired Homeobox)/Thyroid-Pax8-ChIP-Seq(GSE26938)/Homer	GTCATGCHTGRCTGS	1	-0.5997	0.6902	39	2.44	1167.6	2.47	1560	46223.4	0.98971	1	Hi_AtrxKO_350	-0.0149227	1	Hi_AtrxKO	Not significant	PAX8(PAIRED HOMEOBOX)
Mef2a(MADS)/HL1-Mef2a.biotin-ChIP-Seq(GSE21529)/Homer	CYAAAAATAG	1	-0.5659	0.7118	56	3.5	1685.5	3.56	1543	45705.5	0.984151	1	Hi_AtrxKO_351	-0.0230482	1	Hi_AtrxKO	Not significant	MEF2A(MADS)
Zfp57(Zf)/H1-ZFP57.HA-ChIP-Seq(GSE115387)/Homer	NANTGCSGCA	1	-0.5615	0.713	39	2.44	1177.4	2.49	1560	46213.6	0.981264	1	Hi_AtrxKO_352	-0.0272871	1	Hi_AtrxKO	Not significant	ZFP57(ZF)
NFAT(RHD)/Jurkat-NFATC1-ChIP-Seq(Jolma_et_al.)/Homer	ATTTTCCATT	1	-0.5607	0.713	119	7.44	3568.4	7.54	1480	43822.6	0.987438	0.961549	Hi_AtrxKO_353	-0.0182379	1	Hi_AtrxKO	Not significant	NFAT(RHD)
FXR(NR) IR1/Liver-FXR-ChIP-Seq(Chong_et_al.)/Homer	AGGTCANTGACCTB	1	-0.5575	0.713	49	3.06	1478.2	3.12	1550	45912.8	0.981895	1	Hi_AtrxKO_354	-0.0263596	1	Hi_AtrxKO	Not significant	FXR(NR) IR1
CEBP:CEBP(bZIP)/MEF-Chop-ChIP-Seq(GSE35681)/Homer	NTNATGCAAYMNNHTGMAAY	1	-0.55	0.7151	17	1.06	517.9	1.09	1582	46873.1	0.972569	1	Hi_AtrxKO_355	-0.0401282	1	Hi_AtrxKO	Not significant	CEBP:CEBP(BZIP)
Brn2(POU Homeobox)/NPC-Brn2-ChIP-Seq(GSE35496)/Homer	ATGAATATTC	1	-0.5294	0.7279	13	0.81	399.1	0.84	1586	46991.9	0.96512	1	Hi_AtrxKO_356	-0.0512193	1	Hi_AtrxKO	Not significant	BRN2(POU HOMEOBOX)
ARE(NR)/LNCAP-AR-ChIP-Seq(GSE27824)/Homer	RGRACASNSTGTYCYB	1	-0.5132	0.7357	28	1.75	858.7	1.81	1571	46532.3	0.965817	0.924206	Hi_AtrxKO_357	-0.050178	1	Hi_AtrxKO	Not significant	ARE(NR)
PGR(NR)/EndoStromal-PGR-ChIP-Seq(GSE69539)/Homer	AAGAACATWHTGTTC	1	-0.5132	0.7357	28	1.75	858.6	1.81	1571	46532.4	0.965932	0.924206	Hi_AtrxKO_358	-0.0500069	1	Hi_AtrxKO	Not significant	PGR(NR)
Bcl11a(Zf)/HSPC-BCL11A-ChIP-Seq(GSE104676)/Homer	TYTGACCASWRG	1	-0.5098	0.7362	90	5.63	2724.1	5.75	1509	44666.9	0.977949	0.912934	Hi_AtrxKO_359	-0.0321694	1	Hi_AtrxKO	Not significant	BCL11A(ZF)
ZNF264(Zf)/HEK293-ZNF264.GFP-ChIP-Seq(GSE58341)/Homer	RGGGCACTAACY	1	-0.5053	0.7374	86	5.38	2606.4	5.51	1513	44784.6	0.976668	0.911104	Hi_AtrxKO_360	-0.0340592	1	Hi_AtrxKO	Not significant	ZNF264(ZF)
Duxbl(Homeobox)/NIH3T3-Duxbl.HA-ChIP-Seq(GSE119782)/Homer	TAAYCYAATCAA	1	-0.505	0.7374	9	0.56	280	0.59	1590	47111	0.952379	1	Hi_AtrxKO_361	-0.0703927	1	Hi_AtrxKO	Not significant	DUXBL(HOMEOBOX)
PSE(SNAPc)/K562-mStart-Seq/Homer	WAVTCACCMTAASYDAAAAG	1	-0.4995	0.7376	67	4.19	2038.6	4.31	1532	45352.4	0.972936	0.900182	Hi_AtrxKO_362	-0.0395831	1	Hi_AtrxKO	Not significant	PSE(SNAPC)
Tgif1(Homeobox)/mES-Tgif1-ChIP-Seq(GSE55404)/Homer	YTGWCADY	1	-0.4984	0.7376	463	28.96	13841	29.24	1136	33550	0.987934	0.844849	Hi_AtrxKO_363	-0.0175141	1	Hi_AtrxKO	Not significant	TGIF1(HOMEOBOX)
CHR(?)/Hela-CellCycle-Expression/Homer	SRGTTTCAAA	1	-0.4749	0.7518	82	5.13	2499.7	5.28	1517	44891.3	0.970739	0.864394	Hi_AtrxKO_364	-0.0428444	1	Hi_AtrxKO	Not significant	CHR(?)
Tbx6(T-box)/ESC-Tbx6-ChIP-Seq(GSE93524)/Homer	DAGGTGTBAA	1	-0.4484	0.7699	156	9.76	4734	10	1443	42657	0.974138	0.799125	Hi_AtrxKO_365	-0.0378025	1	Hi_AtrxKO	Not significant	TBX6(T-BOX)
RORg(NR)/Liver-Rorc-ChIP-Seq(GSE101115)/Homer	WAABTAGGTCAV	1	-0.4418	0.7729	10	0.63	321.9	0.68	1589	47069.1	0.920219	1	Hi_AtrxKO_366	-0.119951	1	Hi_AtrxKO	Not significant	RORG(NR)
Nr5a2(NR)/Pancreas-LRH1-ChIP-Seq(GSE34295)/Homer	BTCAAGGTCA	1	-0.4417	0.7729	83	5.19	2544.3	5.37	1516	44846.7	0.965031	0.821319	Hi_AtrxKO_367	-0.0513535	1	Hi_AtrxKO	Not significant	NR5A2(NR)
E2F(E2F)/Hela-CellCycle-Expression/Homer	TTSGCGCGAAAA	1	-0.4382	0.7729	4	0.25	131.3	0.28	1595	47259.7	0.902663	1	Hi_AtrxKO_368	-0.147741	1	Hi_AtrxKO	Not significant	E2F(E2F)
Bapx1(Homeobox)/VertebralCol-Bapx1-ChIP-Seq(GSE36672)/Homer	TTRAGTGSYK	1	-0.4154	0.7871	302	18.89	9121.9	19.27	1297	38269.1	0.976855	0.747046	Hi_AtrxKO_369	-0.0337843	1	Hi_AtrxKO	Not significant	BAPX1(HOMEOBOX)
EBF2(EBF)/BrownAdipose-EBF2-ChIP-Seq(GSE97114)/Homer	NABTCCCWDGGGAVH	1	-0.4108	0.7886	125	7.82	3825.7	8.08	1474	43565.3	0.9657	0.743896	Hi_AtrxKO_370	-0.0503527	1	Hi_AtrxKO	Not significant	EBF2(EBF)
ZNF317(Zf)/HEK293-ZNF317.GFP-ChIP-Seq(GSE58341)/Homer	GTCWGCTGTYYCTCT	1	-0.4023	0.7932	10	0.63	328.8	0.69	1589	47062.2	0.900775	0.878242	Hi_AtrxKO_371	-0.150761	1	Hi_AtrxKO	Not significant	ZNF317(ZF)
Tbr1(T-box)/Cortex-Tbr1-ChIP-Seq(GSE71384)/Homer	AAGGTGTKAA	1	-0.3809	0.8082	208	13.01	6338.5	13.39	1391	41052.5	0.968477	0.708641	Hi_AtrxKO_372	-0.0462103	1	Hi_AtrxKO	Not significant	TBR1(T-BOX)
RAR:RXR(NR) DR5/ES-RAR-ChIP-Seq(GSE56893)/Homer	RGGTCADNNAGAGGTCAV	1	-0.3739	0.8116	3	0.19	105.7	0.22	1596	47285.3	0.840891	1	Hi_AtrxKO_373	-0.25001	1	Hi_AtrxKO	Not significant	RAR:RXR(NR) DR5
RFX(HTH)/K562-RFX3-ChIP-Seq(SRA012198)/Homer	CGGTTGCCATGGCAAC	1	-0.3645	0.8171	8	0.5	271.4	0.57	1591	47119.6	0.872995	0.865776	Hi_AtrxKO_374	-0.195955	1	Hi_AtrxKO	Not significant	RFX(HTH)
THRa(NR)/C17.2-THRa-ChIP-Seq(GSE38347)/Homer	GGTCANYTGAGGWCA	1	-0.3436	0.8322	50	3.13	1586.1	3.35	1549	45804.9	0.93218	0.723167	Hi_AtrxKO_375	-0.101319	1	Hi_AtrxKO	Not significant	THRA(NR)
Arnt:Ahr(bHLH)/MCF7-Arnt-ChIP-Seq(Lo_et_al.)/Homer	TBGCACGCAA	1	-0.3405	0.8325	73	4.57	2291.7	4.84	1526	45099.3	0.941413	0.677863	Hi_AtrxKO_376	-0.0870997	1	Hi_AtrxKO	Not significant	ARNT:AHR(BHLH)
SCRT1(Zf)/HEK293-SCRT1.eGFP-ChIP-Seq(Encode)/Homer	GCAACAGGTG	1	-0.3398	0.8325	39	2.44	1249.5	2.64	1560	46141.5	0.923199	0.691248	Hi_AtrxKO_377	-0.115286	1	Hi_AtrxKO	Not significant	SCRT1(ZF)
RBPJ:Ebox(? bHLH)/Panc1-Rbpj1-ChIP-Seq(GSE47459)/Homer	GGGRAARRGRMCAGMTG	1	-0.3273	0.8391	40	2.5	1285.5	2.72	1559	46105.5	0.920226	0.694895	Hi_AtrxKO_378	-0.11994	1	Hi_AtrxKO	Not significant	RBPJ:EBOX(? BHLH)
Nr5a2(NR)/mES-Nr5a2-ChIP-Seq(GSE19019)/Homer	BTCAAGGTCA	1	-0.3242	0.8395	57	3.56	1810.8	3.83	1542	45580.2	0.930457	0.64235	Hi_AtrxKO_379	-0.103989	1	Hi_AtrxKO	Not significant	NR5A2(NR)
Zfp809(Zf)/ES-Zfp809-ChIP-Seq(GSE70799)/Homer	GGGGCTYGKCTGGGA	1	-0.3225	0.8395	24	1.5	789.3	1.67	1575	46601.7	0.899685	0.690711	Hi_AtrxKO_380	-0.152509	1	Hi_AtrxKO	Not significant	ZFP809(ZF)
Rfx2(HTH)/LoVo-RFX2-ChIP-Seq(GSE49402)/Homer	GTTGCCATGGCAACM	1	-0.3165	0.8415	9	0.56	313.8	0.66	1590	47077.2	0.849186	0.753731	Hi_AtrxKO_381	-0.235847	1	Hi_AtrxKO	Not significant	RFX2(HTH)
Tgif2(Homeobox)/mES-Tgif2-ChIP-Seq(GSE55404)/Homer	TGTCANYT	1	-0.3158	0.8415	494	30.89	14947.2	31.58	1105	32443.8	0.970368	0.603139	Hi_AtrxKO_382	-0.0433959	1	Hi_AtrxKO	Not significant	TGIF2(HOMEOBOX)
NRF(NRF)/Promoter/Homer	STGCGCATGCGC	1	-0.3105	0.8422	15	0.94	508.9	1.07	1584	46882.1	0.87239	0.710619	Hi_AtrxKO_383	-0.196955	1	Hi_AtrxKO	Not significant	NRF(NRF)
MYNN(Zf)/HEK293-MYNN.eGFP-ChIP-Seq(Encode)/Homer	TTCAAAWTAAAAGTC	1	-0.3055	0.8442	30	1.88	983.4	2.08	1569	46407.6	0.902313	0.655073	Hi_AtrxKO_384	-0.1483	1	Hi_AtrxKO	Not significant	MYNN(ZF)
ZNF165(Zf)/WHIM12-ZNF165-ChIP-Seq(GSE65937)/Homer	AAGGKGRCGCAGGCA	1	-0.2997	0.8469	17	1.06	575.6	1.22	1582	46815.4	0.873998	0.726351	Hi_AtrxKO_385	-0.194298	1	Hi_AtrxKO	Not significant	ZNF165(ZF)
ZBTB18(Zf)/HEK293-ZBTB18.GFP-ChIP-Seq(GSE58341)/Homer	AACATCTGGA	1	-0.2989	0.8469	65	4.07	2069.4	4.37	1534	45321.6	0.928002	0.618125	Hi_AtrxKO_386	-0.107801	1	Hi_AtrxKO	Not significant	ZBTB18(ZF)
NPAS(bHLH)/Liver-NPAS-ChIP-Seq(GSE39860)/Homer	NVCACGTG	1	-0.2955	0.8469	202	12.63	6230.5	13.16	1397	41160.5	0.95524	0.57238	Hi_AtrxKO_387	-0.0660642	1	Hi_AtrxKO	Not significant	NPAS(BHLH)
VDR(NR) DR3/GM10855-VDR+vitD-ChIP-Seq(GSE22484)/Homer	ARAGGTCANWGAGTTCANNN	1	-0.2763	0.8602	22	1.38	742.5	1.57	1577	46648.5	0.87646	0.608626	Hi_AtrxKO_388	-0.190239	1	Hi_AtrxKO	Not significant	VDR(NR) DR3
GFY(?)/Promoter/Homer	ACTACAATTCCC	1	-0.2757	0.8602	6	0.38	222.9	0.47	1593	47168.1	0.797028	0.710942	Hi_AtrxKO_389	-0.327297	1	Hi_AtrxKO	Not significant	GFY(?)
ZNF652/HepG2-ZNF652.Flag-ChIP-Seq(Encode)/Homer	TTAACCCTTTVNKKN	1	-0.2695	0.8616	33	2.06	1092.7	2.31	1566	46298.3	0.892866	0.610184	Hi_AtrxKO_390	-0.163484	1	Hi_AtrxKO	Not significant	ZNF652
ZSCAN22(Zf)/HEK293-ZSCAN22.GFP-ChIP-Seq(GSE58341)/Homer	SMCAGTCWGAKGGAGGAGGC	1	-0.2612	0.8666	7	0.44	260	0.55	1592	47131	0.797055	0.72853	Hi_AtrxKO_391	-0.327249	1	Hi_AtrxKO	Not significant	ZSCAN22(ZF)
GATA3(Zf) DR8/iTreg-Gata3-ChIP-Seq(GSE20898)/Homer	AGATSTNDNNDSAGATAASN	1	-0.2569	0.8681	7	0.44	260.1	0.55	1592	47130.9	0.796747	0.72853	Hi_AtrxKO_392	-0.327807	1	Hi_AtrxKO	Not significant	GATA3(ZF) DR8
NRF1(NRF)/MCF7-NRF1-ChIP-Seq(Unpublished)/Homer	CTGCGCATGCGC	1	-0.2547	0.8681	10	0.63	361.2	0.76	1589	47029.8	0.81941	0.659518	Hi_AtrxKO_393	-0.287342	1	Hi_AtrxKO	Not significant	NRF1(NRF)
THRb(NR)/HepG2-THRb.Flag-ChIP-Seq(Encode)/Homer	GGTCACCTGAGGTCA	1	-0.2513	0.8686	70	4.38	2252.8	4.76	1529	45138.2	0.917302	0.549389	Hi_AtrxKO_394	-0.124532	1	Hi_AtrxKO	Not significant	THRB(NR)
THRb(NR)/Liver-NR1A2-ChIP-Seq(GSE52613)/Homer	TRAGGTCA	1	-0.2477	0.8696	552	34.52	16766.8	35.42	1047	30624.2	0.962957	0.489375	Hi_AtrxKO_395	-0.0544565	1	Hi_AtrxKO	Not significant	THRB(NR)
PR(NR)/T47D-PR-ChIP-Seq(GSE31130)/Homer	VAGRACAKNCTGTBC	1	-0.2228	0.8892	288	18.01	8902.8	18.81	1311	38488.2	0.949709	0.453881	Hi_AtrxKO_396	-0.0744418	1	Hi_AtrxKO	Not significant	PR(NR)
PRDM10(Zf)/HEK293-PRDM10.eGFP-ChIP-Seq(Encode)/Homer	TGGTACATTCCA	1	-0.2095	0.8988	71	4.44	2313.3	4.89	1528	45077.7	0.905451	0.477931	Hi_AtrxKO_397	-0.143292	1	Hi_AtrxKO	Not significant	PRDM10(ZF)
Pax7(Paired Homeobox) longest/Myoblast-Pax7-ChIP-Seq(GSE25064)/Homer	NTAATTDGCYAATTANNWWD	1	-0.2026	0.9028	2	0.13	92.5	0.2	1597	47298.5	0.64037	0.772268	Hi_AtrxKO_398	-0.643023	1	Hi_AtrxKO	Not significant	PAX7(PAIRED HOMEOBOX) LONGEST
PBX1(Homeobox)/MCF7-PBX1-ChIP-Seq(GSE28007)/Homer	GSCTGTCACTCA	1	-0.2015	0.9028	8	0.5	309.7	0.65	1591	47081.3	0.764411	0.632457	Hi_AtrxKO_399	-0.387579	1	Hi_AtrxKO	Not significant	PBX1(HOMEOBOX)
HIF-1b(HLH)/T47D-HIF1b-ChIP-Seq(GSE59937)/Homer	RTACGTGC	1	-0.1988	0.9028	125	7.82	3987.6	8.42	1474	43403.4	0.923049	0.435596	Hi_AtrxKO_400	-0.115521	1	Hi_AtrxKO	Not significant	HIF-1B(HLH)
HRE(HSF)/Striatum-HSF1-ChIP-Seq(GSE38000)/Homer	TTCTAGAABNTTCTA	1	-0.1675	0.9281	19	1.19	692.9	1.46	1580	46698.1	0.810448	0.455801	Hi_AtrxKO_401	-0.303208	1	Hi_AtrxKO	Not significant	HRE(HSF)
PAX5(Paired Homeobox) condensed/GM12878-PAX5-ChIP-Seq(GSE32465)/Homer	GTCACGCTCSCTGM	1	-0.1654	0.9281	9	0.56	356.3	0.75	1590	47034.7	0.747219	0.461123	Hi_AtrxKO_402	-0.420397	1	Hi_AtrxKO	Not significant	PAX5(PAIRED HOMEOBOX) CONDENSED
HRE(HSF)/HepG2-HSF1-ChIP-Seq(GSE31477)/Homer	BSTTCTRGAABVTTCYAGAA	1	-0.1477	0.9419	12	0.75	467.5	0.99	1587	46923.5	0.75895	0.436996	Hi_AtrxKO_403	-0.397923	1	Hi_AtrxKO	Not significant	HRE(HSF)
PRDM15(Zf)/ESC-Prdm15-ChIP-Seq(GSE73694)/Homer	YCCDNTCCAGGTTTT	1	-0.1427	0.9443	117	7.32	3807	8.04	1482	43584	0.90382	0.325169	Hi_AtrxKO_404	-0.145893	1	Hi_AtrxKO	Not significant	PRDM15(ZF)
Meis1(Homeobox)/MastCells-Meis1-ChIP-Seq(GSE48085)/Homer	VGCTGWCAVB	1	-0.1348	0.9494	225	14.07	7130.6	15.06	1374	40260.4	0.924587	0.301948	Hi_AtrxKO_405	-0.113119	1	Hi_AtrxKO	Not significant	MEIS1(HOMEOBOX)
ZNF415(Zf)/HEK293-ZNF415.GFP-ChIP-Seq(GSE58341)/Homer	GRTGMTRGAGCC	1	-0.1153	0.9658	56	3.5	1929.5	4.08	1543	45461.5	0.855108	0.273308	Hi_AtrxKO_406	-0.225821	1	Hi_AtrxKO	Not significant	ZNF415(ZF)
COUP-TFII(NR)/Artia-Nr2f2-ChIP-Seq(GSE46497)/Homer	AGRGGTCA	1	-0.1112	0.9673	211	13.2	6748.2	14.26	1388	40642.8	0.915564	0.258815	Hi_AtrxKO_407	-0.127268	1	Hi_AtrxKO	Not significant	COUP-TFII(NR)
Pknox1(Homeobox)/ES-Prep1-ChIP-Seq(GSE63282)/Homer	SCTGTCAVTCAV	1	-0.1074	0.9686	25	1.56	931.9	1.97	1574	46459.1	0.791839	0.311005	Hi_AtrxKO_408	-0.336721	1	Hi_AtrxKO	Not significant	PKNOX1(HOMEOBOX)
GFY-Staf(? Zf)/Promoter/Homer	RACTACAATTCCCAGAAKGC	1	-0.1064	0.9686	3	0.19	157	0.33	1596	47234	0.565514	0.498816	Hi_AtrxKO_409	-0.822365	1	Hi_AtrxKO	Not significant	GFY-STAF(? ZF)
COUP-TFII(NR)/K562-NR2F1-ChIP-Seq(Encode)/Homer	GKBCARAGGTCA	1	-0.106	0.9686	172	10.76	5562.9	11.75	1427	41828.1	0.906299	0.251318	Hi_AtrxKO_410	-0.141941	1	Hi_AtrxKO	Not significant	COUP-TFII(NR)
ZNF519(Zf)/HEK293-ZNF519.GFP-ChIP-Seq(GSE58341)/Homer	GAGSCCGAGC	1	-0.06599	1	18	1.13	734.7	1.55	1581	46656.3	0.723004	0.213411	Hi_AtrxKO_411	-0.467924	1	Hi_AtrxKO	Not significant	ZNF519(ZF)
STAT6(Stat)/Macrophage-Stat6-ChIP-Seq(GSE38377)/Homer	TTCCKNAGAA	1	-0.06285	1	60	3.75	2135.6	4.51	1539	45255.4	0.826158	0.157769	Hi_AtrxKO_412	-0.27551	1	Hi_AtrxKO	Not significant	STAT6(STAT)
EAR2(NR)/K562-NR2F6-ChIP-Seq(Encode)/Homer	NRBCARRGGTCA	1	-0.06063	1	151	9.44	5021	10.61	1448	42370	0.879988	0.147543	Hi_AtrxKO_413	-0.184445	1	Hi_AtrxKO	Not significant	EAR2(NR)
Gli2(Zf)/GM2-Gli2-ChIP-Chip(GSE112702)/Homer	YSTGGGTGGTCT	1	-0.04815	1	24	1.5	967.8	2.04	1575	46423.2	0.730937	0.147881	Hi_AtrxKO_414	-0.45218	1	Hi_AtrxKO	Not significant	GLI2(ZF)
HINFP(Zf)/K562-HINFP.eGFP-ChIP-Seq(Encode)/Homer	TWVGGTCCGC	1	-0.04161	1	20	1.25	839.1	1.77	1579	46551.9	0.702703	0.144851	Hi_AtrxKO_415	-0.509014	1	Hi_AtrxKO	Not significant	HINFP(ZF)
ZBTB33(Zf)/GM12878-ZBTB33-ChIP-Seq(GSE32465)/Homer	GGVTCTCGCGAGAAC	1	-0.03971	1	1	0.06	96.7	0.2	1598	47294.3	0.306059	0.382956	Hi_AtrxKO_416	-1.70812	1	Hi_AtrxKO	Not significant	ZBTB33(ZF)
YY1(Zf)/Promoter/Homer	CAAGATGGCGGC	1	-0.02705	1	3	0.19	211	0.45	1596	47180	0.420304	0.172129	Hi_AtrxKO_417	-1.25049	1	Hi_AtrxKO	Not significant	YY1(ZF)
RARg(NR)/ES-RARg-ChIP-Seq(GSE30538)/Homer	AGGTCAAGGTCA	1	-0.02371	1	1	0.06	111.7	0.24	1598	47279.3	0.264875	0.27781	Hi_AtrxKO_418	-1.91662	1	Hi_AtrxKO	Not significant	RARG(NR)
OCT4-SOX2-TCF-NANOG(POU Homeobox HMG)/mES-Oct4-ChIP-Seq(GSE11431)/Homer	ATTTGCATAACAATG	1	-0.02272	1	14	0.88	663.4	1.4	1585	46727.6	0.622152	0.0809591	Hi_AtrxKO_419	-0.68466	0.934745	Hi_AtrxKO	Not significant	OCT4-SOX2-TCF-NANOG(POU HOMEOBOX HMG)
STAT6(Stat)/CD4-Stat6-ChIP-Seq(GSE22104)/Homer	ABTTCYYRRGAA	1	-0.01929	1	56	3.5	2137.5	4.52	1543	45253.5	0.768366	0.0564706	Hi_AtrxKO_420	-0.380134	0.675954	Hi_AtrxKO	Not significant	STAT6(STAT)
Nkx2.2(Homeobox)/NPC-Nkx2.2-ChIP-Seq(GSE61673)/Homer	BTBRAGTGSN	1	-0.01928	1	251	15.7	8340.8	17.62	1348	39050.2	0.871765	0.0485964	Hi_AtrxKO_421	-0.197989	0.601335	Hi_AtrxKO	Not significant	NKX2.2(HOMEOBOX)
HIF-1a(bHLH)/MCF7-HIF1a-ChIP-Seq(GSE28352)/Homer	TACGTGCV	1	-0.01882	1	19	1.19	860.7	1.82	1580	46530.3	0.650101	0.0680582	Hi_AtrxKO_422	-0.621265	0.798365	Hi_AtrxKO	Not significant	HIF-1A(BHLH)
Nkx2.5(Homeobox)/HL1-Nkx2.5.biotin-ChIP-Seq(GSE21529)/Homer	RRSCACTYAA	1	-0.01794	1	296	18.51	9744.8	20.59	1303	37646.2	0.877598	0.0471887	Hi_AtrxKO_423	-0.188368	0.588886	Hi_AtrxKO	Not significant	NKX2.5(HOMEOBOX)
Mouse_Recombination_Hotspot(Zf)/Testis-DMC1-ChIP-Seq(GSE24438)/Homer	ACTYKNATTCGTGNTACTTC	1	-0.014	1	3	0.19	236.7	0.5	1596	47154.3	0.374465	0.0971793	Hi_AtrxKO_424	-1.4171	1	Hi_AtrxKO	Not significant	MOUSE_RECOMBINATION_HOTSPOT(ZF)
Gfi1b(Zf)/HPC7-Gfi1b-ChIP-Seq(GSE22178)/Homer	MAATCACTGC	1	-0.01033	1	67	4.19	2571	5.43	1532	44820	0.762405	0.0320936	Hi_AtrxKO_425	-0.39137	0.422061	Hi_AtrxKO	Not significant	GFI1B(ZF)
RAR:RXR(NR) DR0/ES-RAR-ChIP-Seq(GSE56893)/Homer	AGGTCAAGGTCA	1	-0.008607	1	6	0.38	394.5	0.83	1593	46996.5	0.448698	0.0464391	Hi_AtrxKO_426	-1.15618	0.586599	Hi_AtrxKO	Not significant	RAR:RXR(NR) DR0
Pbx3(Homeobox)/GM12878-PBX3-ChIP-Seq(GSE32465)/Homer	SCTGTCAMTCAN	1	-0.006162	1	19	1.19	933.2	1.97	1580	46457.8	0.59866	0.0264069	Hi_AtrxKO_427	-0.740191	0.35853	Hi_AtrxKO	Not significant	PBX3(HOMEOBOX)
Zac1(Zf)/Neuro2A-Plagl1-ChIP-Seq(GSE75942)/Homer	HAWGRGGCCM	1	-0.005022	1	372	23.26	12322.1	26.03	1227	35068.9	0.862851	0.0136472	Hi_AtrxKO_428	-0.212817	0.202541	Hi_AtrxKO	Not significant	ZAC1(ZF)
HIF2a(bHLH)/785_O-HIF2a-ChIP-Seq(GSE34871)/Homer	GCACGTACCC	1	-0.004316	1	26	1.63	1218.4	2.57	1573	46172.6	0.626382	0.0152195	Hi_AtrxKO_429	-0.674886	0.219869	Hi_AtrxKO	Not significant	HIF2A(BHLH)
ZNF692(Zf)/HEK293-ZNF692.GFP-ChIP-Seq(GSE58341)/Homer	GTGGGCCCCA	1	-0.002634	1	9	0.56	579.1	1.22	1590	46811.9	0.45756	0.0136747	Hi_AtrxKO_430	-1.12797	0.202541	Hi_AtrxKO	Not significant	ZNF692(ZF)
OCT:OCT(POU Homeobox)/NPC-OCT6-ChIP-Seq(GSE43916)/Homer	YATGCATATRCATRT	1	-0.002627	1	7	0.44	491.5	1.04	1592	46899.5	0.419565	0.0153171	Hi_AtrxKO_431	-1.25303	0.220194	Hi_AtrxKO	Not significant	OCT:OCT(POU HOMEOBOX)
ZBTB12(Zf)/HEK293-ZBTB12.GFP-ChIP-Seq(GSE58341)/Homer	NGNTCTAGAACCNGV	1	-0.000196	1	25	1.56	1372.7	2.9	1574	46018.3	0.532464	0.000968707	Hi_AtrxKO_432	-0.909244	0.0183283	Hi_AtrxKO	Not significant	ZBTB12(ZF)
Nkx2.1(Homeobox)/LungAC-Nkx2.1-ChIP-Seq(GSE43252)/Homer	RSCACTYRAG	1	-0.000193	1	354	22.14	12278.9	25.94	1245	35112.1	0.813076	0.000667592	Hi_AtrxKO_433	-0.298538	0.0131397	Hi_AtrxKO	Not significant	NKX2.1(HOMEOBOX)
LRF(Zf)/Erythroblasts-ZBTB7A-ChIP-Seq(GSE74977)/Homer	AAGACCCYYN	1	0	1	129	8.07	6120.6	12.93	1470	41270.4	0.591721	1.91813e-09	Hi_AtrxKO_434	-0.757011	6.77737e-08	Hi_AtrxKO	Not significant	LRF(ZF)
DUX(Homeobox)/C2C12-Dux-ChIP-Seq(GSE87279)/Homer	BCWGATTCAATCAAN	1	0	1	0	0	11.9	0.03	1599	47379.1	0	1	Hi_AtrxKO_435	#NAME?	1	Hi_AtrxKO	Not significant	DUX(HOMEOBOX)
GFX(?)/Promoter/Homer	ATTCTCGCGAGA	1	0	1	0	0	25.7	0.05	1599	47365.3	0	1	Hi_AtrxKO_436	#NAME?	1	Hi_AtrxKO	Not significant	GFX(?)
OCT:OCT(POU Homeobox)/NPC-Brn1-ChIP-Seq(GSE35496)/Homer	ATGAATATTCATGAG	1	0	1	0	0	26.4	0.06	1599	47364.6	0	1	Hi_AtrxKO_437	#NAME?	1	Hi_AtrxKO	Not significant	OCT:OCT(POU HOMEOBOX)
Ronin(THAP)/ES-Thap11-ChIP-Seq(GSE51522)/Homer	RACTACAACTCCCAGVAKGC	1	0	1	0	0	85.5	0.18	1599	47305.5	0	0.119839	Hi_AtrxKO_438	#NAME?	1	Hi_AtrxKO	Not significant	RONIN(THAP)
ZFP3(Zf)/HEK293-ZFP3.GFP-ChIP-Seq(GSE58341)/Homer	GGGTTTTGAAGGATGARTAGGAGTT	1	0	1	0	0	15	0.03	1599	47376	0	1	Hi_AtrxKO_439	#NAME?	1	Hi_AtrxKO	Not significant	ZFP3(ZF)
ZNF528(Zf)/HEK293-ZNF528.GFP-ChIP-Seq(GSE58341)/Homer	AGAAATGACTTCCCT	1	0	1	0	0	22.3	0.05	1599	47368.7	0	1	Hi_AtrxKO_440	#NAME?	1	Hi_AtrxKO	Not significant	ZNF528(ZF)
HNF4a(NR) DR1/HepG2-HNF4a-ChIP-Seq(GSE25021)/Homer	CARRGKBCAAAGTYCA	1e-171	-394.4	0	435	21.07	1933.2	4.14	1630	44762.8	6.17934	4.09128e-159	Lo_AtrxKO_1	-2.62745	1.19983e-155	Lo_AtrxKO	Low_AtrxKO	HNF4A(NR) DR1
CDX4(Homeobox)/ZebrafishEmbryos-Cdx4.Myc-ChIP-Seq(GSE48254)/Homer	NGYCATAAAWCH	1e-128	-295.8	0	486	23.54	3161.9	6.78	1579	43534.1	4.23775	4.39717e-121	Lo_AtrxKO_2	-2.0833	6.44769e-118	Lo_AtrxKO	Low_AtrxKO	CDX4(HOMEOBOX)
Cdx2(Homeobox)/mES-Cdx2-ChIP-Seq(GSE14586)/Homer	GYMATAAAAH	1e-119	-274.8	0	402	19.47	2336.7	5.01	1663	44359.3	4.58897	4.69474e-112	Lo_AtrxKO_3	-2.19817	4.58935e-109	Lo_AtrxKO	Low_AtrxKO	CDX2(HOMEOBOX)
Hoxa11(Homeobox)/ChickenMSG-Hoxa11.Flag-ChIP-Seq(GSE86088)/Homer	TTTTATGGCM	1e-96	-221.3	0	839	40.63	9531.2	20.43	1226	37164.8	2.66843	3.70928e-92	Lo_AtrxKO_4	-1.41599	2.71951e-89	Lo_AtrxKO	Low_AtrxKO	HOXA11(HOMEOBOX)
PPARa(NR) DR1/Liver-Ppara-ChIP-Seq(GSE47954)/Homer	VNAGGKCAAAGGTCA	1e-91	-209.6	0	524	25.38	4576.6	9.81	1541	42119.4	3.12945	1.13303e-86	Lo_AtrxKO_5	-1.64591	6.64557e-84	Lo_AtrxKO	Low_AtrxKO	PPARA(NR) DR1
HOXB13(Homeobox)/ProstateTumor-HOXB13-ChIP-Seq(GSE56288)/Homer	TTTTATKRGG	1e-89	-205.4	0	483	23.39	4039	8.66	1582	42657	3.22446	8.26886e-85	Lo_AtrxKO_6	-1.68906	4.04162e-82	Lo_AtrxKO	Low_AtrxKO	HOXB13(HOMEOBOX)
Hoxd13(Homeobox)/ChickenMSG-Hoxd13.Flag-ChIP-Seq(GSE86088)/Homer	NCYAATAAAA	1e-75	-173.2	0	591	28.62	6147.1	13.18	1474	40548.9	2.64484	5.45461e-72	Lo_AtrxKO_7	-1.40318	1.99956e-69	Lo_AtrxKO	Low_AtrxKO	HOXD13(HOMEOBOX)
Hoxd11(Homeobox)/ChickenMSG-Hoxd11.Flag-ChIP-Seq(GSE86088)/Homer	VGCCATAAAA	1e-74	-172.7	0	805	38.98	9867.7	21.15	1260	36828.3	2.38447	4.25876e-72	Lo_AtrxKO_8	-1.25367	1.78421e-69	Lo_AtrxKO	Low_AtrxKO	HOXD11(HOMEOBOX)
Hoxa13(Homeobox)/ChickenMSG-Hoxa13.Flag-ChIP-Seq(GSE86088)/Homer	CYHATAAAAN	1e-67	-155.1	0	799	38.69	10139.8	21.73	1266	36556.2	2.27533	6.06789e-65	Lo_AtrxKO_9	-1.18608	1.97723e-62	Lo_AtrxKO	Low_AtrxKO	HOXA13(HOMEOBOX)
Erra(NR)/HepG2-Erra-ChIP-Seq(GSE31477)/Homer	CAAAGGTCAG	1e-58	-133.9	0	746	36.13	9647.1	20.68	1319	37048.9	2.17206	4.37817e-56	Lo_AtrxKO_10	-1.11907	1.28397e-53	Lo_AtrxKO	Low_AtrxKO	ERRA(NR)
PPARE(NR) DR1/3T3L1-Pparg-ChIP-Seq(GSE13511)/Homer	TGACCTTTGCCCCA	1e-55	-128.4	0	420	20.34	4173.6	8.95	1645	42522.4	2.6013	1.6659e-53	Lo_AtrxKO_11	-1.37923	4.44137e-51	Lo_AtrxKO	Low_AtrxKO	PPARE(NR) DR1
RXR(NR) DR1/3T3L1-RXR-ChIP-Seq(GSE13511)/Homer	TAGGGCAAAGGTCA	1e-50	-116	0	462	22.37	5058.5	10.84	1603	41637.5	2.37231	2.25845e-48	Lo_AtrxKO_12	-1.24629	5.51938e-46	Lo_AtrxKO	Low_AtrxKO	RXR(NR) DR1
Hoxa9(Homeobox)/ChickenMSG-Hoxa9.Flag-ChIP-Seq(GSE86088)/Homer	RGCAATNAAA	1e-47	-109.8	0	794	38.45	11189.6	23.98	1271	35506.4	1.98229	3.47031e-46	Lo_AtrxKO_13	-0.987168	7.82864e-44	Lo_AtrxKO	Not significant	HOXA9(HOMEOBOX)
LEF1(HMG)/H1-LEF1-ChIP-Seq(GSE64758)/Homer	CCTTTGATST	1e-45	-105.2	0	286	13.85	2533	5.43	1779	44163	2.80294	1.08494e-43	Lo_AtrxKO_14	-1.48694	2.25788e-41	Lo_AtrxKO	Low_AtrxKO	LEF1(HMG)
RARa(NR)/K562-RARa-ChIP-Seq(Encode)/Homer	TTGAMCTTTG	1e-45	-103.7	0	834	40.39	12154.9	26.05	1231	34541.1	1.92528	1.15486e-43	Lo_AtrxKO_15	-0.945065	2.25788e-41	Lo_AtrxKO	Not significant	RARA(NR)
EHF(ETS)/LoVo-EHF-ChIP-Seq(GSE49402)/Homer	AVCAGGAAGT	1e-43	-99.71	0	471	22.81	5536.4	11.87	1594	41159.6	2.19673	8.43622e-42	Lo_AtrxKO_16	-1.13536	1.54628e-39	Lo_AtrxKO	Low_AtrxKO	EHF(ETS)
ELF3(ETS)/PDAC-ELF3-ChIP-Seq(GSE64557)/Homer	ANCAGGAAGT	1e-42	-97.79	0	309	14.96	2977	6.38	1756	43719	2.5842	7.019e-41	Lo_AtrxKO_17	-1.36972	1.21084e-38	Lo_AtrxKO	Low_AtrxKO	ELF3(ETS)
Unknown(Homeobox)/Limb-p300-ChIP-Seq/Homer	SSCMATWAAA	1e-42	-96.71	0	255	12.35	2211.7	4.74	1810	44484.3	2.83362	2.55643e-40	Lo_AtrxKO_18	-1.50265	4.16508e-38	Lo_AtrxKO	Low_AtrxKO	UNKNOWN(HOMEOBOX)
Tcf3(HMG)/mES-Tcf3-ChIP-Seq(GSE11724)/Homer	ASWTCAAAGG	1e-40	-94.18	0	153	7.41	939.6	2.01	1912	45756.4	3.89684	6.91367e-39	Lo_AtrxKO_19	-1.9623	1.06713e-36	Lo_AtrxKO	Low_AtrxKO	TCF3(HMG)
Hoxd10(Homeobox)/ChickenMSG-Hoxd10.Flag-ChIP-Seq(GSE86088)/Homer	GGCMATGAAA	1e-36	-84.69	0	384	18.6	4397.1	9.43	1681	42298.9	2.19749	1.54262e-35	Lo_AtrxKO_20	-1.13585	2.26198e-33	Lo_AtrxKO	Low_AtrxKO	HOXD10(HOMEOBOX)
ERG(ETS)/VCaP-ERG-ChIP-Seq(GSE14097)/Homer	ACAGGAAGTG	1e-34	-80.3	0	538	26.05	7191.1	15.41	1527	39504.9	1.93553	7.84502e-34	Lo_AtrxKO_21	-0.952725	1.09556e-31	Lo_AtrxKO	Not significant	ERG(ETS)
Elf4(ETS)/BMDM-Elf4-ChIP-Seq(GSE88699)/Homer	ACTTCCKGKT	1e-34	-79.99	0	369	17.87	4248.3	9.11	1696	42447.7	2.1739	1.26081e-33	Lo_AtrxKO_22	-1.12029	1.6807e-31	Lo_AtrxKO	Low_AtrxKO	ELF4(ETS)
ELF5(ETS)/T47D-ELF5-ChIP-Seq(GSE30407)/Homer	ACVAGGAAGT	1e-34	-79.67	0	286	13.85	2927.3	6.27	1779	43768.7	2.40373	2.23906e-33	Lo_AtrxKO_23	-1.26528	2.85495e-31	Lo_AtrxKO	Low_AtrxKO	ELF5(ETS)
KLF5(Zf)/LoVo-KLF5-ChIP-Seq(GSE49402)/Homer	DGGGYGKGGC	1e-31	-72.29	0	395	19.13	4861.8	10.42	1670	41834.2	2.03524	1.64039e-30	Lo_AtrxKO_24	-1.0252	2.00446e-28	Lo_AtrxKO	Low_AtrxKO	KLF5(ZF)
GABPA(ETS)/Jurkat-GABPa-ChIP-Seq(GSE17954)/Homer	RACCGGAAGT	1e-30	-69.52	0	319	15.45	3647.1	7.82	1746	43048.9	2.15656	2.86556e-29	Lo_AtrxKO_25	-1.10873	3.36148e-27	Lo_AtrxKO	Low_AtrxKO	GABPA(ETS)
Etv2(ETS)/ES-ER71-ChIP-Seq(GSE59402)/Homer	NNAYTTCCTGHN	1e-29	-67.96	0	336	16.27	3962.7	8.49	1729	42733.3	2.09565	1.34877e-28	Lo_AtrxKO_26	-1.0674	1.52134e-26	Lo_AtrxKO	Low_AtrxKO	ETV2(ETS)
HNF1b(Homeobox)/PDAC-HNF1B-ChIP-Seq(GSE64557)/Homer	GTTAATNATTAA	1e-29	-67.33	0	87	4.21	436.2	0.93	1978	46259.8	4.66456	7.49413e-28	Lo_AtrxKO_27	-2.22174	8.13989e-26	Lo_AtrxKO	Low_AtrxKO	HNF1B(HOMEOBOX)
Tcf7(HMG)/GM12878-TCF7-ChIP-Seq(Encode)/Homer	CTTTGATGTGSB	1e-28	-65.06	0	153	7.41	1229.6	2.64	1912	45466.4	2.9589	2.58279e-27	Lo_AtrxKO_28	-1.56506	2.70515e-25	Lo_AtrxKO	Low_AtrxKO	TCF7(HMG)
Hnf1(Homeobox)/Liver-Foxa2-Chip-Seq(GSE25694)/Homer	GGTTAAWCATTAA	1e-26	-59.89	0	77	3.73	385.9	0.83	1988	46310.1	4.6481	8.59243e-25	Lo_AtrxKO_29	-2.21664	8.39955e-23	Lo_AtrxKO	Low_AtrxKO	HNF1(HOMEOBOX)
ETV1(ETS)/GIST48-ETV1-ChIP-Seq(GSE22441)/Homer	AACCGGAAGT	1e-25	-59.4	0	430	20.82	5822.7	12.48	1635	40873.3	1.84615	3.23978e-25	Lo_AtrxKO_30	-0.884516	3.27627e-23	Lo_AtrxKO	Not significant	ETV1(ETS)
KLF6(Zf)/PDAC-KLF6-ChIP-Seq(GSE64557)/Homer	MKGGGYGTGGCC	1e-24	-56.74	0	323	15.64	4008.9	8.59	1742	42687.1	1.97436	5.04875e-24	Lo_AtrxKO_31	-0.981383	4.77621e-22	Lo_AtrxKO	Not significant	KLF6(ZF)
Fli1(ETS)/CD8-FLI-ChIP-Seq(GSE20898)/Homer	NRYTTCCGGH	1e-24	-56.07	0	346	16.76	4422.6	9.48	1719	42273.4	1.92393	8.83123e-24	Lo_AtrxKO_32	-0.944058	8.09342e-22	Lo_AtrxKO	Not significant	FLI1(ETS)
COUP-TFII(NR)/K562-NR2F1-ChIP-Seq(Encode)/Homer	GKBCARAGGTCA	1e-24	-55.65	0	443	21.45	6173.2	13.23	1622	40522.8	1.79284	1.21023e-23	Lo_AtrxKO_33	-0.842248	1.07551e-21	Lo_AtrxKO	Not significant	COUP-TFII(NR)
ETV4(ETS)/HepG2-ETV4-ChIP-Seq(ENCODE)/Homer	ACCGGAAGTG	1e-23	-54.5	0	346	16.76	4464.5	9.57	1719	42231.5	1.90399	4.22082e-23	Lo_AtrxKO_34	-0.929023	3.64065e-21	Lo_AtrxKO	Not significant	ETV4(ETS)
ETS1(ETS)/Jurkat-ETS1-ChIP-Seq(GSE17954)/Homer	ACAGGAAGTG	1e-22	-52.22	0	338	16.37	4386.1	9.4	1727	42309.9	1.88794	2.95614e-22	Lo_AtrxKO_35	-0.916812	2.40815e-20	Lo_AtrxKO	Not significant	ETS1(ETS)
TCFL2(HMG)/K562-TCF7L2-ChIP-Seq(GSE29196)/Homer	ACWTCAAAGG	1e-22	-51.06	0	61	2.95	285.8	0.61	2004	46410.2	4.94292	3.50299e-21	Lo_AtrxKO_36	-2.30536	2.70343e-19	Lo_AtrxKO	Low_AtrxKO	TCFL2(HMG)
KLF1(Zf)/HUDEP2-KLF1-CutnRun(GSE136251)/Homer	VDGGGYGGGGCY	1e-21	-50.04	0	255	12.35	3024.9	6.48	1810	43671.1	2.03397	3.25499e-21	Lo_AtrxKO_37	-1.0243	2.57993e-19	Lo_AtrxKO	Low_AtrxKO	KLF1(ZF)
Fra1(bZIP)/BT549-Fra1-ChIP-Seq(GSE46166)/Homer	NNATGASTCATH	1e-20	-48.14	0	192	9.3	2051.9	4.4	1873	44644.1	2.23034	1.75072e-20	Lo_AtrxKO_38	-1.15726	1.31647e-18	Lo_AtrxKO	Low_AtrxKO	FRA1(BZIP)
Atf3(bZIP)/GBM-ATF3-ChIP-Seq(GSE33912)/Homer	DATGASTCATHN	1e-20	-46.94	0	218	10.56	2488	5.33	1847	44208	2.0972	5.17293e-20	Lo_AtrxKO_39	-1.06847	3.79261e-18	Lo_AtrxKO	Low_AtrxKO	ATF3(BZIP)
ELF1(ETS)/Jurkat-ELF1-ChIP-Seq(SRA014231)/Homer	AVCCGGAAGT	1e-20	-46.62	0	172	8.33	1772.1	3.8	1893	44923.9	2.30339	6.91702e-20	Lo_AtrxKO_40	-1.20376	4.94762e-18	Lo_AtrxKO	Low_AtrxKO	ELF1(ETS)
JunB(bZIP)/DendriticCells-Junb-ChIP-Seq(GSE36099)/Homer	RATGASTCAT	1e-20	-46.47	0	194	9.39	2115.6	4.53	1871	44580.4	2.18493	9.7512e-20	Lo_AtrxKO_41	-1.12759	6.80879e-18	Lo_AtrxKO	Low_AtrxKO	JUNB(BZIP)
EWS:ERG-fusion(ETS)/CADO_ES1-EWS:ERG-ChIP-Seq(SRA014231)/Homer	ATTTCCTGTN	1e-19	-45.51	0	248	12.01	3015.5	6.46	1817	43680.5	1.97708	2.10417e-19	Lo_AtrxKO_42	-0.983374	1.43507e-17	Lo_AtrxKO	Not significant	EWS:ERG-FUSION(ETS)
Fos(bZIP)/TSC-Fos-ChIP-Seq(GSE110950)/Homer	NDATGASTCAYN	1e-19	-44.59	0	197	9.54	2201.9	4.72	1868	44494.1	2.13105	5.00152e-19	Lo_AtrxKO_43	-1.09157	3.33358e-17	Lo_AtrxKO	Low_AtrxKO	FOS(BZIP)
Hoxd12(Homeobox)/ChickenMSG-Hoxd12.Flag-ChIP-Seq(GSE86088)/Homer	HDGYAATGAAAN	1e-18	-43.03	0	459	22.23	6908.4	14.81	1606	39787.6	1.64603	1.77524e-18	Lo_AtrxKO_44	-0.71899	1.15692e-16	Lo_AtrxKO	Not significant	HOXD12(HOMEOBOX)
BATF(bZIP)/Th17-BATF-ChIP-Seq(GSE39756)/Homer	DATGASTCAT	1e-17	-41.44	0	208	10.07	2448.8	5.25	1857	44247.2	2.02388	1.00213e-17	Lo_AtrxKO_45	-1.01712	6.38894e-16	Lo_AtrxKO	Low_AtrxKO	BATF(BZIP)
Fra2(bZIP)/Striatum-Fra2-ChIP-Seq(GSE43429)/Homer	GGATGACTCATC	1e-17	-41.07	0	166	8.04	1785	3.83	1899	44911	2.19937	1.61784e-17	Lo_AtrxKO_46	-1.13709	1.00948e-15	Lo_AtrxKO	Low_AtrxKO	FRA2(BZIP)
E2A(bHLH) near_PU.1/Bcell-PU.1-ChIP-Seq(GSE21512)/Homer	NVCACCTGBN	1e-17	-40.49	0	495	23.97	7703.7	16.51	1570	38992.3	1.59582	2.15501e-17	Lo_AtrxKO_47	-0.674302	1.31665e-15	Lo_AtrxKO	Not significant	E2A(BHLH) NEAR_PU.1
SPDEF(ETS)/VCaP-SPDEF-ChIP-Seq(SRA014231)/Homer	ASWTCCTGBT	1e-17	-40.17	0	310	15.01	4241.2	9.09	1755	42454.8	1.76816	2.99963e-17	Lo_AtrxKO_48	-0.822252	1.79528e-15	Lo_AtrxKO	Not significant	SPDEF(ETS)
Sp2(Zf)/HEK293-Sp2.eGFP-ChIP-Seq(Encode)/Homer	YGGCCCCGCCCC	1e-17	-39.24	0	399	19.32	5912.5	12.67	1666	40783.5	1.652	6.86866e-17	Lo_AtrxKO_49	-0.724218	4.02868e-15	Lo_AtrxKO	Not significant	SP2(ZF)
AP-1(bZIP)/ThioMac-PU.1-ChIP-Seq(GSE21512)/Homer	VTGACTCATC	1e-16	-38.89	0	228	11.04	2844.6	6.1	1837	43851.4	1.91332	1.30325e-16	Lo_AtrxKO_50	-0.936079	7.49406e-15	Lo_AtrxKO	Not significant	AP-1(BZIP)
EWS:FLI1-fusion(ETS)/SK_N_MC-EWS:FLI1-ChIP-Seq(SRA014231)/Homer	VACAGGAAAT	1e-15	-36.25	0	191	9.25	2290.6	4.91	1874	44405.4	1.97583	1.59138e-15	Lo_AtrxKO_51	-0.982461	8.97491e-14	Lo_AtrxKO	Not significant	EWS:FLI1-FUSION(ETS)
Elk1(ETS)/Hela-Elk1-ChIP-Seq(GSE31477)/Homer	HACTTCCGGY	1e-15	-35.84	0	165	7.99	1876.5	4.02	1900	44819.5	2.07419	2.50363e-15	Lo_AtrxKO_52	-1.05255	1.38534e-13	Lo_AtrxKO	Low_AtrxKO	ELK1(ETS)
Atf1(bZIP)/K562-ATF1-ChIP-Seq(GSE31477)/Homer	GATGACGTCA	1e-15	-34.74	0	194	9.39	2377.9	5.1	1871	44318.1	1.93248	5.29052e-15	Lo_AtrxKO_53	-0.950455	2.8732e-13	Lo_AtrxKO	Not significant	ATF1(BZIP)
KLF3(Zf)/MEF-Klf3-ChIP-Seq(GSE44748)/Homer	NRGCCCCRCCCHBNN	1e-14	-33.95	0	134	6.49	1427.1	3.06	1931	45268.9	2.20124	1.14269e-14	Lo_AtrxKO_54	-1.13832	6.09294e-13	Lo_AtrxKO	Low_AtrxKO	KLF3(ZF)
Fosl2(bZIP)/3T3L1-Fosl2-ChIP-Seq(GSE56872)/Homer	NATGASTCABNN	1e-14	-33.47	0	122	5.91	1253.6	2.69	1943	45442.4	2.27609	2.62237e-14	Lo_AtrxKO_55	-1.18656	1.34921e-12	Lo_AtrxKO	Low_AtrxKO	FOSL2(BZIP)
THRb(NR)/Liver-NR1A2-ChIP-Seq(GSE52613)/Homer	TRAGGTCA	1e-14	-33.17	0	971	47.02	18001.9	38.59	1094	28694.1	1.41474	2.02032e-14	Lo_AtrxKO_56	-0.500535	1.05802e-12	Lo_AtrxKO	Not significant	THRB(NR)
ETS(ETS)/Promoter/Homer	AACCGGAAGT	1e-14	-33.01	0	111	5.38	1097.4	2.35	1954	45598.6	2.3604	2.85238e-14	Lo_AtrxKO_57	-1.23903	1.44225e-12	Lo_AtrxKO	Low_AtrxKO	ETS(ETS)
Jun-AP1(bZIP)/K562-cJun-ChIP-Seq(GSE31477)/Homer	GATGASTCATCN	1e-13	-32.23	0	94	4.55	864.1	1.85	1971	45831.9	2.52956	6.56038e-14	Lo_AtrxKO_58	-1.33889	3.2609e-12	Lo_AtrxKO	Low_AtrxKO	JUN-AP1(BZIP)
Sp5(Zf)/mES-Sp5.Flag-ChIP-Seq(GSE72989)/Homer	RGKGGGCGGAGC	1e-13	-32.12	0	246	11.91	3350.9	7.18	1819	43345.1	1.74937	6.77919e-14	Lo_AtrxKO_59	-0.806833	3.3135e-12	Lo_AtrxKO	Not significant	SP5(ZF)
Sox6(HMG)/Myotubes-Sox6-ChIP-Seq(GSE32627)/Homer	CCATTGTTNY	1e-13	-31.93	0	403	19.52	6280.4	13.46	1662	40415.6	1.5604	7.31022e-14	Lo_AtrxKO_60	-0.641915	3.51449e-12	Lo_AtrxKO	Not significant	SOX6(HMG)
Usf2(bHLH)/C2C12-Usf2-ChIP-Seq(GSE36030)/Homer	GTCACGTGGT	1e-13	-30.6	0	103	4.99	1020.5	2.19	1962	45675.5	2.34968	3.32658e-13	Lo_AtrxKO_61	-1.23246	1.5735e-11	Lo_AtrxKO	Low_AtrxKO	USF2(BHLH)
PU.1(ETS)/ThioMac-PU.1-ChIP-Seq(GSE21512)/Homer	AGAGGAAGTG	1e-13	-30.04	0	171	8.28	2111.9	4.53	1894	44584.1	1.906	5.77819e-13	Lo_AtrxKO_62	-0.930548	2.64773e-11	Lo_AtrxKO	Not significant	PU.1(ETS)
Atf7(bZIP)/3T3L1-Atf7-ChIP-Seq(GSE56872)/Homer	NGRTGACGTCAY	1e-13	-29.96	0	139	6.73	1588.1	3.4	1926	45107.9	2.0499	5.50645e-13	Lo_AtrxKO_63	-1.03556	2.56326e-11	Lo_AtrxKO	Low_AtrxKO	ATF7(BZIP)
NFIL3(bZIP)/HepG2-NFIL3-ChIP-Seq(Encode)/Homer	VTTACGTAAYNNNNN	1e-12	-29.38	0	172	8.33	2145	4.6	1893	44551	1.88716	8.85119e-13	Lo_AtrxKO_64	-0.916214	3.99346e-11	Lo_AtrxKO	Not significant	NFIL3(BZIP)
Foxo3(Forkhead)/U2OS-Foxo3-ChIP-Seq(E-MTAB-2701)/Homer	DGTAAACA	1e-12	-28.61	0	216	10.46	2928.5	6.28	1849	43767.5	1.74592	1.79506e-12	Lo_AtrxKO_65	-0.803984	7.97622e-11	Lo_AtrxKO	Not significant	FOXO3(FORKHEAD)
Fox:Ebox(Forkhead bHLH)/Panc1-Foxa2-ChIP-Seq(GSE47459)/Homer	NNNVCTGWGYAAACASN	1e-12	-28.13	0	290	14.04	4290.7	9.2	1775	42405.3	1.6147	3.15402e-12	Lo_AtrxKO_66	-0.691265	1.38054e-10	Lo_AtrxKO	Not significant	FOX:EBOX(FORKHEAD BHLH)
Sox3(HMG)/NPC-Sox3-ChIP-Seq(GSE33059)/Homer	CCWTTGTY	1e-11	-26.89	0	423	20.48	6902.6	14.8	1642	39793.4	1.48513	9.33321e-12	Lo_AtrxKO_67	-0.570593	4.02516e-10	Lo_AtrxKO	Not significant	SOX3(HMG)
KLF14(Zf)/HEK293-KLF14.GFP-ChIP-Seq(GSE58341)/Homer	RGKGGGCGKGGC	1e-11	-26.82	0	402	19.47	6492	13.92	1663	40204	1.49701	1.05414e-11	Lo_AtrxKO_68	-0.582083	4.48032e-10	Lo_AtrxKO	Not significant	KLF14(ZF)
Sox2(HMG)/mES-Sox2-ChIP-Seq(GSE11431)/Homer	BCCATTGTTC	1e-11	-26.81	0	227	10.99	3183.2	6.82	1838	43512.8	1.68824	1.1454e-11	Lo_AtrxKO_69	-0.755518	4.73109e-10	Lo_AtrxKO	Not significant	SOX2(HMG)
Sox4(HMG)/proB-Sox4-ChIP-Seq(GSE50066)/Homer	YCTTTGTTCC	1e-11	-26.69	0	224	10.85	3133.1	6.72	1841	43562.9	1.69175	1.13406e-11	Lo_AtrxKO_70	-0.758518	4.73109e-10	Lo_AtrxKO	Not significant	SOX4(HMG)
Elk4(ETS)/Hela-Elk4-ChIP-Seq(GSE31477)/Homer	NRYTTCCGGY	1e-11	-25.87	0	149	7.22	1850.8	3.97	1916	44845.2	1.88429	3.08752e-11	Lo_AtrxKO_71	-0.914019	1.24036e-09	Lo_AtrxKO	Not significant	ELK4(ETS)
CREB5(bZIP)/LNCaP-CREB5.V5-ChIP-Seq(GSE137775)/Homer	VVATGACGTCAT	1e-11	-25.73	0	112	5.42	1250.5	2.68	1953	45445.5	2.08412	3.03985e-11	Lo_AtrxKO_72	-1.05944	1.23817e-09	Lo_AtrxKO	Low_AtrxKO	CREB5(BZIP)
NF1(CTF)/LNCAP-NF1-ChIP-Seq(Unpublished)/Homer	CYTGGCABNSTGCCAR	1e-10	-25.08	0	140	6.78	1721	3.69	1925	44975	1.90059	6.9104e-11	Lo_AtrxKO_73	-0.926445	2.70211e-09	Lo_AtrxKO	Not significant	NF1(CTF)
ZEB1(Zf)/PDAC-ZEB1-ChIP-Seq(GSE64557)/Homer	VCAGGTRDRY	1e-10	-24.86	0	534	25.86	9245.4	19.82	1531	37450.6	1.41286	6.61094e-11	Lo_AtrxKO_74	-0.498619	2.61995e-09	Lo_AtrxKO	Not significant	ZEB1(ZF)
Klf4(Zf)/mES-Klf4-ChIP-Seq(GSE11431)/Homer	GCCACACCCA	1e-10	-24.75	0	113	5.47	1287.5	2.76	1952	45408.5	2.04168	9.02757e-11	Lo_AtrxKO_75	-1.02976	3.48352e-09	Lo_AtrxKO	Low_AtrxKO	KLF4(ZF)
Sox15(HMG)/CPA-Sox15-ChIP-Seq(GSE62909)/Homer	RAACAATGGN	1e-10	-24.32	0	265	12.83	3973.9	8.52	1800	42722.1	1.58274	1.11051e-10	Lo_AtrxKO_76	-0.662422	4.22952e-09	Lo_AtrxKO	Not significant	SOX15(HMG)
Snail1(Zf)/LS174T-SNAIL1.HA-ChIP-Seq(GSE127183)/Homer	TRCACCTGCY	1e-10	-24.19	0	294	14.24	4525.3	9.7	1771	42170.7	1.54701	1.28197e-10	Lo_AtrxKO_77	-0.629479	4.81998e-09	Lo_AtrxKO	Not significant	SNAIL1(ZF)
Sox17(HMG)/Endoderm-Sox17-ChIP-Seq(GSE61475)/Homer	CCATTGTTYB	1e-10	-24.01	0	190	9.2	2614.4	5.6	1875	44081.6	1.70859	1.43899e-10	Lo_AtrxKO_78	-0.772806	5.34185e-09	Lo_AtrxKO	Not significant	SOX17(HMG)
Foxf1(Forkhead)/Lung-Foxf1-ChIP-Seq(GSE77951)/Homer	WWATRTAAACAN	1e-10	-23.86	0	230	11.14	3342.3	7.16	1835	43353.7	1.62582	1.8198e-10	Lo_AtrxKO_79	-0.701168	6.67107e-09	Lo_AtrxKO	Not significant	FOXF1(FORKHEAD)
FOXA1(Forkhead)/LNCAP-FOXA1-ChIP-Seq(GSE27824)/Homer	WAAGTAAACA	1e-10	-23.86	0	290	14.04	4463.9	9.57	1775	42232.1	1.54571	2.07656e-10	Lo_AtrxKO_80	-0.628269	7.51831e-09	Lo_AtrxKO	Not significant	FOXA1(FORKHEAD)
Bach2(bZIP)/OCILy7-Bach2-ChIP-Seq(GSE44420)/Homer	TGCTGAGTCA	1e-09	-22.59	0	77	3.73	774.6	1.66	1988	45921.4	2.29621	5.63903e-10	Lo_AtrxKO_81	-1.19926	2.01675e-08	Lo_AtrxKO	Low_AtrxKO	BACH2(BZIP)
TR4(NR) DR1/Hela-TR4-ChIP-Seq(GSE24685)/Homer	GAGGTCAAAGGTCA	1e-09	-22.45	0	54	2.62	451.5	0.97	2011	46244.5	2.75033	9.3457e-10	Lo_AtrxKO_82	-1.4596	3.26282e-08	Lo_AtrxKO	Low_AtrxKO	TR4(NR) DR1
Sox10(HMG)/SciaticNerve-Sox3-ChIP-Seq(GSE35132)/Homer	CCWTTGTYYB	1e-09	-22.33	0	397	19.23	6620.4	14.19	1668	40075.6	1.44076	7.08308e-10	Lo_AtrxKO_83	-0.526825	2.50268e-08	Lo_AtrxKO	Not significant	SOX10(HMG)
FoxL2(Forkhead)/Ovary-FoxL2-ChIP-Seq(GSE60858)/Homer	WWTRTAAACAVG	1e-09	-21.32	0	210	10.17	3070.5	6.58	1855	43625.5	1.60845	1.99397e-09	Lo_AtrxKO_84	-0.685668	6.87957e-08	Lo_AtrxKO	Not significant	FOXL2(FORKHEAD)
CEBP(bZIP)/ThioMac-CEBPb-ChIP-Seq(GSE21512)/Homer	ATTGCGCAAC	1e-09	-21.31	0	170	8.23	2347.1	5.03	1895	44348.9	1.69508	2.17761e-09	Lo_AtrxKO_85	-0.761356	7.42578e-08	Lo_AtrxKO	Not significant	CEBP(BZIP)
EAR2(NR)/K562-NR2F6-ChIP-Seq(Encode)/Homer	NRBCARRGGTCA	1e-09	-20.98	0	340	16.46	5564.8	11.93	1725	41131.2	1.45684	2.78737e-09	Lo_AtrxKO_86	-0.542842	9.39587e-08	Lo_AtrxKO	Not significant	EAR2(NR)
Nur77(NR)/K562-NR4A1-ChIP-Seq(GSE31363)/Homer	TGACCTTTNCNT	1e-09	-20.8	0	68	3.29	672	1.44	1997	46024	2.33209	3.19191e-09	Lo_AtrxKO_87	-1.22163	1.06372e-07	Lo_AtrxKO	Low_AtrxKO	NUR77(NR)
FOXK1(Forkhead)/HEK293-FOXK1-ChIP-Seq(GSE51673)/Homer	NVWTGTTTAC	1e-09	-20.79	0	270	13.08	4217.9	9.04	1795	42478.1	1.51484	3.75539e-09	Lo_AtrxKO_88	-0.59917	1.23745e-07	Lo_AtrxKO	Not significant	FOXK1(FORKHEAD)
Tcfcp2l1(CP2)/mES-Tcfcp2l1-ChIP-Seq(GSE11431)/Homer	NRAACCRGTTYRAACCRGYT	1e-08	-20.57	0	58	2.81	532.8	1.14	2007	46163.2	2.50387	3.84122e-09	Lo_AtrxKO_89	-1.32416	1.25166e-07	Lo_AtrxKO	Low_AtrxKO	TCFCP2L1(CP2)
MITF(bHLH)/MastCells-MITF-ChIP-Seq(GSE48085)/Homer	RTCATGTGAC	1e-08	-20.45	0	236	11.43	3588.4	7.69	1829	43107.6	1.55007	5.29036e-09	Lo_AtrxKO_90	-0.632333	1.70493e-07	Lo_AtrxKO	Not significant	MITF(BHLH)
NPAS2(bHLH)/Liver-NPAS2-ChIP-Seq(GSE39860)/Homer	KCCACGTGAC	1e-08	-19.53	0	287	13.9	4603.1	9.87	1778	42092.9	1.47608	1.14927e-08	Lo_AtrxKO_91	-0.561767	3.66349e-07	Lo_AtrxKO	Not significant	NPAS2(BHLH)
EKLF(Zf)/Erythrocyte-Klf1-ChIP-Seq(GSE20478)/Homer	NWGGGTGTGGCY	1e-08	-19.29	0	72	3.49	759	1.63	1993	45937	2.18648	1.49285e-08	Lo_AtrxKO_92	-1.12861	4.65748e-07	Lo_AtrxKO	Low_AtrxKO	EKLF(ZF)
ERRg(NR)/Kidney-ESRRG-ChIP-Seq(GSE104905)/Homer	GTGACCTTGRVN	1e-08	-19.28	0	224	10.85	3412.3	7.31	1841	43283.7	1.54337	1.4159e-08	Lo_AtrxKO_93	-0.626088	4.4649e-07	Lo_AtrxKO	Not significant	ERRG(NR)
JunD(bZIP)/K562-JunD-ChIP-Seq/Homer	ATGACGTCATCN	1e-08	-19.04	0	35	1.69	248.8	0.53	2030	46447.2	3.2187	1.82816e-08	Lo_AtrxKO_94	-1.68648	5.64353e-07	Lo_AtrxKO	Low_AtrxKO	JUND(BZIP)
FOXP1(Forkhead)/H9-FOXP1-ChIP-Seq(GSE31006)/Homer	NYYTGTTTACHN	1e-08	-18.51	0	125	6.05	1646.4	3.53	1940	45049.6	1.76305	3.54485e-08	Lo_AtrxKO_95	-0.818071	1.0829e-06	Lo_AtrxKO	Not significant	FOXP1(FORKHEAD)
FOXA1(Forkhead)/MCF7-FOXA1-ChIP-Seq(GSE26831)/Homer	WAAGTAAACA	1e-07	-18.34	0	229	11.09	3547.6	7.6	1836	43148.4	1.51703	4.05353e-08	Lo_AtrxKO_96	-0.601245	1.22553e-06	Lo_AtrxKO	Not significant	FOXA1(FORKHEAD)
FOXM1(Forkhead)/MCF7-FOXM1-ChIP-Seq(GSE72977)/Homer	TRTTTACTTW	1e-07	-17.91	0	240	11.62	3776	8.09	1825	42920	1.49478	6.0484e-08	Lo_AtrxKO_97	-0.579929	1.80999e-06	Lo_AtrxKO	Not significant	FOXM1(FORKHEAD)
HLF(bZIP)/HSC-HLF.Flag-ChIP-Seq(GSE69817)/Homer	RTTATGYAAB	1e-07	-17.76	0	198	9.59	2989.3	6.41	1867	43706.7	1.5506	7.01063e-08	Lo_AtrxKO_98	-0.632825	2.07674e-06	Lo_AtrxKO	Not significant	HLF(BZIP)
Maz(Zf)/HepG2-Maz-ChIP-Seq(GSE31477)/Homer	GGGGGGGG	1e-07	-17.63	0	284	13.75	4640	9.95	1781	42056	1.44532	7.11503e-08	Lo_AtrxKO_99	-0.53139	2.08659e-06	Lo_AtrxKO	Not significant	MAZ(ZF)
E2A(bHLH)/proBcell-E2A-ChIP-Seq(GSE21978)/Homer	DNRCAGCTGY	1e-07	-17.6	0	443	21.45	7830.9	16.79	1622	38865.1	1.3555	7.80102e-08	Lo_AtrxKO_100	-0.43883	2.26512e-06	Lo_AtrxKO	Not significant	E2A(BHLH)
USF1(bHLH)/GM12878-Usf1-ChIP-Seq(GSE32465)/Homer	SGTCACGTGR	1e-07	-17.36	0	129	6.25	1751.8	3.75	1936	44944.2	1.70952	8.94582e-08	Lo_AtrxKO_101	-0.773589	2.57206e-06	Lo_AtrxKO	Not significant	USF1(BHLH)
Foxa2(Forkhead)/Liver-Foxa2-ChIP-Seq(GSE25694)/Homer	CYTGTTTACWYW	1e-07	-17.28	0	208	10.07	3197.6	6.85	1857	43498.4	1.5237	1.07311e-07	Lo_AtrxKO_102	-0.607583	3.05539e-06	Lo_AtrxKO	Not significant	FOXA2(FORKHEAD)
c-Jun-CRE(bZIP)/K562-cJun-ChIP-Seq(GSE31477)/Homer	ATGACGTCATCY	1e-07	-16.96	0	83	4.02	982.6	2.11	1982	45713.4	1.94823	1.2586e-07	Lo_AtrxKO_103	-0.962167	3.54908e-06	Lo_AtrxKO	Not significant	C-JUN-CRE(BZIP)
ZEB2(Zf)/SNU398-ZEB2-ChIP-Seq(GSE103048)/Homer	GNMCAGGTGTGC	1e-07	-16.9	0	307	14.87	5131.5	11	1758	41564.5	1.41448	1.422e-07	Lo_AtrxKO_104	-0.500275	3.97167e-06	Lo_AtrxKO	Not significant	ZEB2(ZF)
HEB(bHLH)/mES-Heb-ChIP-Seq(GSE53233)/Homer	VCAGCTGBNN	1e-07	-16.75	0	547	26.49	10048.8	21.54	1518	36647.2	1.31414	1.59614e-07	Lo_AtrxKO_105	-0.394121	4.41597e-06	Lo_AtrxKO	Not significant	HEB(BHLH)
AR-halfsite(NR)/LNCaP-AR-ChIP-Seq(GSE27824)/Homer	CCAGGAACAG	1e-07	-16.2	0	904	43.78	17791.5	38.14	1161	28904.5	1.265	2.7661e-07	Lo_AtrxKO_106	-0.339133	7.58133e-06	Lo_AtrxKO	Not significant	AR-HALFSITE(NR)
Atf2(bZIP)/3T3L1-Atf2-ChIP-Seq(GSE56872)/Homer	NRRTGACGTCAT	1e-06	-15.83	0	89	4.31	1109.4	2.38	1976	45586.6	1.85077	4.15098e-07	Lo_AtrxKO_107	-0.888124	1.12717e-05	Lo_AtrxKO	Not significant	ATF2(BZIP)
TATA-Box(TBP)/Promoter/Homer	CCTTTTAWAGSC	1e-06	-15.58	0	296	14.33	4988.7	10.69	1769	41707.3	1.39891	4.75356e-07	Lo_AtrxKO_108	-0.484299	1.27895e-05	Lo_AtrxKO	Not significant	TATA-BOX(TBP)
NFY(CCAAT)/Promoter/Homer	RGCCAATSRG	1e-06	-15.5	0	184	8.91	2823.4	6.05	1881	43872.6	1.52002	5.20322e-07	Lo_AtrxKO_109	-0.604093	1.3872e-05	Lo_AtrxKO	Not significant	NFY(CCAAT)
Ets1-distal(ETS)/CD4+-PolII-ChIP-Seq(Barski_et_al.)/Homer	MACAGGAAGT	1e-06	-15.46	0	101	4.89	1323	2.84	1964	45373	1.76367	6.29248e-07	Lo_AtrxKO_110	-0.818581	1.64765e-05	Lo_AtrxKO	Not significant	ETS1-DISTAL(ETS)
Ascl2(bHLH)/ESC-Ascl2-ChIP-Seq(GSE97712)/Homer	SSRGCAGCTGCH	1e-06	-15.22	0	335	16.22	5789.4	12.41	1730	40906.6	1.36823	6.96358e-07	Lo_AtrxKO_111	-0.452309	1.80724e-05	Lo_AtrxKO	Not significant	ASCL2(BHLH)
NF1-halfsite(CTF)/LNCaP-NF1-ChIP-Seq(Unpublished)/Homer	YTGCCAAG	1e-06	-15.04	0	480	23.24	8775.9	18.81	1585	37920.1	1.30855	9.12567e-07	Lo_AtrxKO_112	-0.387967	2.34758e-05	Lo_AtrxKO	Not significant	NF1-HALFSITE(CTF)
Klf9(Zf)/GBM-Klf9-ChIP-Seq(GSE62211)/Homer	GCCACRCCCACY	1e-06	-14.84	0	87	4.21	1102.6	2.36	1978	45593.4	1.81877	1.20861e-06	Lo_AtrxKO_113	-0.86296	3.08211e-05	Lo_AtrxKO	Not significant	KLF9(ZF)
Sox9(HMG)/Limb-SOX9-ChIP-Seq(GSE73225)/Homer	AGGVNCCTTTGT	1e-06	-14.46	0	217	10.51	3501.7	7.51	1848	43194.3	1.44846	1.58016e-06	Lo_AtrxKO_114	-0.534516	3.99487e-05	Lo_AtrxKO	Not significant	SOX9(HMG)
Esrrb(NR)/mES-Esrrb-ChIP-Seq(GSE11431)/Homer	KTGACCTTGA	1e-05	-13.42	0	164	7.94	2539.9	5.44	1901	44156.1	1.49981	4.51963e-06	Lo_AtrxKO_115	-0.584778	0.000113286	Lo_AtrxKO	Not significant	ESRRB(NR)
CLOCK(bHLH)/Liver-Clock-ChIP-Seq(GSE39860)/Homer	GHCACGTG	1e-05	-13.14	0	141	6.83	2121.8	4.55	1924	44574.2	1.53955	5.1089e-06	Lo_AtrxKO_116	-0.622507	0.000126972	Lo_AtrxKO	Not significant	CLOCK(BHLH)
Sox7(HMG)/ESC-Sox7-ChIP-Seq(GSE133899)/Homer	VVRRAACAATGG	1e-05	-13.14	0	81	3.92	1048.8	2.25	1984	45647.2	1.77691	6.10458e-06	Lo_AtrxKO_117	-0.829369	0.000149189	Lo_AtrxKO	Not significant	SOX7(HMG)
DLX1(Homeobox)/BasalGanglia-Dlx1-ChIP-seq(GSE124936)/Homer	NSNNTAATTA	1e-05	-12.99	0	301	14.58	5246.1	11.25	1764	41449.9	1.3482	5.67153e-06	Lo_AtrxKO_118	-0.431036	0.00013977	Lo_AtrxKO	Not significant	DLX1(HOMEOBOX)
bHLHE41(bHLH)/proB-Bhlhe41-ChIP-Seq(GSE93764)/Homer	KCACGTGMCN	1e-05	-12.67	0	243	11.77	4107.6	8.8	1822	42588.4	1.38281	8.01763e-06	Lo_AtrxKO_119	-0.467598	0.000194322	Lo_AtrxKO	Not significant	BHLHE41(BHLH)
Tlx?(NR)/NPC-H3K4me1-ChIP-Seq(GSE16256)/Homer	CTGGCAGSCTGCCA	1e-05	-12.59	0	127	6.15	1885.4	4.04	1938	44810.6	1.5575	9.42401e-06	Lo_AtrxKO_120	-0.639229	0.000222882	Lo_AtrxKO	Not significant	TLX?(NR)
MafB(bZIP)/BMM-Mafb-ChIP-Seq(GSE75722)/Homer	WNTGCTGASTCAGCANWTTY	1e-05	-12.46	0	108	5.23	1544.5	3.31	1957	45151.5	1.61331	9.27764e-06	Lo_AtrxKO_121	-0.690022	0.000221204	Lo_AtrxKO	Not significant	MAFB(BZIP)
Bach1(bZIP)/K562-Bach1-ChIP-Seq(GSE31477)/Homer	AWWNTGCTGAGTCAT	1e-05	-12.4	0	23	1.11	170.4	0.37	2042	46525.6	3.07535	8.34144e-06	Lo_AtrxKO_122	-1.62075	0.000200513	Lo_AtrxKO	Low_AtrxKO	BACH1(BZIP)
COUP-TFII(NR)/Artia-Nr2f2-ChIP-Seq(GSE46497)/Homer	AGRGGTCA	1e-05	-12.08	0	400	19.37	7339.1	15.73	1665	39356.9	1.28832	1.40648e-05	Lo_AtrxKO_123	-0.365491	0.000329977	Lo_AtrxKO	Not significant	COUP-TFII(NR)
SpiB(ETS)/OCILY3-SPIB-ChIP-Seq(GSE56857)/Homer	AAAGRGGAAGTG	1e-05	-11.98	0	73	3.54	945.6	2.03	1992	45750.4	1.77305	1.8539e-05	Lo_AtrxKO_124	-0.826233	0.000424754	Lo_AtrxKO	Not significant	SPIB(ETS)
Hoxc9(Homeobox)/Ainv15-Hoxc9-ChIP-Seq(GSE21812)/Homer	GGCCATAAATCA	1e-05	-11.94	0	112	5.42	1636.2	3.51	1953	45059.8	1.57931	1.60321e-05	Lo_AtrxKO_125	-0.659299	0.000373148	Lo_AtrxKO	Not significant	HOXC9(HOMEOBOX)
Sox21(HMG)/ESC-SOX21-ChIP-Seq(GSE110505)/Homer	BCCWTTGTBYKV	1e-05	-11.94	0	377	18.26	6874.1	14.73	1688	39821.9	1.29382	1.68503e-05	Lo_AtrxKO_126	-0.371641	0.000389103	Lo_AtrxKO	Not significant	SOX21(HMG)
Slug(Zf)/Mesoderm-Snai2-ChIP-Seq(GSE61475)/Homer	SNGCACCTGCHS	1e-05	-11.61	0	182	8.81	2971.2	6.37	1883	43724.8	1.42238	2.46669e-05	Lo_AtrxKO_127	-0.508312	0.000560772	Lo_AtrxKO	Not significant	SLUG(ZF)
NFE2L2(bZIP)/HepG2-NFE2L2-ChIP-Seq(Encode)/Homer	AWWWTGCTGAGTCAT	0.0001	-11.2	0	21	1.02	158.3	0.34	2044	46537.7	3.02039	2.56208e-05	Lo_AtrxKO_128	-1.59473	0.000577976	Lo_AtrxKO	Low_AtrxKO	NFE2L2(BZIP)
Ptf1a(bHLH)/Panc1-Ptf1a-ChIP-Seq(GSE47459)/Homer	ACAGCTGTTN	0.0001	-11.2	0	693	33.56	13661.8	29.28	1372	33034.2	1.22134	3.36843e-05	Lo_AtrxKO_129	-0.28846	0.000748367	Lo_AtrxKO	Not significant	PTF1A(BHLH)
Foxa3(Forkhead)/Liver-Foxa3-ChIP-Seq(GSE77670)/Homer	BSNTGTTTACWYWGN	0.0001	-10.66	0.0001	84	4.07	1178.9	2.53	1981	45517.1	1.63716	5.07365e-05	Lo_AtrxKO_130	-0.7112	0.00111039	Lo_AtrxKO	Not significant	FOXA3(FORKHEAD)
Nrf2(bZIP)/Lymphoblast-Nrf2-ChIP-Seq(GSE37589)/Homer	HTGCTGAGTCAT	0.0001	-10.42	0.0001	20	0.97	154.6	0.33	2045	46541.4	2.9442	5.73744e-05	Lo_AtrxKO_131	-1.55787	0.00124637	Lo_AtrxKO	Low_AtrxKO	NRF2(BZIP)
En1(Homeobox)/SUM149-EN1-ChIP-Seq(GSE120957)/Homer	NDCTAATTAS	0.0001	-10.38	0.0001	394	19.08	7354.7	15.76	1671	39341.3	1.26126	7.1961e-05	Lo_AtrxKO_132	-0.334862	0.00155174	Lo_AtrxKO	Not significant	EN1(HOMEOBOX)
TFE3(bHLH)/MEF-TFE3-ChIP-Seq(GSE75757)/Homer	GTCACGTGACYV	0.0001	-10.24	0.0001	24	1.16	209.5	0.45	2041	46486.5	2.60922	0.000103707	Lo_AtrxKO_133	-1.38362	0.00221997	Lo_AtrxKO	Low_AtrxKO	TFE3(BHLH)
Tbx5(T-box)/HL1-Tbx5.biotin-ChIP-Seq(GSE21529)/Homer	AGGTGTCA	0.0001	-10.01	0.0001	778	37.68	15651	33.55	1287	31045	1.19909	0.000104816	Lo_AtrxKO_134	-0.261936	0.00222745	Lo_AtrxKO	Not significant	TBX5(T-BOX)
Nkx6.1(Homeobox)/Islet-Nkx6.1-ChIP-Seq(GSE40975)/Homer	GKTAATGR	0.0001	-10.01	0.0001	542	26.25	10525.8	22.56	1523	36170.2	1.22291	0.000109758	Lo_AtrxKO_135	-0.290321	0.0023157	Lo_AtrxKO	Not significant	NKX6.1(HOMEOBOX)
DLX5(Homeobox)/BasalGanglia-Dlx5-ChIP-seq(GSE124936)/Homer	SSTAATTA	0.0001	-9.791	0.0002	173	8.38	2896.1	6.21	1892	43799.9	1.38288	0.000141523	Lo_AtrxKO_136	-0.467676	0.0029228	Lo_AtrxKO	Not significant	DLX5(HOMEOBOX)
Nanog(Homeobox)/mES-Nanog-ChIP-Seq(GSE11724)/Homer	RGCCATTAAC	0.0001	-9.72	0.0002	886	42.91	18071.9	38.74	1179	28624.1	1.19028	0.000140389	Lo_AtrxKO_137	-0.251297	0.00291994	Lo_AtrxKO	Not significant	NANOG(HOMEOBOX)
NF-E2(bZIP)/K562-NFE2-ChIP-Seq(GSE31477)/Homer	GATGACTCAGCA	0.0001	-9.56	0.0002	22	1.07	191.3	0.41	2043	46504.7	2.6178	0.000115299	Lo_AtrxKO_138	-1.38835	0.00241522	Lo_AtrxKO	Low_AtrxKO	NF-E2(BZIP)
VDR(NR) DR3/GM10855-VDR+vitD-ChIP-Seq(GSE22484)/Homer	ARAGGTCANWGAGTTCANNN	0.001	-9.047	0.0004	63	3.05	861.3	1.85	2002	45834.7	1.67462	0.000258032	Lo_AtrxKO_139	-0.743834	0.00525499	Lo_AtrxKO	Not significant	VDR(NR) DR3
BMAL1(bHLH)/Liver-Bmal1-ChIP-Seq(GSE39860)/Homer	GNCACGTG	0.001	-9.018	0.0004	408	19.76	7772.4	16.66	1657	38923.6	1.23309	0.000269632	Lo_AtrxKO_140	-0.302281	0.00545336	Lo_AtrxKO	Not significant	BMAL1(BHLH)
Tbet(T-box)/CD8-Tbet-ChIP-Seq(GSE33802)/Homer	AGGTGTGAAM	0.001	-9.017	0.0004	262	12.69	4734.5	10.15	1803	41961.5	1.2879	0.000275264	Lo_AtrxKO_141	-0.365022	0.00552913	Lo_AtrxKO	Not significant	TBET(T-BOX)
Sp1(Zf)/Promoter/Homer	GGCCCCGCCCCC	0.001	-8.991	0.0004	43	2.08	522.3	1.12	2022	46173.7	1.88002	0.00029896	Lo_AtrxKO_142	-0.910746	0.00596427	Lo_AtrxKO	Not significant	SP1(ZF)
p63(p53)/Keratinocyte-p63-ChIP-Seq(GSE17611)/Homer	NNDRCATGYCYNRRCATGYH	0.001	-8.946	0.0004	93	4.5	1407.9	3.02	1972	45288.1	1.51701	0.000323049	Lo_AtrxKO_143	-0.60123	0.00635833	Lo_AtrxKO	Not significant	P63(P53)
Foxo1(Forkhead)/RAW-Foxo1-ChIP-Seq(Fan_et_al.)/Homer	CTGTTTAC	0.001	-8.904	0.0004	433	20.97	8312.1	17.82	1632	38383.9	1.2252	0.000309596	Lo_AtrxKO_144	-0.293014	0.00613472	Lo_AtrxKO	Not significant	FOXO1(FORKHEAD)
Egr2(Zf)/Thymocytes-Egr2-ChIP-Seq(GSE34254)/Homer	NGCGTGGGCGGR	0.001	-8.893	0.0004	42	2.03	508.1	1.09	2023	46187.9	1.88726	0.000257454	Lo_AtrxKO_145	-0.916295	0.00525499	Lo_AtrxKO	Not significant	EGR2(ZF)
Atf4(bZIP)/MEF-Atf4-ChIP-Seq(GSE35681)/Homer	MTGATGCAAT	0.001	-8.542	0.0006	66	3.2	931.8	2	1999	45764.2	1.62156	0.000438549	Lo_AtrxKO_146	-0.697387	0.00846128	Lo_AtrxKO	Not significant	ATF4(BZIP)
MafK(bZIP)/C2C12-MafK-ChIP-Seq(GSE36030)/Homer	GCTGASTCAGCA	0.001	-8.542	0.0006	66	3.2	931.7	2	1999	45764.3	1.62174	0.000438549	Lo_AtrxKO_147	-0.697545	0.00846128	Lo_AtrxKO	Not significant	MAFK(BZIP)
E2F3(E2F)/MEF-E2F3-ChIP-Seq(GSE71376)/Homer	BTKGGCGGGAAA	0.001	-8.533	0.0006	106	5.13	1669.3	3.58	1959	45026.7	1.45951	0.000475095	Lo_AtrxKO_148	-0.545484	0.00910648	Lo_AtrxKO	Not significant	E2F3(E2F)
Stat3(Stat)/mES-Stat3-ChIP-Seq(GSE11431)/Homer	CTTCCGGGAA	0.001	-8.374	0.0007	120	5.81	1944.4	4.17	1945	44751.6	1.41999	0.000516223	Lo_AtrxKO_149	-0.505878	0.00983054	Lo_AtrxKO	Not significant	STAT3(STAT)
Hand2(bHLH)/Mesoderm-Hand2-ChIP-Seq(GSE61475)/Homer	TGACANARRCCAGRC	0.001	-8.186	0.0008	124	6	2031.1	4.35	1941	44664.9	1.40485	0.000670635	Lo_AtrxKO_150	-0.49042	0.0126887	Lo_AtrxKO	Not significant	HAND2(BHLH)
NFAT:AP1(RHD bZIP)/Jurkat-NFATC1-ChIP-Seq(Jolma_et_al.)/Homer	SARTGGAAAAWRTGAGTCAB	0.001	-7.917	0.0011	46	2.23	601.7	1.29	2019	46094.3	1.74537	0.000758273	Lo_AtrxKO_151	-0.803537	0.014164	Lo_AtrxKO	Not significant	NFAT:AP1(RHD BZIP)
KLF10(Zf)/HEK293-KLF10.GFP-ChIP-Seq(GSE58341)/Homer	GGGGGTGTGTCC	0.001	-7.851	0.0011	128	6.2	2127.3	4.56	1937	44568.7	1.38446	0.000875818	Lo_AtrxKO_152	-0.469327	0.0162562	Lo_AtrxKO	Not significant	KLF10(ZF)
Smad3(MAD)/NPC-Smad3-ChIP-Seq(GSE36673)/Homer	TWGTCTGV	0.001	-7.757	0.0012	630	30.51	12682.7	27.19	1435	34013.3	1.1774	0.000942295	Lo_AtrxKO_153	-0.23561	0.0172714	Lo_AtrxKO	Not significant	SMAD3(MAD)
DUX4(Homeobox)/Myoblasts-DUX4.V5-ChIP-Seq(GSE75791)/Homer	NWTAAYCYAATCAWN	0.001	-7.757	0.0012	13	0.63	95.6	0.2	2052	46600.4	3.08815	0.000721076	Lo_AtrxKO_154	-1.62674	0.0135556	Lo_AtrxKO	Not significant	DUX4(HOMEOBOX)
ETS:RUNX(ETS Runt)/Jurkat-RUNX1-ChIP-Seq(GSE17954)/Homer	RCAGGATGTGGT	0.001	-7.735	0.0012	33	1.6	389.4	0.83	2032	46306.6	1.93124	0.000884274	Lo_AtrxKO_155	-0.949531	0.0163099	Lo_AtrxKO	Not significant	ETS:RUNX(ETS RUNT)
Smad4(MAD)/ESC-SMAD4-ChIP-Seq(GSE29422)/Homer	VBSYGTCTGG	0.001	-7.539	0.0015	354	17.14	6777	14.53	1711	39919	1.2187	0.00116363	Lo_AtrxKO_156	-0.285338	0.021065	Lo_AtrxKO	Not significant	SMAD4(MAD)
MNT(bHLH)/HepG2-MNT-ChIP-Seq(Encode)/Homer	DGCACACGTG	0.001	-7.517	0.0015	235	11.38	4300	9.22	1830	42396	1.26612	0.00113991	Lo_AtrxKO_157	-0.340409	0.0207638	Lo_AtrxKO	Not significant	MNT(BHLH)
Smad2(MAD)/ES-SMAD2-ChIP-Seq(GSE29422)/Homer	CTGTCTGG	0.001	-7.341	0.0018	344	16.66	6586.9	14.12	1721	40109.1	1.21714	0.00142465	Lo_AtrxKO_158	-0.283491	0.025632	Lo_AtrxKO	Not significant	SMAD2(MAD)
Dlx3(Homeobox)/Kerainocytes-Dlx3-ChIP-Seq(GSE89884)/Homer	NDGTAATTAC	0.001	-7.328	0.0018	138	6.68	2354.6	5.05	1927	44341.4	1.34862	0.00151468	Lo_AtrxKO_159	-0.431484	0.0270855	Lo_AtrxKO	Not significant	DLX3(HOMEOBOX)
c-Myc(bHLH)/LNCAP-cMyc-ChIP-Seq(Unpublished)/Homer	VCCACGTG	0.001	-7.165	0.0021	99	4.79	1603.6	3.44	1966	45092.4	1.41599	0.00173007	Lo_AtrxKO_160	-0.501807	0.0307497	Lo_AtrxKO	Not significant	C-MYC(BHLH)
CTCF(Zf)/CD4+-CTCF-ChIP-Seq(Barski_et_al.)/Homer	AYAGTGCCMYCTRGTGGCCA	0.001	-6.937	0.0027	34	1.65	425.8	0.91	2031	46270.2	1.81913	0.00221564	Lo_AtrxKO_161	-0.863252	0.0391429	Lo_AtrxKO	Not significant	CTCF(ZF)
DLX2(Homeobox)/BasalGanglia-Dlx2-ChIP-seq(GSE124936)/Homer	NNNTAATTAS	0.001	-6.912	0.0027	313	15.16	5976.1	12.81	1752	40719.9	1.2173	0.00224945	Lo_AtrxKO_162	-0.28369	0.0395021	Lo_AtrxKO	Not significant	DLX2(HOMEOBOX)
PR(NR)/T47D-PR-ChIP-Seq(GSE31130)/Homer	VAGRACAKNCTGTBC	0.01	-6.827	0.0029	471	22.81	9351.5	20.05	1594	37344.5	1.17999	0.00245232	Lo_AtrxKO_163	-0.238773	0.0425552	Lo_AtrxKO	Not significant	PR(NR)
FOXK2(Forkhead)/U2OS-FOXK2-ChIP-Seq(E-MTAB-2204)/Homer	SCHTGTTTACAT	0.01	-6.712	0.0033	152	7.36	2673.8	5.73	1913	44022.2	1.30819	0.00280203	Lo_AtrxKO_164	-0.387574	0.048055	Lo_AtrxKO	Not significant	FOXK2(FORKHEAD)
Chop(bZIP)/MEF-Chop-ChIP-Seq(GSE35681)/Homer	ATTGCATCAT	0.01	-6.691	0.0033	50	2.42	710.8	1.52	2015	45985.2	1.60533	0.00258686	Lo_AtrxKO_165	-0.682874	0.0446257	Lo_AtrxKO	Not significant	CHOP(BZIP)
FXR(NR) IR1/Liver-FXR-ChIP-Seq(Chong_et_al.)/Homer	AGGTCANTGACCTB	0.01	-6.451	0.0042	101	4.89	1680.9	3.6	1964	45015.1	1.3772	0.00325474	Lo_AtrxKO_166	-0.461735	0.0551735	Lo_AtrxKO	Not significant	FXR(NR) IR1
ZNF652/HepG2-ZNF652.Flag-ChIP-Seq(Encode)/Homer	TTAACCCTTTVNKKN	0.01	-6.407	0.0043	63	3.05	958.8	2.06	2002	45737.2	1.50113	0.00352542	Lo_AtrxKO_167	-0.586048	0.0594187	Lo_AtrxKO	Not significant	ZNF652
ZNF692(Zf)/HEK293-ZNF692.GFP-ChIP-Seq(GSE58341)/Homer	GTGGGCCCCA	0.01	-6.391	0.0044	46	2.23	649	1.39	2019	46047	1.61651	0.00310417	Lo_AtrxKO_168	-0.692882	0.0529272	Lo_AtrxKO	Not significant	ZNF692(ZF)
Max(bHLH)/K562-Max-ChIP-Seq(GSE31477)/Homer	RCCACGTGGYYN	0.01	-6.23	0.0051	151	7.31	2687.2	5.76	1914	44008.8	1.29204	0.00392644	Lo_AtrxKO_169	-0.369646	0.0657994	Lo_AtrxKO	Not significant	MAX(BHLH)
Hoxa10(Homeobox)/ChickenMSG-Hoxa10.Flag-ChIP-Seq(GSE86088)/Homer	GGYAATGAAA	0.01	-6.19	0.0053	121	5.86	2089.2	4.48	1944	44606.8	1.32895	0.00411568	Lo_AtrxKO_170	-0.410292	0.0685789	Lo_AtrxKO	Not significant	HOXA10(HOMEOBOX)
CArG(MADS)/PUER-Srf-ChIP-Seq(Sullivan_et_al.)/Homer	CCATATATGGNM	0.01	-6.056	0.006	68	3.29	1067.9	2.29	1997	45628.1	1.4549	0.0045089	Lo_AtrxKO_171	-0.540918	0.0747066	Lo_AtrxKO	Not significant	CARG(MADS)
Gfi1b(Zf)/HPC7-Gfi1b-ChIP-Seq(GSE22178)/Homer	MAATCACTGC	0.01	-6.017	0.0062	143	6.92	2541.6	5.45	1922	44154.4	1.29256	0.00491718	Lo_AtrxKO_172	-0.370227	0.0810135	Lo_AtrxKO	Not significant	GFI1B(ZF)
Rfx6(HTH)/Min6b1-Rfx6.HA-ChIP-Seq(GSE62844)/Homer	TGTTKCCTAGCAACM	0.01	-5.949	0.0066	238	11.53	4499.5	9.64	1827	42196.5	1.22166	0.00554836	Lo_AtrxKO_173	-0.288844	0.0909018	Lo_AtrxKO	Not significant	RFX6(HTH)
Nr5a2(NR)/Pancreas-LRH1-ChIP-Seq(GSE34295)/Homer	BTCAAGGTCA	0.01	-5.757	0.008	164	7.94	2987.2	6.4	1901	43708.8	1.26231	0.00689482	Lo_AtrxKO_174	-0.336067	0.111713	Lo_AtrxKO	Not significant	NR5A2(NR)
Ascl1(bHLH)/NeuralTubes-Ascl1-ChIP-Seq(GSE55840)/Homer	NNVVCAGCTGBN	0.01	-5.746	0.008	398	19.27	7914.3	16.96	1667	38781.7	1.16994	0.00650234	Lo_AtrxKO_175	-0.226429	0.10594	Lo_AtrxKO	Not significant	ASCL1(BHLH)
n-Myc(bHLH)/mES-nMyc-ChIP-Seq(GSE11431)/Homer	VRCCACGTGG	0.01	-5.557	0.0096	157	7.6	2860.4	6.13	1908	43835.6	1.26102	0.00775295	Lo_AtrxKO_176	-0.334589	0.124927	Lo_AtrxKO	Not significant	N-MYC(BHLH)
NPAS(bHLH)/Liver-NPAS-ChIP-Seq(GSE39860)/Homer	NVCACGTG	0.01	-5.514	0.01	342	16.56	6743.7	14.46	1723	39952.3	1.17594	0.0088556	Lo_AtrxKO_177	-0.233812	0.140381	Lo_AtrxKO	Not significant	NPAS(BHLH)
GLIS3(Zf)/Thyroid-Glis3.GFP-ChIP-Seq(GSE103297)/Homer	CTCCCTGGGAGGCCN	0.01	-5.476	0.0104	322	15.59	6321.5	13.55	1743	40374.5	1.1799	0.00871507	Lo_AtrxKO_178	-0.238666	0.139663	Lo_AtrxKO	Not significant	GLIS3(ZF)
WT1(Zf)/Kidney-WT1-ChIP-Seq(GSE90016)/Homer	MCTCCCMCRCAB	0.01	-5.425	0.0108	126	6.1	2241.5	4.8	1939	44454.5	1.28875	0.00883224	Lo_AtrxKO_179	-0.365976	0.140381	Lo_AtrxKO	Not significant	WT1(ZF)
TEAD(TEA)/Fibroblast-PU.1-ChIP-Seq(Unpublished)/Homer	YCWGGAATGY	0.01	-5.403	0.011	137	6.63	2465.9	5.29	1928	44230.1	1.27455	0.00921052	Lo_AtrxKO_180	-0.349985	0.145222	Lo_AtrxKO	Not significant	TEAD(TEA)
HIC1(Zf)/Treg-ZBTB29-ChIP-Seq(GSE99889)/Homer	TGCCAGCB	0.01	-5.162	0.0139	503	24.36	10266.3	22.01	1562	36429.7	1.14269	0.0116966	Lo_AtrxKO_181	-0.192435	0.182457	Lo_AtrxKO	Not significant	HIC1(ZF)
Tbx21(T-box)/GM12878-TBX21-ChIP-Seq(Encode)/Homer	AGGTGTGAAA	0.01	-5.079	0.015	228	11.04	4376.1	9.38	1837	42319.9	1.20028	0.0124081	Lo_AtrxKO_182	-0.263373	0.192532	Lo_AtrxKO	Not significant	TBX21(T-BOX)
TEAD3(TEA)/HepG2-TEAD3-ChIP-Seq(Encode)/Homer	TRCATTCCAG	0.01	-5.051	0.0154	229	11.09	4400.3	9.43	1836	42295.7	1.19888	0.0126338	Lo_AtrxKO_183	-0.261691	0.195004	Lo_AtrxKO	Not significant	TEAD3(TEA)
bHLHE40(bHLH)/HepG2-BHLHE40-ChIP-Seq(GSE31477)/Homer	KCACGTGMCN	0.01	-5.024	0.0157	68	3.29	1118.8	2.4	1997	45577.2	1.38716	0.012871	Lo_AtrxKO_184	-0.472132	0.197624	Lo_AtrxKO	Not significant	BHLHE40(BHLH)
GRHL2(CP2)/HBE-GRHL2-ChIP-Seq(GSE46194)/Homer	AAACYKGTTWDACMRGTTTB	0.01	-4.999	0.016	83	4.02	1412.8	3.03	1982	45283.2	1.34224	0.0130649	Lo_AtrxKO_185	-0.424645	0.199557	Lo_AtrxKO	Not significant	GRHL2(CP2)
TEAD1(TEAD)/HepG2-TEAD1-ChIP-Seq(Encode)/Homer	CYRCATTCCA	0.01	-4.996	0.016	194	9.39	3673.8	7.87	1871	43022.2	1.21424	0.014021	Lo_AtrxKO_186	-0.280055	0.211952	Lo_AtrxKO	Not significant	TEAD1(TEAD)
E-box(bHLH)/Promoter/Homer	SSGGTCACGTGA	0.01	-4.995	0.016	19	0.92	225.9	0.48	2046	46470.1	1.91032	0.0103459	Lo_AtrxKO_187	-0.933812	0.162251	Lo_AtrxKO	Not significant	E-BOX(BHLH)
MafA(bZIP)/Islet-MafA-ChIP-Seq(GSE30298)/Homer	TGCTGACTCA	0.01	-4.985	0.016	184	8.91	3466.4	7.43	1881	43229.6	1.21992	0.0131923	Lo_AtrxKO_188	-0.286787	0.200459	Lo_AtrxKO	Not significant	MAFA(BZIP)
Tcf12(bHLH)/GM12878-Tcf12-ChIP-Seq(GSE32465)/Homer	VCAGCTGYTG	0.01	-4.764	0.0199	250	12.11	4874.9	10.45	1815	41821.1	1.18166	0.0171362	Lo_AtrxKO_189	-0.240817	0.256401	Lo_AtrxKO	Not significant	TCF12(BHLH)
Tgif2(Homeobox)/mES-Tgif2-ChIP-Seq(GSE55404)/Homer	TGTCANYT	0.01	-4.703	0.021	738	35.74	15513.2	33.25	1327	31182.8	1.11789	0.0181994	Lo_AtrxKO_190	-0.160779	0.268203	Lo_AtrxKO	Not significant	TGIF2(HOMEOBOX)
DMRT1(DM)/Testis-DMRT1-ChIP-Seq(GSE64892)/Homer	TWGHWACAWTGTWDC	0.01	-4.696	0.021	49	2.37	771.7	1.65	2016	45924.3	1.44644	0.0178164	Lo_AtrxKO_191	-0.532504	0.265225	Lo_AtrxKO	Not significant	DMRT1(DM)
ZNF416(Zf)/HEK293-ZNF416.GFP-ChIP-Seq(GSE58341)/Homer	WDNCTGGGCA	0.01	-4.67	0.0215	320	15.5	6377.2	13.67	1745	40318.8	1.1594	0.0186583	Lo_AtrxKO_192	-0.213374	0.273592	Lo_AtrxKO	Not significant	ZNF416(ZF)
ERE(NR) IR3/MCF7-ERa-ChIP-Seq(Unpublished)/Homer	VAGGTCACNSTGACC	0.1	-4.592	0.0231	62	3	1025.6	2.2	2003	45670.4	1.37838	0.0181687	Lo_AtrxKO_193	-0.462969	0.268203	Lo_AtrxKO	Not significant	ERE(NR) IR3
STAT4(Stat)/CD4-Stat4-ChIP-Seq(GSE22104)/Homer	NYTTCCWGGAAR	0.1	-4.561	0.0237	201	9.73	3863.5	8.28	1864	42832.5	1.19548	0.0204072	Lo_AtrxKO_194	-0.257591	0.297748	Lo_AtrxKO	Not significant	STAT4(STAT)
Egr1(Zf)/K562-Egr1-ChIP-Seq(GSE32465)/Homer	TGCGTGGGYG	0.1	-4.487	0.0254	126	6.1	2313.4	4.96	1939	44382.6	1.24668	0.02305	Lo_AtrxKO_195	-0.31809	0.334642	Lo_AtrxKO	Not significant	EGR1(ZF)
Tbx6(T-box)/ESC-Tbx6-ChIP-Seq(GSE93524)/Homer	DAGGTGTBAA	0.1	-4.242	0.0323	256	12.4	5063	10.85	1809	41633	1.16367	0.0278019	Lo_AtrxKO_196	-0.218686	0.399674	Lo_AtrxKO	Not significant	TBX6(T-BOX)
Zac1(Zf)/Neuro2A-Plagl1-ChIP-Seq(GSE75942)/Homer	HAWGRGGCCM	0.1	-4.216	0.033	631	30.56	13231.3	28.36	1434	33464.7	1.11292	0.0300855	Lo_AtrxKO_197	-0.154352	0.428303	Lo_AtrxKO	Not significant	ZAC1(ZF)
ZFX(Zf)/mES-Zfx-ChIP-Seq(GSE11431)/Homer	AGGCCTRG	0.1	-4.049	0.0388	336	16.27	6806.7	14.59	1729	39889.3	1.13884	0.0357827	Lo_AtrxKO_198	-0.18757	0.506948	Lo_AtrxKO	Not significant	ZFX(ZF)
Rfx2(HTH)/LoVo-RFX2-ChIP-Seq(GSE49402)/Homer	GTTGCCATGGCAACM	0.1	-3.972	0.0417	22	1.07	303.5	0.65	2043	46392.5	1.64605	0.0365167	Lo_AtrxKO_199	-0.719009	0.51486	Lo_AtrxKO	Not significant	RFX2(HTH)
MyoG(bHLH)/C2C12-MyoG-ChIP-Seq(GSE36024)/Homer	AACAGCTG	0.1	-3.955	0.0421	268	12.98	5356.6	11.48	1797	41339.4	1.15096	0.0378074	Lo_AtrxKO_200	-0.202842	0.530507	Lo_AtrxKO	Not significant	MYOG(BHLH)
p73(p53)/Trachea-p73-ChIP-Seq(PRJNA310161)/Homer	NRRRCAWGTCCDGRCATGYY	0.1	-3.909	0.0439	14	0.68	168.4	0.36	2051	46527.6	1.88595	0.0388717	Lo_AtrxKO_201	-0.915294	0.537724	Lo_AtrxKO	Not significant	P73(P53)
Foxh1(Forkhead)/hESC-FOXH1-ChIP-Seq(GSE29422)/Homer	NNTGTGGATTSS	0.1	-3.894	0.0443	123	5.96	2302.6	4.94	1942	44393.4	1.22111	0.0385361	Lo_AtrxKO_202	-0.288197	0.535607	Lo_AtrxKO	Not significant	FOXH1(FORKHEAD)
Nr5a2(NR)/mES-Nr5a2-ChIP-Seq(GSE19019)/Homer	BTCAAGGTCA	0.1	-3.821	0.0475	116	5.62	2164.9	4.64	1949	44531.1	1.22425	0.0428403	Lo_AtrxKO_203	-0.291904	0.587084	Lo_AtrxKO	Not significant	NR5A2(NR)
Lhx2(Homeobox)/HFSC-Lhx2-ChIP-Seq(GSE48068)/Homer	TAATTAGN	0.1	-3.78	0.0492	204	9.88	4013.3	8.6	1861	42682.7	1.16583	0.0453768	Lo_AtrxKO_204	-0.221354	0.618952	Lo_AtrxKO	Not significant	LHX2(HOMEOBOX)
CRE(bZIP)/Promoter/Homer	CSGTGACGTCAC	0.1	-3.779	0.0492	41	1.99	662.6	1.42	2024	46033.4	1.40733	0.046805	Lo_AtrxKO_205	-0.492957	0.62975	Lo_AtrxKO	Not significant	CRE(BZIP)
Lhx3(Homeobox)/Neuron-Lhx3-ChIP-Seq(GSE31456)/Homer	ADBTAATTAR	0.1	-3.749	0.0503	308	14.92	6245.4	13.39	1757	40450.6	1.13539	0.0478532	Lo_AtrxKO_206	-0.183183	0.637896	Lo_AtrxKO	Not significant	LHX3(HOMEOBOX)
STAT1(Stat)/HelaS3-STAT1-ChIP-Seq(GSE12782)/Homer	NATTTCCNGGAAAT	0.1	-3.746	0.0503	61	2.95	1054.6	2.26	2004	45641.4	1.31736	0.0422079	Lo_AtrxKO_207	-0.397646	0.581132	Lo_AtrxKO	Not significant	STAT1(STAT)
CEBP:AP1(bZIP)/ThioMac-CEBPb-ChIP-Seq(GSE21512)/Homer	DRTGTTGCAA	0.1	-3.696	0.0525	152	7.36	2926	6.27	1913	43770	1.18859	0.0468127	Lo_AtrxKO_208	-0.249247	0.62975	Lo_AtrxKO	Not significant	CEBP:AP1(BZIP)
E2F6(E2F)/Hela-E2F6-ChIP-Seq(GSE31477)/Homer	GGCGGGAARN	0.1	-3.639	0.0553	79	3.83	1423	3.05	1986	45273	1.26556	0.0505616	Lo_AtrxKO_209	-0.339774	0.670949	Lo_AtrxKO	Not significant	E2F6(E2F)
DMRT6(DM)/Testis-DMRT6-ChIP-Seq(GSE60440)/Homer	YDGHTACAWTGTADC	0.1	-3.572	0.0589	40	1.94	653.1	1.4	2025	46042.9	1.39257	0.0460655	Lo_AtrxKO_210	-0.477753	0.625437	Lo_AtrxKO	Not significant	DMRT6(DM)
Tbx20(T-box)/Heart-Tbx20-ChIP-Seq(GSE29636)/Homer	GGTGYTGACAGS	0.1	-3.545	0.0602	53	2.57	908.8	1.95	2012	45787.2	1.32716	0.0519888	Lo_AtrxKO_211	-0.408344	0.683701	Lo_AtrxKO	Not significant	TBX20(T-BOX)
GRE(NR) IR3/A549-GR-ChIP-Seq(GSE32465)/Homer	NRGVACABNVTGTYCY	0.1	-3.52	0.0614	31	1.5	484.1	1.04	2034	46211.9	1.45489	0.0474972	Lo_AtrxKO_212	-0.540908	0.63604	Lo_AtrxKO	Not significant	GRE(NR) IR3
Npas4(bHLH)/Neuron-Npas4-ChIP-Seq(GSE127793)/Homer	NHRTCACGACDN	0.1	-3.513	0.0616	125	6.05	2379.2	5.1	1940	44316.8	1.20018	0.05919	Lo_AtrxKO_213	-0.263249	0.758009	Lo_AtrxKO	Not significant	NPAS4(BHLH)
ZNF341(Zf)/EBV-ZNF341-ChIP-Seq(GSE113194)/Homer	GGAACAGCCG	0.1	-3.487	0.0629	148	7.17	2863.9	6.14	1917	43832.1	1.18161	0.0615207	Lo_AtrxKO_214	-0.240754	0.776228	Lo_AtrxKO	Not significant	ZNF341(ZF)
Zfp57(Zf)/H1-ZFP57.HA-ChIP-Seq(GSE115387)/Homer	NANTGCSGCA	0.1	-3.485	0.0629	56	2.71	971.4	2.08	2009	45724.6	1.31208	0.0595023	Lo_AtrxKO_215	-0.391854	0.758695	Lo_AtrxKO	Not significant	ZFP57(ZF)
FoxD3(forkhead)/ZebrafishEmbryo-Foxd3.biotin-ChIP-seq(GSE106676)/Homer	TGTTTAYTTAGC	0.1	-3.473	0.0632	158	7.65	3075.5	6.59	1907	43620.5	1.17512	0.063737	Lo_AtrxKO_216	-0.232805	0.795399	Lo_AtrxKO	Not significant	FOXD3(FORKHEAD)
Zfp809(Zf)/ES-Zfp809-ChIP-Seq(GSE70799)/Homer	GGGGCTYGKCTGGGA	0.1	-3.436	0.0653	51	2.47	875.1	1.88	2014	45820.9	1.32592	0.0576648	Lo_AtrxKO_217	-0.406991	0.741715	Lo_AtrxKO	Not significant	ZFP809(ZF)
BORIS(Zf)/K562-CTCFL-ChIP-Seq(GSE32465)/Homer	CNNBRGCGCCCCCTGSTGGC	0.1	-3.421	0.066	41	1.99	680.6	1.46	2024	46015.4	1.36957	0.0616714	Lo_AtrxKO_218	-0.453724	0.776228	Lo_AtrxKO	Not significant	BORIS(ZF)
PBX2(Homeobox)/K562-PBX2-ChIP-Seq(Encode)/Homer	RTGATTKATRGN	0.1	-3.357	0.07	148	7.17	2877.8	6.17	1917	43818.2	1.17553	0.0689382	Lo_AtrxKO_219	-0.233311	0.853047	Lo_AtrxKO	Not significant	PBX2(HOMEOBOX)
THRa(NR)/C17.2-THRa-ChIP-Seq(GSE38347)/Homer	GGTCANYTGAGGWCA	0.1	-3.345	0.0705	96	4.65	1793.4	3.84	1969	44902.6	1.22073	0.0704862	Lo_AtrxKO_220	-0.287745	0.864903	Lo_AtrxKO	Not significant	THRA(NR)
Pax8(Paired Homeobox)/Thyroid-Pax8-ChIP-Seq(GSE26938)/Homer	GTCATGCHTGRCTGS	0.1	-3.338	0.0707	77	3.73	1404.7	3.01	1988	45291.3	1.24884	0.0663904	Lo_AtrxKO_221	-0.320584	0.825001	Lo_AtrxKO	Not significant	PAX8(PAIRED HOMEOBOX)
ZNF322(Zf)/HEK293-ZNF322.GFP-ChIP-Seq(GSE58341)/Homer	GAGCCTGGTACTGWGCCTGR	0.1	-3.222	0.079	72	3.49	1311.6	2.81	1993	45384.4	1.25006	0.0778147	Lo_AtrxKO_222	-0.321996	0.94299	Lo_AtrxKO	Not significant	ZNF322(ZF)
RAR:RXR(NR) DR0/ES-RAR-ChIP-Seq(GSE56893)/Homer	AGGTCAAGGTCA	0.1	-3.161	0.0837	30	1.45	481.9	1.03	2035	46214.1	1.41376	0.0762613	Lo_AtrxKO_223	-0.499533	0.928	Lo_AtrxKO	Not significant	RAR:RXR(NR) DR0
RARg(NR)/ES-RARg-ChIP-Seq(GSE30538)/Homer	AGGTCAAGGTCA	0.1	-3.142	0.0849	11	0.53	136	0.29	2054	46560	1.83344	0.0613875	Lo_AtrxKO_224	-0.874552	0.776228	Lo_AtrxKO	Not significant	RARG(NR)
c-Myc(bHLH)/mES-cMyc-ChIP-Seq(GSE11431)/Homer	VVCCACGTGG	0.1	-3.034	0.0941	109	5.28	2092.9	4.49	1956	44603.1	1.18761	0.0929742	Lo_AtrxKO_225	-0.248062	1	Lo_AtrxKO	Not significant	C-MYC(BHLH)
Zfp281(Zf)/ES-Zfp281-ChIP-Seq(GSE81042)/Homer	CCCCTCCCCCAC	0.1	-3.022	0.0948	32	1.55	526.2	1.13	2033	46169.8	1.38108	0.0892981	Lo_AtrxKO_226	-0.4658	1	Lo_AtrxKO	Not significant	ZFP281(ZF)
ZNF189(Zf)/HEK293-ZNF189.GFP-ChIP-Seq(GSE58341)/Homer	TGGAACAGMA	0.1	-3.016	0.095	172	8.33	3426.1	7.34	1893	43269.9	1.14753	0.0934095	Lo_AtrxKO_227	-0.198531	1	Lo_AtrxKO	Not significant	ZNF189(ZF)
Eomes(T-box)/H9-Eomes-ChIP-Seq(GSE26097)/Homer	ATTAACACCT	0.1	-2.991	0.0969	454	21.99	9561.1	20.49	1611	37134.9	1.09455	0.10052	Lo_AtrxKO_228	-0.130335	1	Lo_AtrxKO	Not significant	EOMES(T-BOX)
ZNF467(Zf)/HEK293-ZNF467.GFP-ChIP-Seq(GSE58341)/Homer	TGGGGAAGGGCM	0.1	-2.867	0.1093	174	8.43	3488.4	7.48	1891	43207.6	1.1397	0.114238	Lo_AtrxKO_229	-0.188658	1	Lo_AtrxKO	Not significant	ZNF467(ZF)
Rfx5(HTH)/GM12878-Rfx5-ChIP-Seq(GSE31477)/Homer	SCCTAGCAACAG	0.1	-2.842	0.1116	68	3.29	1259	2.7	1997	45437	1.22889	0.11137	Lo_AtrxKO_230	-0.297362	1	Lo_AtrxKO	Not significant	RFX5(HTH)
TRPS1(Zf)/MCF7-TRPS1-ChIP-Seq(GSE107013)/Homer	AGATAAGANN	0.1	-2.835	0.1118	369	17.87	7724.3	16.56	1696	38971.7	1.09772	0.116018	Lo_AtrxKO_231	-0.134507	1	Lo_AtrxKO	Not significant	TRPS1(ZF)
MYB(HTH)/ERMYB-Myb-ChIPSeq(GSE22095)/Homer	GGCVGTTR	0.1	-2.738	0.1227	364	17.63	7633.4	16.36	1701	39062.6	1.09507	0.128872	Lo_AtrxKO_232	-0.131017	1	Lo_AtrxKO	Not significant	MYB(HTH)
Reverb(NR) DR2/RAW-Reverba.biotin-ChIP-Seq(GSE45914)/Homer	GTRGGTCASTGGGTCA	0.1	-2.688	0.1284	33	1.6	563.7	1.21	2032	46132.3	1.32907	0.123829	Lo_AtrxKO_233	-0.410415	1	Lo_AtrxKO	Not significant	REVERB(NR) DR2
LHX9(Homeobox)/Hct116-LHX9.V5-ChIP-Seq(GSE116822)/Homer	NGCTAATTAG	0.1	-2.67	0.1303	263	12.74	5439.7	11.66	1802	41256.3	1.10692	0.132521	Lo_AtrxKO_234	-0.146551	1	Lo_AtrxKO	Not significant	LHX9(HOMEOBOX)
THRb(NR)/HepG2-THRb.Flag-ChIP-Seq(Encode)/Homer	GGTCACCTGAGGTCA	0.1	-2.654	0.1318	128	6.2	2534	5.43	1937	44162	1.15166	0.13732	Lo_AtrxKO_235	-0.203709	1	Lo_AtrxKO	Not significant	THRB(NR)
NF1:FOXA1(CTF Forkhead)/LNCAP-FOXA1-ChIP-Seq(GSE27824)/Homer	WNTGTTTRYTTTGGCA	0.1	-2.631	0.1342	11	0.53	149.9	0.32	2054	46546.1	1.66293	0.112484	Lo_AtrxKO_236	-0.733727	1	Lo_AtrxKO	Not significant	NF1:FOXA1(CTF FORKHEAD)
TEAD4(TEA)/Tropoblast-Tead4-ChIP-Seq(GSE37350)/Homer	CCWGGAATGY	0.1	-2.565	0.1429	163	7.89	3293.8	7.06	1902	43402.2	1.12925	0.148148	Lo_AtrxKO_237	-0.17537	1	Lo_AtrxKO	Not significant	TEAD4(TEA)
Stat3+il21(Stat)/CD4-Stat3-ChIP-Seq(GSE19198)/Homer	SVYTTCCNGGAARB	0.1	-2.546	0.1449	143	6.92	2867.2	6.15	1922	43828.8	1.13732	0.147469	Lo_AtrxKO_238	-0.185643	1	Lo_AtrxKO	Not significant	STAT3+IL21(STAT)
CEBP:CEBP(bZIP)/MEF-Chop-ChIP-Seq(GSE35681)/Homer	NTNATGCAAYMNNHTGMAAY	0.1	-2.485	0.1535	27	1.31	456.2	0.98	2038	46239.8	1.34283	0.139101	Lo_AtrxKO_239	-0.425274	1	Lo_AtrxKO	Not significant	CEBP:CEBP(BZIP)
RFX(HTH)/K562-RFX3-ChIP-Seq(SRA012198)/Homer	CGGTTGCCATGGCAAC	0.1	-2.468	0.1554	18	0.87	283.5	0.61	2047	46412.5	1.43958	0.148899	Lo_AtrxKO_240	-0.52565	1	Lo_AtrxKO	Not significant	RFX(HTH)
Bcl6(Zf)/Liver-Bcl6-ChIP-Seq(GSE31578)/Homer	NNNCTTTCCAGGAAA	0.1	-2.433	0.1603	277	13.41	5786.5	12.4	1788	40909.5	1.09527	0.172785	Lo_AtrxKO_241	-0.131284	1	Lo_AtrxKO	Not significant	BCL6(ZF)
GATA3(Zf)/iTreg-Gata3-ChIP-Seq(GSE20898)/Homer	AGATAASR	0.1	-2.432	0.1603	272	13.17	5677.8	12.17	1793	41018.2	1.09594	0.169427	Lo_AtrxKO_242	-0.132163	1	Lo_AtrxKO	Not significant	GATA3(ZF)
Pitx1(Homeobox)/Chicken-Pitx1-ChIP-Seq(GSE38910)/Homer	TAATCCCN	0.1	-2.43	0.1603	808	39.13	17569.4	37.66	1257	29126.6	1.06564	0.171033	Lo_AtrxKO_243	-0.0917149	1	Lo_AtrxKO	Not significant	PITX1(HOMEOBOX)
MYNN(Zf)/HEK293-MYNN.eGFP-ChIP-Seq(Encode)/Homer	TTCAAAWTAAAAGTC	0.1	-2.35	0.1719	43	2.08	785.6	1.68	2022	45910.4	1.24279	0.164192	Lo_AtrxKO_244	-0.31358	1	Lo_AtrxKO	Not significant	MYNN(ZF)
TEAD2(TEA)/Py2T-Tead2-ChIP-Seq(GSE55709)/Homer	CCWGGAATGY	1	-2.301	0.1799	101	4.89	2002.8	4.29	1964	44693.2	1.14758	0.184236	Lo_AtrxKO_245	-0.198597	1	Lo_AtrxKO	Not significant	TEAD2(TEA)
ZNF528(Zf)/HEK293-ZNF528.GFP-ChIP-Seq(GSE58341)/Homer	AGAAATGACTTCCCT	1	-2.294	0.1804	3	0.15	25.6	0.05	2062	46670.4	2.65237	0.122844	Lo_AtrxKO_246	-1.40728	1	Lo_AtrxKO	Not significant	ZNF528(ZF)
EBF(EBF)/proBcell-EBF-ChIP-Seq(GSE21978)/Homer	DGTCCCYRGGGA	1	-2.228	0.1919	45	2.18	835.2	1.79	2020	45860.8	1.22324	0.204105	Lo_AtrxKO_247	-0.29071	1	Lo_AtrxKO	Not significant	EBF(EBF)
p53(p53)/Saos-p53-ChIP-Seq(GSE15780)/Homer	RRCATGYCYRGRCATGYYYN	1	-2.207	0.1944	20	0.97	333.2	0.71	2045	46362.8	1.36082	0.182972	Lo_AtrxKO_248	-0.444478	1	Lo_AtrxKO	Not significant	P53(P53)
p53(p53)/Saos-p53-ChIP-Seq/Homer	RRCATGYCYRGRCATGYYYN	1	-2.207	0.1944	20	0.97	333.2	0.71	2045	46362.8	1.36082	0.182972	Lo_AtrxKO_249	-0.444478	1	Lo_AtrxKO	Not significant	P53(P53)
ZNF711(Zf)/SHSY5Y-ZNF711-ChIP-Seq(GSE20673)/Homer	AGGCCTAG	1	-2.18	0.199	411	19.9	8787.9	18.84	1654	37908.1	1.0719	0.216624	Lo_AtrxKO_250	-0.100167	1	Lo_AtrxKO	Not significant	ZNF711(ZF)
Znf263(Zf)/K562-Znf263-ChIP-Seq(GSE31477)/Homer	CVGTSCTCCC	1	-2.095	0.2157	387	18.74	8276.3	17.74	1678	38419.7	1.07062	0.239311	Lo_AtrxKO_251	-0.0984512	1	Lo_AtrxKO	Not significant	ZNF263(ZF)
Nkx3.1(Homeobox)/LNCaP-Nkx3.1-ChIP-Seq(GSE28264)/Homer	AAGCACTTAA	1	-1.999	0.2366	473	22.91	10207.2	21.88	1592	36488.8	1.06211	0.264989	Lo_AtrxKO_252	-0.0869383	1	Lo_AtrxKO	Not significant	NKX3.1(HOMEOBOX)
SCRT1(Zf)/HEK293-SCRT1.eGFP-ChIP-Seq(Encode)/Homer	GCAACAGGTG	1	-1.975	0.2412	66	3.2	1296.8	2.78	1999	45399.2	1.15586	0.246563	Lo_AtrxKO_253	-0.20897	1	Lo_AtrxKO	Not significant	SCRT1(ZF)
RAR:RXR(NR) DR5/ES-RAR-ChIP-Seq(GSE56893)/Homer	RGGTCADNNAGAGGTCAV	1	-1.943	0.2481	7	0.34	97.8	0.21	2058	46598.2	1.62063	0.217513	Lo_AtrxKO_254	-0.696552	1	Lo_AtrxKO	Not significant	RAR:RXR(NR) DR5
Hnf6b(Homeobox)/LNCaP-Hnf6b-ChIP-Seq(GSE106305)/Homer	TATTGAYY	1	-1.941	0.2481	149	7.22	3083.6	6.61	1916	43612.4	1.09987	0.27793	Lo_AtrxKO_255	-0.137338	1	Lo_AtrxKO	Not significant	HNF6B(HOMEOBOX)
ZSCAN22(Zf)/HEK293-ZSCAN22.GFP-ChIP-Seq(GSE58341)/Homer	SMCAGTCWGAKGGAGGAGGC	1	-1.918	0.2526	15	0.73	249.6	0.54	2050	46446.4	1.36159	0.222666	Lo_AtrxKO_256	-0.445287	1	Lo_AtrxKO	Not significant	ZSCAN22(ZF)
Tgif1(Homeobox)/mES-Tgif1-ChIP-Seq(GSE55404)/Homer	YTGWCADY	1	-1.897	0.257	642	31.09	14005.7	30.02	1423	32690.3	1.05304	0.291607	Lo_AtrxKO_257	-0.0745581	1	Lo_AtrxKO	Not significant	TGIF1(HOMEOBOX)
RBPJ:Ebox(? bHLH)/Panc1-Rbpj1-ChIP-Seq(GSE47459)/Homer	GGGRAARRGRMCAGMTG	1	-1.894	0.257	68	3.29	1347.7	2.89	1997	45348.3	1.14577	0.283541	Lo_AtrxKO_258	-0.196321	1	Lo_AtrxKO	Not significant	RBPJ:EBOX(? BHLH)
HIF-1b(HLH)/T47D-HIF1b-ChIP-Seq(GSE59937)/Homer	RTACGTGC	1	-1.845	0.2685	192	9.3	4037.9	8.66	1873	42658.1	1.08295	0.299054	Lo_AtrxKO_259	-0.11497	1	Lo_AtrxKO	Not significant	HIF-1B(HLH)
ZNF41(Zf)/HEK293-ZNF41.GFP-ChIP-Seq(GSE58341)/Homer	CCTCATGGTGYCYTWYTCCCTTGTG	1	-1.805	0.2782	5	0.24	65.2	0.14	2060	46630.8	1.73591	0.223142	Lo_AtrxKO_260	-0.795695	1	Lo_AtrxKO	Not significant	ZNF41(ZF)
PAX5(Paired Homeobox)/GM12878-PAX5-ChIP-Seq(GSE32465)/Homer	GCAGCCAAGCRTGACH	1	-1.786	0.2827	71	3.44	1423.6	3.05	1994	45272.4	1.13234	0.327337	Lo_AtrxKO_261	-0.179313	1	Lo_AtrxKO	Not significant	PAX5(PAIRED HOMEOBOX)
Brachyury(T-box)/Mesoendoderm-Brachyury-ChIP-exo(GSE54963)/Homer	ANTTMRCASBNNNGTGYKAAN	1	-1.785	0.2827	49	2.37	956.4	2.05	2016	45739.6	1.16241	0.303122	Lo_AtrxKO_262	-0.217116	1	Lo_AtrxKO	Not significant	BRACHYURY(T-BOX)
STAT5(Stat)/mCD4+-Stat5-ChIP-Seq(GSE12346)/Homer	RTTTCTNAGAAA	1	-1.739	0.2939	61	2.95	1215.1	2.6	2004	45480.9	1.13933	0.323689	Lo_AtrxKO_263	-0.188184	1	Lo_AtrxKO	Not significant	STAT5(STAT)
ARE(NR)/LNCAP-AR-ChIP-Seq(GSE27824)/Homer	RGRACASNSTGTYCYB	1	-1.722	0.298	48	2.32	941.3	2.02	2017	45754.7	1.15676	0.337624	Lo_AtrxKO_264	-0.210089	1	Lo_AtrxKO	Not significant	ARE(NR)
Nkx2.5(Homeobox)/HL1-Nkx2.5.biotin-ChIP-Seq(GSE21529)/Homer	RRSCACTYAA	1	-1.653	0.318	447	21.65	9724.3	20.84	1618	36971.7	1.05036	0.37583	Lo_AtrxKO_265	-0.0708902	1	Lo_AtrxKO	Not significant	NKX2.5(HOMEOBOX)
PU.1-IRF(ETS:IRF)/Bcell-PU.1-ChIP-Seq(GSE21512)/Homer	MGGAAGTGAAAC	1	-1.537	0.3556	242	11.72	5202.9	11.15	1823	41493.1	1.05867	0.411618	Lo_AtrxKO_266	-0.082248	1	Lo_AtrxKO	Not significant	PU.1-IRF(ETS:IRF)
PGR(NR)/EndoStromal-PGR-ChIP-Seq(GSE69539)/Homer	AAGAACATWHTGTTC	1	-1.518	0.3612	43	2.08	855.1	1.83	2022	45840.9	1.14005	0.402311	Lo_AtrxKO_267	-0.189096	1	Lo_AtrxKO	Not significant	PGR(NR)
Rfx1(HTH)/NPC-H3K4me1-ChIP-Seq(GSE16256)/Homer	KGTTGCCATGGCAA	1	-1.505	0.3646	38	1.84	750	1.61	2027	45946	1.14846	0.421202	Lo_AtrxKO_268	-0.199702	1	Lo_AtrxKO	Not significant	RFX1(HTH)
PRDM15(Zf)/ESC-Prdm15-ChIP-Seq(GSE73694)/Homer	YCCDNTCCAGGTTTT	1	-1.439	0.3878	199	9.64	4274.5	9.16	1866	42421.5	1.05838	0.459132	Lo_AtrxKO_269	-0.0818594	1	Lo_AtrxKO	Not significant	PRDM15(ZF)
HRE(HSF)/HepG2-HSF1-ChIP-Seq(GSE31477)/Homer	BSTTCTRGAABVTTCYAGAA	1	-1.404	0.4002	26	1.26	505.9	1.08	2039	46190.1	1.16423	0.447427	Lo_AtrxKO_270	-0.219381	1	Lo_AtrxKO	Not significant	HRE(HSF)
Duxbl(Homeobox)/NIH3T3-Duxbl.HA-ChIP-Seq(GSE119782)/Homer	TAAYCYAATCAA	1	-1.402	0.4002	11	0.53	194.2	0.42	2054	46501.8	1.28237	0.38377	Lo_AtrxKO_271	-0.358811	1	Lo_AtrxKO	Not significant	DUXBL(HOMEOBOX)
RORg(NR)/Liver-Rorc-ChIP-Seq(GSE101115)/Homer	WAABTAGGTCAV	1	-1.391	0.4027	16	0.77	297.9	0.64	2049	46398.1	1.21621	0.399994	Lo_AtrxKO_272	-0.28239	1	Lo_AtrxKO	Not significant	RORG(NR)
PRDM1(Zf)/Hela-PRDM1-ChIP-Seq(GSE31477)/Homer	ACTTTCACTTTC	1	-1.348	0.4185	94	4.55	1981.2	4.25	1971	44714.8	1.07638	0.503542	Lo_AtrxKO_273	-0.106183	1	Lo_AtrxKO	Not significant	PRDM1(ZF)
Nkx2.1(Homeobox)/LungAC-Nkx2.1-ChIP-Seq(GSE43252)/Homer	RSCACTYRAG	1	-1.347	0.4185	570	27.6	12574.7	26.95	1495	34121.3	1.03457	0.51002	Lo_AtrxKO_274	-0.049037	1	Lo_AtrxKO	Not significant	NKX2.1(HOMEOBOX)
LXRE(NR) DR4/RAW-LXRb.biotin-ChIP-Seq(GSE21512)/Homer	RGGTTACTANAGGTCA	1	-1.305	0.434	11	0.53	199.2	0.43	2054	46496.8	1.25005	0.488487	Lo_AtrxKO_275	-0.321981	1	Lo_AtrxKO	Not significant	LXRE(NR) DR4
Ap4(bHLH)/AML-Tfap4-ChIP-Seq(GSE45738)/Homer	NAHCAGCTGD	1	-1.301	0.434	271	13.12	5906.1	12.66	1794	40789.9	1.04327	0.520711	Lo_AtrxKO_276	-0.0611191	1	Lo_AtrxKO	Not significant	AP4(BHLH)
Myf5(bHLH)/GM-Myf5-ChIP-Seq(GSE24852)/Homer	BAACAGCTGT	1	-1.225	0.4667	155	7.51	3349.1	7.18	1910	43346.9	1.05034	0.57127	Lo_AtrxKO_277	-0.0708509	1	Lo_AtrxKO	Not significant	MYF5(BHLH)
Gata6(Zf)/HUG1N-GATA6-ChIP-Seq(GSE51936)/Homer	YCTTATCTBN	1	-1.218	0.4682	158	7.65	3417.4	7.33	1907	43278.6	1.04926	0.574822	Lo_AtrxKO_278	-0.0693744	1	Lo_AtrxKO	Not significant	GATA6(ZF)
Bapx1(Homeobox)/VertebralCol-Bapx1-ChIP-Seq(GSE36672)/Homer	TTRAGTGSYK	1	-1.215	0.4682	417	20.19	9193.8	19.71	1648	37502.2	1.03214	0.571911	Lo_AtrxKO_279	-0.0456451	1	Lo_AtrxKO	Not significant	BAPX1(HOMEOBOX)
Twist(bHLH)/HMLE-TWIST1-ChIP-Seq(Chang_et_al)/Homer	VCAKCTGGNNNCCAGMTGBN	1	-1.201	0.473	31	1.5	630.9	1.35	2034	46065.1	1.11281	0.559071	Lo_AtrxKO_280	-0.154211	1	Lo_AtrxKO	Not significant	TWIST(BHLH)
Pbx3(Homeobox)/GM12878-PBX3-ChIP-Seq(GSE32465)/Homer	SCTGTCAMTCAN	1	-1.189	0.4768	47	2.28	978.3	2.1	2018	45717.7	1.0884	0.582656	Lo_AtrxKO_281	-0.12221	1	Lo_AtrxKO	Not significant	PBX3(HOMEOBOX)
PU.1:IRF8(ETS:IRF)/pDC-Irf8-ChIP-Seq(GSE66899)/Homer	GGAAGTGAAAST	1	-1.161	0.4888	34	1.65	699.6	1.5	2031	45996.4	1.10063	0.578916	Lo_AtrxKO_282	-0.138335	1	Lo_AtrxKO	Not significant	PU.1:IRF8(ETS:IRF)
PBX1(Homeobox)/MCF7-PBX1-ChIP-Seq(GSE28007)/Homer	GSCTGTCACTCA	1	-1.134	0.5005	18	0.87	358	0.77	2047	46338	1.13817	0.60553	Lo_AtrxKO_283	-0.186722	1	Lo_AtrxKO	Not significant	PBX1(HOMEOBOX)
Hoxb4(Homeobox)/ES-Hoxb4-ChIP-Seq(GSE34014)/Homer	TGATTRATGGCY	1	-1.126	0.5023	30	1.45	616.7	1.32	2035	46079.3	1.10151	0.622321	Lo_AtrxKO_284	-0.139484	1	Lo_AtrxKO	Not significant	HOXB4(HOMEOBOX)
Barx1(Homeobox)/Stomach-Barx1.3xFlag-ChIP-Seq(GSE69483)/Homer	AAACMATTAN	1	-1.125	0.5023	79	3.83	1689.8	3.62	1986	45006.2	1.05946	0.630192	Lo_AtrxKO_285	-0.0833302	1	Lo_AtrxKO	Not significant	BARX1(HOMEOBOX)
FOXA1:AR(Forkhead NR)/LNCAP-AR-ChIP-Seq(GSE27824)/Homer	AGTAAACAAAAAAGAACAND	1	-1.111	0.5064	9	0.44	168.4	0.36	2056	46527.6	1.20945	0.571278	Lo_AtrxKO_286	-0.274351	1	Lo_AtrxKO	Not significant	FOXA1:AR(FORKHEAD NR)
NFkB-p65-Rel(RHD)/ThioMac-LPS-Expression(GSE23622)/Homer	GGAAATTCCC	1	-1.111	0.5064	11	0.53	210.1	0.45	2054	46485.9	1.18492	0.50499	Lo_AtrxKO_287	-0.244784	1	Lo_AtrxKO	Not significant	NFKB-P65-REL(RHD)
RORa(NR)/Liver-Rora-ChIP-Seq(GSE101115)/Homer	AAWCTAGGTCARDNN	1	-1.098	0.5095	24	1.16	489.2	1.05	2041	46206.8	1.11068	0.581335	Lo_AtrxKO_288	-0.151439	1	Lo_AtrxKO	Not significant	RORA(NR)
E2F1(E2F)/Hela-E2F1-ChIP-Seq(GSE22478)/Homer	CWGGCGGGAA	1	-1.067	0.524	24	1.16	492.1	1.05	2041	46203.9	1.10406	0.583319	Lo_AtrxKO_289	-0.142821	1	Lo_AtrxKO	Not significant	E2F1(E2F)
AMYB(HTH)/Testes-AMYB-ChIP-Seq(GSE44588)/Homer	TGGCAGTTGG	1	-1.056	0.5276	307	14.87	6785.9	14.55	1758	39910.1	1.02706	0.678421	Lo_AtrxKO_290	-0.0385173	1	Lo_AtrxKO	Not significant	AMYB(HTH)
E2F7(E2F)/Hela-E2F7-ChIP-Seq(GSE32673)/Homer	VDTTTCCCGCCA	1	-1.036	0.5364	12	0.58	236.4	0.51	2053	46459.6	1.14874	0.633156	Lo_AtrxKO_291	-0.200047	1	Lo_AtrxKO	Not significant	E2F7(E2F)
ZNF264(Zf)/HEK293-ZNF264.GFP-ChIP-Seq(GSE58341)/Homer	RGGGCACTAACY	1	-1.035	0.5364	124	6	2704.7	5.8	1941	43991.3	1.03907	0.665234	Lo_AtrxKO_292	-0.0552897	1	Lo_AtrxKO	Not significant	ZNF264(ZF)
ZNF143|STAF(Zf)/CUTLL-ZNF143-ChIP-Seq(GSE29600)/Homer	ATTTCCCAGVAKSCY	1	-1.022	0.5404	60	2.91	1287.2	2.76	2005	45408.8	1.05568	0.680332	Lo_AtrxKO_293	-0.0781678	1	Lo_AtrxKO	Not significant	ZNF143|STAF(ZF)
Tbr1(T-box)/Cortex-Tbr1-ChIP-Seq(GSE71384)/Homer	AAGGTGTKAA	1	-1.001	0.5499	273	13.22	6042.1	12.95	1792	40653.9	1.02504	0.712579	Lo_AtrxKO_294	-0.035674	1	Lo_AtrxKO	Not significant	TBR1(T-BOX)
PRDM14(Zf)/H1-PRDM14-ChIP-Seq(GSE22767)/Homer	RGGTCTCTAACY	1	-0.9946	0.5517	56	2.71	1203.9	2.58	2009	45492.1	1.0533	0.670948	Lo_AtrxKO_295	-0.0749216	1	Lo_AtrxKO	Not significant	PRDM14(ZF)
GATA:SCL(Zf bHLH)/Ter119-SCL-ChIP-Seq(GSE18720)/Homer	CRGCTGBNGNSNNSAGATAA	1	-0.9816	0.557	21	1.02	435.5	0.93	2044	46260.5	1.09134	0.641186	Lo_AtrxKO_296	-0.126102	1	Lo_AtrxKO	Not significant	GATA:SCL(ZF BHLH)
SF1(NR)/H295R-Nr5a1-ChIP-Seq(GSE44220)/Homer	CAAGGHCANV	1	-0.9477	0.5743	89	4.31	1944	4.17	1976	44752	1.03686	0.735624	Lo_AtrxKO_297	-0.0522182	1	Lo_AtrxKO	Not significant	SF1(NR)
Zic3(Zf)/mES-Zic3-ChIP-Seq(GSE37889)/Homer	GGCCYCCTGCTGDGH	1	-0.9277	0.5839	126	6.1	2774.6	5.95	1939	43921.4	1.02865	0.739477	Lo_AtrxKO_298	-0.0407552	1	Lo_AtrxKO	Not significant	ZIC3(ZF)
GATA3(Zf) DR8/iTreg-Gata3-ChIP-Seq(GSE20898)/Homer	AGATSTNDNNDSAGATAASN	1	-0.9188	0.5872	10	0.48	201.8	0.43	2055	46494.2	1.12116	0.730517	Lo_AtrxKO_299	-0.164986	1	Lo_AtrxKO	Not significant	GATA3(ZF) DR8
Pknox1(Homeobox)/ES-Prep1-ChIP-Seq(GSE63282)/Homer	SCTGTCAVTCAV	1	-0.9058	0.5929	44	2.13	951.8	2.04	2021	45744.2	1.04635	0.75035	Lo_AtrxKO_300	-0.0653646	1	Lo_AtrxKO	Not significant	PKNOX1(HOMEOBOX)
MyoD(bHLH)/Myotube-MyoD-ChIP-Seq(GSE21614)/Homer	RRCAGCTGYTSY	1	-0.8924	0.5989	169	8.18	3746.9	8.03	1896	42949.1	1.02172	0.772223	Lo_AtrxKO_301	-0.0309947	1	Lo_AtrxKO	Not significant	MYOD(BHLH)
Six1(Homeobox)/Myoblast-Six1-ChIP-Chip(GSE20150)/Homer	GKVTCADRTTWC	1	-0.8734	0.6083	40	1.94	867.5	1.86	2025	45828.5	1.04352	0.802634	Lo_AtrxKO_302	-0.0614594	1	Lo_AtrxKO	Not significant	SIX1(HOMEOBOX)
Mef2b(MADS)/HEK293-Mef2b.V5-ChIP-Seq(GSE67450)/Homer	GCTATTTTTGGM	1	-0.865	0.6114	131	6.34	2902.5	6.22	1934	43793.5	1.022	0.81587	Lo_AtrxKO_303	-0.0313997	1	Lo_AtrxKO	Not significant	MEF2B(MADS)
Pdx1(Homeobox)/Islet-Pdx1-ChIP-Seq(SRA008281)/Homer	YCATYAATCA	1	-0.8344	0.6283	155	7.51	3449.4	7.39	1910	43246.6	1.01744	0.829844	Lo_AtrxKO_304	-0.0249369	1	Lo_AtrxKO	Not significant	PDX1(HOMEOBOX)
GATA(Zf) IR3/iTreg-Gata3-ChIP-Seq(GSE20898)/Homer	NNNNNBAGATAWYATCTVHN	1	-0.8246	0.6325	20	0.97	429.5	0.92	2045	46266.5	1.05351	0.813493	Lo_AtrxKO_305	-0.075209	1	Lo_AtrxKO	Not significant	GATA(ZF) IR3
E2F4(E2F)/K562-E2F4-ChIP-Seq(GSE31477)/Homer	GGCGGGAAAH	1	-0.8113	0.6388	50	2.42	1100.2	2.36	2015	45595.8	1.02837	0.824012	Lo_AtrxKO_306	-0.0403553	1	Lo_AtrxKO	Not significant	E2F4(E2F)
IRF4(IRF)/GM12878-IRF4-ChIP-Seq(GSE32465)/Homer	ACTGAAACCA	1	-0.7974	0.6457	73	3.54	1618.2	3.47	1992	45077.8	1.02085	0.853653	Lo_AtrxKO_307	-0.0297779	1	Lo_AtrxKO	Not significant	IRF4(IRF)
Gata4(Zf)/Heart-Gata4-ChIP-Seq(GSE35151)/Homer	NBWGATAAGR	1	-0.7352	0.6848	172	8.33	3863	8.28	1893	42833	1.00747	0.90261	Lo_AtrxKO_308	-0.0107352	1	Lo_AtrxKO	Not significant	GATA4(ZF)
Olig2(bHLH)/Neuron-Olig2-ChIP-Seq(GSE30882)/Homer	RCCATMTGTT	1	-0.7316	0.6851	385	18.64	8670.4	18.59	1680	38025.6	1.00505	0.930877	Lo_AtrxKO_309	-0.00726967	1	Lo_AtrxKO	Not significant	OLIG2(BHLH)
Brn1(POU Homeobox)/NPC-Brn1-ChIP-Seq(GSE35496)/Homer	TATGCWAATBAV	1	-0.7282	0.6852	44	2.13	980.5	2.1	2021	45715.5	1.01508	0.875477	Lo_AtrxKO_310	-0.0216	1	Lo_AtrxKO	Not significant	BRN1(POU HOMEOBOX)
Meis1(Homeobox)/MastCells-Meis1-ChIP-Seq(GSE48085)/Homer	VGCTGWCAVB	1	-0.7144	0.6925	348	16.85	7843.3	16.81	1717	38852.7	1.00399	0.952033	Lo_AtrxKO_311	-0.00575134	1	Lo_AtrxKO	Not significant	MEIS1(HOMEOBOX)
HNF6(Homeobox)/Liver-Hnf6-ChIP-Seq(ERP000394)/Homer	NTATYGATCH	1	-0.6998	0.7005	75	3.63	1685.6	3.61	1990	45010.4	1.00639	0.951916	Lo_AtrxKO_312	-0.00919024	1	Lo_AtrxKO	Not significant	HNF6(HOMEOBOX)
Isl1(Homeobox)/Neuron-Isl1-ChIP-Seq(GSE31456)/Homer	CTAATKGV	1	-0.6908	0.7045	356	17.24	8035.3	17.22	1709	38660.7	1.00225	0.976235	Lo_AtrxKO_313	-0.00324072	1	Lo_AtrxKO	Not significant	ISL1(HOMEOBOX)
Tcf21(bHLH)/ArterySmoothMuscle-Tcf21-ChIP-Seq(GSE61369)/Homer	NAACAGCTGG	1	-0.6803	0.7097	210	10.17	4741	10.16	1855	41955	1.00182	0.970307	Lo_AtrxKO_314	-0.0026215	1	Lo_AtrxKO	Not significant	TCF21(BHLH)
OCT:OCT(POU Homeobox)/NPC-Brn1-ChIP-Seq(GSE35496)/Homer	ATGAATATTCATGAG	1	-0.6782	0.7097	1	0.05	16.2	0.03	2064	46679.8	1.39606	0.520855	Lo_AtrxKO_315	-0.481362	1	Lo_AtrxKO	Not significant	OCT:OCT(POU HOMEOBOX)
BMYB(HTH)/Hela-BMYB-ChIP-Seq(GSE27030)/Homer	NHAACBGYYV	1	-0.6733	0.7102	290	14.04	6552.2	14.04	1775	40143.8	1.00099	0.974182	Lo_AtrxKO_316	-0.00143167	1	Lo_AtrxKO	Not significant	BMYB(HTH)
ZNF382(Zf)/HEK293-ZNF382.GFP-ChIP-Seq(GSE58341)/Homer	GNCTGTASTRNTGBCTCHTT	1	-0.669	0.711	5	0.24	107.6	0.23	2060	46588.4	1.05092	0.814596	Lo_AtrxKO_317	-0.0716484	1	Lo_AtrxKO	Not significant	ZNF382(ZF)
HOXA1(Homeobox)/mES-Hoxa1-ChIP-Seq(SRP084292)/Homer	TGATKGATGR	1	-0.6599	0.7152	37	1.79	834.9	1.79	2028	45861.1	1.00218	0.932501	Lo_AtrxKO_318	-0.00313517	1	Lo_AtrxKO	Not significant	HOXA1(HOMEOBOX)
Nkx2.2(Homeobox)/NPC-Nkx2.2-ChIP-Seq(GSE61673)/Homer	BTBRAGTGSN	1	-0.6541	0.7171	377	18.26	8528.4	18.28	1688	38167.6	0.999531	1	Lo_AtrxKO_319	0.000677014	1	Lo_AtrxKO	Not significant	NKX2.2(HOMEOBOX)
IRF:BATF(IRF:bZIP)/pDC-Irf8-ChIP-Seq(GSE66899)/Homer	CTTTCANTATGACTV	1	-0.6466	0.7203	17	0.82	382.4	0.82	2048	46313.6	1.00533	0.900898	Lo_AtrxKO_320	-0.00767241	1	Lo_AtrxKO	Not significant	IRF:BATF(IRF:BZIP)
Zic(Zf)/Cerebellum-ZIC1.2-ChIP-Seq(GSE60731)/Homer	CCTGCTGAGH	1	-0.6335	0.7275	165	7.99	3741.4	8.02	1900	42954.6	0.997025	1	Lo_AtrxKO_321	0.00429897	1	Lo_AtrxKO	Not significant	ZIC(ZF)
RORgt(NR)/EL4-RORgt.Flag-ChIP-Seq(GSE56019)/Homer	AAYTAGGTCA	1	-0.6333	0.7275	20	0.97	452.6	0.97	2045	46243.4	0.999245	1	Lo_AtrxKO_322	0.00108995	1	Lo_AtrxKO	Not significant	RORGT(NR)
RORgt(NR)/EL4-RORgt.Flag-ChIP-Seq(GSE56019)/Homer	AAYTAGGTCA	1	-0.6333	0.7275	20	0.97	452.6	0.97	2045	46243.4	0.999245	1	Lo_AtrxKO_323	0.00108995	1	Lo_AtrxKO	Not significant	RORGT(NR)
X-box(HTH)/NPC-H3K4me1-ChIP-Seq(GSE16256)/Homer	GGTTGCCATGGCAA	1	-0.6058	0.741	18	0.87	410.7	0.88	2047	46285.3	0.990999	1	Lo_AtrxKO_324	0.0130451	1	Lo_AtrxKO	Not significant	X-BOX(HTH)
NFAT(RHD)/Jurkat-NFATC1-ChIP-Seq(Jolma_et_al.)/Homer	ATTTTCCATT	1	-0.6033	0.741	157	7.6	3571.6	7.66	1908	43124.4	0.993531	0.966269	Lo_AtrxKO_325	0.00936274	1	Lo_AtrxKO	Not significant	NFAT(RHD)
Gata1(Zf)/K562-GATA1-ChIP-Seq(GSE18829)/Homer	SAGATAAGRV	1	-0.6016	0.741	96	4.65	2187.5	4.69	1969	44508.5	0.99202	1	Lo_AtrxKO_326	0.0115589	1	Lo_AtrxKO	Not significant	GATA1(ZF)
EBF2(EBF)/BrownAdipose-EBF2-ChIP-Seq(GSE97114)/Homer	NABTCCCWDGGGAVH	1	-0.5831	0.751	176	8.52	4011	8.6	1889	42685	0.991524	0.96798	Lo_AtrxKO_327	0.0122801	1	Lo_AtrxKO	Not significant	EBF2(EBF)
Mouse_Recombination_Hotspot(Zf)/Testis-DMC1-ChIP-Seq(GSE24438)/Homer	ACTYKNATTCGTGNTACTTC	1	-0.5593	0.7668	9	0.44	208.1	0.45	2056	46487.9	0.977884	1	Lo_AtrxKO_328	0.0322651	1	Lo_AtrxKO	Not significant	MOUSE_RECOMBINATION_HOTSPOT(ZF)
Tbox:Smad(T-box MAD)/ESCd5-Smad2_3-ChIP-Seq(GSE29422)/Homer	AGGTGHCAGACA	1	-0.5552	0.7676	33	1.6	762	1.63	2032	45934	0.97897	1	Lo_AtrxKO_329	0.030663	1	Lo_AtrxKO	Not significant	TBOX:SMAD(T-BOX MAD)
Arnt:Ahr(bHLH)/MCF7-Arnt-ChIP-Seq(Lo_et_al.)/Homer	TBGCACGCAA	1	-0.5551	0.7676	98	4.75	2247.5	4.82	1967	44448.5	0.985324	0.958076	Lo_AtrxKO_330	0.0213297	1	Lo_AtrxKO	Not significant	ARNT:AHR(BHLH)
Pit1(Homeobox)/GCrat-Pit1-ChIP-Seq(GSE58009)/Homer	ATGMATATDC	1	-0.5359	0.7779	151	7.31	3461.6	7.42	1914	43234.4	0.985343	0.897554	Lo_AtrxKO_331	0.0213016	1	Lo_AtrxKO	Not significant	PIT1(HOMEOBOX)
ETS:E-box(ETS bHLH)/HPC7-Scl-ChIP-Seq(GSE22178)/Homer	AGGAARCAGCTG	1	-0.5243	0.7846	16	0.77	375.1	0.8	2049	46320.9	0.964291	1	Lo_AtrxKO_332	0.0524601	1	Lo_AtrxKO	Not significant	ETS:E-BOX(ETS BHLH)
Pitx1:Ebox(Homeobox bHLH)/Hindlimb-Pitx1-ChIP-Seq(GSE41591)/Homer	YTAATTRAWWCCAGATGT	1	-0.5235	0.7846	29	1.4	676.1	1.45	2036	46019.9	0.969516	1	Lo_AtrxKO_333	0.0446635	1	Lo_AtrxKO	Not significant	PITX1:EBOX(HOMEOBOX BHLH)
Oct11(POU Homeobox)/NCIH1048-POU2F3-ChIP-seq(GSE115123)/Homer	GATTTGCATA	1	-0.5203	0.7846	44	2.13	1022.8	2.19	2021	45673.2	0.972203	0.9387	Lo_AtrxKO_334	0.0406701	1	Lo_AtrxKO	Not significant	OCT11(POU HOMEOBOX)
Phox2b(Homeobox)/CLBGA-PHOX2B-ChIP-Seq(GSE90683)/Homer	TTAATTNAATTA	1	-0.4855	0.8083	23	1.11	544.3	1.17	2042	46151.7	0.95504	0.916589	Lo_AtrxKO_335	0.0663673	1	Lo_AtrxKO	Not significant	PHOX2B(HOMEOBOX)
PSE(SNAPc)/K562-mStart-Seq/Homer	WAVTCACCMTAASYDAAAAG	1	-0.4708	0.8178	78	3.78	1817.5	3.9	1987	44878.5	0.969305	0.861398	Lo_AtrxKO_336	0.0449768	1	Lo_AtrxKO	Not significant	PSE(SNAPC)
Oct4:Sox17(POU Homeobox HMG)/F9-Sox17-ChIP-Seq(GSE44553)/Homer	CCATTGTATGCAAAT	1	-0.466	0.8193	19	0.92	454.6	0.97	2046	46241.4	0.944603	0.9088	Lo_AtrxKO_337	0.0822193	1	Lo_AtrxKO	Not significant	OCT4:SOX17(POU HOMEOBOX HMG)
Lhx1(Homeobox)/EmbryoCarcinoma-Lhx1-ChIP-Seq(GSE70957)/Homer	NNYTAATTAR	1	-0.4406	0.8379	178	8.62	4121	8.83	1887	42575	0.974541	0.781339	Lo_AtrxKO_338	0.0372051	1	Lo_AtrxKO	Not significant	LHX1(HOMEOBOX)
PRDM10(Zf)/HEK293-PRDM10.eGFP-ChIP-Seq(Encode)/Homer	TGGTACATTCCA	1	-0.4374	0.8381	113	5.47	2633	5.64	1952	44063	0.968773	0.807257	Lo_AtrxKO_339	0.0457701	1	Lo_AtrxKO	Not significant	PRDM10(ZF)
ZNF7(Zf)/HepG2-ZNF7.Flag-ChIP-Seq(Encode)/Homer	CTGCCWVCTTTTRTA	1	-0.436	0.8381	86	4.16	2013.4	4.32	1979	44682.6	0.964408	0.82452	Lo_AtrxKO_340	0.0522837	1	Lo_AtrxKO	Not significant	ZNF7(ZF)
OCT:OCT(POU Homeobox IR1)/NPC-Brn2-ChIP-Seq(GSE35496)/Homer	ATGAATWATTCATGA	1	-0.4326	0.8381	2	0.1	50.1	0.11	2063	46645.9	0.902623	1	Lo_AtrxKO_341	0.147804	1	Lo_AtrxKO	Not significant	OCT:OCT(POU HOMEOBOX IR1)
Srebp2(bHLH)/HepG2-Srebp2-ChIP-Seq(GSE31477)/Homer	CGGTCACSCCAC	1	-0.4296	0.8381	22	1.07	531.9	1.14	2043	46164.1	0.934606	0.832359	Lo_AtrxKO_342	0.0975694	1	Lo_AtrxKO	Not significant	SREBP2(BHLH)
ZNF415(Zf)/HEK293-ZNF415.GFP-ChIP-Seq(GSE58341)/Homer	GRTGMTRGAGCC	1	-0.4004	0.8596	93	4.5	2188.6	4.69	1972	44507.4	0.959051	0.749366	Lo_AtrxKO_343	0.06032	1	Lo_AtrxKO	Not significant	ZNF415(ZF)
EBNA1(EBV-virus)/Raji-EBNA1-ChIP-Seq(GSE30709)/Homer	GGYAGCAYDTGCTDCCCNNN	1	-0.386	0.8695	2	0.1	54	0.12	2063	46642	0.837364	1	Lo_AtrxKO_344	0.256074	1	Lo_AtrxKO	Not significant	EBNA1(EBV-VIRUS)
E2F(E2F)/Hela-CellCycle-Expression/Homer	TTSGCGCGAAAA	1	-0.3823	0.8702	4	0.19	105.6	0.23	2061	46590.4	0.856277	1	Lo_AtrxKO_345	0.22385	1	Lo_AtrxKO	Not significant	E2F(E2F)
HIF2a(bHLH)/785_O-HIF2a-ChIP-Seq(GSE34871)/Homer	GCACGTACCC	1	-0.3729	0.8758	53	2.57	1271.7	2.73	2012	45424.3	0.940917	0.72945	Lo_AtrxKO_346	0.0878601	1	Lo_AtrxKO	Not significant	HIF2A(BHLH)
Mef2c(MADS)/GM12878-Mef2c-ChIP-Seq(GSE32465)/Homer	DCYAAAAATAGM	1	-0.3724	0.8758	59	2.86	1411.9	3.03	2006	45284.1	0.943328	0.742187	Lo_AtrxKO_347	0.0841681	1	Lo_AtrxKO	Not significant	MEF2C(MADS)
EBF1(EBF)/Near-E2A-ChIP-Seq(GSE21512)/Homer	GTCCCCWGGGGA	1	-0.372	0.8758	216	10.46	5028.4	10.78	1849	41667.6	0.968023	0.689728	Lo_AtrxKO_348	0.0468873	1	Lo_AtrxKO	Not significant	EBF1(EBF)
Six2(Homeobox)/NephronProgenitor-Six2-ChIP-Seq(GSE39837)/Homer	GWAAYHTGAKMC	1	-0.3604	0.8793	156	7.55	3658.5	7.84	1909	43037.5	0.961308	0.675441	Lo_AtrxKO_349	0.0569291	1	Lo_AtrxKO	Not significant	SIX2(HOMEOBOX)
PAX5(Paired Homeobox) condensed/GM12878-PAX5-ChIP-Seq(GSE32465)/Homer	GTCACGCTCSCTGM	1	-0.354	0.8823	15	0.73	379.5	0.81	2050	46316.5	0.89302	0.801417	Lo_AtrxKO_350	0.163235	1	Lo_AtrxKO	Not significant	PAX5(PAIRED HOMEOBOX) CONDENSED
bZIP:IRF(bZIP IRF)/Th17-BatF-ChIP-Seq(GSE39756)/Homer	NAGTTTCABTHTGACTNW	1	-0.3516	0.8823	58	2.81	1395.9	2.99	2007	45300.1	0.937833	0.691622	Lo_AtrxKO_351	0.0925972	1	Lo_AtrxKO	Not significant	BZIP:IRF(BZIP IRF)
OCT4-SOX2-TCF-NANOG(POU Homeobox HMG)/mES-Oct4-ChIP-Seq(GSE11431)/Homer	ATTTGCATAACAATG	1	-0.3453	0.885	20	0.97	501.5	1.08	2045	46194.5	0.900857	0.742963	Lo_AtrxKO_352	0.150629	1	Lo_AtrxKO	Not significant	OCT4-SOX2-TCF-NANOG(POU HOMEOBOX HMG)
Ronin(THAP)/ES-Thap11-ChIP-Seq(GSE51522)/Homer	RACTACAACTCCCAGVAKGC	1	-0.342	0.8855	3	0.15	83.4	0.18	2062	46612.6	0.813149	1	Lo_AtrxKO_353	0.298409	1	Lo_AtrxKO	Not significant	RONIN(THAP)
NRF(NRF)/Promoter/Homer	STGCGCATGCGC	1	-0.3386	0.886	15	0.73	382.5	0.82	2050	46313.5	0.885959	0.801726	Lo_AtrxKO_354	0.174688	1	Lo_AtrxKO	Not significant	NRF(NRF)
Bcl11a(Zf)/HSPC-BCL11A-ChIP-Seq(GSE104676)/Homer	TYTGACCASWRG	1	-0.3361	0.886	141	6.83	3326.1	7.13	1924	43369.9	0.95558	0.661634	Lo_AtrxKO_355	0.0655511	1	Lo_AtrxKO	Not significant	BCL11A(ZF)
RUNX-AML(Runt)/CD4+-PolII-ChIP-Seq(Barski_et_al.)/Homer	GCTGTGGTTW	1	-0.3278	0.8906	133	6.44	3146.4	6.74	1932	43549.6	0.952829	0.653349	Lo_AtrxKO_356	0.0697115	1	Lo_AtrxKO	Not significant	RUNX-AML(RUNT)
GRE(NR) IR3/RAW264.7-GRE-ChIP-Seq(Unpublished)/Homer	VAGRACAKWCTGTYC	1	-0.3253	0.8906	36	1.74	887.4	1.9	2029	45808.6	0.9159	0.679875	Lo_AtrxKO_357	0.126738	1	Lo_AtrxKO	Not significant	GRE(NR) IR3
ZNF317(Zf)/HEK293-ZNF317.GFP-ChIP-Seq(GSE58341)/Homer	GTCWGCTGTYYCTCT	1	-0.3223	0.8906	12	0.58	313	0.67	2053	46383	0.866177	0.781476	Lo_AtrxKO_358	0.207266	1	Lo_AtrxKO	Not significant	ZNF317(ZF)
GATA(Zf) IR4/iTreg-Gata3-ChIP-Seq(GSE20898)/Homer	NAGATWNBNATCTNN	1	-0.3208	0.8906	10	0.48	263.4	0.56	2055	46432.6	0.857818	0.763282	Lo_AtrxKO_359	0.221256	1	Lo_AtrxKO	Not significant	GATA(ZF) IR4
p53(p53)/mES-cMyc-ChIP-Seq(GSE11431)/Homer	ACATGCCCGGGCAT	1	-0.3196	0.8906	2	0.1	59	0.13	2063	46637	0.766319	1	Lo_AtrxKO_360	0.383984	1	Lo_AtrxKO	Not significant	P53(P53)
Pax7(Paired Homeobox) longest/Myoblast-Pax7-ChIP-Seq(GSE25064)/Homer	NTAATTDGCYAATTANNWWD	1	-0.3078	0.8959	2	0.1	59.8	0.13	2063	46636.2	0.756054	1	Lo_AtrxKO_361	0.403439	1	Lo_AtrxKO	Not significant	PAX7(PAIRED HOMEOBOX) LONGEST
Oct6(POU Homeobox)/NPC-Pou3f1-ChIP-Seq(GSE35496)/Homer	WATGCAAATGAG	1	-0.3043	0.8966	56	2.71	1366.2	2.93	2009	45329.8	0.924863	0.639697	Lo_AtrxKO_362	0.112688	1	Lo_AtrxKO	Not significant	OCT6(POU HOMEOBOX)
PAX6(Paired Homeobox)/Forebrain-Pax6-ChIP-Seq(GSE66961)/Homer	NGTGTTCAVTSAAGCGKAAA	1	-0.3014	0.8967	12	0.58	316.6	0.68	2053	46379.4	0.856262	0.681602	Lo_AtrxKO_363	0.223876	1	Lo_AtrxKO	Not significant	PAX6(PAIRED HOMEOBOX)
Srebp1a(bHLH)/HepG2-Srebp1a-ChIP-Seq(GSE31477)/Homer	RTCACSCCAY	1	-0.2987	0.8967	33	1.6	824.7	1.77	2032	45871.3	0.903307	0.668404	Lo_AtrxKO_364	0.146712	1	Lo_AtrxKO	Not significant	SREBP1A(BHLH)
SCL(bHLH)/HPC7-Scl-ChIP-Seq(GSE13511)/Homer	AVCAGCTG	1	-0.2893	0.9027	936	45.33	21478.5	46.04	1129	25217.5	0.973375	0.557534	Lo_AtrxKO_365	0.038933	1	Lo_AtrxKO	Not significant	SCL(BHLH)
ZBTB12(Zf)/HEK293-ZBTB12.GFP-ChIP-Seq(GSE58341)/Homer	NGNTCTAGAACCNGV	1	-0.2881	0.9027	55	2.66	1349.5	2.89	2010	45346.5	0.91947	0.590879	Lo_AtrxKO_366	0.121126	1	Lo_AtrxKO	Not significant	ZBTB12(ZF)
Rbpj1(?)/Panc1-Rbpj1-ChIP-Seq(GSE47459)/Homer	HTTTCCCASG	1	-0.2868	0.9027	265	12.83	6213.8	13.32	1800	40482.2	0.959136	0.551108	Lo_AtrxKO_367	0.0601927	1	Lo_AtrxKO	Not significant	RBPJ1(?)
CTCF-SatelliteElement(Zf?)/CD4+-CTCF-ChIP-Seq(Barski_et_al.)/Homer	TGCAGTTCCMVNWRTGGCCA	1	-0.2856	0.9027	2	0.1	61.9	0.13	2063	46634.1	0.730371	1	Lo_AtrxKO_368	0.453298	1	Lo_AtrxKO	Not significant	CTCF-SATELLITEELEMENT(ZF?)
Six4(Homeobox)/MCF7-SIX4-ChIP-Seq(Encode)/Homer	TGWAAYCTGABACCB	1	-0.2785	0.9027	6	0.29	169.1	0.36	2059	46526.9	0.80178	0.849511	Lo_AtrxKO_369	0.318721	1	Lo_AtrxKO	Not significant	SIX4(HOMEOBOX)
Pit1+1bp(Homeobox)/GCrat-Pit1-ChIP-Seq(GSE58009)/Homer	ATGCATAATTCA	1	-0.2704	0.9074	43	2.08	1072.4	2.3	2022	45623.6	0.904732	0.598126	Lo_AtrxKO_370	0.144437	1	Lo_AtrxKO	Not significant	PIT1+1BP(HOMEOBOX)
CRX(Homeobox)/Retina-Crx-ChIP-Seq(GSE20012)/Homer	GCTAATCC	1	-0.2586	0.9157	398	19.27	9287.1	19.91	1667	37408.9	0.961706	0.516841	Lo_AtrxKO_371	0.0563323	1	Lo_AtrxKO	Not significant	CRX(HOMEOBOX)
Gata2(Zf)/K562-GATA2-ChIP-Seq(GSE18829)/Homer	BBCTTATCTS	1	-0.2504	0.9208	100	4.84	2424.3	5.2	1965	44271.7	0.929346	0.509628	Lo_AtrxKO_372	0.105713	1	Lo_AtrxKO	Not significant	GATA2(ZF)
NeuroD1(bHLH)/Islet-NeuroD1-ChIP-Seq(GSE30298)/Homer	GCCATCTGTT	1	-0.2403	0.9276	159	7.7	3805.1	8.16	1906	42890.9	0.940315	0.484443	Lo_AtrxKO_373	0.0887841	1	Lo_AtrxKO	Not significant	NEUROD1(BHLH)
Brn2(POU Homeobox)/NPC-Brn2-ChIP-Seq(GSE35496)/Homer	ATGAATATTC	1	-0.2387	0.9276	10	0.48	279.4	0.6	2055	46416.6	0.808416	0.658987	Lo_AtrxKO_374	0.30683	1	Lo_AtrxKO	Not significant	BRN2(POU HOMEOBOX)
GFY-Staf(? Zf)/Promoter/Homer	RACTACAATTCCCAGAAKGC	1	-0.2366	0.9276	6	0.29	176.7	0.38	2059	46519.3	0.76717	0.711248	Lo_AtrxKO_375	0.382382	1	Lo_AtrxKO	Not significant	GFY-STAF(? ZF)
Oct2(POU Homeobox)/Bcell-Oct2-ChIP-Seq(GSE21512)/Homer	ATATGCAAAT	1	-0.2363	0.9276	37	1.79	942.7	2.02	2028	45753.3	0.885488	0.521609	Lo_AtrxKO_376	0.175455	1	Lo_AtrxKO	Not significant	OCT2(POU HOMEOBOX)
Oct4(POU Homeobox)/mES-Oct4-ChIP-Seq(GSE11431)/Homer	ATTTGCATAW	1	-0.2359	0.9276	63	3.05	1562	3.35	2002	45134	0.909283	0.530642	Lo_AtrxKO_377	0.137198	1	Lo_AtrxKO	Not significant	OCT4(POU HOMEOBOX)
NFkB-p65(RHD)/GM12787-p65-ChIP-Seq(GSE19485)/Homer	WGGGGATTTCCC	1	-0.2242	0.9303	78	3.78	1923.7	4.12	1987	44772.3	0.913627	0.496199	Lo_AtrxKO_378	0.130323	1	Lo_AtrxKO	Not significant	NFKB-P65(RHD)
ISRE(IRF)/ThioMac-LPS-Expression(GSE23622)/Homer	AGTTTCASTTTC	1	-0.2053	0.9455	6	0.29	182.2	0.39	2059	46513.8	0.743924	0.587916	Lo_AtrxKO_379	0.426774	1	Lo_AtrxKO	Not significant	ISRE(IRF)
IRF8(IRF)/BMDM-IRF8-ChIP-Seq(GSE77884)/Homer	GRAASTGAAAST	1	-0.2011	0.9469	42	2.03	1078.3	2.31	2023	45617.7	0.878309	0.453154	Lo_AtrxKO_380	0.1872	1	Lo_AtrxKO	Not significant	IRF8(IRF)
Unknown-ESC-element(?)/mES-Nanog-ChIP-Seq(GSE11724)/Homer	CACAGCAGGGGG	1	-0.182	0.9627	119	5.76	2918.4	6.26	1946	43777.6	0.9173	0.402182	Lo_AtrxKO_381	0.124535	1	Lo_AtrxKO	Not significant	UNKNOWN-ESC-ELEMENT(?)
GATA3(Zf) DR4/iTreg-Gata3-ChIP-Seq(GSE20898)/Homer	AGATGKDGAGATAAG	1	-0.1807	0.9627	8	0.39	241.6	0.52	2057	46454.4	0.7478	0.527971	Lo_AtrxKO_382	0.419275	1	Lo_AtrxKO	Not significant	GATA3(ZF) DR4
MafF(bZIP)/HepG2-MafF-ChIP-Seq(GSE31477)/Homer	HWWGTCAGCAWWTTT	1	-0.1793	0.9627	38	1.84	992.6	2.13	2027	45703.4	0.863185	0.433908	Lo_AtrxKO_383	0.212258	1	Lo_AtrxKO	Not significant	MAFF(BZIP)
ZNF669(Zf)/HEK293-ZNF669.GFP-ChIP-Seq(GSE58341)/Homer	GARTGGTCATCGCCC	1	-0.1785	0.9627	9	0.44	268.9	0.58	2056	46427.1	0.755788	0.548088	Lo_AtrxKO_384	0.403946	1	Lo_AtrxKO	Not significant	ZNF669(ZF)
ZNF136(Zf)/HEK293-ZNF136.GFP-ChIP-Seq(GSE58341)/Homer	YTKGATAHAGTATTCTWGGTNGGCA	1	-0.1714	0.9629	9	0.44	270	0.58	2056	46426	0.752691	0.548644	Lo_AtrxKO_385	0.40987	1	Lo_AtrxKO	Not significant	ZNF136(ZF)
HIF-1a(bHLH)/MCF7-HIF1a-ChIP-Seq(GSE28352)/Homer	TACGTGCV	1	-0.1683	0.9633	34	1.65	900.3	1.93	2031	45795.7	0.851543	0.411687	Lo_AtrxKO_386	0.231849	1	Lo_AtrxKO	Not significant	HIF-1A(BHLH)
ZNF165(Zf)/WHIM12-ZNF165-ChIP-Seq(GSE65937)/Homer	AAGGKGRCGCAGGCA	1	-0.1637	0.9653	20	0.97	555.1	1.19	2045	46140.9	0.812927	0.405712	Lo_AtrxKO_387	0.298802	1	Lo_AtrxKO	Not significant	ZNF165(ZF)
RUNX1(Runt)/Jurkat-RUNX1-ChIP-Seq(GSE29180)/Homer	AAACCACARM	1	-0.1567	0.9695	191	9.25	4629	9.92	1874	42067	0.926229	0.346179	Lo_AtrxKO_388	0.11056	1	Lo_AtrxKO	Not significant	RUNX1(RUNT)
Mef2d(MADS)/Retina-Mef2d-ChIP-Seq(GSE61391)/Homer	GCTATTTTTAGC	1	-0.1508	0.9727	22	1.07	612	1.31	2043	46084	0.810873	0.372483	Lo_AtrxKO_389	0.302451	1	Lo_AtrxKO	Not significant	MEF2D(MADS)
IRF1(IRF)/PBMC-IRF1-ChIP-Seq(GSE43036)/Homer	GAAAGTGAAAGT	1	-0.1437	0.9772	15	0.73	436.8	0.94	2050	46259.2	0.774913	0.410147	Lo_AtrxKO_390	0.367894	1	Lo_AtrxKO	Not significant	IRF1(IRF)
HOXA2(Homeobox)/mES-Hoxa2-ChIP-Seq(Donaldson_et_al.)/Homer	GYCATCMATCAT	1	-0.1305	0.9876	8	0.39	256	0.55	2057	46440	0.705518	0.441215	Lo_AtrxKO_391	0.503246	1	Lo_AtrxKO	Not significant	HOXA2(HOMEOBOX)
IRF3(IRF)/BMDM-Irf3-ChIP-Seq(GSE67343)/Homer	AGTTTCAKTTTC	1	-0.1282	0.9876	38	1.84	1022.5	2.19	2027	45673.5	0.837396	0.316261	Lo_AtrxKO_392	0.256018	1	Lo_AtrxKO	Not significant	IRF3(IRF)
ZBTB33(Zf)/GM12878-ZBTB33-ChIP-Seq(GSE32465)/Homer	GGVTCTCGCGAGAAC	1	-0.1053	1	1	0.05	52.8	0.11	2064	46643.2	0.428001	0.729414	Lo_AtrxKO_393	1.22431	1	Lo_AtrxKO	Not significant	ZBTB33(ZF)
Atoh1(bHLH)/Cerebellum-Atoh1-ChIP-Seq(GSE22111)/Homer	VNRVCAGCTGGY	1	-0.1026	1	213	10.31	5218.7	11.19	1852	41477.3	0.914085	0.238173	Lo_AtrxKO_394	0.129599	1	Lo_AtrxKO	Not significant	ATOH1(BHLH)
CHR(?)/Hela-CellCycle-Expression/Homer	SRGTTTCAAA	1	-0.09338	1	79	3.83	2054.7	4.4	1986	44641.3	0.864244	0.226504	Lo_AtrxKO_395	0.21049	1	Lo_AtrxKO	Not significant	CHR(?)
IRF2(IRF)/Erythroblas-IRF2-ChIP-Seq(GSE36985)/Homer	GAAASYGAAASY	1	-0.09213	1	10	0.48	327.2	0.7	2055	46368.8	0.689606	0.339347	Lo_AtrxKO_396	0.536157	1	Lo_AtrxKO	Not significant	IRF2(IRF)
ZNF675(Zf)/HEK293-ZNF675.GFP-ChIP-Seq(GSE58341)/Homer	ARGAGGMCAAAATGW	1	-0.08971	1	17	0.82	516.7	1.11	2048	46179.3	0.74187	0.278459	Lo_AtrxKO_397	0.430762	1	Lo_AtrxKO	Not significant	ZNF675(ZF)
Gli2(Zf)/GM2-Gli2-ChIP-Chip(GSE112702)/Homer	YSTGGGTGGTCT	1	-0.08781	1	39	1.89	1079.6	2.31	2026	45616.4	0.813361	0.229345	Lo_AtrxKO_398	0.298032	1	Lo_AtrxKO	Not significant	GLI2(ZF)
Zic2(Zf)/ESC-Zic2-ChIP-Seq(SRP197560)/Homer	CHCAGCRGGRGG	1	-0.08584	1	77	3.73	2015.2	4.32	1988	44680.8	0.858771	0.221808	Lo_AtrxKO_399	0.219655	1	Lo_AtrxKO	Not significant	ZIC2(ZF)
HINFP(Zf)/K562-HINFP.eGFP-ChIP-Seq(Encode)/Homer	TWVGGTCCGC	1	-0.08476	1	20	0.97	598.9	1.28	2045	46097.1	0.752759	0.267722	Lo_AtrxKO_400	0.40974	1	Lo_AtrxKO	Not significant	HINFP(ZF)
OCT:OCT-short(POU Homeobox)/NPC-OCT6-ChIP-Seq(GSE43916)/Homer	ATGCATWATGCATRW	1	-0.07794	1	99	4.79	2558.5	5.48	1966	44137.5	0.868708	0.197501	Lo_AtrxKO_401	0.203056	1	Lo_AtrxKO	Not significant	OCT:OCT-SHORT(POU HOMEOBOX)
Prop1(Homeobox)/GHFT1-PROP1.biotin-ChIP-Seq(GSE77302)/Homer	NTAATBNAATTA	1	-0.06841	1	73	3.54	1942.4	4.16	1992	44753.6	0.844351	0.175026	Lo_AtrxKO_402	0.244086	1	Lo_AtrxKO	Not significant	PROP1(HOMEOBOX)
PAX3:FKHR-fusion(Paired Homeobox)/Rh4-PAX3:FKHR-ChIP-Seq(GSE19063)/Homer	ACCRTGACTAATTNN	1	-0.066	1	22	1.07	666.4	1.43	2043	46029.6	0.743801	0.213859	Lo_AtrxKO_403	0.427012	1	Lo_AtrxKO	Not significant	PAX3:FKHR-FUSION(PAIRED HOMEOBOX)
Pax7(Paired Homeobox) long/Myoblast-Pax7-ChIP-Seq(GSE25064)/Homer	TAATCHGATTAC	1	-0.06335	1	1	0.05	63.8	0.14	2064	46632.2	0.354124	0.52871	Lo_AtrxKO_404	1.49767	1	Lo_AtrxKO	Not significant	PAX7(PAIRED HOMEOBOX) LONG
BHLHA15(bHLH)/NIH3T3-BHLHB8.HA-ChIP-Seq(GSE119782)/Homer	NAMCAGCTGK	1	-0.05406	1	270	13.08	6666.4	14.29	1795	40029.6	0.903211	0.130303	Lo_AtrxKO_405	0.146865	1	Lo_AtrxKO	Not significant	BHLHA15(BHLH)
Mef2a(MADS)/HL1-Mef2a.biotin-ChIP-Seq(GSE21529)/Homer	CYAAAAATAG	1	-0.0465	1	48	2.32	1358.6	2.91	2017	45337.4	0.794146	0.138851	Lo_AtrxKO_406	0.332524	1	Lo_AtrxKO	Not significant	MEF2A(MADS)
NeuroG2(bHLH)/Fibroblast-NeuroG2-ChIP-Seq(GSE75910)/Homer	ACCATCTGTT	1	-0.04528	1	293	14.19	7236.8	15.51	1772	39459.2	0.901583	0.112472	Lo_AtrxKO_407	0.149468	1	Lo_AtrxKO	Not significant	NEUROG2(BHLH)
NRF1(NRF)/MCF7-NRF1-ChIP-Seq(Unpublished)/Homer	CTGCGCATGCGC	1	-0.04138	1	4	0.19	182.8	0.39	2061	46513.2	0.493835	0.200016	Lo_AtrxKO_408	1.0179	1	Lo_AtrxKO	Not significant	NRF1(NRF)
RUNX(Runt)/HPC7-Runx1-ChIP-Seq(GSE22178)/Homer	SAAACCACAG	1	-0.04009	1	118	5.71	3097.4	6.64	1947	43598.6	0.853083	0.10285	Lo_AtrxKO_409	0.229242	1	Lo_AtrxKO	Not significant	RUNX(RUNT)
ZNF519(Zf)/HEK293-ZNF519.GFP-ChIP-Seq(GSE58341)/Homer	GAGSCCGAGC	1	-0.03594	1	22	1.07	703.5	1.51	2043	45992.5	0.704007	0.113934	Lo_AtrxKO_410	0.506337	1	Lo_AtrxKO	Not significant	ZNF519(ZF)
GSC(Homeobox)/FrogEmbryos-GSC-ChIP-Seq(DRA000576)/Homer	RGGATTAR	1	-0.03511	1	153	7.41	3958.2	8.48	1912	42737.8	0.864008	0.0892079	Lo_AtrxKO_411	0.210883	1	Lo_AtrxKO	Not significant	GSC(HOMEOBOX)
GFY(?)/Promoter/Homer	ACTACAATTCCC	1	-0.03444	1	6	0.29	252.9	0.54	2059	46443.1	0.53514	0.160752	Lo_AtrxKO_412	0.902012	1	Lo_AtrxKO	Not significant	GFY(?)
STAT6(Stat)/CD4-Stat6-ChIP-Seq(GSE22104)/Homer	ABTTCYYRRGAA	1	-0.03182	1	72	3.49	1993.5	4.27	1993	44702.5	0.810104	0.0936272	Lo_AtrxKO_413	0.303821	1	Lo_AtrxKO	Not significant	STAT6(STAT)
ZBTB18(Zf)/HEK293-ZBTB18.GFP-ChIP-Seq(GSE58341)/Homer	AACATCTGGA	1	-0.03134	1	81	3.92	2218.4	4.76	1984	44477.6	0.818549	0.0892964	Lo_AtrxKO_414	0.288859	1	Lo_AtrxKO	Not significant	ZBTB18(ZF)
ZKSCAN1(Zf)/HepG2-ZKSCAN1-ChIP-Seq(Encode)/Homer	GCACAYAGTAGGKCY	1	-0.02322	1	2	0.1	128.1	0.27	2063	46567.9	0.352426	0.184374	Lo_AtrxKO_415	1.50461	1	Lo_AtrxKO	Not significant	ZKSCAN1(ZF)
NFkB-p50 p52(RHD)/Monocyte-p50-ChIP-Chip(Schreiber_et_al.)/Homer	GGGGGAATCCCC	1	-0.02132	1	8	0.39	332.6	0.71	2057	46363.4	0.542137	0.102898	Lo_AtrxKO_416	0.883272	1	Lo_AtrxKO	Not significant	NFKB-P50 P52(RHD)
TCF4(bHLH)/SHSY5Y-TCF4-ChIP-Seq(GSE96915)/Homer	SMCATCTGKH	1	-0.02077	1	291	14.09	7318	15.69	1774	39378	0.882675	0.0546797	Lo_AtrxKO_417	0.180046	0.709543	Lo_AtrxKO	Not significant	TCF4(BHLH)
Cux2(Homeobox)/Liver-Cux2-ChIP-Seq(GSE35985)/Homer	HNRAATCAAT	1	-0.02033	1	43	2.08	1295	2.78	2022	45401	0.745561	0.0627509	Lo_AtrxKO_418	0.423602	0.786439	Lo_AtrxKO	Not significant	CUX2(HOMEOBOX)
Twist2(bHLH)/Myoblast-Twist2.Ty1-ChIP-Seq(GSE127998)/Homer	MCAGCTGBYH	1	-0.01983	1	338	16.37	8431.2	18.07	1727	38264.8	0.888248	0.0532663	Lo_AtrxKO_419	0.170965	0.694274	Lo_AtrxKO	Not significant	TWIST2(BHLH)
STAT6(Stat)/Macrophage-Stat6-ChIP-Seq(GSE38377)/Homer	TTCCKNAGAA	1	-0.01946	1	74	3.58	2088.5	4.48	1991	44607.5	0.793842	0.0557666	Lo_AtrxKO_420	0.333077	0.72046	Lo_AtrxKO	Not significant	STAT6(STAT)
GLI3(Zf)/Limb-GLI3-ChIP-Chip(GSE11077)/Homer	CGTGGGTGGTCC	1	-0.01934	1	13	0.63	485.9	1.04	2052	46210.1	0.602499	0.0730496	Lo_AtrxKO_421	0.73097	0.892622	Lo_AtrxKO	Not significant	GLI3(ZF)
RUNX2(Runt)/PCa-RUNX2-ChIP-Seq(GSE33889)/Homer	NWAACCACADNN	1	-0.01843	1	134	6.49	3576.4	7.67	1931	43119.6	0.836664	0.0509811	Lo_AtrxKO_422	0.257279	0.673469	Lo_AtrxKO	Not significant	RUNX2(RUNT)
PRDM9(Zf)/Testis-DMC1-ChIP-Seq(GSE35498)/Homer	ADGGYAGYAGCATCT	1	-0.007343	1	63	3.05	1888	4.05	2002	44808	0.746844	0.025014	Lo_AtrxKO_423	0.421121	0.361366	Lo_AtrxKO	Not significant	PRDM9(ZF)
HRE(HSF)/Striatum-HSF1-ChIP-Seq(GSE38000)/Homer	TTCTAGAABNTTCTA	1	-0.006759	1	20	0.97	737.1	1.58	2045	45958.9	0.609789	0.0284134	Lo_AtrxKO_424	0.713617	0.406471	Lo_AtrxKO	Not significant	HRE(HSF)
YY1(Zf)/Promoter/Homer	CAAGATGGCGGC	1	-0.00671	1	3	0.15	201.5	0.43	2062	46494.5	0.335706	0.0528575	Lo_AtrxKO_425	1.57473	0.692022	Lo_AtrxKO	Not significant	YY1(ZF)
Pax7(Paired Homeobox)/Myoblast-Pax7-ChIP-Seq(GSE25064)/Homer	TAATCAATTA	1	-0.005455	1	4	0.19	245.6	0.53	2061	46450.4	0.367065	0.0385252	Lo_AtrxKO_426	1.44589	0.535607	Lo_AtrxKO	Not significant	PAX7(PAIRED HOMEOBOX)
Phox2a(Homeobox)/Neuron-Phox2a-ChIP-Seq(GSE31456)/Homer	YTAATYNRATTA	1	-0.004848	1	35	1.69	1174.2	2.52	2030	45521.8	0.66842	0.0168773	Lo_AtrxKO_427	0.581173	0.253823	Lo_AtrxKO	Not significant	PHOX2A(HOMEOBOX)
ZNF768(Zf)/Rajj-ZNF768-ChIP-Seq(GSE111879)/Homer	RHHCAGAGAGGB	1	-0.003933	1	1	0.05	125.1	0.27	2064	46570.9	0.180363	0.0698848	Lo_AtrxKO_428	2.47102	0.861126	Lo_AtrxKO	Not significant	ZNF768(ZF)
Otx2(Homeobox)/EpiLC-Otx2-ChIP-Seq(GSE56098)/Homer	NYTAATCCYB	1	-0.000641	1	84	4.07	2615	5.61	1981	44081	0.714784	0.00226812	Lo_AtrxKO_429	0.484422	0.039593	Lo_AtrxKO	Not significant	OTX2(HOMEOBOX)
OCT:OCT(POU Homeobox)/NPC-OCT6-ChIP-Seq(GSE43916)/Homer	YATGCATATRCATRT	1	-2.9e-05	1	2	0.1	295.4	0.63	2063	46400.6	0.15228	0.000436867	Lo_AtrxKO_430	2.7152	0.00846128	Lo_AtrxKO	Not significant	OCT:OCT(POU HOMEOBOX)
AP-2gamma(AP2)/MCF7-TFAP2C-ChIP-Seq(GSE21234)/Homer	SCCTSAGGSCAW	1	-1e-05	1	164	7.94	4992.5	10.7	1901	41703.5	0.720636	4.14201e-05	Lo_AtrxKO_431	0.472657	0.000913315	Lo_AtrxKO	Not significant	AP-2GAMMA(AP2)
AP-2alpha(AP2)/Hela-AP2alpha-ChIP-Seq(GSE31477)/Homer	ATGCCCTGAGGC	1	-7e-06	1	114	5.52	3710.7	7.95	1951	42985.3	0.67688	3.34201e-05	Lo_AtrxKO_432	0.563028	0.000748165	Lo_AtrxKO	Not significant	AP-2ALPHA(AP2)
CUX1(Homeobox)/K562-CUX1-ChIP-Seq(GSE92882)/Homer	TATCGATNAN	1	0	1	50	2.42	2146.6	4.6	2015	44549.4	0.514974	5.45654e-07	Lo_AtrxKO_433	0.957427	1.44164e-05	Lo_AtrxKO	Not significant	CUX1(HOMEOBOX)
DUX(Homeobox)/C2C12-Dux-ChIP-Seq(GSE87279)/Homer	BCWGATTCAATCAAN	1	0	1	0	0	6	0.01	2065	46690	0	1	Lo_AtrxKO_434	Inf	1	Lo_AtrxKO	Not significant	DUX(HOMEOBOX)
GFX(?)/Promoter/Homer	ATTCTCGCGAGA	1	0	1	0	0	25	0.05	2065	46671	0	0.625146	Lo_AtrxKO_435	Inf	1	Lo_AtrxKO	Not significant	GFX(?)
LRF(Zf)/Erythroblasts-ZBTB7A-ChIP-Seq(GSE74977)/Homer	AAGACCCYYN	1	0	1	134	6.49	6229.8	13.35	1931	40466.2	0.450755	9.60275e-23	Lo_AtrxKO_436	1.14958	8.04616e-21	Lo_AtrxKO	Not significant	LRF(ZF)
REST-NRSF(Zf)/Jurkat-NRSF-ChIP-Seq/Homer	GGMGCTGTCCATGGTGCTGA	1	0	1	0	0	29.1	0.06	2065	46666.9	0	0.634284	Lo_AtrxKO_437	Inf	1	Lo_AtrxKO	Not significant	REST-NRSF(ZF)
T1ISRE(IRF)/ThioMac-Ifnb-Expression/Homer	ACTTTCGTTTCT	1	0	1	0	0	42.8	0.09	2065	46653.2	0	0.263241	Lo_AtrxKO_438	Inf	1	Lo_AtrxKO	Not significant	T1ISRE(IRF)
ZFP3(Zf)/HEK293-ZFP3.GFP-ChIP-Seq(GSE58341)/Homer	GGGTTTTGAAGGATGARTAGGAGTT	1	0	1	0	0	5.4	0.01	2065	46690.6	0	1	Lo_AtrxKO_439	Inf	1	Lo_AtrxKO	Not significant	ZFP3(ZF)
ZNF16(Zf)/HEK293-ZNF16.GFP-ChIP-Seq(GSE58341)/Homer	MACCTTCYATGGCTCCCTAKTGCCY	1	0	1	0	0	43.9	0.09	2065	46652.1	0	0.263682	Lo_AtrxKO_440	Inf	1	Lo_AtrxKO	Not significant	ZNF16(ZF)

## Sheet: Sheet2
Log2_Odds_Ratio	Fisher_adj_p_value	log10(Fisher_adj_p_value)	group	color	Motif Name2
4.00364	5.37416e-228	227.27	Hi_AtrxKO	High_AtrxKO	JUN-AP1(BZIP)
3.77446	7.48326e-242	241.126	Hi_AtrxKO	High_AtrxKO	FOSL2(BZIP)
3.56085	2.03465e-275	274.692	Hi_AtrxKO	High_AtrxKO	FRA2(BZIP)
3.46694	1.43888e-286	285.842	Hi_AtrxKO	High_AtrxKO	FRA1(BZIP)
3.42843	6.17892e-278	277.209	Hi_AtrxKO	High_AtrxKO	JUNB(BZIP)
3.41691	1.25594e-286	285.901	Hi_AtrxKO	High_AtrxKO	FOS(BZIP)
3.28698	1.87964e-274	273.726	Hi_AtrxKO	High_AtrxKO	ATF3(BZIP)
3.27436	1.77348e-270	269.751	Hi_AtrxKO	High_AtrxKO	BATF(BZIP)
3.21595	5.53857e-31	30.2566	Hi_AtrxKO	High_AtrxKO	ISRE(IRF)
3.10878	1.71688e-253	252.765	Hi_AtrxKO	High_AtrxKO	AP-1(BZIP)
3.03093	7.36328e-81	80.1329	Hi_AtrxKO	High_AtrxKO	BACH2(BZIP)
2.90482	2.30559e-35	34.6372	Hi_AtrxKO	High_AtrxKO	IRF2(IRF)
2.78705	1.03259e-17	16.9861	Hi_AtrxKO	High_AtrxKO	BACH1(BZIP)
2.7152	0.00846128	2.07256	Lo_AtrxKO	Not significant	OCT:OCT(POU HOMEOBOX)
2.70063	1.04159e-15	14.9823	Hi_AtrxKO	High_AtrxKO	NFE2L2(BZIP)
2.69521	2.09033e-12	11.6798	Hi_AtrxKO	High_AtrxKO	NRF2(BZIP)
2.56219	8.23405e-14	13.0844	Hi_AtrxKO	High_AtrxKO	NF-E2(BZIP)
2.52039	1.67792e-31	30.7752	Hi_AtrxKO	High_AtrxKO	IRF1(IRF)
2.47102	0.861126	0.0649333	Lo_AtrxKO	Not significant	ZNF768(ZF)
2.37832	5.24539e-22	21.2802	Hi_AtrxKO	High_AtrxKO	CTCF(ZF)
2.33218	1.96441e-36	35.7068	Hi_AtrxKO	High_AtrxKO	EKLF(ZF)
2.13552	2.46401e-51	50.6084	Hi_AtrxKO	High_AtrxKO	FOXA3(FORKHEAD)
1.93089	4.51755e-36	35.3451	Hi_AtrxKO	High_AtrxKO	KLF4(ZF)
1.88628	0.0708664	1.14956	Hi_AtrxKO	Not significant	OCT:OCT(POU HOMEOBOX IR1)
1.77764	2.14609e-75	74.6684	Hi_AtrxKO	High_AtrxKO	FOXA1(FORKHEAD)
1.755	7.96531e-75	74.0988	Hi_AtrxKO	High_AtrxKO	FOXM1(FORKHEAD)
1.72319	5.06451e-14	13.2955	Hi_AtrxKO	High_AtrxKO	BORIS(ZF)
1.7032	8.52628e-23	22.0692	Hi_AtrxKO	High_AtrxKO	IRF8(IRF)
1.66518	5.40742e-57	56.267	Hi_AtrxKO	High_AtrxKO	FOXA2(FORKHEAD)
1.66221	4.79756e-74	73.319	Hi_AtrxKO	High_AtrxKO	FOXA1(FORKHEAD)
1.65607	8.4866e-40	39.0713	Hi_AtrxKO	High_AtrxKO	GATA1(ZF)
1.6477	0.589805	0.229292	Hi_AtrxKO	Not significant	T1ISRE(IRF)
1.61145	0.414186	0.382805	Hi_AtrxKO	Not significant	P53(P53)
1.58804	1.17552e-25	24.9298	Hi_AtrxKO	High_AtrxKO	KLF3(ZF)
1.58252	5.64919e-57	56.248	Hi_AtrxKO	High_AtrxKO	FOX:EBOX(FORKHEAD BHLH)
1.5812	4.0603e-39	38.3914	Hi_AtrxKO	High_AtrxKO	GATA2(ZF)
1.57708	0.663389	0.178231	Hi_AtrxKO	Not significant	EBNA1(EBV-VIRUS)
1.57473	0.692022	0.15988	Lo_AtrxKO	Not significant	YY1(ZF)
1.55619	3.40914e-13	12.4674	Hi_AtrxKO	High_AtrxKO	HOXB4(HOMEOBOX)
1.54849	2.2997e-18	17.6383	Hi_AtrxKO	High_AtrxKO	IRF3(IRF)
1.54467	0.467117	0.330574	Hi_AtrxKO	Not significant	CTCF-SATELLITEELEMENT(ZF?)
1.54056	2.80432e-59	58.5522	Hi_AtrxKO	High_AtrxKO	KLF5(ZF)
1.53198	3.05721e-12	11.5147	Hi_AtrxKO	High_AtrxKO	MAFK(BZIP)
1.52915	6.8687e-11	10.1631	Hi_AtrxKO	High_AtrxKO	PU.1:IRF8(ETS:IRF)
1.52901	0.00978353	2.0095	Hi_AtrxKO	High_AtrxKO	SIX4(HOMEOBOX)
1.50461	1	0	Lo_AtrxKO	Not significant	ZKSCAN1(ZF)
1.49767	1	0	Lo_AtrxKO	Not significant	PAX7(PAIRED HOMEOBOX) LONG
1.44589	0.535607	0.271154	Lo_AtrxKO	Not significant	PAX7(PAIRED HOMEOBOX)
1.44054	5.66537e-43	42.2468	Hi_AtrxKO	High_AtrxKO	KLF6(ZF)
1.43731	4.10497e-36	35.3867	Hi_AtrxKO	High_AtrxKO	KLF1(ZF)
1.4283	0.277919	0.556081	Hi_AtrxKO	Not significant	ZNF41(ZF)
1.38776	3.46307e-05	4.46054	Hi_AtrxKO	High_AtrxKO	GATA:SCL(ZF BHLH)
1.37698	3.81749e-37	36.4182	Hi_AtrxKO	High_AtrxKO	GATA6(ZF)
1.36681	4.50316e-29	28.3465	Hi_AtrxKO	High_AtrxKO	ELF3(ETS)
1.36554	0.000864351	3.06331	Hi_AtrxKO	High_AtrxKO	ETS:RUNX(ETS RUNT)
1.34664	0.0215522	1.66651	Hi_AtrxKO	Not significant	NF1:FOXA1(CTF FORKHEAD)
1.34237	2.25536e-37	36.6468	Hi_AtrxKO	High_AtrxKO	GATA4(ZF)
1.32529	5.72901e-33	32.2419	Hi_AtrxKO	High_AtrxKO	FOXL2(FORKHEAD)
1.31751	3.95575e-05	4.40277	Hi_AtrxKO	High_AtrxKO	IRF:BATF(IRF:BZIP)
1.30088	0.0309977	1.50867	Hi_AtrxKO	Not significant	FOXA1:AR(FORKHEAD NR)
1.29948	1	0	Hi_AtrxKO	Not significant	REST-NRSF(ZF)
1.28105	5.41227e-17	16.2666	Hi_AtrxKO	High_AtrxKO	FOXP1(FORKHEAD)
1.26904	1.4402e-27	26.8416	Hi_AtrxKO	High_AtrxKO	FOXD3(FORKHEAD)
1.24899	0.00270446	2.56792	Hi_AtrxKO	High_AtrxKO	HOXA2(HOMEOBOX)
1.24505	8.62054e-14	13.0645	Hi_AtrxKO	High_AtrxKO	BZIP:IRF(BZIP IRF)
1.22431	1	0	Lo_AtrxKO	Not significant	ZBTB33(ZF)
1.22269	3.74792e-07	6.42621	Hi_AtrxKO	High_AtrxKO	SP1(ZF)
1.21731	1.94893e-26	25.7102	Hi_AtrxKO	High_AtrxKO	ETV2(ETS)
1.21655	6.06875e-25	24.2169	Hi_AtrxKO	High_AtrxKO	FOXO3(FORKHEAD)
1.21348	2.41178e-22	21.6177	Hi_AtrxKO	High_AtrxKO	EWS:ERG-FUSION(ETS)
1.21056	3.41884e-10	9.46612	Hi_AtrxKO	High_AtrxKO	ETS1-DISTAL(ETS)
1.19143	5.51758e-10	9.25825	Hi_AtrxKO	High_AtrxKO	KLF9(ZF)
1.19023	1.597e-27	26.7967	Hi_AtrxKO	High_AtrxKO	FOXF1(FORKHEAD)
1.18187	4.16685e-30	29.3802	Hi_AtrxKO	High_AtrxKO	FOXK1(FORKHEAD)
1.16796	2.13205e-15	14.6712	Hi_AtrxKO	High_AtrxKO	KLF10(ZF)
1.14958	8.04616e-21	20.0944	Lo_AtrxKO	Not significant	LRF(ZF)
1.12631	1.10334e-28	27.9573	Hi_AtrxKO	High_AtrxKO	EHF(ETS)
1.11372	1.82864e-17	16.7379	Hi_AtrxKO	High_AtrxKO	ELF5(ETS)
1.10134	0.149017	0.826763	Hi_AtrxKO	Not significant	NFKB-P65-REL(RHD)
1.09632	9.06632e-32	31.0426	Hi_AtrxKO	High_AtrxKO	GATA3(ZF)
1.08096	8.78794e-13	12.0561	Hi_AtrxKO	High_AtrxKO	EWS:FLI1-FUSION(ETS)
1.07516	1.86736e-22	21.7288	Hi_AtrxKO	High_AtrxKO	PDX1(HOMEOBOX)
1.05655	0.0367117	1.4352	Hi_AtrxKO	Not significant	ETS:E-BOX(ETS BHLH)
1.05485	2.84763e-21	20.5455	Hi_AtrxKO	High_AtrxKO	FLI1(ETS)
1.04317	1.70004e-14	13.7695	Hi_AtrxKO	High_AtrxKO	FOXK2(FORKHEAD)
1.02708	2.67e-19	18.5735	Hi_AtrxKO	High_AtrxKO	ETS1(ETS)
1.02482	0.000566182	3.24704	Hi_AtrxKO	High_AtrxKO	HNF1B(HOMEOBOX)
1.0179	1	0	Lo_AtrxKO	Not significant	NRF1(NRF)
1.01082	0.000117454	3.93013	Hi_AtrxKO	High_AtrxKO	SPIB(ETS)
1.00423	0.00036096	3.44254	Hi_AtrxKO	High_AtrxKO	PAX3:FKHR-FUSION(PAIRED HOMEOBOX)
1.00172	1.75275e-26	25.7563	Hi_AtrxKO	High_AtrxKO	KLF14(ZF)
0.991446	2.17721e-16	15.6621	Hi_AtrxKO	Not significant	SP5(ZF)
0.985351	4.50107e-17	16.3467	Hi_AtrxKO	Not significant	ELF4(ETS)
0.985146	2.8047e-25	24.5521	Hi_AtrxKO	Not significant	ERG(ETS)
0.972608	3.56176e-10	9.44834	Hi_AtrxKO	Not significant	HOXC9(HOMEOBOX)
0.969685	7.3068e-16	15.1363	Hi_AtrxKO	Not significant	PBX2(HOMEOBOX)
0.957427	1.44164e-05	4.84114	Lo_AtrxKO	Not significant	CUX1(HOMEOBOX)
0.954364	3.753e-28	27.4256	Hi_AtrxKO	Not significant	TRPS1(ZF)
0.941284	7.67852e-06	5.11472	Hi_AtrxKO	Not significant	GRHL2(CP2)
0.934316	7.17494e-21	20.1442	Hi_AtrxKO	Not significant	SP2(ZF)
0.925799	0.00404424	2.39316	Hi_AtrxKO	Not significant	NUR77(NR)
0.92324	7.58285e-15	14.1202	Hi_AtrxKO	Not significant	SPDEF(ETS)
0.914602	0.0010328	2.98598	Hi_AtrxKO	Not significant	SIX1(HOMEOBOX)
0.913637	0.205288	0.687637	Hi_AtrxKO	Not significant	E2F7(E2F)
0.91087	1.77182e-12	11.7516	Hi_AtrxKO	Not significant	GABPA(ETS)
0.902012	1	0	Lo_AtrxKO	Not significant	GFY(?)
0.899937	0.211712	0.674255	Hi_AtrxKO	Not significant	JUND(BZIP)
0.890693	1.03249e-05	4.98611	Hi_AtrxKO	Not significant	NF1(CTF)
0.883272	1	0	Lo_AtrxKO	Not significant	NFKB-P50 P52(RHD)
0.880613	6.21117e-17	16.2068	Hi_AtrxKO	Not significant	ETV1(ETS)
0.867626	5.58703e-07	6.25282	Hi_AtrxKO	Not significant	PU.1(ETS)
0.86361	2.99117e-13	12.5242	Hi_AtrxKO	Not significant	ETV4(ETS)
0.844239	2.55103e-05	4.59328	Hi_AtrxKO	Not significant	TLX?(NR)
0.83632	1.79704e-09	8.74544	Hi_AtrxKO	Not significant	OTX2(HOMEOBOX)
0.832214	0.00182178	2.7395	Hi_AtrxKO	Not significant	HOXA1(HOMEOBOX)
0.822697	0.0327207	1.48518	Hi_AtrxKO	Not significant	E2F1(E2F)
0.804815	0.000123974	3.90667	Hi_AtrxKO	Not significant	MAFB(BZIP)
0.801601	0.0601022	1.22111	Hi_AtrxKO	Not significant	EGR2(ZF)
0.78941	8.8574e-18	17.0527	Hi_AtrxKO	Not significant	FOXO1(FORKHEAD)
0.783273	5.55983e-05	4.25494	Hi_AtrxKO	Not significant	IRF4(IRF)
0.775559	2.78604e-08	7.55501	Hi_AtrxKO	Not significant	SOX2(HMG)
0.768438	0.696069	0.157348	Hi_AtrxKO	Not significant	GATA(ZF) IR4
0.741972	0.0656119	1.18302	Hi_AtrxKO	Not significant	NFAT:AP1(RHD BZIP)
0.733698	2.85223e-10	9.54482	Hi_AtrxKO	Not significant	GSC(HOMEOBOX)
0.73097	0.892622	0.0493323	Lo_AtrxKO	Not significant	GLI3(ZF)
0.730606	6.295e-07	6.201	Hi_AtrxKO	Not significant	CDX2(HOMEOBOX)
0.729382	6.83966e-05	4.16497	Hi_AtrxKO	Not significant	PRDM1(ZF)
0.725333	1	0	Hi_AtrxKO	Not significant	LXRE(NR) DR4
0.722996	0.13623	0.865727	Hi_AtrxKO	Not significant	HNF1(HOMEOBOX)
0.713617	0.406471	0.39097	Lo_AtrxKO	Not significant	HRE(HSF)
0.708251	1	0	Hi_AtrxKO	Not significant	PAX7(PAIRED HOMEOBOX) LONG
0.696118	9.30874e-06	5.03111	Hi_AtrxKO	Not significant	RUNX-AML(RUNT)
0.695948	0.0147404	1.83149	Hi_AtrxKO	Not significant	ETS(ETS)
0.691247	7.95657e-08	7.09927	Hi_AtrxKO	Not significant	RUNX1(RUNT)
0.682796	0.000618914	3.20837	Hi_AtrxKO	Not significant	ELK1(ETS)
0.665779	5.91208e-07	6.22826	Hi_AtrxKO	Not significant	CDX4(HOMEOBOX)
0.661406	1	0	Hi_AtrxKO	Not significant	E-BOX(BHLH)
0.656811	6.87717e-05	4.16259	Hi_AtrxKO	Not significant	RUNX(RUNT)
0.653257	4.69472e-05	4.32839	Hi_AtrxKO	Not significant	UNKNOWN(HOMEOBOX)
0.650365	3.35516e-10	9.47429	Hi_AtrxKO	Not significant	SOX3(HMG)
0.639828	0.488368	0.311253	Hi_AtrxKO	Not significant	GATA(ZF) IR3
0.637355	2.48944e-05	4.6039	Hi_AtrxKO	Not significant	MAFA(BZIP)
0.629038	2.55962e-07	6.59182	Hi_AtrxKO	Not significant	HOXB13(HOMEOBOX)
0.614505	1	0	Hi_AtrxKO	Not significant	ZNF768(ZF)
0.612386	0.00332861	2.47774	Hi_AtrxKO	Not significant	TEAD2(TEA)
0.611683	0.0708664	1.14956	Hi_AtrxKO	Not significant	C-JUN-CRE(BZIP)
0.609206	6.31909e-06	5.19935	Hi_AtrxKO	Not significant	SOX15(HMG)
0.606098	0.0139914	1.85414	Hi_AtrxKO	Not significant	HNF4A(NR) DR1
0.603951	0.000636299	3.19634	Hi_AtrxKO	Not significant	TEAD(TEA)
0.589716	0.000293663	3.53215	Hi_AtrxKO	Not significant	SOX4(HMG)
0.589347	1.16514e-06	5.93362	Hi_AtrxKO	Not significant	HOXD10(HOMEOBOX)
0.589276	1	0	Hi_AtrxKO	Not significant	P73(P53)
0.588885	7.60801e-08	7.11873	Hi_AtrxKO	Not significant	SOX10(HMG)
0.586634	0.0241005	1.61797	Hi_AtrxKO	Not significant	E2F6(E2F)
0.581173	0.253823	0.595469	Lo_AtrxKO	Not significant	PHOX2A(HOMEOBOX)
0.581108	0.000243804	3.61296	Hi_AtrxKO	Not significant	RUNX2(RUNT)
0.574726	0.000283974	3.54672	Hi_AtrxKO	Not significant	TEAD4(TEA)
0.571229	0.0327207	1.48518	Hi_AtrxKO	Not significant	CREB5(BZIP)
0.567236	0.127853	0.893289	Hi_AtrxKO	Not significant	ATF4(BZIP)
0.564355	1	0	Hi_AtrxKO	Not significant	ZNF669(ZF)
0.563028	0.000748165	3.126	Lo_AtrxKO	Not significant	AP-2ALPHA(AP2)
0.562966	1.39877e-08	7.85425	Hi_AtrxKO	Not significant	LHX3(HOMEOBOX)
0.561324	1	0	Hi_AtrxKO	Not significant	NFKB-P50 P52(RHD)
0.559564	6.31909e-06	5.19935	Hi_AtrxKO	Not significant	MAZ(ZF)
0.559093	2.55962e-07	6.59182	Hi_AtrxKO	Not significant	SOX21(HMG)
0.55735	7.78979e-06	5.10847	Hi_AtrxKO	Not significant	PU.1-IRF(ETS:IRF)
0.556768	0.902842	0.0443882	Hi_AtrxKO	Not significant	REVERB(NR) DR2
0.553668	0.0265819	1.57541	Hi_AtrxKO	Not significant	ELF1(ETS)
0.550287	0.00206815	2.68442	Hi_AtrxKO	Not significant	SOX17(HMG)
0.546696	0.000326444	3.48619	Hi_AtrxKO	Not significant	AP-2ALPHA(AP2)
0.544933	0.2046	0.689094	Hi_AtrxKO	Not significant	SOX7(HMG)
0.536157	1	0	Lo_AtrxKO	Not significant	IRF2(IRF)
0.529059	0.0367117	1.4352	Hi_AtrxKO	Not significant	STAT3(STAT)
0.520286	7.88697e-08	7.10309	Hi_AtrxKO	Not significant	EN1(HOMEOBOX)
0.519837	1.23566e-09	8.9081	Hi_AtrxKO	Not significant	NKX6.1(HOMEOBOX)
0.506337	1	0	Lo_AtrxKO	Not significant	ZNF519(ZF)
0.505586	0.0816676	1.08795	Hi_AtrxKO	Not significant	ATF7(BZIP)
0.504807	1	0	Hi_AtrxKO	Not significant	TFE3(BHLH)
0.503246	1	0	Lo_AtrxKO	Not significant	HOXA2(HOMEOBOX)
0.500443	0.202541	0.693487	Hi_AtrxKO	Not significant	OCT11(POU HOMEOBOX)
0.498963	1.34706e-08	7.87061	Hi_AtrxKO	Not significant	HOXA9(HOMEOBOX)
0.497788	1.83349e-05	4.73672	Hi_AtrxKO	Not significant	SOX6(HMG)
0.493879	0.566886	0.246504	Hi_AtrxKO	Not significant	CHOP(BZIP)
0.4933	0.0148384	1.82861	Hi_AtrxKO	Not significant	EGR1(ZF)
0.488096	9.48991e-06	5.02274	Hi_AtrxKO	Not significant	ASCL1(BHLH)
0.486968	1.0577e-07	6.97564	Hi_AtrxKO	Not significant	HOXA11(HOMEOBOX)
0.484447	1.07731e-07	6.96766	Hi_AtrxKO	Not significant	HOXD11(HOMEOBOX)
0.484422	0.039593	1.40238	Lo_AtrxKO	Not significant	OTX2(HOMEOBOX)
0.484339	5.4052e-06	5.26719	Hi_AtrxKO	Not significant	HOXD13(HOMEOBOX)
0.481226	0.378773	0.421621	Hi_AtrxKO	Not significant	STAT1(STAT)
0.477481	5.7855e-07	6.23766	Hi_AtrxKO	Not significant	CRX(HOMEOBOX)
0.472657	0.000913315	3.03938	Lo_AtrxKO	Not significant	AP-2GAMMA(AP2)
0.469696	1	0	Hi_AtrxKO	Not significant	ZNF675(ZF)
0.468812	8.31258e-09	8.08026	Hi_AtrxKO	Not significant	NANOG(HOMEOBOX)
0.468631	0.0849138	1.07102	Hi_AtrxKO	Not significant	ELK4(ETS)
0.458733	0.00492503	2.30759	Hi_AtrxKO	Not significant	TEAD1(TEAD)
0.453298	1	0	Lo_AtrxKO	Not significant	CTCF-SATELLITEELEMENT(ZF?)
0.450936	0.493633	0.306595	Hi_AtrxKO	Not significant	ATF2(BZIP)
0.448123	0.0327207	1.48518	Hi_AtrxKO	Not significant	CEBP(BZIP)
0.444419	0.00208405	2.68109	Hi_AtrxKO	Not significant	AP-2GAMMA(AP2)
0.443703	0.076731	1.11503	Hi_AtrxKO	Not significant	WT1(ZF)
0.438944	0.0160291	1.79509	Hi_AtrxKO	Not significant	OCT:OCT-SHORT(POU HOMEOBOX)
0.437475	0.150421	0.822691	Hi_AtrxKO	Not significant	ZIC2(ZF)
0.436051	1	0	Hi_AtrxKO	Not significant	P53(P53)
0.436051	1	0	Hi_AtrxKO	Not significant	P53(P53)
0.432944	0.790703	0.101987	Hi_AtrxKO	Not significant	BHLHE40(BHLH)
0.430762	1	0	Lo_AtrxKO	Not significant	ZNF675(ZF)
0.430111	0.00160716	2.79394	Hi_AtrxKO	Not significant	LHX2(HOMEOBOX)
0.429703	1	0	Hi_AtrxKO	Not significant	ZFP281(ZF)
0.429098	0.060651	1.21716	Hi_AtrxKO	Not significant	STAT3+IL21(STAT)
0.427012	1	0	Lo_AtrxKO	Not significant	PAX3:FKHR-FUSION(PAIRED HOMEOBOX)
0.426827	0.0249909	1.60222	Hi_AtrxKO	Not significant	MITF(BHLH)
0.426806	0.586599	0.231659	Hi_AtrxKO	Not significant	CARG(MADS)
0.426774	1	0	Lo_AtrxKO	Not significant	ISRE(IRF)
0.424472	0.540866	0.26691	Hi_AtrxKO	Not significant	OCT2(POU HOMEOBOX)
0.423602	0.786439	0.104335	Lo_AtrxKO	Not significant	CUX2(HOMEOBOX)
0.423566	0.00568718	2.2451	Hi_AtrxKO	Not significant	TCF12(BHLH)
0.421121	0.361366	0.442052	Lo_AtrxKO	Not significant	PRDM9(ZF)
0.421068	0.330078	0.481384	Hi_AtrxKO	Not significant	PIT1+1BP(HOMEOBOX)
0.419275	1	0	Lo_AtrxKO	Not significant	GATA3(ZF) DR4
0.417337	1	0	Hi_AtrxKO	Not significant	ZNF16(ZF)
0.416944	0.0186928	1.72832	Hi_AtrxKO	Not significant	HLF(BZIP)
0.416478	0.00572823	2.24198	Hi_AtrxKO	Not significant	ATOH1(BHLH)
0.416304	0.0708664	1.14956	Hi_AtrxKO	Not significant	NFIL3(BZIP)
0.415352	0.0849138	1.07102	Hi_AtrxKO	Not significant	HOXA10(HOMEOBOX)
0.413863	0.272702	0.564311	Hi_AtrxKO	Not significant	CLOCK(BHLH)
0.410893	1	0	Hi_AtrxKO	Not significant	MEF2D(MADS)
0.40987	1	0	Lo_AtrxKO	Not significant	ZNF136(ZF)
0.40974	1	0	Lo_AtrxKO	Not significant	HINFP(ZF)
0.408885	0.283455	0.547515	Hi_AtrxKO	Not significant	E2F3(E2F)
0.403946	1	0	Lo_AtrxKO	Not significant	ZNF669(ZF)
0.403439	1	0	Lo_AtrxKO	Not significant	PAX7(PAIRED HOMEOBOX) LONGEST
0.402148	0.00463934	2.33354	Hi_AtrxKO	Not significant	ASCL2(BHLH)
0.401508	0.0966041	1.015	Hi_AtrxKO	Not significant	ZNF341(ZF)
0.400772	0.000996092	3.0017	Hi_AtrxKO	Not significant	LHX9(HOMEOBOX)
0.396357	0.12669	0.897256	Hi_AtrxKO	Not significant	ZIC3(ZF)
0.396097	0.0413507	1.38352	Hi_AtrxKO	Not significant	NEUROD1(BHLH)
0.394506	1	0	Hi_AtrxKO	Not significant	USF2(BHLH)
0.393466	0.0193191	1.71401	Hi_AtrxKO	Not significant	RFX6(HTH)
0.392903	0.00449568	2.3472	Hi_AtrxKO	Not significant	LHX1(HOMEOBOX)
0.392871	1	0	Hi_AtrxKO	Not significant	RORGT(NR)
0.392871	1	0	Hi_AtrxKO	Not significant	RORGT(NR)
0.387175	0.917089	0.0375884	Hi_AtrxKO	Not significant	RFX5(HTH)
0.383984	1	0	Lo_AtrxKO	Not significant	P53(P53)
0.382382	1	0	Lo_AtrxKO	Not significant	GFY-STAF(? ZF)
0.381114	0.00103395	2.9855	Hi_AtrxKO	Not significant	NF1-HALFSITE(CTF)
0.378778	0.168097	0.774439	Hi_AtrxKO	Not significant	LEF1(HMG)
0.374851	0.0514496	1.28862	Hi_AtrxKO	Not significant	STAT4(STAT)
0.372291	0.0944747	1.02468	Hi_AtrxKO	Not significant	CEBP:AP1(BZIP)
0.36819	0.00449568	2.3472	Hi_AtrxKO	Not significant	BMYB(HTH)
0.367894	1	0	Lo_AtrxKO	Not significant	IRF1(IRF)
0.367844	0.0288235	1.54025	Hi_AtrxKO	Not significant	TEAD3(TEA)
0.363607	0.058911	1.2298	Hi_AtrxKO	Not significant	SIX2(HOMEOBOX)
0.34767	0.0047467	2.32361	Hi_AtrxKO	Not significant	DLX2(HOMEOBOX)
0.344109	0.00273099	2.56368	Hi_AtrxKO	Not significant	HEB(BHLH)
0.344032	1	0	Hi_AtrxKO	Not significant	OCT4:SOX17(POU HOMEOBOX HMG)
0.342948	0.22838	0.641343	Hi_AtrxKO	Not significant	NFY(CCAAT)
0.340911	1	0	Hi_AtrxKO	Not significant	TR4(NR) DR1
0.34021	0.000725684	3.13925	Hi_AtrxKO	Not significant	HOXA13(HOMEOBOX)
0.339384	0.254733	0.593915	Hi_AtrxKO	Not significant	CUX1(HOMEOBOX)
0.339241	1	0	Hi_AtrxKO	Not significant	E2F4(E2F)
0.338089	0.395523	0.402829	Hi_AtrxKO	Not significant	ATF1(BZIP)
0.336957	1	0	Hi_AtrxKO	Not significant	CRE(BZIP)
0.334377	0.654356	0.184186	Hi_AtrxKO	Not significant	OCT4(POU HOMEOBOX)
0.333077	0.72046	0.14239	Lo_AtrxKO	Not significant	STAT6(STAT)
0.332578	1	0	Hi_AtrxKO	Not significant	EBF(EBF)
0.332524	1	0	Lo_AtrxKO	Not significant	MEF2A(MADS)
0.325879	0.61502	0.211111	Hi_AtrxKO	Not significant	BARX1(HOMEOBOX)
0.325537	0.207806	0.682343	Hi_AtrxKO	Not significant	ZIC(ZF)
0.323515	1	0	Hi_AtrxKO	Not significant	RFX1(HTH)
0.322598	0.220251	0.657083	Hi_AtrxKO	Not significant	ZNF467(ZF)
0.318809	1	0	Hi_AtrxKO	Not significant	PAX6(PAIRED HOMEOBOX)
0.318721	1	0	Lo_AtrxKO	Not significant	SIX4(HOMEOBOX)
0.317542	1	0	Hi_AtrxKO	Not significant	X-BOX(HTH)
0.317336	1	0	Hi_AtrxKO	Not significant	GRE(NR) IR3
0.315956	0.0127845	1.89332	Hi_AtrxKO	Not significant	HOXD12(HOMEOBOX)
0.314969	0.00844403	2.07345	Hi_AtrxKO	Not significant	ISL1(HOMEOBOX)
0.311074	0.0330673	1.4806	Hi_AtrxKO	Not significant	NEUROG2(BHLH)
0.308309	0.0229469	1.63928	Hi_AtrxKO	Not significant	ZNF263(ZF)
0.307556	0.654356	0.184186	Hi_AtrxKO	Not significant	MAX(BHLH)
0.307071	0.0335087	1.47484	Hi_AtrxKO	Not significant	E2A(BHLH)
0.30683	1	0	Lo_AtrxKO	Not significant	BRN2(POU HOMEOBOX)
0.304754	0.0038874	2.41034	Hi_AtrxKO	Not significant	PTF1A(BHLH)
0.303821	1	0	Lo_AtrxKO	Not significant	STAT6(STAT)
0.3027	0.0152282	1.81735	Hi_AtrxKO	Not significant	HIC1(ZF)
0.302462	0.0011078	2.95554	Hi_AtrxKO	Not significant	PITX1(HOMEOBOX)
0.302451	1	0	Lo_AtrxKO	Not significant	MEF2D(MADS)
0.302021	1	0	Hi_AtrxKO	Not significant	C-MYC(BHLH)
0.298802	1	0	Lo_AtrxKO	Not significant	ZNF165(ZF)
0.298409	1	0	Lo_AtrxKO	Not significant	RONIN(THAP)
0.298362	0.0450983	1.34584	Hi_AtrxKO	Not significant	DLX1(HOMEOBOX)
0.298032	1	0	Lo_AtrxKO	Not significant	GLI2(ZF)
0.295993	1	0	Hi_AtrxKO	Not significant	OCT6(POU HOMEOBOX)
0.293616	0.61502	0.211111	Hi_AtrxKO	Not significant	SLUG(ZF)
0.289543	1	0	Hi_AtrxKO	Not significant	ZNF143|STAF(ZF)
0.288859	1	0	Lo_AtrxKO	Not significant	ZBTB18(ZF)
0.287593	0.675954	0.170083	Hi_AtrxKO	Not significant	UNKNOWN-ESC-ELEMENT(?)
0.285229	0.414224	0.382764	Hi_AtrxKO	Not significant	MYOD(BHLH)
0.284091	1	0	Hi_AtrxKO	Not significant	STAT5(STAT)
0.275779	0.869705	0.0606278	Hi_AtrxKO	Not significant	N-MYC(BHLH)
0.268937	1	0	Hi_AtrxKO	Not significant	DMRT1(DM)
0.264248	1	0	Hi_AtrxKO	Not significant	P63(P53)
0.262072	1	0	Hi_AtrxKO	Not significant	ZKSCAN1(ZF)
0.257279	0.673469	0.171683	Lo_AtrxKO	Not significant	RUNX2(RUNT)
0.256074	1	0	Lo_AtrxKO	Not significant	EBNA1(EBV-VIRUS)
0.256018	1	0	Lo_AtrxKO	Not significant	IRF3(IRF)
0.254626	0.172932	0.762124	Hi_AtrxKO	Not significant	AMYB(HTH)
0.244944	0.294761	0.53053	Hi_AtrxKO	Not significant	RBPJ1(?)
0.244086	1	0	Lo_AtrxKO	Not significant	PROP1(HOMEOBOX)
0.243262	1	0	Hi_AtrxKO	Not significant	TCF7(HMG)
0.241092	1	0	Hi_AtrxKO	Not significant	C-MYC(BHLH)
0.237403	1	0	Hi_AtrxKO	Not significant	DMRT6(DM)
0.231849	1	0	Lo_AtrxKO	Not significant	HIF-1A(BHLH)
0.23174	0.414186	0.382805	Hi_AtrxKO	Not significant	ZNF416(ZF)
0.229778	0.398809	0.399235	Hi_AtrxKO	Not significant	BHLHA15(BHLH)
0.229242	1	0	Lo_AtrxKO	Not significant	RUNX(RUNT)
0.22752	0.245063	0.610723	Hi_AtrxKO	Not significant	MYB(HTH)
0.227318	1	0	Hi_AtrxKO	Not significant	BRACHYURY(T-BOX)
0.227197	0.756592	0.121138	Hi_AtrxKO	Not significant	TCF21(BHLH)
0.225121	1	0	Hi_AtrxKO	Not significant	MYF5(BHLH)
0.223876	1	0	Lo_AtrxKO	Not significant	PAX6(PAIRED HOMEOBOX)
0.22385	1	0	Lo_AtrxKO	Not significant	E2F(E2F)
0.221256	1	0	Lo_AtrxKO	Not significant	GATA(ZF) IR4
0.220511	1	0	Hi_AtrxKO	Not significant	NFKB-P65(RHD)
0.219655	1	0	Lo_AtrxKO	Not significant	ZIC2(ZF)
0.218869	1	0	Hi_AtrxKO	Not significant	ZNF382(ZF)
0.217067	1	0	Hi_AtrxKO	Not significant	USF1(BHLH)
0.215527	1	0	Hi_AtrxKO	Not significant	TCF3(HMG)
0.215207	0.0611739	1.21343	Hi_AtrxKO	Not significant	SCL(BHLH)
0.212258	1	0	Lo_AtrxKO	Not significant	MAFF(BZIP)
0.210883	1	0	Lo_AtrxKO	Not significant	GSC(HOMEOBOX)
0.21049	1	0	Lo_AtrxKO	Not significant	CHR(?)
0.209255	0.300165	0.52264	Hi_AtrxKO	Not significant	ERRA(NR)
0.208761	1	0	Hi_AtrxKO	Not significant	SNAIL1(ZF)
0.20876	0.523893	0.280757	Hi_AtrxKO	Not significant	TCF4(BHLH)
0.207266	1	0	Lo_AtrxKO	Not significant	ZNF317(ZF)
0.207115	1	0	Hi_AtrxKO	Not significant	PHOX2B(HOMEOBOX)
0.203331	1	0	Hi_AtrxKO	Not significant	SOX9(HMG)
0.203056	1	0	Lo_AtrxKO	Not significant	OCT:OCT-SHORT(POU HOMEOBOX)
0.201569	1	0	Hi_AtrxKO	Not significant	ESRRB(NR)
0.197546	1	0	Hi_AtrxKO	Not significant	FOXH1(FORKHEAD)
0.197357	1	0	Hi_AtrxKO	Not significant	TWIST(BHLH)
0.194591	0.666344	0.176302	Hi_AtrxKO	Not significant	E2A(BHLH) NEAR_PU.1
0.192642	1	0	Hi_AtrxKO	Not significant	BHLHE41(BHLH)
0.187816	1	0	Hi_AtrxKO	Not significant	HNF6(HOMEOBOX)
0.1872	1	0	Lo_AtrxKO	Not significant	IRF8(IRF)
0.186715	0.250574	0.601064	Hi_AtrxKO	Not significant	TBX5(T-BOX)
0.182204	0.690092	0.161093	Hi_AtrxKO	Not significant	TWIST2(BHLH)
0.181543	1	0	Hi_AtrxKO	Not significant	GRE(NR) IR3
0.1804	1	0	Hi_AtrxKO	Not significant	PROP1(HOMEOBOX)
0.180046	0.709543	0.149021	Lo_AtrxKO	Not significant	TCF4(BHLH)
0.177525	1	0	Hi_AtrxKO	Not significant	GATA3(ZF) DR4
0.175455	1	0	Lo_AtrxKO	Not significant	OCT2(POU HOMEOBOX)
0.175252	0.588886	0.229969	Hi_AtrxKO	Not significant	NKX3.1(HOMEOBOX)
0.175093	1	0	Hi_AtrxKO	Not significant	DLX3(HOMEOBOX)
0.174688	1	0	Lo_AtrxKO	Not significant	NRF(NRF)
0.173302	1	0	Hi_AtrxKO	Not significant	PPARA(NR) DR1
0.17239	1	0	Hi_AtrxKO	Not significant	GLIS3(ZF)
0.170965	0.694274	0.158469	Lo_AtrxKO	Not significant	TWIST2(BHLH)
0.168675	0.571832	0.242731	Hi_AtrxKO	Not significant	SMAD3(MAD)
0.167974	1	0	Hi_AtrxKO	Not significant	SF1(NR)
0.167416	1	0	Hi_AtrxKO	Not significant	BRN1(POU HOMEOBOX)
0.165846	1	0	Hi_AtrxKO	Not significant	SREBP1A(BHLH)
0.163235	1	0	Lo_AtrxKO	Not significant	PAX5(PAIRED HOMEOBOX) CONDENSED
0.161937	1	0	Hi_AtrxKO	Not significant	PIT1(HOMEOBOX)
0.159984	1	0	Hi_AtrxKO	Not significant	OLIG2(BHLH)
0.159323	0.482101	0.316862	Hi_AtrxKO	Not significant	AR-HALFSITE(NR)
0.154292	1	0	Hi_AtrxKO	Not significant	MYOG(BHLH)
0.152357	1	0	Hi_AtrxKO	Not significant	PPARE(NR) DR1
0.150629	1	0	Lo_AtrxKO	Not significant	OCT4-SOX2-TCF-NANOG(POU HOMEOBOX HMG)
0.149468	1	0	Lo_AtrxKO	Not significant	NEUROG2(BHLH)
0.147804	1	0	Lo_AtrxKO	Not significant	OCT:OCT(POU HOMEOBOX IR1)
0.146865	1	0	Lo_AtrxKO	Not significant	BHLHA15(BHLH)
0.146712	1	0	Lo_AtrxKO	Not significant	SREBP1A(BHLH)
0.146384	1	0	Hi_AtrxKO	Not significant	MAFF(BZIP)
0.144437	1	0	Lo_AtrxKO	Not significant	PIT1+1BP(HOMEOBOX)
0.138384	1	0	Hi_AtrxKO	Not significant	ZEB2(ZF)
0.137198	1	0	Lo_AtrxKO	Not significant	OCT4(POU HOMEOBOX)
0.130667	1	0	Hi_AtrxKO	Not significant	PAX5(PAIRED HOMEOBOX)
0.130323	1	0	Lo_AtrxKO	Not significant	NFKB-P65(RHD)
0.129917	1	0	Hi_AtrxKO	Not significant	TBX20(T-BOX)
0.129599	1	0	Lo_AtrxKO	Not significant	ATOH1(BHLH)
0.127404	1	0	Hi_AtrxKO	Not significant	DUX4(HOMEOBOX)
0.12712	1	0	Hi_AtrxKO	Not significant	TBET(T-BOX)
0.126738	1	0	Lo_AtrxKO	Not significant	GRE(NR) IR3
0.125179	1	0	Hi_AtrxKO	Not significant	ZNF136(ZF)
0.12487	1	0	Hi_AtrxKO	Not significant	EOMES(T-BOX)
0.124535	1	0	Lo_AtrxKO	Not significant	UNKNOWN-ESC-ELEMENT(?)
0.123739	1	0	Hi_AtrxKO	Not significant	PAX7(PAIRED HOMEOBOX)
0.121126	1	0	Lo_AtrxKO	Not significant	ZBTB12(ZF)
0.120031	1	0	Hi_AtrxKO	Not significant	PRDM14(ZF)
0.118664	1	0	Hi_AtrxKO	Not significant	NPAS2(BHLH)
0.115143	1	0	Hi_AtrxKO	Not significant	BCL6(ZF)
0.113429	1	0	Hi_AtrxKO	Not significant	HNF6B(HOMEOBOX)
0.113281	1	0	Hi_AtrxKO	Not significant	HAND2(BHLH)
0.112688	1	0	Lo_AtrxKO	Not significant	OCT6(POU HOMEOBOX)
0.11056	1	0	Lo_AtrxKO	Not significant	RUNX1(RUNT)
0.107086	1	0	Hi_AtrxKO	Not significant	NPAS4(BHLH)
0.105713	1	0	Lo_AtrxKO	Not significant	GATA2(ZF)
0.103435	1	0	Hi_AtrxKO	Not significant	SMAD4(MAD)
0.102229	1	0	Hi_AtrxKO	Not significant	DLX5(HOMEOBOX)
0.101479	1	0	Hi_AtrxKO	Not significant	AP4(BHLH)
0.101205	1	0	Hi_AtrxKO	Not significant	MEF2B(MADS)
0.0990757	1	0	Hi_AtrxKO	Not significant	TATA-BOX(TBP)
0.0975694	1	0	Lo_AtrxKO	Not significant	SREBP2(BHLH)
0.0925972	1	0	Lo_AtrxKO	Not significant	BZIP:IRF(BZIP IRF)
0.0892954	1	0	Hi_AtrxKO	Not significant	SMAD2(MAD)
0.0887841	1	0	Lo_AtrxKO	Not significant	NEUROD1(BHLH)
0.0878601	1	0	Lo_AtrxKO	Not significant	HIF2A(BHLH)
0.0870544	1	0	Hi_AtrxKO	Not significant	TCFCP2L1(CP2)
0.0841681	1	0	Lo_AtrxKO	Not significant	MEF2C(MADS)
0.0834236	1	0	Hi_AtrxKO	Not significant	MEF2C(MADS)
0.0822193	1	0	Lo_AtrxKO	Not significant	OCT4:SOX17(POU HOMEOBOX HMG)
0.0803763	1	0	Hi_AtrxKO	Not significant	ERRG(NR)
0.0790971	1	0	Hi_AtrxKO	Not significant	TBOX:SMAD(T-BOX MAD)
0.0697115	1	0	Lo_AtrxKO	Not significant	RUNX-AML(RUNT)
0.0692691	1	0	Hi_AtrxKO	Not significant	ERE(NR) IR3
0.0681991	1	0	Hi_AtrxKO	Not significant	TBX21(T-BOX)
0.0663673	1	0	Lo_AtrxKO	Not significant	PHOX2B(HOMEOBOX)
0.0655511	1	0	Lo_AtrxKO	Not significant	BCL11A(ZF)
0.064309	1	0	Hi_AtrxKO	Not significant	PITX1:EBOX(HOMEOBOX BHLH)
0.06032	1	0	Lo_AtrxKO	Not significant	ZNF415(ZF)
0.0601927	1	0	Lo_AtrxKO	Not significant	RBPJ1(?)
0.0597475	1	0	Hi_AtrxKO	Not significant	ZFX(ZF)
0.0594586	1	0	Hi_AtrxKO	Not significant	ZNF322(ZF)
0.0575591	1	0	Hi_AtrxKO	Not significant	RXR(NR) DR1
0.0569291	1	0	Lo_AtrxKO	Not significant	SIX2(HOMEOBOX)
0.0563323	1	0	Lo_AtrxKO	Not significant	CRX(HOMEOBOX)
0.0527114	1	0	Hi_AtrxKO	Not significant	RARA(NR)
0.0524601	1	0	Lo_AtrxKO	Not significant	ETS:E-BOX(ETS BHLH)
0.0522837	1	0	Lo_AtrxKO	Not significant	ZNF7(ZF)
0.0495837	1	0	Hi_AtrxKO	Not significant	ZEB1(ZF)
0.049394	1	0	Hi_AtrxKO	Not significant	SREBP2(BHLH)
0.0468873	1	0	Lo_AtrxKO	Not significant	EBF1(EBF)
0.0457701	1	0	Lo_AtrxKO	Not significant	PRDM10(ZF)
0.0449768	1	0	Lo_AtrxKO	Not significant	PSE(SNAPC)
0.0446635	1	0	Lo_AtrxKO	Not significant	PITX1:EBOX(HOMEOBOX BHLH)
0.0406701	1	0	Lo_AtrxKO	Not significant	OCT11(POU HOMEOBOX)
0.0395027	1	0	Hi_AtrxKO	Not significant	EBF1(EBF)
0.038933	1	0	Lo_AtrxKO	Not significant	SCL(BHLH)
0.0386084	1	0	Hi_AtrxKO	Not significant	CUX2(HOMEOBOX)
0.0372051	1	0	Lo_AtrxKO	Not significant	LHX1(HOMEOBOX)
0.0322651	1	0	Lo_AtrxKO	Not significant	MOUSE_RECOMBINATION_HOTSPOT(ZF)
0.0315058	1	0	Hi_AtrxKO	Not significant	ZNF711(ZF)
0.0310852	1	0	Hi_AtrxKO	Not significant	TCFL2(HMG)
0.030663	1	0	Lo_AtrxKO	Not significant	TBOX:SMAD(T-BOX MAD)
0.0271026	1	0	Hi_AtrxKO	Not significant	ZNF189(ZF)
0.0242586	1	0	Hi_AtrxKO	Not significant	ZNF7(ZF)
0.0213297	1	0	Lo_AtrxKO	Not significant	ARNT:AHR(BHLH)
0.0213016	1	0	Lo_AtrxKO	Not significant	PIT1(HOMEOBOX)
0.0142064	1	0	Hi_AtrxKO	Not significant	GLI3(ZF)
0.0130451	1	0	Lo_AtrxKO	Not significant	X-BOX(HTH)
0.0122801	1	0	Lo_AtrxKO	Not significant	EBF2(EBF)
0.0115589	1	0	Lo_AtrxKO	Not significant	GATA1(ZF)
0.0114607	1	0	Hi_AtrxKO	Not significant	BMAL1(BHLH)
0.00936274	1	0	Lo_AtrxKO	Not significant	NFAT(RHD)
0.00644425	1	0	Hi_AtrxKO	Not significant	MNT(BHLH)
0.00429897	1	0	Lo_AtrxKO	Not significant	ZIC(ZF)
0.00159332	1	0	Hi_AtrxKO	Not significant	PHOX2A(HOMEOBOX)
0.00108995	1	0	Lo_AtrxKO	Not significant	RORGT(NR)
0.00108995	1	0	Lo_AtrxKO	Not significant	RORGT(NR)
0.000677014	1	0	Lo_AtrxKO	Not significant	NKX2.2(HOMEOBOX)
-0.000450614	1	0	Hi_AtrxKO	Not significant	RORA(NR)
-0.00143167	1	0	Lo_AtrxKO	Not significant	BMYB(HTH)
-0.0026215	1	0	Lo_AtrxKO	Not significant	TCF21(BHLH)
-0.00313517	1	0	Lo_AtrxKO	Not significant	HOXA1(HOMEOBOX)
-0.00324072	1	0	Lo_AtrxKO	Not significant	ISL1(HOMEOBOX)
-0.00528551	1	0	Hi_AtrxKO	Not significant	PRDM9(ZF)
-0.00575134	1	0	Lo_AtrxKO	Not significant	MEIS1(HOMEOBOX)
-0.00726967	1	0	Lo_AtrxKO	Not significant	OLIG2(BHLH)
-0.00767241	1	0	Lo_AtrxKO	Not significant	IRF:BATF(IRF:BZIP)
-0.00919024	1	0	Lo_AtrxKO	Not significant	HNF6(HOMEOBOX)
-0.0107352	1	0	Lo_AtrxKO	Not significant	GATA4(ZF)
-0.0149227	1	0	Hi_AtrxKO	Not significant	PAX8(PAIRED HOMEOBOX)
-0.0175141	1	0	Hi_AtrxKO	Not significant	TGIF1(HOMEOBOX)
-0.0182379	1	0	Hi_AtrxKO	Not significant	NFAT(RHD)
-0.0216	1	0	Lo_AtrxKO	Not significant	BRN1(POU HOMEOBOX)
-0.0230482	1	0	Hi_AtrxKO	Not significant	MEF2A(MADS)
-0.0249369	1	0	Lo_AtrxKO	Not significant	PDX1(HOMEOBOX)
-0.0263596	1	0	Hi_AtrxKO	Not significant	FXR(NR) IR1
-0.0272871	1	0	Hi_AtrxKO	Not significant	ZFP57(ZF)
-0.0297779	1	0	Lo_AtrxKO	Not significant	IRF4(IRF)
-0.0309947	1	0	Lo_AtrxKO	Not significant	MYOD(BHLH)
-0.0313997	1	0	Lo_AtrxKO	Not significant	MEF2B(MADS)
-0.0321694	1	0	Hi_AtrxKO	Not significant	BCL11A(ZF)
-0.0337843	1	0	Hi_AtrxKO	Not significant	BAPX1(HOMEOBOX)
-0.0340592	1	0	Hi_AtrxKO	Not significant	ZNF264(ZF)
-0.035674	1	0	Lo_AtrxKO	Not significant	TBR1(T-BOX)
-0.0378025	1	0	Hi_AtrxKO	Not significant	TBX6(T-BOX)
-0.0385173	1	0	Lo_AtrxKO	Not significant	AMYB(HTH)
-0.0395831	1	0	Hi_AtrxKO	Not significant	PSE(SNAPC)
-0.0401282	1	0	Hi_AtrxKO	Not significant	CEBP:CEBP(BZIP)
-0.0403553	1	0	Lo_AtrxKO	Not significant	E2F4(E2F)
-0.0407552	1	0	Lo_AtrxKO	Not significant	ZIC3(ZF)
-0.0428444	1	0	Hi_AtrxKO	Not significant	CHR(?)
-0.0433959	1	0	Hi_AtrxKO	Not significant	TGIF2(HOMEOBOX)
-0.0456451	1	0	Lo_AtrxKO	Not significant	BAPX1(HOMEOBOX)
-0.0462103	1	0	Hi_AtrxKO	Not significant	TBR1(T-BOX)
-0.049037	1	0	Lo_AtrxKO	Not significant	NKX2.1(HOMEOBOX)
-0.0500069	1	0	Hi_AtrxKO	Not significant	PGR(NR)
-0.050178	1	0	Hi_AtrxKO	Not significant	ARE(NR)
-0.0503527	1	0	Hi_AtrxKO	Not significant	EBF2(EBF)
-0.0512193	1	0	Hi_AtrxKO	Not significant	BRN2(POU HOMEOBOX)
-0.0513535	1	0	Hi_AtrxKO	Not significant	NR5A2(NR)
-0.0522182	1	0	Lo_AtrxKO	Not significant	SF1(NR)
-0.0544565	1	0	Hi_AtrxKO	Not significant	THRB(NR)
-0.0552897	1	0	Lo_AtrxKO	Not significant	ZNF264(ZF)
-0.0611191	1	0	Lo_AtrxKO	Not significant	AP4(BHLH)
-0.0614594	1	0	Lo_AtrxKO	Not significant	SIX1(HOMEOBOX)
-0.0653646	1	0	Lo_AtrxKO	Not significant	PKNOX1(HOMEOBOX)
-0.0660642	1	0	Hi_AtrxKO	Not significant	NPAS(BHLH)
-0.0693744	1	0	Lo_AtrxKO	Not significant	GATA6(ZF)
-0.0703927	1	0	Hi_AtrxKO	Not significant	DUXBL(HOMEOBOX)
-0.0708509	1	0	Lo_AtrxKO	Not significant	MYF5(BHLH)
-0.0708902	1	0	Lo_AtrxKO	Not significant	NKX2.5(HOMEOBOX)
-0.0716484	1	0	Lo_AtrxKO	Not significant	ZNF382(ZF)
-0.0744418	1	0	Hi_AtrxKO	Not significant	PR(NR)
-0.0745581	1	0	Lo_AtrxKO	Not significant	TGIF1(HOMEOBOX)
-0.0749216	1	0	Lo_AtrxKO	Not significant	PRDM14(ZF)
-0.075209	1	0	Lo_AtrxKO	Not significant	GATA(ZF) IR3
-0.0781678	1	0	Lo_AtrxKO	Not significant	ZNF143|STAF(ZF)
-0.0818594	1	0	Lo_AtrxKO	Not significant	PRDM15(ZF)
-0.082248	1	0	Lo_AtrxKO	Not significant	PU.1-IRF(ETS:IRF)
-0.0833302	1	0	Lo_AtrxKO	Not significant	BARX1(HOMEOBOX)
-0.0869383	1	0	Lo_AtrxKO	Not significant	NKX3.1(HOMEOBOX)
-0.0870997	1	0	Hi_AtrxKO	Not significant	ARNT:AHR(BHLH)
-0.0917149	1	0	Lo_AtrxKO	Not significant	PITX1(HOMEOBOX)
-0.0984512	1	0	Lo_AtrxKO	Not significant	ZNF263(ZF)
-0.100167	1	0	Lo_AtrxKO	Not significant	ZNF711(ZF)
-0.101319	1	0	Hi_AtrxKO	Not significant	THRA(NR)
-0.103989	1	0	Hi_AtrxKO	Not significant	NR5A2(NR)
-0.106183	1	0	Lo_AtrxKO	Not significant	PRDM1(ZF)
-0.107801	1	0	Hi_AtrxKO	Not significant	ZBTB18(ZF)
-0.113119	1	0	Hi_AtrxKO	Not significant	MEIS1(HOMEOBOX)
-0.11497	1	0	Lo_AtrxKO	Not significant	HIF-1B(HLH)
-0.115286	1	0	Hi_AtrxKO	Not significant	SCRT1(ZF)
-0.115521	1	0	Hi_AtrxKO	Not significant	HIF-1B(HLH)
-0.11994	1	0	Hi_AtrxKO	Not significant	RBPJ:EBOX(? BHLH)
-0.119951	1	0	Hi_AtrxKO	Not significant	RORG(NR)
-0.12221	1	0	Lo_AtrxKO	Not significant	PBX3(HOMEOBOX)
-0.124532	1	0	Hi_AtrxKO	Not significant	THRB(NR)
-0.126102	1	0	Lo_AtrxKO	Not significant	GATA:SCL(ZF BHLH)
-0.127268	1	0	Hi_AtrxKO	Not significant	COUP-TFII(NR)
-0.130335	1	0	Lo_AtrxKO	Not significant	EOMES(T-BOX)
-0.131017	1	0	Lo_AtrxKO	Not significant	MYB(HTH)
-0.131284	1	0	Lo_AtrxKO	Not significant	BCL6(ZF)
-0.132163	1	0	Lo_AtrxKO	Not significant	GATA3(ZF)
-0.134507	1	0	Lo_AtrxKO	Not significant	TRPS1(ZF)
-0.137338	1	0	Lo_AtrxKO	Not significant	HNF6B(HOMEOBOX)
-0.138335	1	0	Lo_AtrxKO	Not significant	PU.1:IRF8(ETS:IRF)
-0.139484	1	0	Lo_AtrxKO	Not significant	HOXB4(HOMEOBOX)
-0.141941	1	0	Hi_AtrxKO	Not significant	COUP-TFII(NR)
-0.142821	1	0	Lo_AtrxKO	Not significant	E2F1(E2F)
-0.143292	1	0	Hi_AtrxKO	Not significant	PRDM10(ZF)
-0.145893	1	0	Hi_AtrxKO	Not significant	PRDM15(ZF)
-0.146551	1	0	Lo_AtrxKO	Not significant	LHX9(HOMEOBOX)
-0.147741	1	0	Hi_AtrxKO	Not significant	E2F(E2F)
-0.1483	1	0	Hi_AtrxKO	Not significant	MYNN(ZF)
-0.150761	1	0	Hi_AtrxKO	Not significant	ZNF317(ZF)
-0.151439	1	0	Lo_AtrxKO	Not significant	RORA(NR)
-0.152509	1	0	Hi_AtrxKO	Not significant	ZFP809(ZF)
-0.154211	1	0	Lo_AtrxKO	Not significant	TWIST(BHLH)
-0.154352	0.428303	0.368249	Lo_AtrxKO	Not significant	ZAC1(ZF)
-0.160779	0.268203	0.571536	Lo_AtrxKO	Not significant	TGIF2(HOMEOBOX)
-0.163484	1	0	Hi_AtrxKO	Not significant	ZNF652
-0.164986	1	0	Lo_AtrxKO	Not significant	GATA3(ZF) DR8
-0.17537	1	0	Lo_AtrxKO	Not significant	TEAD4(TEA)
-0.179313	1	0	Lo_AtrxKO	Not significant	PAX5(PAIRED HOMEOBOX)
-0.183183	0.637896	0.19525	Lo_AtrxKO	Not significant	LHX3(HOMEOBOX)
-0.184445	1	0	Hi_AtrxKO	Not significant	EAR2(NR)
-0.185643	1	0	Lo_AtrxKO	Not significant	STAT3+IL21(STAT)
-0.186722	1	0	Lo_AtrxKO	Not significant	PBX1(HOMEOBOX)
-0.18757	0.506948	0.295036	Lo_AtrxKO	Not significant	ZFX(ZF)
-0.188184	1	0	Lo_AtrxKO	Not significant	STAT5(STAT)
-0.188368	0.588886	0.229969	Hi_AtrxKO	Not significant	NKX2.5(HOMEOBOX)
-0.188658	1	0	Lo_AtrxKO	Not significant	ZNF467(ZF)
-0.189096	1	0	Lo_AtrxKO	Not significant	PGR(NR)
-0.190239	1	0	Hi_AtrxKO	Not significant	VDR(NR) DR3
-0.192435	0.182457	0.738839	Lo_AtrxKO	Not significant	HIC1(ZF)
-0.194298	1	0	Hi_AtrxKO	Not significant	ZNF165(ZF)
-0.195955	1	0	Hi_AtrxKO	Not significant	RFX(HTH)
-0.196321	1	0	Lo_AtrxKO	Not significant	RBPJ:EBOX(? BHLH)
-0.196955	1	0	Hi_AtrxKO	Not significant	NRF(NRF)
-0.197989	0.601335	0.220884	Hi_AtrxKO	Not significant	NKX2.2(HOMEOBOX)
-0.198531	1	0	Lo_AtrxKO	Not significant	ZNF189(ZF)
-0.198597	1	0	Lo_AtrxKO	Not significant	TEAD2(TEA)
-0.199702	1	0	Lo_AtrxKO	Not significant	RFX1(HTH)
-0.200047	1	0	Lo_AtrxKO	Not significant	E2F7(E2F)
-0.202842	0.530507	0.275309	Lo_AtrxKO	Not significant	MYOG(BHLH)
-0.203709	1	0	Lo_AtrxKO	Not significant	THRB(NR)
-0.20897	1	0	Lo_AtrxKO	Not significant	SCRT1(ZF)
-0.210089	1	0	Lo_AtrxKO	Not significant	ARE(NR)
-0.212817	0.202541	0.693487	Hi_AtrxKO	Not significant	ZAC1(ZF)
-0.213374	0.273592	0.562897	Lo_AtrxKO	Not significant	ZNF416(ZF)
-0.217116	1	0	Lo_AtrxKO	Not significant	BRACHYURY(T-BOX)
-0.218686	0.399674	0.398295	Lo_AtrxKO	Not significant	TBX6(T-BOX)
-0.219381	1	0	Lo_AtrxKO	Not significant	HRE(HSF)
-0.221354	0.618952	0.208343	Lo_AtrxKO	Not significant	LHX2(HOMEOBOX)
-0.225821	1	0	Hi_AtrxKO	Not significant	ZNF415(ZF)
-0.226429	0.10594	0.974941	Lo_AtrxKO	Not significant	ASCL1(BHLH)
-0.232805	0.795399	0.099415	Lo_AtrxKO	Not significant	FOXD3(FORKHEAD)
-0.233311	0.853047	0.0690271	Lo_AtrxKO	Not significant	PBX2(HOMEOBOX)
-0.233812	0.140381	0.852693	Lo_AtrxKO	Not significant	NPAS(BHLH)
-0.23561	0.0172714	1.76267	Lo_AtrxKO	Not significant	SMAD3(MAD)
-0.235847	1	0	Hi_AtrxKO	Not significant	RFX2(HTH)
-0.238666	0.139663	0.854919	Lo_AtrxKO	Not significant	GLIS3(ZF)
-0.238773	0.0425552	1.37105	Lo_AtrxKO	Not significant	PR(NR)
-0.240754	0.776228	0.110011	Lo_AtrxKO	Not significant	ZNF341(ZF)
-0.240817	0.256401	0.591081	Lo_AtrxKO	Not significant	TCF12(BHLH)
-0.244784	1	0	Lo_AtrxKO	Not significant	NFKB-P65-REL(RHD)
-0.248062	1	0	Lo_AtrxKO	Not significant	C-MYC(BHLH)
-0.249247	0.62975	0.200832	Lo_AtrxKO	Not significant	CEBP:AP1(BZIP)
-0.25001	1	0	Hi_AtrxKO	Not significant	RAR:RXR(NR) DR5
-0.251297	0.00291994	2.53463	Lo_AtrxKO	Not significant	NANOG(HOMEOBOX)
-0.257591	0.297748	0.526152	Lo_AtrxKO	Not significant	STAT4(STAT)
-0.261691	0.195004	0.709957	Lo_AtrxKO	Not significant	TEAD3(TEA)
-0.261936	0.00222745	2.65219	Lo_AtrxKO	Not significant	TBX5(T-BOX)
-0.263249	0.758009	0.120326	Lo_AtrxKO	Not significant	NPAS4(BHLH)
-0.263373	0.192532	0.715497	Lo_AtrxKO	Not significant	TBX21(T-BOX)
-0.274351	1	0	Lo_AtrxKO	Not significant	FOXA1:AR(FORKHEAD NR)
-0.27551	1	0	Hi_AtrxKO	Not significant	STAT6(STAT)
-0.280055	0.211952	0.673762	Lo_AtrxKO	Not significant	TEAD1(TEAD)
-0.28239	1	0	Lo_AtrxKO	Not significant	RORG(NR)
-0.283491	0.025632	1.59122	Lo_AtrxKO	Not significant	SMAD2(MAD)
-0.28369	0.0395021	1.40338	Lo_AtrxKO	Not significant	DLX2(HOMEOBOX)
-0.285338	0.021065	1.67644	Lo_AtrxKO	Not significant	SMAD4(MAD)
-0.286787	0.200459	0.697975	Lo_AtrxKO	Not significant	MAFA(BZIP)
-0.287342	1	0	Hi_AtrxKO	Not significant	NRF1(NRF)
-0.287745	0.864903	0.0630326	Lo_AtrxKO	Not significant	THRA(NR)
-0.288197	0.535607	0.271154	Lo_AtrxKO	Not significant	FOXH1(FORKHEAD)
-0.28846	0.000748367	3.12589	Lo_AtrxKO	Not significant	PTF1A(BHLH)
-0.288844	0.0909018	1.04143	Lo_AtrxKO	Not significant	RFX6(HTH)
-0.290321	0.0023157	2.63532	Lo_AtrxKO	Not significant	NKX6.1(HOMEOBOX)
-0.29071	1	0	Lo_AtrxKO	Not significant	EBF(EBF)
-0.291904	0.587084	0.2313	Lo_AtrxKO	Not significant	NR5A2(NR)
-0.293014	0.00613472	2.21221	Lo_AtrxKO	Not significant	FOXO1(FORKHEAD)
-0.297362	1	0	Lo_AtrxKO	Not significant	RFX5(HTH)
-0.298538	0.0131397	1.88141	Hi_AtrxKO	Not significant	NKX2.1(HOMEOBOX)
-0.302281	0.00545336	2.26334	Lo_AtrxKO	Not significant	BMAL1(BHLH)
-0.303208	1	0	Hi_AtrxKO	Not significant	HRE(HSF)
-0.31358	1	0	Lo_AtrxKO	Not significant	MYNN(ZF)
-0.31809	0.334642	0.47542	Lo_AtrxKO	Not significant	EGR1(ZF)
-0.320584	0.825001	0.0835458	Lo_AtrxKO	Not significant	PAX8(PAIRED HOMEOBOX)
-0.321981	1	0	Lo_AtrxKO	Not significant	LXRE(NR) DR4
-0.321996	0.94299	0.0254929	Lo_AtrxKO	Not significant	ZNF322(ZF)
-0.327249	1	0	Hi_AtrxKO	Not significant	ZSCAN22(ZF)
-0.327297	1	0	Hi_AtrxKO	Not significant	GFY(?)
-0.327807	1	0	Hi_AtrxKO	Not significant	GATA3(ZF) DR8
-0.334589	0.124927	0.903343	Lo_AtrxKO	Not significant	N-MYC(BHLH)
-0.334862	0.00155174	2.80918	Lo_AtrxKO	Not significant	EN1(HOMEOBOX)
-0.336067	0.111713	0.951895	Lo_AtrxKO	Not significant	NR5A2(NR)
-0.336721	1	0	Hi_AtrxKO	Not significant	PKNOX1(HOMEOBOX)
-0.339133	7.58133e-06	5.12025	Lo_AtrxKO	Not significant	AR-HALFSITE(NR)
-0.339774	0.670949	0.173311	Lo_AtrxKO	Not significant	E2F6(E2F)
-0.340409	0.0207638	1.68269	Lo_AtrxKO	Not significant	MNT(BHLH)
-0.349985	0.145222	0.837968	Lo_AtrxKO	Not significant	TEAD(TEA)
-0.358811	1	0	Lo_AtrxKO	Not significant	DUXBL(HOMEOBOX)
-0.365022	0.00552913	2.25734	Lo_AtrxKO	Not significant	TBET(T-BOX)
-0.365491	0.000329977	3.48152	Lo_AtrxKO	Not significant	COUP-TFII(NR)
-0.365976	0.140381	0.852693	Lo_AtrxKO	Not significant	WT1(ZF)
-0.369646	0.0657994	1.18178	Lo_AtrxKO	Not significant	MAX(BHLH)
-0.370227	0.0810135	1.09144	Lo_AtrxKO	Not significant	GFI1B(ZF)
-0.371641	0.000389103	3.40994	Lo_AtrxKO	Not significant	SOX21(HMG)
-0.380134	0.675954	0.170083	Hi_AtrxKO	Not significant	STAT6(STAT)
-0.387574	0.048055	1.31826	Lo_AtrxKO	Not significant	FOXK2(FORKHEAD)
-0.387579	1	0	Hi_AtrxKO	Not significant	PBX1(HOMEOBOX)
-0.387967	2.34758e-05	4.62938	Lo_AtrxKO	Not significant	NF1-HALFSITE(CTF)
-0.39137	0.422061	0.374625	Hi_AtrxKO	Not significant	GFI1B(ZF)
-0.391854	0.758695	0.119933	Lo_AtrxKO	Not significant	ZFP57(ZF)
-0.394121	4.41597e-06	5.35497	Lo_AtrxKO	Not significant	HEB(BHLH)
-0.397646	0.581132	0.235725	Lo_AtrxKO	Not significant	STAT1(STAT)
-0.397923	1	0	Hi_AtrxKO	Not significant	HRE(HSF)
-0.406991	0.741715	0.129763	Lo_AtrxKO	Not significant	ZFP809(ZF)
-0.408344	0.683701	0.165134	Lo_AtrxKO	Not significant	TBX20(T-BOX)
-0.410292	0.0685789	1.16381	Lo_AtrxKO	Not significant	HOXA10(HOMEOBOX)
-0.410415	1	0	Lo_AtrxKO	Not significant	REVERB(NR) DR2
-0.420397	1	0	Hi_AtrxKO	Not significant	PAX5(PAIRED HOMEOBOX) CONDENSED
-0.424645	0.199557	0.699933	Lo_AtrxKO	Not significant	GRHL2(CP2)
-0.425274	1	0	Lo_AtrxKO	Not significant	CEBP:CEBP(BZIP)
-0.431036	0.00013977	3.85459	Lo_AtrxKO	Not significant	DLX1(HOMEOBOX)
-0.431484	0.0270855	1.56726	Lo_AtrxKO	Not significant	DLX3(HOMEOBOX)
-0.43883	2.26512e-06	5.64491	Lo_AtrxKO	Not significant	E2A(BHLH)
-0.444478	1	0	Lo_AtrxKO	Not significant	P53(P53)
-0.444478	1	0	Lo_AtrxKO	Not significant	P53(P53)
-0.445287	1	0	Lo_AtrxKO	Not significant	ZSCAN22(ZF)
-0.45218	1	0	Hi_AtrxKO	Not significant	GLI2(ZF)
-0.452309	1.80724e-05	4.74298	Lo_AtrxKO	Not significant	ASCL2(BHLH)
-0.453724	0.776228	0.110011	Lo_AtrxKO	Not significant	BORIS(ZF)
-0.461735	0.0551735	1.25827	Lo_AtrxKO	Not significant	FXR(NR) IR1
-0.462969	0.268203	0.571536	Lo_AtrxKO	Not significant	ERE(NR) IR3
-0.4658	1	0	Lo_AtrxKO	Not significant	ZFP281(ZF)
-0.467598	0.000194322	3.71148	Lo_AtrxKO	Not significant	BHLHE41(BHLH)
-0.467676	0.0029228	2.5342	Lo_AtrxKO	Not significant	DLX5(HOMEOBOX)
-0.467924	1	0	Hi_AtrxKO	Not significant	ZNF519(ZF)
-0.469327	0.0162562	1.78898	Lo_AtrxKO	Not significant	KLF10(ZF)
-0.472132	0.197624	0.70416	Lo_AtrxKO	Not significant	BHLHE40(BHLH)
-0.477753	0.625437	0.203817	Lo_AtrxKO	Not significant	DMRT6(DM)
-0.481362	1	0	Lo_AtrxKO	Not significant	OCT:OCT(POU HOMEOBOX)
-0.484299	1.27895e-05	4.89315	Lo_AtrxKO	Not significant	TATA-BOX(TBP)
-0.49042	0.0126887	1.89658	Lo_AtrxKO	Not significant	HAND2(BHLH)
-0.492957	0.62975	0.200832	Lo_AtrxKO	Not significant	CRE(BZIP)
-0.498619	2.61995e-09	8.58171	Lo_AtrxKO	Not significant	ZEB1(ZF)
-0.499533	0.928	0.032452	Lo_AtrxKO	Not significant	RAR:RXR(NR) DR0
-0.500275	3.97167e-06	5.40103	Lo_AtrxKO	Not significant	ZEB2(ZF)
-0.500535	1.05802e-12	11.9755	Lo_AtrxKO	Not significant	THRB(NR)
-0.501807	0.0307497	1.51216	Lo_AtrxKO	Not significant	C-MYC(BHLH)
-0.505878	0.00983054	2.00742	Lo_AtrxKO	Not significant	STAT3(STAT)
-0.508312	0.000560772	3.25121	Lo_AtrxKO	Not significant	SLUG(ZF)
-0.509014	1	0	Hi_AtrxKO	Not significant	HINFP(ZF)
-0.52565	1	0	Lo_AtrxKO	Not significant	RFX(HTH)
-0.526825	2.50268e-08	7.60159	Lo_AtrxKO	Not significant	SOX10(HMG)
-0.53139	2.08659e-06	5.68056	Lo_AtrxKO	Not significant	MAZ(ZF)
-0.532504	0.265225	0.576386	Lo_AtrxKO	Not significant	DMRT1(DM)
-0.534516	3.99487e-05	4.3985	Lo_AtrxKO	Not significant	SOX9(HMG)
-0.540908	0.63604	0.196515	Lo_AtrxKO	Not significant	GRE(NR) IR3
-0.540918	0.0747066	1.12664	Lo_AtrxKO	Not significant	CARG(MADS)
-0.542842	9.39587e-08	7.02706	Lo_AtrxKO	Not significant	EAR2(NR)
-0.545484	0.00910648	2.04065	Lo_AtrxKO	Not significant	E2F3(E2F)
-0.561767	3.66349e-07	6.43611	Lo_AtrxKO	Not significant	NPAS2(BHLH)
-0.570593	4.02516e-10	9.39522	Lo_AtrxKO	Not significant	SOX3(HMG)
-0.579929	1.80999e-06	5.74232	Lo_AtrxKO	Not significant	FOXM1(FORKHEAD)
-0.582083	4.48032e-10	9.34869	Lo_AtrxKO	Not significant	KLF14(ZF)
-0.584778	0.000113286	3.94582	Lo_AtrxKO	Not significant	ESRRB(NR)
-0.586048	0.0594187	1.22608	Lo_AtrxKO	Not significant	ZNF652
-0.59917	1.23745e-07	6.90747	Lo_AtrxKO	Not significant	FOXK1(FORKHEAD)
-0.60123	0.00635833	2.19666	Lo_AtrxKO	Not significant	P63(P53)
-0.601245	1.22553e-06	5.91168	Lo_AtrxKO	Not significant	FOXA1(FORKHEAD)
-0.604093	1.3872e-05	4.85786	Lo_AtrxKO	Not significant	NFY(CCAAT)
-0.607583	3.05539e-06	5.51493	Lo_AtrxKO	Not significant	FOXA2(FORKHEAD)
-0.621265	0.798365	0.0977985	Hi_AtrxKO	Not significant	HIF-1A(BHLH)
-0.622507	0.000126972	3.89629	Lo_AtrxKO	Not significant	CLOCK(BHLH)
-0.626088	4.4649e-07	6.35019	Lo_AtrxKO	Not significant	ERRG(NR)
-0.628269	7.51831e-09	8.12388	Lo_AtrxKO	Not significant	FOXA1(FORKHEAD)
-0.629479	4.81998e-09	8.31695	Lo_AtrxKO	Not significant	SNAIL1(ZF)
-0.632333	1.70493e-07	6.76829	Lo_AtrxKO	Not significant	MITF(BHLH)
-0.632825	2.07674e-06	5.68262	Lo_AtrxKO	Not significant	HLF(BZIP)
-0.639229	0.000222882	3.65192	Lo_AtrxKO	Not significant	TLX?(NR)
-0.641915	3.51449e-12	11.4541	Lo_AtrxKO	Not significant	SOX6(HMG)
-0.643023	1	0	Hi_AtrxKO	Not significant	PAX7(PAIRED HOMEOBOX) LONGEST
-0.659299	0.000373148	3.42812	Lo_AtrxKO	Not significant	HOXC9(HOMEOBOX)
-0.662422	4.22952e-09	8.37371	Lo_AtrxKO	Not significant	SOX15(HMG)
-0.674302	1.31665e-15	14.8805	Lo_AtrxKO	Not significant	E2A(BHLH) NEAR_PU.1
-0.674886	0.219869	0.657835	Hi_AtrxKO	Not significant	HIF2A(BHLH)
-0.682874	0.0446257	1.35041	Lo_AtrxKO	Not significant	CHOP(BZIP)
-0.68466	0.934745	0.0293069	Hi_AtrxKO	Not significant	OCT4-SOX2-TCF-NANOG(POU HOMEOBOX HMG)
-0.685668	6.87957e-08	7.16244	Lo_AtrxKO	Not significant	FOXL2(FORKHEAD)
-0.690022	0.000221204	3.65521	Lo_AtrxKO	Not significant	MAFB(BZIP)
-0.691265	1.38054e-10	9.85995	Lo_AtrxKO	Not significant	FOX:EBOX(FORKHEAD BHLH)
-0.692882	0.0529272	1.27632	Lo_AtrxKO	Not significant	ZNF692(ZF)
-0.696552	1	0	Lo_AtrxKO	Not significant	RAR:RXR(NR) DR5
-0.697387	0.00846128	2.07256	Lo_AtrxKO	Not significant	ATF4(BZIP)
-0.697545	0.00846128	2.07256	Lo_AtrxKO	Not significant	MAFK(BZIP)
-0.701168	6.67107e-09	8.1758	Lo_AtrxKO	Not significant	FOXF1(FORKHEAD)
-0.7112	0.00111039	2.95452	Lo_AtrxKO	Not significant	FOXA3(FORKHEAD)
-0.71899	1.15692e-16	15.9367	Lo_AtrxKO	Not significant	HOXD12(HOMEOBOX)
-0.719009	0.51486	0.288311	Lo_AtrxKO	Not significant	RFX2(HTH)
-0.724218	4.02868e-15	14.3948	Lo_AtrxKO	Not significant	SP2(ZF)
-0.733727	1	0	Lo_AtrxKO	Not significant	NF1:FOXA1(CTF FORKHEAD)
-0.740191	0.35853	0.445475	Hi_AtrxKO	Not significant	PBX3(HOMEOBOX)
-0.743834	0.00525499	2.27943	Lo_AtrxKO	Not significant	VDR(NR) DR3
-0.755518	4.73109e-10	9.32504	Lo_AtrxKO	Not significant	SOX2(HMG)
-0.757011	6.77737e-08	7.16894	Hi_AtrxKO	Not significant	LRF(ZF)
-0.758518	4.73109e-10	9.32504	Lo_AtrxKO	Not significant	SOX4(HMG)
-0.761356	7.42578e-08	7.12926	Lo_AtrxKO	Not significant	CEBP(BZIP)
-0.772806	5.34185e-09	8.27231	Lo_AtrxKO	Not significant	SOX17(HMG)
-0.773589	2.57206e-06	5.58972	Lo_AtrxKO	Not significant	USF1(BHLH)
-0.795695	1	0	Lo_AtrxKO	Not significant	ZNF41(ZF)
-0.803537	0.014164	1.84881	Lo_AtrxKO	Not significant	NFAT:AP1(RHD BZIP)
-0.803984	7.97622e-11	10.0982	Lo_AtrxKO	Not significant	FOXO3(FORKHEAD)
-0.806833	3.3135e-12	11.4797	Lo_AtrxKO	Not significant	SP5(ZF)
-0.818071	1.0829e-06	5.96541	Lo_AtrxKO	Not significant	FOXP1(FORKHEAD)
-0.818581	1.64765e-05	4.78314	Lo_AtrxKO	Not significant	ETS1-DISTAL(ETS)
-0.822252	1.79528e-15	14.7459	Lo_AtrxKO	Not significant	SPDEF(ETS)
-0.822365	1	0	Hi_AtrxKO	Not significant	GFY-STAF(? ZF)
-0.826233	0.000424754	3.37186	Lo_AtrxKO	Not significant	SPIB(ETS)
-0.829369	0.000149189	3.82626	Lo_AtrxKO	Not significant	SOX7(HMG)
-0.842248	1.07551e-21	20.9684	Lo_AtrxKO	Not significant	COUP-TFII(NR)
-0.86296	3.08211e-05	4.51115	Lo_AtrxKO	Not significant	KLF9(ZF)
-0.863252	0.0391429	1.40735	Lo_AtrxKO	Not significant	CTCF(ZF)
-0.874552	0.776228	0.110011	Lo_AtrxKO	Not significant	RARG(NR)
-0.884516	3.27627e-23	22.4846	Lo_AtrxKO	Not significant	ETV1(ETS)
-0.888124	1.12717e-05	4.94801	Lo_AtrxKO	Not significant	ATF2(BZIP)
-0.909244	0.0183283	1.73688	Hi_AtrxKO	Not significant	ZBTB12(ZF)
-0.910746	0.00596427	2.22444	Lo_AtrxKO	Not significant	SP1(ZF)
-0.914019	1.24036e-09	8.90645	Lo_AtrxKO	Not significant	ELK4(ETS)
-0.915294	0.537724	0.269441	Lo_AtrxKO	Not significant	P73(P53)
-0.916214	3.99346e-11	10.3987	Lo_AtrxKO	Not significant	NFIL3(BZIP)
-0.916295	0.00525499	2.27943	Lo_AtrxKO	Not significant	EGR2(ZF)
-0.916812	2.40815e-20	19.6183	Lo_AtrxKO	Not significant	ETS1(ETS)
-0.926445	2.70211e-09	8.5683	Lo_AtrxKO	Not significant	NF1(CTF)
-0.929023	3.64065e-21	20.4388	Lo_AtrxKO	Not significant	ETV4(ETS)
-0.930548	2.64773e-11	10.5771	Lo_AtrxKO	Not significant	PU.1(ETS)
-0.933812	0.162251	0.789812	Lo_AtrxKO	Not significant	E-BOX(BHLH)
-0.936079	7.49406e-15	14.1253	Lo_AtrxKO	Not significant	AP-1(BZIP)
-0.944058	8.09342e-22	21.0919	Lo_AtrxKO	Not significant	FLI1(ETS)
-0.945065	2.25788e-41	40.6463	Lo_AtrxKO	Not significant	RARA(NR)
-0.949531	0.0163099	1.78755	Lo_AtrxKO	Not significant	ETS:RUNX(ETS RUNT)
-0.950455	2.8732e-13	12.5416	Lo_AtrxKO	Not significant	ATF1(BZIP)
-0.952725	1.09556e-31	30.9604	Lo_AtrxKO	Not significant	ERG(ETS)
-0.962167	3.54908e-06	5.44988	Lo_AtrxKO	Not significant	C-JUN-CRE(BZIP)
-0.981383	4.77621e-22	21.3209	Lo_AtrxKO	Not significant	KLF6(ZF)
-0.982461	8.97491e-14	13.047	Lo_AtrxKO	Not significant	EWS:FLI1-FUSION(ETS)
-0.983374	1.43507e-17	16.8431	Lo_AtrxKO	Not significant	EWS:ERG-FUSION(ETS)
-0.987168	7.82864e-44	43.1063	Lo_AtrxKO	Not significant	HOXA9(HOMEOBOX)
-1.01712	6.38894e-16	15.1946	Lo_AtrxKO	Low_AtrxKO	BATF(BZIP)
-1.0243	2.57993e-19	18.5884	Lo_AtrxKO	Low_AtrxKO	KLF1(ZF)
-1.0252	2.00446e-28	27.698	Lo_AtrxKO	Low_AtrxKO	KLF5(ZF)
-1.02976	3.48352e-09	8.45798	Lo_AtrxKO	Low_AtrxKO	KLF4(ZF)
-1.03556	2.56326e-11	10.5912	Lo_AtrxKO	Low_AtrxKO	ATF7(BZIP)
-1.05255	1.38534e-13	12.8584	Lo_AtrxKO	Low_AtrxKO	ELK1(ETS)
-1.05944	1.23817e-09	8.90722	Lo_AtrxKO	Low_AtrxKO	CREB5(BZIP)
-1.0674	1.52134e-26	25.8178	Lo_AtrxKO	Low_AtrxKO	ETV2(ETS)
-1.06847	3.79261e-18	17.4211	Lo_AtrxKO	Low_AtrxKO	ATF3(BZIP)
-1.09157	3.33358e-17	16.4771	Lo_AtrxKO	Low_AtrxKO	FOS(BZIP)
-1.10873	3.36148e-27	26.4735	Lo_AtrxKO	Low_AtrxKO	GABPA(ETS)
-1.11907	1.28397e-53	52.8914	Lo_AtrxKO	Low_AtrxKO	ERRA(NR)
-1.12029	1.6807e-31	30.7745	Lo_AtrxKO	Low_AtrxKO	ELF4(ETS)
-1.12759	6.80879e-18	17.1669	Lo_AtrxKO	Low_AtrxKO	JUNB(BZIP)
-1.12797	0.202541	0.693487	Hi_AtrxKO	Not significant	ZNF692(ZF)
-1.12861	4.65748e-07	6.33185	Lo_AtrxKO	Low_AtrxKO	EKLF(ZF)
-1.13536	1.54628e-39	38.8107	Lo_AtrxKO	Low_AtrxKO	EHF(ETS)
-1.13585	2.26198e-33	32.6455	Lo_AtrxKO	Low_AtrxKO	HOXD10(HOMEOBOX)
-1.13709	1.00948e-15	14.9959	Lo_AtrxKO	Low_AtrxKO	FRA2(BZIP)
-1.13832	6.09294e-13	12.2152	Lo_AtrxKO	Low_AtrxKO	KLF3(ZF)
-1.15618	0.586599	0.231659	Hi_AtrxKO	Not significant	RAR:RXR(NR) DR0
-1.15726	1.31647e-18	17.8806	Lo_AtrxKO	Low_AtrxKO	FRA1(BZIP)
-1.18608	1.97723e-62	61.7039	Lo_AtrxKO	Low_AtrxKO	HOXA13(HOMEOBOX)
-1.18656	1.34921e-12	11.8699	Lo_AtrxKO	Low_AtrxKO	FOSL2(BZIP)
-1.19926	2.01675e-08	7.69535	Lo_AtrxKO	Low_AtrxKO	BACH2(BZIP)
-1.20376	4.94762e-18	17.3056	Lo_AtrxKO	Low_AtrxKO	ELF1(ETS)
-1.22163	1.06372e-07	6.97317	Lo_AtrxKO	Low_AtrxKO	NUR77(NR)
-1.23246	1.5735e-11	10.8031	Lo_AtrxKO	Low_AtrxKO	USF2(BHLH)
-1.23903	1.44225e-12	11.841	Lo_AtrxKO	Low_AtrxKO	ETS(ETS)
-1.24629	5.51938e-46	45.2581	Lo_AtrxKO	Low_AtrxKO	RXR(NR) DR1
-1.25049	1	0	Hi_AtrxKO	Not significant	YY1(ZF)
-1.25303	0.220194	0.657194	Hi_AtrxKO	Not significant	OCT:OCT(POU HOMEOBOX)
-1.25367	1.78421e-69	68.7486	Lo_AtrxKO	Low_AtrxKO	HOXD11(HOMEOBOX)
-1.26528	2.85495e-31	30.5444	Lo_AtrxKO	Low_AtrxKO	ELF5(ETS)
-1.32416	1.25166e-07	6.90251	Lo_AtrxKO	Low_AtrxKO	TCFCP2L1(CP2)
-1.33889	3.2609e-12	11.4867	Lo_AtrxKO	Low_AtrxKO	JUN-AP1(BZIP)
-1.36972	1.21084e-38	37.9169	Lo_AtrxKO	Low_AtrxKO	ELF3(ETS)
-1.37923	4.44137e-51	50.3525	Lo_AtrxKO	Low_AtrxKO	PPARE(NR) DR1
-1.38362	0.00221997	2.65365	Lo_AtrxKO	Low_AtrxKO	TFE3(BHLH)
-1.38835	0.00241522	2.61704	Lo_AtrxKO	Low_AtrxKO	NF-E2(BZIP)
-1.40318	1.99956e-69	68.6991	Lo_AtrxKO	Low_AtrxKO	HOXD13(HOMEOBOX)
-1.40728	1	0	Lo_AtrxKO	Not significant	ZNF528(ZF)
-1.41599	2.71951e-89	88.5655	Lo_AtrxKO	Low_AtrxKO	HOXA11(HOMEOBOX)
-1.4171	1	0	Hi_AtrxKO	Not significant	MOUSE_RECOMBINATION_HOTSPOT(ZF)
-1.4596	3.26282e-08	7.48641	Lo_AtrxKO	Low_AtrxKO	TR4(NR) DR1
-1.48694	2.25788e-41	40.6463	Lo_AtrxKO	Low_AtrxKO	LEF1(HMG)
-1.50265	4.16508e-38	37.3804	Lo_AtrxKO	Low_AtrxKO	UNKNOWN(HOMEOBOX)
-1.55787	0.00124637	2.90435	Lo_AtrxKO	Low_AtrxKO	NRF2(BZIP)
-1.56506	2.70515e-25	24.5678	Lo_AtrxKO	Low_AtrxKO	TCF7(HMG)
-1.59473	0.000577976	3.23809	Lo_AtrxKO	Low_AtrxKO	NFE2L2(BZIP)
-1.62075	0.000200513	3.69786	Lo_AtrxKO	Low_AtrxKO	BACH1(BZIP)
-1.62674	0.0135556	1.86788	Lo_AtrxKO	Not significant	DUX4(HOMEOBOX)
-1.64591	6.64557e-84	83.1775	Lo_AtrxKO	Low_AtrxKO	PPARA(NR) DR1
-1.68648	5.64353e-07	6.24845	Lo_AtrxKO	Low_AtrxKO	JUND(BZIP)
-1.68906	4.04162e-82	81.3934	Lo_AtrxKO	Low_AtrxKO	HOXB13(HOMEOBOX)
-1.70812	1	0	Hi_AtrxKO	Not significant	ZBTB33(ZF)
-1.91662	1	0	Hi_AtrxKO	Not significant	RARG(NR)
-1.9623	1.06713e-36	35.9718	Lo_AtrxKO	Low_AtrxKO	TCF3(HMG)
-2.0833	6.44769e-118	117.191	Lo_AtrxKO	Low_AtrxKO	CDX4(HOMEOBOX)
-2.19817	4.58935e-109	108.338	Lo_AtrxKO	Low_AtrxKO	CDX2(HOMEOBOX)
-2.21664	8.39955e-23	22.0757	Lo_AtrxKO	Low_AtrxKO	HNF1(HOMEOBOX)
-2.22174	8.13989e-26	25.0894	Lo_AtrxKO	Low_AtrxKO	HNF1B(HOMEOBOX)
-2.30536	2.70343e-19	18.5681	Lo_AtrxKO	Low_AtrxKO	TCFL2(HMG)
-2.62745	1.19983e-155	154.921	Lo_AtrxKO	Low_AtrxKO	HNF4A(NR) DR1
