# Supplementary material for: Loss of colonic fidelity enables multilineage plasticity and metastasis
Source: Nature. 2025 Jun 4;644(8076):547–56. doi: 10.1038/s41586-025-09125-5 (PMC12350155; doi:10.1038/s41586-025-09125-5)
Supplement: Supplementary file 4 — Supplementary Tables 1–11. [file 41586_2025_9125_MOESM4_ESM.zip › 2023-12-22276B-s4/2023-12-22276B-Table S11. Primer sequences.xlsx]

## Sheet: Mouse
Fgf2 Forward	GCGACCCACACGTCAAACTA
Fgf2 Reverse	TCCCTTGATAGACACAACTCCTC
Serpine2 Forward	CACATGGGATCGCGTCCATC
Serpine2 Reverse	CAGCACTTTACCAACTCCGTTTA
Col1a1 Forward	GCTCCTCTTAGGGGCCACT
Col1a1 Reverse	CCACGTCTCACCATTGGGG
S100a4 Forward	TCCACAAATACTCAGGCAAAGAG
S100a4 Reverse	GCAGCTCCCTGGTCAGTAG
Cxcl14 Forward	GAAGATGGTTATCGTCACCACC
Cxcl14 Reverse	CGTTCCAGGCATTGTACCACT
Cdx1 Forward	GGACGCCCTACGAATGGATG
Cdx1 Reverse	GTACCGGCTGTAGTGAAACTC
Tff3 Forward	TTGCTGGGTCCTCTGGGATAG
Tff3 Reverse	TACACTGCTCCGATGTGACAG
CDO1 Forward	GGGGACGAAGTCAACGTGG
CDO1 Reverse	ACCCCAGCACAGAATCATCAG
Cftr Forward	CACAGTCATCAACGGAATCGT
Cftr Reverse	CATACCATATCTGTACGGCAGTG
Pcolce Forward	ACTACACGAGACCTGTGTTCC
Pcolce Reverse	GGCACCGTAATTGTCCAGATG
Krt5 Forward	TCCAGTGTGTCCTTCCGAAGT
Krt5 Reverse	TGCCTCCGCCAGAACTGTA
Krt13 Forward	GCCAGCTACCTGGATAAGGTG
Krt13 Reverse	CAGATGCCAGTCACGAATCTTC
Lgr5 Forward	GAGTCAACCCAAGCCTTAGTATCC
Lgr5 Reverse	CATGGGACAAATGCAACTGAAG
Cdh1 Forward	CAGGTCTCCTCATGGCTTTGC
Cdh1 Reverse	CTTCCGAAAAGAAGGCTGTCC
Cdx2 Forward	CAAGGACGTGAGCATGTATCC
Cdx2 Reverse	GTAACCACCGTAGTCCGGGTA
Col6a1 Forward	TGGCTCACCTGAGCTCCTAT
Col6a1 Reverse	ACGGATAGGTTAGGGGCAGT
Col6a2 Forward	TCGGTGACATGTTCCACGAG
Col6a2 Reverse	GCAGGAAGACAATGTCCACG
Emp1 Forward	TTGGTGCTACTGGCTGGTCT
Emp1 Reverse	CATTGCCGTAGGACAGGGAG
Gja1 Forward	ACAAGGTCCAAGCCTACTCCA
Gja1 Reverse	CCGGGTTGTTGAGTGTTACAG
Hnf4a Forward	ATGCGACTCTCTAAAACCCTT
Hnf4a Reverse	ACCTTCAGATGGGGACGTGT
Irx2 Forward	CGGAGGACGAAGGGATCAGT
Irx2 Reverse	GCAGGGCAATTTTTCCCCATC
Snai1 Forward	CACACGCTGCCTTGTGTCT
Snai1 Reverse	GGTCAGCAAAAGCACGGTT
Snai2 Forward	TGGTCAAGAAACATTTCAACGCC
Snai2 Reverse	GGTGAGGATCTCTGGTTTTGGTA
Tfap2c Forward	TACCAGCCGCCTCCTTACTT
Tfap2c Reverse	TCCAGCCCTGAAATATGGGGT
Twist1 Forward	CGACAAGCTGAGCAAGATTCA
Twist1 Reverse	CGGAGAAGGCGTAGCTGAG
Vim Forward	TCCACACGCACCTACAGTCT
Vim Reverse	CCGAGGACCGGGTCACATA
Itga5 Forward	GGCCAGCTCCGTCTATGATG
Itga5 Reverse	TGGATGTCTGAGCCATTAAGGA
aSMA Forward	GTCCCAGACATCAGGGAGTAA
aSMA Reverse	TCGGATACTTCAGCGTCAGGA
Ascl2 Forward	AAGCACACCTTGACTGGTACG
Ascl2 Reverse	AAGTGGACGTTTGCACCTTCA
18S rRNA Forward	GTAACCCGTTGAACCCCATT
18S rRNA Reverse	CCATCCAATCGGTAGTAGCG
Actb Forward	GTGACGTTGACATCCGTAAAGA
Actb Reverse	GCCGGACTCATCGTACTCC

## Sheet: Human
HNF4a Forward	CGAAGGTCAAGCTATGAGGACA
HNF4a Reverse	ATCTGCGATGCTGGCAATCT
CDX1 Forward	GGTGGCAGCGGTAAGACTC
CDX1 Reverse	TGTAACGGCTGTAATGAAACTCC
KRT5 Forward	CCAAGGTTGATGCACTGATGG
KRT5 Reverse	TGTCAGAGACATGCGTCTTGC
LY6D Forward	TTCTGCAAGACCACGAACACA
LY6D Reverse	CTCCGCACAGTCCTTCTTCAC
