# Supplementary material for: Loss of colonic fidelity enables multilineage plasticity and metastasis
Source: Nature. 2025 Jun 4;644(8076):547–56. doi: 10.1038/s41586-025-09125-5 (PMC12350155; doi:10.1038/s41586-025-09125-5)
Supplement: Supplementary file 4 — Supplementary Tables 1–11. [file 41586_2025_9125_MOESM4_ESM.zip › 2023-12-22276B-s4/2023-12-22276B-Table S2. AKP vs AKP ATRX RNAseq.xlsx]

## Sheet: Sheet 1
Symbol	ExpMean	Exp NT	Exp KO_2	log2FC	lfcSE	Stat	p-value	padj
Trf	967.075	3.68426	1930.46	8.68766	0.209596	46.3269	0	0
Twist1	44.6928	0.502512	88.883	5.9026	0.821216	9.48045	2.53182e-21	1.13761e-19
CT025618.1	42.2341	0.546492	83.9216	5.77906	0.417148	17.2696	7.96861e-67	2.25362e-64
Scgb2b15	22.1766	0	44.3533	5.50314	1.6315	6.71754	1.8482e-11	3.61504e-10
Cdkn1c	28.6916	0.522655	56.8606	5.24792	0.426541	18.3468	3.50069e-75	1.21961e-72
Aqp5	344.818	17.4692	672.167	5.18777	0.208515	26.6657	1.17574e-156	2.3553e-153
Plb1	19.616	0.227997	39.004	5.02577	0.276299	21.3903	1.64542e-101	1.06903e-98
Rbp2	22.7536	0.574276	44.933	4.86677	0.405923	16.4432	9.39028e-61	2.07095e-58
Lcn2	50.168	2.45736	97.8786	4.83792	0.322422	17.5044	1.32554e-68	4.08523e-66
Scgb2b7	11.9803	0.039174	23.9215	4.58388	1.30094	7.30233	2.82833e-13	6.63966e-12
Lpcat2	15.7464	0.395829	31.097	4.52324	0.309376	21.3993	1.35687e-101	9.06047e-99
Cp	59.0245	4.03924	114.01	4.51241	0.212514	25.6064	1.29442e-144	2.22262e-141
Foxd2	14.9545	0.369904	29.5391	4.47851	0.220505	30.1727	5.40976e-200	2.16742e-196
Cav1	191.403	15.7924	367.014	4.45388	0.240452	21.2523	3.14106e-100	1.9361e-97
Inhbb	10.3098	0.0669607	20.5526	4.33629	0.347464	24.575	2.33765e-133	3.30557e-130
Rnase2b	19.3843	1.05012	37.7184	4.23924	0.269097	20.4796	3.27174e-93	1.87261e-90
Irx2	9.86027	0.130114	19.5904	4.18743	0.663217	13.6858	1.23421e-42	1.52933e-40
Gnmt	43.4456	3.72056	83.1706	4.15629	0.218832	22.1605	8.26523e-109	7.096e-106
Plet1	24.0767	1.70018	46.4532	4.13538	0.228205	23.3601	1.08813e-120	1.18898e-117
Scgb2b33	7.80481	0	15.6096	4.05395	1.35515	6.51102	7.4643e-11	1.35935e-09
Wif1	31.6268	2.81846	60.4351	4.008	0.173931	27.2078	5.25694e-163	1.14883e-159
Hmgcs2	14.0826	0.871061	27.2942	3.91858	0.187394	28.5075	9.46124e-179	2.84298e-175
Fabp5	136.409	16.7802	256.037	3.85363	0.229681	18.572	5.41926e-77	2.10119e-74
Adig	14.3654	1.16967	27.5611	3.7185	0.314016	14.9592	1.35647e-50	2.17388e-48
Tfap2c	7.31829	0.207973	14.4286	3.67495	0.410637	17.1475	6.56242e-66	1.77252e-63
Rnase1	66.2096	8.83879	123.581	3.66245	0.176603	23.4702	8.21658e-122	9.40564e-119
Rasd2	15.738	1.47752	29.9984	3.64523	0.252906	18.5541	7.55514e-77	2.83778e-74
Mgp	15.4122	1.46986	29.3545	3.61941	0.368367	12.5943	2.26998e-36	2.22727e-34
Pbxip1	12.638	1.20038	24.0757	3.51046	0.149787	32.5644	1.31023e-232	1.04989e-228
Elf5	8.1519	0.536822	15.767	3.4476	0.329582	16.7315	7.73258e-63	1.85883e-60
Prss12	23.3933	3.12258	43.664	3.43749	0.192568	21.5665	3.70715e-103	2.54618e-100
Bex1	78.8996	12.675	145.124	3.41759	0.13878	27.8651	7.07718e-171	1.70128e-167
Cbr2	905.67	155.508	1655.83	3.40412	0.168129	22.4577	1.07644e-111	1.03506e-108
Adcy1	5.76074	0.178071	11.3434	3.38924	0.762814	8.58347	9.20493e-18	3.17016e-16
Smo	14.4221	1.82487	27.0192	3.31016	0.346261	12.2002	3.10018e-34	2.72986e-32
Wfdc18	10.5427	1.11904	19.9663	3.30659	0.479711	9.37262	7.07555e-21	3.08132e-19
Vill	102.878	18.341	187.414	3.28417	0.372899	9.6655	4.22532e-22	2.01533e-20
Hspg2	8.28232	0.743547	15.8211	3.27017	0.15594	29.1745	4.07968e-187	1.40102e-183
Ly6c2	1185.62	223.244	2147.99	3.26052	0.287547	12.1746	4.24674e-34	3.72582e-32
Syne4	24.3244	3.82037	44.8285	3.24903	0.226501	19.1139	1.93396e-81	8.77177e-79
Gpc6	4.79842	0.11327	9.48357	3.23525	0.47452	14.9069	2.97175e-50	4.69985e-48
Dkkl1	15.5183	2.19417	28.8424	3.22385	0.373487	10.8343	2.36653e-27	1.51779e-25
Gm20425	5.93248	0.346904	11.5181	3.21629	1.48368	3.64766	0.000264637	0.00168883
Hsd17b14	26.0136	4.28201	47.7452	3.2061	0.245238	16.9594	1.64148e-64	4.19782e-62
Mup5	4.56261	0.088902	9.03632	3.20428	0.757097	9.16494	4.95753e-20	2.00183e-18
Adora1	6.38102	0.472682	12.2894	3.17375	0.336872	15.4693	5.59373e-54	9.96057e-52
Pf4	6.6829	0.539041	12.8268	3.16736	0.5977	8.4078	4.17765e-17	1.37759e-15
Pdgfc	9.97563	1.21721	18.734	3.15387	0.268425	15.9151	4.98101e-57	9.65633e-55
Gas7	6.3526	0.545727	12.1595	3.08975	0.35092	16.049	5.81167e-58	1.16422e-55
Scgb2b8-ps	3.72916	0	7.45832	3.08037	1.47722	5.22004	1.78888e-07	2.0977e-06
Gsta3	22.5375	3.98515	41.0898	3.07776	0.199717	18.1403	1.53325e-73	5.19125e-71
Gm17455	7.15688	0.743306	13.5705	3.06315	0.496633	9.51828	1.76077e-21	8.04698e-20
Adm	107.438	22.3854	192.49	3.04858	0.254989	13.3797	7.94183e-41	9.45118e-39
Akr1c18	19.1924	3.41153	34.9734	3.02758	0.284861	12.9315	2.99047e-38	3.20928e-36
D130040H23Rik	8.30221	1.06615	15.5383	3.00079	0.257664	16.828	1.52232e-63	3.69648e-61
Mgst1	285.663	65.9269	505.399	2.91962	0.177914	19.2458	1.53214e-82	7.22177e-80
Lims2	7.77916	1.05763	14.5007	2.91328	0.413081	11.2631	1.99588e-29	1.42371e-27
Lrg1	7.12671	0.905082	13.3483	2.91296	0.272915	15.5374	1.93823e-54	3.55672e-52
Ttc39c	5.50505	0.564629	10.4455	2.87088	0.284737	15.9247	4.27392e-57	8.35291e-55
Acacb	4.73858	0.380322	9.09685	2.87083	0.226626	21.745	7.70231e-105	5.44576e-102
Bmyc	10.975	1.90332	20.0467	2.85782	0.260199	14.3039	2.06918e-46	2.81023e-44
Lix1l	6.08314	0.730178	11.4361	2.84554	0.295516	15.4263	1.08879e-53	1.92451e-51
Hoxd8	3.36611	0.103861	6.62835	2.78881	0.657984	9.39836	5.54191e-21	2.44388e-19
Ces1d	3.16579	0.0601937	6.2714	2.7779	0.894818	9.34471	9.21436e-21	3.95543e-19
Stk39	21.5456	4.81104	38.2801	2.75693	0.365608	9.57625	1.00637e-21	4.67029e-20
Gm17604	17.8349	3.8886	31.7812	2.74538	1.44545	2.32175	0.0202465	0.0755519
Sprr2a2	19180.3	4992.8	33367.9	2.74029	0.20011	15.3779	2.30196e-53	3.98107e-51
Ugt1a6a	8.25778	1.47991	15.0357	2.69292	0.474422	8.28923	1.13982e-16	3.66313e-15
Cmtm8	10.5065	2.08526	18.9278	2.69132	0.251441	14.3817	6.74435e-47	9.42601e-45
Uts2	20.4642	4.79439	36.1341	2.68001	0.411635	7.8661	3.65882e-15	1.0133e-13
Zfp467	7.32844	1.25315	13.4037	2.67643	0.303511	12.3257	6.58753e-35	6.04419e-33
Ints6l	7.77113	1.37459	14.1677	2.67525	0.331634	10.8414	2.19152e-27	1.41618e-25
Ly6e	1734.32	470.654	2997.99	2.66867	0.135361	22.3667	8.29829e-111	7.67241e-108
Vsir	16.5516	3.7884	29.3148	2.66241	0.276462	11.3157	1.09766e-29	7.87659e-28
Gm14760	19.6332	4.64566	34.6208	2.6575	1.00729	3.21032	0.00132589	0.00707188
Il1f9	5.58245	0.827695	10.3372	2.63297	0.406313	9.75731	1.71656e-22	8.43853e-21
G430049J08Rik	16.2298	3.79962	28.6599	2.62752	0.870472	3.72701	0.000193767	0.00127336
Gm10240	14.0017	3.22493	24.7784	2.60916	1.51503	2.14057	1	1
Kbtbd11	22.9207	5.73874	40.1026	2.60868	0.245985	12.5986	2.14955e-36	2.11774e-34
Gm7079	9.3517	1.93891	16.7645	2.59564	1.23563	2.81916	0.00481499	0.022001
Plcg2	5.04976	0.72428	9.37523	2.58908	0.210931	19.1545	8.87051e-82	4.10073e-79
Gstm2	36.9917	9.94274	64.0407	2.57137	0.286292	10.5658	4.29407e-26	2.60013e-24
Boc	4.85977	0.700493	9.01905	2.55872	0.163204	24.6798	1.76392e-134	2.65018e-131
Gm11127	5.57741	0.91706	10.2378	2.55139	0.519126	7.39209	1.44538e-13	3.47454e-12
Hoxd9	2.58971	0.0485402	5.13089	2.54771	0.654834	10.6972	1.04936e-26	6.56914e-25
Smim1	6.70904	1.26486	12.1532	2.53792	0.317382	10.1023	5.39801e-24	2.92918e-22
Scgb2b17	3.37248	0.304094	6.44087	2.51242	1.51131	3.10193	0.00192263	0.00985672
Gm11824	15.3623	3.90411	26.8206	2.50409	0.877703	3.54731	0.000389191	0.00239216
Tcaf2	2.79401	0.142542	5.44548	2.49604	0.369603	16.5157	2.82701e-61	6.53447e-59
Pde2a	50.7459	14.6087	86.883	2.49323	0.0846899	35.0485	4.11392e-269	4.94473e-265
Dnajc6	3.264	0.290596	6.23741	2.48744	0.307392	18.1776	7.76747e-74	2.66746e-71
Tle6	82.3419	24.2319	140.452	2.48699	0.248941	11.4258	3.1089e-30	2.28547e-28
Sim2	2.49943	0.0611828	4.93767	2.48422	0.705073	9.38719	6.16245e-21	2.69344e-19
Thbs2	2.33058	0.0250317	4.63612	2.45903	1.00592	7.86954	3.5594e-15	9.90328e-14
Peli3	6.37313	1.27004	11.4762	2.45839	0.268669	15.6079	6.42851e-55	1.18873e-52
Pik3ip1	15.088	4.0142	26.1618	2.43749	0.181422	17.3615	1.61586e-67	4.73703e-65
Gm13502	2.18644	0	4.37287	2.42569	3.90854	2.17962	1	1
Plod2	13.4775	3.54861	23.4065	2.42376	0.310061	9.10896	8.31745e-20	3.34353e-18
Gm47317	2.1827	0	4.3654	2.42369	3.79266	0.785433	0.4322	0.765295
Sprr1a	181.513	56.6733	306.353	2.41392	0.399932	6.96081	3.38316e-12	7.14656e-11
Tesc	53.8747	16.4647	91.2848	2.40165	0.270377	10.4545	1.39744e-25	8.23357e-24
Amph	5.27821	1.00134	9.55509	2.3989	0.369525	10.0394	1.02259e-23	5.45659e-22
Wfdc13	269.038	85.6519	452.424	2.38756	0.220854	12.3816	3.28891e-35	3.06442e-33
Basp1	26.7676	7.92561	45.6095	2.3846	0.271264	10.5834	3.55696e-26	2.17019e-24
Acot1	11.7953	3.11437	20.4763	2.384	0.230718	13.2963	2.43108e-40	2.85077e-38
Ly6d	29.5717	8.86029	50.2831	2.37878	0.370044	7.69582	1.4059e-14	3.66556e-13
Gdpd2	2.92751	0.276836	5.57819	2.36512	0.444029	10.6934	1.09281e-26	6.80572e-25
Nat8l	4.4622	0.777756	8.14665	2.36319	0.314154	11.2384	2.64052e-29	1.86145e-27
Fuom	11.8135	3.3288	20.2982	2.29869	0.265429	11.4768	1.7256e-30	1.28427e-28
Notch4	16.9387	5.06772	28.8096	2.29655	0.203135	15.0791	2.22178e-51	3.68341e-49
St3gal1	22.8575	7.09053	38.6244	2.29208	0.196969	9.89951	4.18307e-23	2.13496e-21
Cldn8	27.8988	8.94425	46.8535	2.26669	0.317676	8.56426	1.08775e-17	3.71428e-16
Wtip	28.3362	9.19982	47.4726	2.24863	0.117132	23.9925	3.32772e-127	3.99975e-124
Zfp773	3.24865	0.516648	5.98065	2.20247	0.358123	10.8526	1.93879e-27	1.25964e-25
Hspb8	15.8504	5.07956	26.6212	2.18374	0.269295	10.0275	1.15419e-23	6.11138e-22
Hspb1	68.3613	24.1186	112.604	2.17719	0.746003	3.4582	0.000543795	0.00322773
Gramd1a	14.8887	4.75416	25.0232	2.17712	0.138335	20.788	5.5558e-96	3.25746e-93
Krt14	2.81024	0.41078	5.20969	2.13803	0.456703	9.02747	1.7568e-19	6.84468e-18
Pros1	2.0622	0.142537	3.98186	2.12444	0.546592	11.5129	1.13573e-30	8.50525e-29
Dynlt1-ps1	11.6026	3.70469	19.5005	2.12349	3.73176	0.724504	0.468756	0.798727
Acaa1b	2.2476	0.21437	4.28083	2.12056	0.656233	7.27432	3.48175e-13	8.08674e-12
Tcim	61.551	22.6926	100.41	2.09769	0.11132	22.3416	1.45717e-110	1.29737e-107
Rorc	9.20515	2.87096	15.5393	2.09514	0.160054	17.3946	9.06917e-68	2.72517e-65
Ramp3	1.76577	0.0511418	3.4804	2.09167	0.797214	8.01304	1.11905e-15	3.28461e-14
Stbd1	13.8222	4.6658	22.9785	2.08139	0.158351	16.461	6.99755e-61	1.57671e-58
Dbn1	4.50485	1.10432	7.90539	2.08132	0.42088	8.54564	1.2783e-17	4.34641e-16
St6galnac4	8.48668	2.64883	14.3245	2.07034	0.151526	17.8781	1.74825e-71	5.60348e-69
Adgrl2	13.6315	4.6442	22.6187	2.06509	0.111776	23.1409	1.7945e-118	1.79742e-115
Nfe2l3	8.37817	2.61834	14.138	2.06478	0.200411	12.8359	1.0326e-37	1.09835e-35
Acvr2b	12.0488	4.04183	20.0558	2.0622	0.144634	15.6754	2.22899e-55	4.18615e-53
Sorbs3	6.43502	1.88	10.99	2.0577	0.220405	13.1781	1.17291e-39	1.35555e-37
Ceacam16	4.04827	0.956412	7.14012	2.05684	0.667416	4.60787	4.06817e-06	3.75123e-05
Cd84	4.67379	1.21004	8.13755	2.04774	0.481273	6.77629	1.23305e-11	2.45781e-10
Hcn2	17.2101	6.15773	28.2625	2.03148	0.141533	17.9273	7.21887e-72	2.34506e-69
Sprr2a1	66.1258	25.4698	106.782	2.0257	0.16863	14.3287	1.44868e-46	1.98999e-44
Arhgef10	7.29235	2.27775	12.307	2.0214	0.220768	11.0941	1.3396e-28	9.28027e-27
Zic2	1.5795	0.0269257	3.13207	2.00853	1.20414	7.56828	3.78205e-14	9.53005e-13
Chst15	2.50314	0.400779	4.6055	2.00061	0.224954	17.1857	3.40065e-66	9.39634e-64
Gja1	2.7041	0.486476	4.92172	1.99412	0.439669	11.2671	1.90667e-29	1.36412e-27
Aqp3	25.8756	9.79742	41.9539	1.9921	0.297148	10.2413	1.29433e-24	7.30384e-23
Scgb2b13-ps	1.48799	0	2.97598	1.99131	1.64532	3.8663	0.000110499	0.000768822
Atp6v1b1	2.79263	0.546567	5.03869	1.96517	0.375742	10.111	4.9379e-24	2.68557e-22
Atp1a2	3.25443	0.743136	5.76573	1.95656	0.3682	9.29248	1.50731e-20	6.34574e-19
Slc9b1	1.76364	0.134889	3.39238	1.95245	0.553491	8.11262	4.95411e-16	1.51903e-14
Lypd2	17.879	6.76647	28.9916	1.94923	0.382137	6.29434	3.08713e-10	5.19689e-09
Gm13394	61.8649	24.8999	98.83	1.94653	1.19881	1.93969	0.0524172	0.166059
Plin2	121.129	49.3839	192.874	1.94408	0.16042	14.2604	3.86213e-46	5.1012e-44
Scgb2b19	1.4134	0	2.8268	1.93614	1.40327	5.24377	1.57326e-07	1.85664e-06
Mybpc1	2.42457	0.42202	4.42712	1.93224	1.54755	2.23294	1	1
Serpinb8	4.4945	1.28299	7.70602	1.93109	0.277854	10.8861	1.34286e-27	8.77202e-26
Vangl2	6.21532	2.00011	10.4305	1.92981	0.182482	14.2883	2.58801e-46	3.45629e-44
AC147512.3	5.60969	1.75333	9.46605	1.92647	0.697459	3.91336	9.10215e-05	0.000645257
Col4a1	70.4656	28.8711	112.06	1.92027	0.159168	13.1441	1.83934e-39	2.09554e-37
Ptk7	52.4365	21.485	83.388	1.90808	0.13792	16.6552	2.77571e-62	6.54169e-60
Lyzl4	1.9447	0.248518	3.64089	1.89418	0.596537	6.99162	2.7173e-12	5.79602e-11
Bsg	5256.74	2233.23	8280.24	1.89007	0.160555	13.785	3.13712e-43	3.94833e-41
Fam83a	1.37811	0.02258	2.73364	1.86837	0.815207	7.32823	2.3322e-13	5.51266e-12
Slc9a3r2	4.81187	1.50453	8.11922	1.86437	0.189209	14.6811	8.51394e-49	1.30361e-46
Espn	226.363	97.7405	354.985	1.8501	0.187225	11.235	2.74524e-29	1.92961e-27
Ctf1	1.93228	0.277351	3.5872	1.84446	0.590794	7.30763	2.71905e-13	6.38937e-12
1700001O22Rik	8.48956	3.14361	13.8355	1.8401	0.278979	9.22224	2.90959e-20	1.19766e-18
Rbx1-ps	13.553	5.36908	21.7369	1.83588	0.351301	6.59608	4.22183e-11	7.85515e-10
Gm42642	2.34605	0.464863	4.22723	1.83528	0.89132	3.8805	0.000104241	0.000730144
Sprr2a3	1177.88	515.85	1839.9	1.83259	0.189897	11.4289	2.99826e-30	2.21089e-28
Esx1	1.66204	0.16903	3.15506	1.82956	0.495115	10.1228	4.37688e-24	2.39127e-22
Gm1673	162.303	70.8192	253.787	1.82685	0.183471	11.7867	4.57017e-32	3.69907e-30
Tnfsf13	8.22318	3.07779	13.3686	1.81706	0.316814	7.68077	1.58133e-14	4.09188e-13
Spink8	2.70959	0.649584	4.76959	1.80637	0.734561	3.79137	0.00014982	0.00100827
Lgals3bp	120.906	53.3201	188.493	1.80258	0.107491	18.975	2.74423e-80	1.19943e-77
Ogdhl	3.27923	0.926454	5.632	1.7835	0.222316	12.9786	1.61909e-38	1.75321e-36
Slpi	5.49506	1.93357	9.05656	1.77741	0.408527	6.66198	2.70168e-11	5.10982e-10
Gm10491	6.75355	2.50235	11.0047	1.77721	1.42955	1.82083	0.0686327	0.204875
Trim34a	2.01405	0.364243	3.66385	1.77342	0.512662	6.94897	3.67957e-12	7.75906e-11
Hddc3	28.7738	12.4787	45.0688	1.77311	0.162623	12.8179	1.30251e-37	1.37329e-35
Qk	12.1459	4.98926	19.3025	1.76121	0.191129	12.2739	1.2515e-34	1.13101e-32
Tgm2	53.0397	23.6837	82.3957	1.75642	0.174157	12.2389	1.92717e-34	1.71583e-32
Dbp	17.181	7.30907	27.0529	1.75539	0.215448	10.3967	2.56783e-25	1.5019e-23
Fermt2	2.03902	0.389675	3.68837	1.75434	0.346847	12.6546	1.05548e-36	1.06162e-34
Rps13-ps1	32.8457	14.5242	51.1671	1.74862	0.54737	3.90246	9.52192e-05	0.000672239
Gm20302	4.21349	1.39505	7.03193	1.74569	1.06978	2.41105	0.0159066	0.0614721
Faim2	115.81	52.6666	178.954	1.74553	0.1895	10.5599	4.57072e-26	2.75378e-24
Tmtc4	42.3227	18.9161	65.7292	1.74438	0.291225	8.25381	1.53424e-16	4.91101e-15
Il33	73.6232	33.3707	113.876	1.74082	0.0998921	20.4385	7.59663e-93	4.24687e-90
Olfr1459	7.56728	2.95309	12.1815	1.73746	0.428732	5.48135	4.22103e-08	5.42908e-07
Rora	1.93638	0.360556	3.5122	1.72963	0.214544	16.4935	4.08909e-61	9.36168e-59
Eif1b	81.4637	37.3039	125.623	1.72498	0.158863	13.0143	1.01462e-38	1.10866e-36
8430408G22Rik	7.32175	2.86784	11.7757	1.7238	0.621668	4.09849	4.15863e-05	0.000314864
Rasl11b	13.1567	5.595	20.7184	1.71947	0.402574	5.51161	3.55561e-08	4.64529e-07
Gm29126	1.14349	0	2.28699	1.71676	2.53941	1.43554	0.151133	0.379079
Ang	75.2804	34.6236	115.937	1.71483	0.141595	14.9404	1.79867e-50	2.86346e-48
Cox7a1	11.9904	5.07023	18.9106	1.71371	0.284802	7.69192	1.4494e-14	3.76672e-13
Zfp969	4.19431	1.42815	6.96048	1.713	0.966211	2.7659	0.00567661	0.0253999
Gm14440	1.13834	0.00160217	2.27508	1.70922	3.85574	1.15426	0.248395	0.542636
H2-Q7	8.71182	3.5504	13.8732	1.70865	0.342215	6.23435	4.5365e-10	7.47449e-09
Zbtb10	1.84092	0.332498	3.34933	1.70666	0.22274	16.4285	1.19634e-60	2.61445e-58
Nptx2	34.5953	15.7047	53.4859	1.70563	0.104716	20.1573	2.32042e-90	1.18682e-87
Ido2	2.47315	0.642442	4.30387	1.6912	0.296454	9.85647	6.42666e-23	3.21186e-21
Sdc3	3.44761	1.10354	5.79168	1.69095	0.237921	12.482	9.35516e-36	8.88888e-34
Gm14403	2.39067	0.611894	4.16944	1.68125	0.435462	7.71068	1.25152e-14	3.288e-13
Adgrl3	3.77649	1.27447	6.2785	1.67811	0.467343	6.55732	5.47851e-11	1.00995e-09
Vegfa	583.574	278.43	888.718	1.67086	0.123181	13.8126	2.13846e-43	2.71539e-41
Capn11	2.84392	0.839663	4.84818	1.66855	0.310306	10.1413	3.62092e-24	1.99184e-22
Trim29	38.2002	17.7808	58.6196	1.66653	0.143323	14.5714	4.27136e-48	6.3776e-46
Gdpd5	2.89963	0.871557	4.9277	1.66323	0.372756	7.82107	5.23768e-15	1.42592e-13
Rbp4	24.079	11.037	37.121	1.66311	0.187402	10.7238	7.8668e-27	4.9376e-25
Sdr42e1	2.5912	0.725286	4.45711	1.6613	0.288646	10.1318	3.9916e-24	2.18574e-22
Sh3tc2	2.458	0.677308	4.2387	1.64306	0.203047	14.7121	5.3943e-49	8.31241e-47
Enah	23.0017	10.643	35.3605	1.64291	0.151136	12.3549	4.58105e-35	4.23553e-33
Tnnt2	87.2244	41.8638	132.585	1.63993	0.917108	1.93886	0.0525187	0.166271
Gm47803	1.89897	0.411592	3.38635	1.6357	2.04924	1.51276	0.13034	0.338949
Fgf21	7.14224	2.9671	11.3174	1.63454	0.49351	4.63063	3.64547e-06	3.39534e-05
4930415O20Rik	5.05004	1.95921	8.14087	1.62712	0.609448	3.86432	0.000111399	0.000773969
Ndrg2	82.0539	39.6353	124.472	1.62656	0.105587	18.6165	2.36111e-77	9.45978e-75
Ahnak	78.644	38.1281	119.16	1.61868	0.209577	4.76858	1.85529e-06	1.81594e-05
Fkbp11	43.9125	21.1759	66.6491	1.60908	0.111513	17.0901	1.75856e-65	4.59501e-63
AL772386.1	18.9266	8.855	28.9983	1.60595	1.14666	1.65267	0.0983986	0.271979
Tbkbp1	18.7671	8.78066	28.7536	1.60506	0.139947	13.4853	1.90802e-41	2.28194e-39
Nuak1	13.8901	6.37118	21.4091	1.60412	0.150468	13.671	1.51349e-42	1.85626e-40
Cd68	43.9712	21.2668	66.6756	1.60374	0.179286	11.0261	2.85986e-28	1.95307e-26
Rabac1	221.686	109.32	334.051	1.60269	0.133583	14.7695	2.30506e-49	3.59814e-47
Zbtb7c	1.7475	0.362182	3.13282	1.60121	0.242996	14.4212	3.80406e-47	5.47579e-45
Kif26a	1.50021	0.240935	2.75949	1.59911	0.243593	18.067	5.79341e-73	1.93428e-70
Il23a	9.74022	4.33346	15.147	1.59812	0.167211	12.6486	1.1395e-36	1.14135e-34
Gabrp	38.4039	18.5936	58.2142	1.59556	0.156084	12.7623	2.66346e-37	2.75978e-35
Gm8557	4.26811	1.62793	6.9083	1.58944	0.814702	2.98278	0.00285646	0.0139367
Zbtb8a	16.0526	7.51358	24.5916	1.58783	0.148944	13.7783	3.44046e-43	4.30757e-41
Wfdc3	2.86667	0.936165	4.79717	1.58215	0.446535	5.97783	2.26132e-09	3.44922e-08
Gm6166	0.990111	0	1.98022	1.57542	1.65982	3.81723	0.000134956	0.000919298
Prkch	8.71902	3.88535	13.5527	1.57475	0.127048	16.888	5.5175e-64	1.38162e-61
Gm5886	1.16056	0.0884505	2.23268	1.57045	1.21439	4.46363	8.05833e-06	7.00594e-05
Defb45	1.17348	0.10082	2.24614	1.56015	1.24226	3.86577	0.000110742	0.000770065
Gm15198	6.21236	2.65403	9.77069	1.55955	1.03564	2.08137	0.0374002	0.125532
Nrp2	14.7882	7.02158	22.5549	1.55407	0.149104	13.5425	8.7713e-42	1.05427e-39
Urah	58.6537	29.349	87.9585	1.55148	0.133696	14.3598	9.24952e-47	1.28526e-44
Gm5559	13.5438	6.40768	20.6798	1.54926	0.914649	2.21697	0.0266252	0.0949221
Grap	26.3808	12.991	39.7707	1.54304	0.184809	10.9444	7.07075e-28	4.70842e-26
Klk8	1.20971	0.129324	2.2901	1.54267	0.894112	5.33655	9.473e-08	1.15897e-06
Gmfg	22.9606	11.2742	34.647	1.53815	0.241465	8.06664	7.22617e-16	2.17409e-14
Ppp1r3b	11.4956	5.41097	17.5802	1.53515	0.258536	7.87419	3.42963e-15	9.56438e-14
Gm14686	1.50795	0.289275	2.72662	1.53131	1.94474	1.77665	0.075626	0.221542
Ftl2	1.88799	0.485395	3.29059	1.53033	1.24971	2.49732	0.0125137	0.0500778
Wdr48	67.7973	34.4889	101.106	1.52463	0.0777258	24.245	7.46321e-130	9.44253e-127
1190005I06Rik	3.76218	1.45876	6.0656	1.52288	0.637011	3.83916	0.000123455	0.000849921
Gm11966	0.935083	0	1.87017	1.52113	4.08047	0.341708	0.732571	0.923099
Tmem132c	3.54688	1.35253	5.74122	1.51879	0.322936	7.94854	1.88721e-15	5.45927e-14
Zcchc3	0.932415	0	1.86483	1.51845	1.21739	8.00876	1.15871e-15	3.38858e-14
Gulp1	2.4713	0.798583	4.14401	1.51603	0.447782	7.07206	1.52646e-12	3.32379e-11
Lrat	1.32595	0.206901	2.44499	1.51319	0.403032	9.64553	5.13445e-22	2.42489e-20
Mansc1	18.5424	9.1507	27.934	1.51119	0.208891	9.31246	1.24902e-20	5.28612e-19
Dynap	3.69777	1.44118	5.95436	1.51034	0.477081	4.95227	7.33521e-07	7.69312e-06
Tcaf1	16.6334	8.17999	25.0868	1.50675	0.119154	15.0838	2.07137e-51	3.45789e-49
Fah	1.58848	0.348338	2.82863	1.50565	0.925554	3.98777	6.66987e-05	0.000484694
Sema3f	104.725	54.2015	155.249	1.50107	0.181407	10.0235	1.20189e-23	6.34992e-22
Flt1	3.2945	1.247	5.34201	1.49694	0.310252	9.10439	8.67536e-20	3.47578e-18
Gm14322	2.5777	0.873744	4.28165	1.49506	0.45246	6.09036	1.12657e-09	1.78168e-08
Eogt	18.1139	9.01166	27.2161	1.49484	0.156544	12.2236	2.32443e-34	2.0543e-32
Scarf2	1.21669	0.165131	2.26826	1.48803	0.524607	7.88698	3.09598e-15	8.66405e-14
1700025G04Rik	9.02723	4.27353	13.7809	1.4869	0.271705	6.45268	1.0989e-10	1.9567e-09
Gm11223	0.898863	0	1.79773	1.48426	2.1955	2.91695	0.00353474	0.0167961
Gm19345	1.75782	0.452968	3.06268	1.48343	0.674476	4.66365	3.1065e-06	2.91822e-05
Mapk12	21.9685	11.112	32.8249	1.48164	0.202149	9.96586	2.15008e-23	1.11152e-21
Adm2	41.2841	21.3151	61.253	1.48012	0.192303	9.69803	3.07373e-22	1.4897e-20
Megf9	6.19482	2.79832	9.59131	1.47945	0.444827	4.83304	1.34466e-06	1.34853e-05
Gdf15	137.888	72.3601	203.415	1.47843	0.27533	6.67695	2.43974e-11	4.66207e-10
Fgd1	2.31047	0.753791	3.86715	1.4726	0.28068	9.85278	6.66719e-23	3.32516e-21
Chchd10	190.94	100.717	281.163	1.47197	0.111464	16.1894	5.99128e-59	1.25239e-56
Wdr62	19.1552	9.68189	28.6286	1.47182	0.129171	11.5268	9.66555e-31	7.2837e-29
Sema7a	135.216	71.2794	199.152	1.46944	0.157939	11.9074	1.08329e-32	8.88776e-31
Rab11fip4	3.59931	1.4449	5.75373	1.46591	0.188691	11.5427	8.03383e-31	6.07312e-29
Srgap1	6.11451	2.78515	9.44386	1.46423	0.307143	5.05466	4.31148e-07	4.70466e-06
Fzd4	2.7652	1.00523	4.52518	1.46225	0.161421	15.5228	2.43311e-54	4.39771e-52
Hif3a	20.3734	10.3977	30.3492	1.45968	0.258428	7.20002	6.02042e-13	1.3705e-11
Rcbtb2	8.81694	4.24348	13.3904	1.45651	0.211092	9.45875	3.11643e-21	1.39249e-19
Gm18258	1.00996	0.0736818	1.94625	1.45631	1.33569	3.77389	0.000160725	0.00107563
Ghrh	0.955883	0.046501	1.86526	1.45309	1.44545	3.99577	6.4484e-05	0.000469594
Rdx	36.5045	19.0816	53.9275	1.45166	0.205028	8.88901	6.16572e-19	2.3051e-17
Pdk2	39.6899	20.7957	58.584	1.45088	0.148672	12.4605	1.22562e-35	1.15995e-33
Wfdc2	1076.61	577.13	1576.1	1.44781	0.0911084	20.028	3.14128e-89	1.54109e-86
Rps15a-ps6	8.7184	4.21385	13.223	1.4478	0.779795	2.50389	0.0122838	0.0493301
Gm8226	0.862041	0	1.72408	1.44577	3.91054	1.90164	0.0572182	0.177755
Rims3	1.26066	0.21564	2.30568	1.44323	0.351396	10.5209	6.9198e-26	4.12767e-24
Acta1	1.95261	0.590274	3.31495	1.44007	1.08137	2.72564	1	1
Sema3e	2.09937	0.672346	3.52638	1.43649	0.352748	7.31788	2.51918e-13	5.9255e-12
Rpsa-ps12	8.0582	3.89061	12.2258	1.43527	0.39299	5.0496	4.42747e-07	4.82247e-06
Ndrg1	640.836	345.761	935.912	1.43397	0.16424	10.8863	1.33931e-27	8.77202e-26
Papln	2.50334	0.89497	4.1117	1.43163	0.172441	14.7743	2.1471e-49	3.37347e-47
Galk1	162.466	88.0449	236.886	1.41767	0.117379	15.0229	5.19761e-51	8.49968e-49
Rpsa	7062.39	3850.49	10274.3	1.41569	0.102876	17.1704	4.42074e-66	1.20762e-63
Zfp462	3.93343	1.693	6.17385	1.41353	0.18847	11.7796	4.97198e-32	4.01079e-30
Tmem64	5.80378	2.72068	8.88688	1.40995	0.336401	6.06835	1.29229e-09	2.03307e-08
Lck	2.56746	0.951241	4.18369	1.40959	0.393572	6.02671	1.67335e-09	2.61376e-08
Cmc1	98.1856	53.3113	143.06	1.40734	0.117936	14.2914	2.47674e-46	3.32617e-44
Naa30	21.3394	11.2375	31.4414	1.40653	0.279463	6.52267	6.90646e-11	1.26254e-09
AC119928.2	29.0542	15.4659	42.6426	1.40626	0.248861	7.20798	5.67887e-13	1.30138e-11
Fggy	7.08456	3.43671	10.7324	1.40294	0.277159	7.94294	1.97452e-15	5.6913e-14
Gm14418	1.95594	0.622536	3.28934	1.40251	0.574449	4.02227	5.76388e-05	0.000423466
Extl1	17.6303	9.23174	26.0289	1.40145	0.216229	7.62687	2.40514e-14	6.15731e-13
Fam13a	10.8235	5.49443	16.1525	1.40115	0.297111	6.73331	1.6585e-11	3.25991e-10
AU021092	2.9813	1.18805	4.77455	1.40006	0.425198	5.52994	3.20338e-08	4.22414e-07
Rpl14-ps1	674.311	370.244	978.378	1.3995	0.137508	12.5627	3.38763e-36	3.28368e-34
Csrnp1	31.2669	16.7919	45.742	1.3935	0.208163	9.27375	1.79722e-20	7.51363e-19
Gadd45a	121.044	66.3072	175.78	1.39312	0.10092	18.3844	1.75306e-75	6.19732e-73
Rgma	0.867533	0.03271	1.70236	1.38778	0.648713	9.37857	6.68732e-21	2.91754e-19
Trak1	88.6001	48.622	128.578	1.38477	0.100541	17.3309	2.74923e-67	7.96249e-65
9130019O22Rik	0.930945	0.0697382	1.79215	1.38412	0.481477	10.4778	1.09219e-25	6.46681e-24
Megf6	19.3717	10.3095	28.4338	1.37993	0.183398	14.6226	2.01608e-48	3.02904e-46
Fzd9	6.36766	3.09517	9.64014	1.37752	0.163545	12.0958	1.11116e-33	9.47208e-32
Sp7	0.807792	0.00612517	1.60946	1.37494	3.15386	0.422084	0.672964	0.923099
Scgb2b20	0.793088	0	1.58618	1.37082	1.67803	3.89685	9.74517e-05	0.000686589
Rpl14	2780	1551.31	4008.68	1.36907	0.0780336	21.8964	2.81278e-106	2.25388e-103
Ppbp	1.10415	0.176536	2.03177	1.36561	0.778253	4.89889	9.63811e-07	9.89707e-06
Fam171a2	5.61241	2.70078	8.52403	1.36374	0.140461	14.4366	3.0461e-47	4.46496e-45
Fgf13	1.70385	0.514021	2.89368	1.36275	0.504022	4.89705	9.72878e-07	9.97739e-06
Gm1943	6.41547	3.15967	9.67127	1.35919	1.50788	1.18195	0.237227	0.525691
Zfp704	6.58445	3.25702	9.91188	1.35798	0.165715	12.1436	6.20452e-34	5.404e-32
Fgfrl1	164.713	92.0197	237.405	1.35781	0.158617	11.1186	1.01869e-28	7.09808e-27
Plin5	0.957523	0.104001	1.81105	1.34837	0.535776	8.36763	5.87899e-17	1.92804e-15
Errfi1	178.87	100.489	257.25	1.34745	0.121959	12.4118	2.25608e-35	2.12682e-33
Ppic	30.9772	17.0454	44.909	1.34715	0.359715	4.79769	1.60503e-06	1.5891e-05
Olfm2	1.31147	0.307986	2.31495	1.34164	0.520096	6.29217	3.13056e-10	5.25895e-09
Cited1	219.119	123.651	314.588	1.34015	0.205143	8.18167	2.79929e-16	8.75059e-15
Cpne2	21.0276	11.4886	30.5667	1.3378	0.131631	13.1124	2.79489e-39	3.13955e-37
Col4a2	58.3876	32.6888	84.0865	1.33666	0.178663	9.6071	7.46222e-22	3.49677e-20
Zic5	0.767127	0.00277033	1.53148	1.33599	1.23247	6.70141	2.06415e-11	3.98235e-10
Limd2	19.4885	10.6293	28.3477	1.33549	0.230152	6.3758	1.82007e-10	3.15676e-09
Tgfbi	2.00363	0.707601	3.29966	1.33225	0.363119	9.51242	1.86282e-21	8.49721e-20
Acox2	20.2727	11.095	29.4504	1.33205	0.180772	10.0151	1.30884e-23	6.88474e-22
Col16a1	2.4079	0.94087	3.87493	1.32868	0.343981	7.91072	2.55907e-15	7.24589e-14
Tmprss13	9.15475	4.79118	13.5183	1.32595	0.190043	9.66892	4.0868e-22	1.95703e-20
Ldhb	7.48944	3.84254	11.1363	1.3255	0.642302	3.14369	0.00166832	0.00869385
Cyp2s1	46.6545	26.2186	67.0905	1.32286	0.221678	7.75879	8.5742e-15	2.29017e-13
Cbx3-ps7	0.750067	0	1.50013	1.32201	2.13895	3.0642	0.00218256	0.0110456
Ly6g6e	6.2849	3.16752	9.40228	1.31964	0.270026	7.1137	1.12976e-12	2.49387e-11
Rasal1	2.82128	1.18965	4.4529	1.31632	0.444358	5.86763	4.42061e-09	6.45608e-08
H2-Q6	1.95074	0.691708	3.20977	1.31526	0.670412	3.91598	9.00386e-05	0.000639609
Ak1	1.75827	0.582065	2.93448	1.31436	0.395156	5.57386	2.49163e-08	3.33498e-07
Rpsa-ps2	30.3581	16.9863	43.73	1.31435	0.309052	5.51014	3.5854e-08	4.67912e-07
E030030I06Rik	21.1633	11.7388	30.5877	1.31013	0.160798	7.10062	1.24194e-12	2.73148e-11
Ncf2	5.68297	2.84308	8.52286	1.30913	0.193157	10.0002	1.52068e-23	7.94689e-22
Hic1	0.775825	0.0225453	1.52911	1.30646	0.851421	7.51693	5.60784e-14	1.38833e-12
Tmem143	11.5145	6.2069	16.8221	1.30622	0.170548	11.3276	9.57924e-30	6.91518e-28
Cxxc5	25.5058	14.2643	36.7473	1.30621	0.129366	13.1896	1.00785e-39	1.17042e-37
Gm17571	45.8613	26.0163	65.7062	1.30399	0.793773	2.1752	0.0296155	0.103704
Yjefn3	4.9495	2.43198	7.46702	1.30281	0.516919	3.95963	7.50665e-05	0.000541899
H2-M3	2.31052	0.910122	3.71093	1.30235	0.32588	7.22453	5.02839e-13	1.15562e-11
Runx3	3.26187	1.45931	5.06444	1.30212	0.229078	9.03226	1.68166e-19	6.60546e-18
Sertad4	6.56149	3.3635	9.75948	1.30205	0.209212	7.62766	2.39054e-14	6.12646e-13
Cd177	2.80739	1.19964	4.41514	1.29973	0.586327	3.74383	0.000181236	0.00119822
Nod2	1.34312	0.355713	2.33054	1.2967	0.256941	11.966	5.35431e-33	4.43836e-31
Emid1	4.92082	2.42776	7.41387	1.2955	1.04511	1.80103	1	1
Mpp2	7.03376	3.65144	10.4161	1.29532	0.188122	10.6621	1.53027e-26	9.48095e-25
Zfp354a	0.959654	0.137788	1.78152	1.28964	0.448925	5.93195	2.99351e-09	4.47518e-08
Bnipl	1.63033	0.528649	2.73201	1.2877	0.423009	6.17198	6.74407e-10	1.09246e-08
Dnm1	7.34288	3.84988	10.8359	1.28715	0.378558	4.97318	6.58629e-07	6.95963e-06
B020031M17Rik	2.37038	0.960585	3.78017	1.28578	0.716023	3.32412	0.000886993	0.00497955
Ifitm3	823.724	478.972	1168.48	1.28484	0.315954	5.07889	3.79655e-07	4.18264e-06
Cidea	2.31607	0.930533	3.70162	1.28416	0.613283	3.81925	0.000133855	0.000913355
Lama3	9.45479	5.0887	13.8209	1.28343	0.169453	9.48811	2.3525e-21	1.05902e-19
2610528A11Rik	369.047	214.681	523.413	1.28181	0.121478	13.3172	1.83899e-40	2.16703e-38
Npcd	2.16037	0.842291	3.47846	1.2815	0.594751	3.89007	0.000100215	0.000704614
Fgfbp1	173.905	100.965	246.845	1.28137	0.108665	14.9691	1.16889e-50	1.88584e-48
Gspt2	0.803565	0.0515723	1.55556	1.28109	0.645373	8.32259	8.60599e-17	2.79567e-15
Oxsr1	74.7884	43.2897	106.287	1.27643	0.0693705	20.2577	3.03747e-91	1.65949e-88
Prelp	9.12807	4.92976	13.3264	1.27263	0.388011	4.84357	1.27525e-06	1.28536e-05
Mup9	0.809337	0.0597728	1.5589	1.27177	1.24047	3.89373	9.87127e-05	0.000694862
Arc	4.25621	2.08059	6.43183	1.27051	0.230331	8.60134	7.87933e-18	2.73321e-16
Rragd	1.08893	0.224311	1.95355	1.27048	0.328075	9.26095	2.02622e-20	8.40008e-19
Agpat1	142.262	83.0012	201.524	1.26961	0.189423	8.55698	1.15859e-17	3.95053e-16
Bnip3	224.231	131.179	317.283	1.26782	0.246488	6.79357	1.09392e-11	2.19322e-10
Sept6	13.3677	7.4429	19.2926	1.26514	0.176384	10.2355	1.37471e-24	7.73925e-23
Nptxr	7.50245	3.99931	11.0056	1.26391	0.189564	10.1197	4.51753e-24	2.46252e-22
Pced1b	0.987284	0.168589	1.80598	1.26374	0.974216	3.82732	0.000129546	0.000887982
Cebpa	2.45272	1.03173	3.87371	1.26231	0.312269	7.19583	6.20813e-13	1.41189e-11
Golga4	82.2193	47.9858	116.453	1.26164	0.11945	12.7424	3.4371e-37	3.53096e-35
Tns2	15.1399	8.51129	21.7685	1.25932	0.123263	12.7961	1.72312e-37	1.80096e-35
Sat2	14.7375	8.27718	21.1978	1.25866	0.19309	8.64587	5.3397e-18	1.87937e-16
Lrfn1	4.00391	1.95628	6.05154	1.25416	0.182048	11.2095	3.66272e-29	2.567e-27
Mtss1l	1.45043	0.448539	2.45232	1.25297	0.259122	10.5279	6.42374e-26	3.8413e-24
Acaa1a	124.471	73.1963	175.745	1.25225	0.104107	15.8712	1.0036e-56	1.93005e-54
Adam18	2.63834	1.15199	4.12468	1.25179	0.350116	3.53467	0.000408281	0.00249865
Decr1	6.96548	3.7118	10.2192	1.25161	0.168855	10.6597	1.57158e-26	9.71186e-25
F3	212.992	125.674	300.31	1.25013	0.151322	10.5736	3.95202e-26	2.40513e-24
Rpl28-ps3	14.6414	8.26111	21.0218	1.24967	0.460621	3.5913	0.000329037	0.00205661
Pglyrp1	1434.2	848.886	2019.52	1.24938	0.164516	9.61965	6.60584e-22	3.10759e-20
Vim	6.19224	3.26055	9.12392	1.24866	1.24513	1.62938	1	1
Gm1972	1.82538	0.67469	2.97608	1.24745	1.08604	2.26634	0.0234303	0.0854091
Degs1	71.1688	41.7848	100.553	1.24706	0.130037	12.3415	5.41367e-35	4.98618e-33
Rhobtb3	2.83858	1.27731	4.39985	1.24559	0.389806	6.19921	5.67473e-10	9.2422e-09
Gcnt4	1.95647	0.757529	3.15541	1.24144	0.2074	11.5687	5.9406e-31	4.51918e-29
Trbj1-6	0.680894	0	1.36179	1.23988	4.08047	0.341708	0.732571	0.923099
Sbsn	12.9058	7.27487	18.5368	1.23938	0.388248	4.84004	1.2981e-06	1.3073e-05
Hmgn2-ps1	0.679618	0	1.35924	1.23832	2.6245	1.83871	0.0659576	0.198906
Ly6c1	3088.12	1838.4	4337.84	1.23807	0.137081	11.6245	3.09445e-31	2.3766e-29
Gm20691	2.12105	0.859079	3.38302	1.23734	1.51524	1.49291	0.135461	0.349019
St6galnac6	2.36827	1.00946	3.72709	1.23415	0.258137	9.53876	1.44556e-21	6.64434e-20
Itga7	14.3472	8.15903	20.5354	1.23344	0.260699	6.01861	1.75925e-09	2.74081e-08
Dgat2	17.1718	9.84932	24.4943	1.23257	0.163038	10.2544	1.13059e-24	6.40995e-23
Stxbp1	10.9372	6.13783	15.7366	1.22945	0.391385	4.35672	1.32025e-05	0.000110353
Greb1	170.095	101.368	238.821	1.22819	0.169417	5.40711	6.40501e-08	8.04021e-07
Zfp57	33.8524	19.8679	47.837	1.22669	0.432788	3.67944	0.000233747	0.00150887
Fam174b	5.9138	3.1405	8.68709	1.22626	0.171992	11.6208	3.23065e-31	2.46545e-29
Adam8	13.4314	7.64957	19.2132	1.2246	0.294823	5.12919	2.9099e-07	3.29027e-06
Aldh3b2	26.6853	15.5994	37.7712	1.22385	0.215624	7.47029	8.00206e-14	1.95093e-12
Lrrk2	0.67488	0.006014	1.34375	1.22017	1.05709	8.15889	3.38116e-16	1.05148e-14
Slit2	4.69328	2.42373	6.96282	1.21771	0.286007	8.9942	2.37956e-19	9.18176e-18
C3	1.9181	0.754942	3.08125	1.21759	0.29511	9.55907	1.18818e-21	5.49284e-20
Bcam	50.0157	29.6854	70.3459	1.21728	0.238511	6.88574	5.74865e-12	1.18926e-10
Gm13685	0.661229	0	1.32246	1.21565	3.82723	0.765816	0.443786	0.776287
Ctdspl	24.417	14.3188	34.5153	1.21314	0.103909	15.425	1.11078e-53	1.94905e-51
Ctsf	1.10874	0.271537	1.94593	1.21215	0.631837	5.09306	3.52328e-07	3.90484e-06
Nr1d1	48.4682	28.8388	68.0975	1.21145	0.143776	10.4688	1.20163e-25	7.09729e-24
Rras	156.853	94.33	219.377	1.20897	0.231735	6.72291	1.78125e-11	3.48694e-10
Picalm	150.838	90.7182	210.958	1.2085	0.234815	6.81972	9.12189e-12	1.84115e-10
Alad	119.755	71.9928	167.517	1.20707	0.090817	17.1034	1.40093e-65	3.70075e-63
Ppargc1a	2.03839	0.837202	3.23959	1.20641	0.319737	9.33986	9.64598e-21	4.11134e-19
Shisa2	1.70978	0.638619	2.78093	1.20626	0.230142	10.9801	4.76568e-28	3.21804e-26
Enox2	5.51444	2.9413	8.08757	1.20522	0.288514	5.52968	3.20821e-08	4.22819e-07
Kank2	4.62985	2.40746	6.85224	1.20441	0.151741	12.6359	1.33835e-36	1.32944e-34
Gm43097	2.31945	1.00924	3.62966	1.20425	1.63026	1.60125	0.109322	0.295822
Nrtn	8.16346	4.54671	11.7802	1.20421	0.24432	6.96835	3.20687e-12	6.79805e-11
Dact2	8.17424	4.55513	11.7933	1.2035	0.1875	9.11644	7.76354e-20	3.12609e-18
Scgb2b10	0.650388	0	1.30078	1.20212	2.04635	2.47475	0.0133331	0.0528377
Mb	17.2906	10.0863	24.4949	1.20143	0.366031	4.24651	2.17123e-05	0.000172814
Hilpda	122.524	74.0293	171.019	1.19704	0.131697	11.7725	5.41023e-32	4.34971e-30
Cadm4	11.4274	6.55794	16.2968	1.19444	0.213782	7.70456	1.31293e-14	3.43808e-13
Pdcd4	29.6528	17.6695	41.6361	1.19139	0.164654	9.45097	3.35711e-21	1.49447e-19
Sult1a1	3.33015	1.63947	5.02084	1.18972	0.346001	6.0684	1.29195e-09	2.03307e-08
Rhox5	205.588	125.297	285.878	1.18361	0.59982	2.56509	0.010315	0.0424667
Nsmce4a	68.486	41.518	95.454	1.18177	0.175413	8.77687	1.68086e-18	6.15949e-17
Trim46	6.35162	3.50315	9.20009	1.17958	0.154303	9.19724	3.67246e-20	1.49378e-18
Gm11034	0.63249	0	1.26498	1.1795	4.08047	0.341708	0.732571	0.923099
Casp8	151.014	92.1346	209.894	1.17913	0.120323	12.576	2.86257e-36	2.78597e-34
Mef2b	1.36339	0.450578	2.27621	1.1754	0.580019	4.58444	4.55199e-06	4.14962e-05
Plekhg6	3.62841	1.84089	5.41593	1.17532	0.491807	3.90826	9.29614e-05	0.000657845
Podxl	4.49959	2.37604	6.62314	1.17505	0.18201	9.50693	1.96382e-21	8.94094e-20
Gm48041	1.60255	0.598742	2.60637	1.17361	3.64027	0.596588	0.550783	0.864078
Rpsa-ps9	80.7216	49.2388	112.204	1.17206	0.766951	1.97526	0.0482387	0.155215
Lpo	1.073	0.276084	1.86992	1.16929	0.397227	8.22219	1.99826e-16	6.32054e-15
Dcxr	114.302	70.1193	158.485	1.1651	0.114502	13.0783	4.38402e-39	4.87905e-37
Gm15421	5.83597	3.21679	8.45514	1.16495	0.446993	3.64765	0.000264645	0.00168883
Tnc	1.26484	0.398547	2.13114	1.16276	0.907491	3.08936	0.00200585	0.0102462
Klk6	2.05368	0.886852	3.22051	1.16144	0.667833	3.78421	0.000154198	0.00103512
Gm12537	1.57604	0.592356	2.55972	1.1606	0.806226	3.0367	0.00239182	0.0119439
Tmsb15b2	0.834295	0.135474	1.53312	1.15762	1.78357	2.625	0.0086649	0.0365752
Rasgrp4	1.05409	0.271834	1.83634	1.15712	0.460886	6.26406	3.75076e-10	6.23544e-09
Zfp937	4.85689	2.63097	7.08282	1.1545	0.203748	8.71482	2.91224e-18	1.04333e-16
Mb21d2	0.752915	0.0887513	1.41708	1.15059	0.53662	8.06642	7.2387e-16	2.17514e-14
Pald1	1.90448	0.804453	3.0045	1.15006	0.215706	12.6373	1.31415e-36	1.31082e-34
H2-Q2	22.248	13.4534	31.0427	1.14859	0.1718	8.8883	6.20505e-19	2.3162e-17
Mboat2	15.7608	9.42805	22.0936	1.14703	0.168055	9.67688	3.78066e-22	1.81767e-20
Gm47791	1.80151	0.743858	2.85917	1.14601	0.673467	3.38058	0.000723325	0.00415782
Fcho1	33.9639	20.7813	47.1464	1.14434	0.129308	10.2637	1.02659e-24	5.8479e-23
Gm7783	1.2213	0.385849	2.05676	1.14123	1.00425	2.7705	0.00559697	0.0251065
P3h4	1.68504	0.675637	2.69444	1.14065	0.380097	7.86873	3.58273e-15	9.95667e-14
Ifitm2	536.253	334.448	738.058	1.1396	0.166229	8.81531	1.19358e-18	4.39394e-17
Krba1	0.951641	0.218827	1.68445	1.13914	0.510625	6.69717	2.12496e-11	4.0931e-10
Xbp1	124.19	77.1911	171.188	1.13891	0.102132	14.7206	4.75302e-49	7.37147e-47
Olfr506	1.23817	0.399401	2.07694	1.13669	0.454899	5.94182	2.81876e-09	4.22445e-08
Triqk	1.06653	0.292372	1.84068	1.13622	0.523007	5.65855	1.52655e-08	2.09218e-07
Slc22a1	12.1772	7.24333	17.111	1.13557	0.21787	7.22984	4.83548e-13	1.11448e-11
Gm6750	0.596167	0	1.19233	1.13247	3.85574	1.15426	0.248395	0.542636
Fam214a	12.1451	7.244	17.0463	1.13028	0.122718	9.38752	6.14318e-21	2.68991e-19
Egln1	116.836	72.9756	160.696	1.12817	0.210644	7.00772	2.42225e-12	5.18971e-11
Tead2	67.7686	42.1756	93.3615	1.12798	0.128262	11.5029	1.27587e-30	9.52506e-29
Mxd1	26.3919	16.2051	36.5786	1.12708	0.11947	12.2369	1.97422e-34	1.75123e-32
Sncaip	0.734676	0.0896185	1.37973	1.12698	0.697791	6.9909	2.73134e-12	5.8208e-11
Gm12891	1.085	0.310073	1.85994	1.12634	1.5866	1.92846	0.0537974	0.169449
C530008M17Rik	2.53688	1.22243	3.85134	1.12625	0.351441	4.56302	5.04232e-06	4.562e-05
Ltk	5.15285	2.86703	7.43867	1.12579	0.179739	9.50636	1.97442e-21	8.97222e-20
Nupr1	988.952	621.232	1356.67	1.12561	0.191061	7.73515	1.03278e-14	2.74028e-13
Paqr5	9.03983	5.31545	12.7642	1.12396	0.398893	3.59789	0.000320814	0.00201254
Rpsa-ps10	634.12	398.542	869.698	1.12382	0.24673	5.89743	3.69218e-09	5.45857e-08
Ppp1r26	1.77301	0.746243	2.79977	1.12166	0.313055	7.40255	1.33592e-13	3.21786e-12
Dmrta1	0.684185	0.0611172	1.30725	1.12059	0.563569	7.7402	9.92624e-15	2.63957e-13
Mfhas1	4.75374	2.62599	6.88149	1.12009	0.193548	8.57758	9.68913e-18	3.33214e-16
Rusc2	5.39842	3.03284	7.76401	1.1198	0.244815	8.19809	2.44236e-16	7.68481e-15
P4ha2	97.0197	60.7819	133.257	1.11975	0.219602	6.36452	1.95901e-10	3.3904e-09
Nxnl2	2.76989	1.37646	4.16333	1.11949	0.332781	5.5404	3.01778e-08	3.99694e-07
Crebrf	7.27378	4.2173	10.3303	1.11881	0.127481	9.97021	2.05797e-23	1.0662e-21
Asprv1	5.6885	3.21818	8.15882	1.11854	0.426617	3.97819	6.94431e-05	0.000503724
Chp2	2.69309	1.32936	4.05683	1.1183	0.291739	7.11332	1.13284e-12	2.49839e-11
Azi2	80.8211	50.6204	111.022	1.11776	0.076903	16.6566	2.70849e-62	6.44648e-60
Ets1	12.4539	7.49513	17.4127	1.11599	0.104842	15.0978	1.67393e-51	2.81396e-49
Rab3gap1	120.26	75.6582	164.861	1.11346	0.112514	10.6298	2.16644e-26	1.32517e-24
Gm7336	730.485	461.658	999.311	1.11243	0.570475	2.54178	0.0110288	0.0449893
Mpc1-ps	0.578178	0	1.15636	1.1086	3.52341	1.41825	0.156116	0.388658
Rasl10a	1.09797	0.329794	1.86614	1.10791	0.618132	4.67679	2.91405e-06	2.7471e-05
Cdk19	36.7123	22.9046	50.5199	1.10784	0.186662	8.10868	5.11723e-16	1.56705e-14
Capn6	0.669799	0.0584408	1.28116	1.10783	0.612662	7.51957	5.49565e-14	1.36196e-12
Gm47993	0.946789	0.23441	1.65917	1.10715	2.60755	1.04036	0.298171	0.612921
Fabp4	5.23277	2.95511	7.51044	1.10552	0.784906	2.14583	0.0318866	0.110187
Tnfrsf23	47.5682	29.8226	65.3138	1.10532	0.266498	5.63189	1.78243e-08	2.42764e-07
Gm14448	1.16094	0.372007	1.94988	1.10437	1.76896	1.5104	0.130941	0.339961
Xdh	0.755348	0.114672	1.39602	1.10402	0.393495	10.036	1.05898e-23	5.63204e-22
Tspan33	5.71112	3.26377	8.15847	1.10298	0.208043	7.94361	1.96374e-15	5.66703e-14
Gm8738	3.3759	1.78466	4.96715	1.09954	0.681415	2.64258	0.00822778	0.0349881
A630095E13Rik	1.8691	0.826006	2.9122	1.09929	0.422631	5.52336	3.32578e-08	4.37355e-07
Prodh	29.1697	18.2022	40.1371	1.09917	0.148866	9.26283	1.99076e-20	8.29391e-19
Gm8451	12.6568	7.69551	17.6182	1.09837	0.356891	4.22163	2.42545e-05	0.000191794
Cbx4	30.8829	19.3294	42.4365	1.09534	0.159853	10.0682	7.63837e-24	4.11701e-22
Kremen1	18.8664	11.6712	26.0615	1.09469	0.0936403	16.0829	3.36051e-58	6.78852e-56
Enpp5	14.2545	8.74057	19.7685	1.09232	0.151528	10.2077	1.83164e-24	1.02636e-22
Gm10160	0.926841	0.230627	1.62305	1.09185	2.05497	1.49902	0.133868	0.345842
1700010I14Rik	0.592461	0.0175097	1.16741	1.09093	1.12181	5.73719	9.62592e-09	1.34768e-07
Sh2b2	2.8496	1.46083	4.23838	1.08998	0.249122	7.91096	2.55402e-15	7.24009e-14
Zbtb8b	0.949816	0.24678	1.65285	1.08934	0.752144	4.09559	4.211e-05	0.000318128
Pcx	48.6733	30.7876	66.5589	1.08768	0.0985014	15.362	2.94156e-53	5.05086e-51
Rps15a-ps7	8.88202	5.32615	12.4379	1.08691	0.614763	2.45338	0.0141519	0.0555878
Lhfp	1.63814	0.688861	2.58742	1.08689	0.286828	7.75297	8.97702e-15	2.39244e-13
Casc4	6.47032	3.78292	9.15773	1.08662	0.134712	12.0037	3.39886e-33	2.84687e-31
Sox12	8.26146	4.92984	11.5931	1.08657	0.233873	6.70638	1.99514e-11	3.86773e-10
Car2	1221.79	782.369	1661.21	1.08534	0.076766	20.2194	6.60166e-91	3.52661e-88
Tdrd12	2.0689	0.966755	3.17105	1.08459	0.465655	4.1263	3.6864e-05	0.000281951
Pgf	33.9638	21.4324	46.4953	1.0822	0.202435	7.1491	8.73507e-13	1.9497e-11
Gm9320	4.36243	2.44219	6.28267	1.08114	0.668914	2.50979	0.0120803	0.0486103
Bbc3	36.1607	22.8745	49.4469	1.0793	0.198438	7.27083	3.57283e-13	8.29029e-12
Rpsa-ps1	3.83647	2.10821	5.56473	1.07865	0.325793	5.28361	1.26662e-07	1.52089e-06
Armcx3	0.554787	0	1.10957	1.07695	1.3696	6.40458	1.50784e-10	2.64771e-09
Dph7	8.26046	4.95618	11.5647	1.07692	0.155118	9.6571	4.5868e-22	2.17909e-20
Pid1	1.08598	0.343693	1.82827	1.07372	0.518813	5.30205	1.14511e-07	1.38537e-06
Gm6829	0.813835	0.169598	1.45807	1.07151	1.53109	2.42425	0.0153402	0.0595261
Gm29668	28.1508	17.8071	38.4945	1.07037	0.462925	3.03971	0.00236806	0.0118546
Hyal1	14.7958	9.19136	20.4003	1.07029	0.230849	6.42124	1.35171e-10	2.37876e-09
Zfp36	51.9605	33.2277	70.6933	1.06667	0.279938	5.10479	3.31166e-07	3.69931e-06
Fcna	2.53836	1.2879	3.78883	1.06565	0.409867	4.56569	4.97854e-06	4.51109e-05
Gm10224	7.48845	4.4915	10.4854	1.06453	0.807089	1.91257	0.0558033	0.174147
Gabbr1	23.9645	15.1751	32.754	1.06129	0.326704	4.30158	1.69584e-05	0.000138285
Ptn	3.15335	1.69376	4.61295	1.05914	0.689116	2.64097	0.00826679	0.0351167
Fam71f2	10.8702	6.69956	15.0409	1.05891	0.407337	4.35683	1.31957e-05	0.000110335
Cited4	30.9558	19.7826	42.129	1.05328	0.137612	10.3694	3.41754e-25	1.9844e-23
Vwa5a	6.0071	3.55929	8.45492	1.05226	0.148945	10.1471	3.41416e-24	1.88241e-22
Sh3pxd2a	1.64616	0.723422	2.5689	1.0502	0.265449	8.22326	1.98049e-16	6.27259e-15
Slc2a1	310.844	202.127	419.561	1.04993	0.0829187	17.0016	7.99026e-65	2.06535e-62
Gm28580	9.79344	6.04315	13.5437	1.0461	1.36426	1.09794	0.272231	0.578056
Ckmt1	209.417	136.504	282.33	1.04301	0.0917503	15.4945	3.77753e-54	6.77672e-52
Fignl2	0.840879	0.203363	1.47839	1.04233	0.41419	7.82063	5.25601e-15	1.42929e-13
Pitpnm3	9.97307	6.18634	13.7598	1.03834	0.271293	5.50019	3.79378e-08	4.91903e-07
1810010D01Rik	1.39518	0.569423	2.22093	1.03725	1.01014	2.46695	0.013627	0.0538164
Arl13b	11.2577	7.03368	15.4817	1.03673	0.2149	5.44536	5.17011e-08	6.56547e-07
Tmem159	9.42127	5.8309	13.0116	1.03648	0.167039	8.97528	2.82639e-19	1.08536e-17
Mrpl23-ps1	109.276	71.3257	147.226	1.03521	0.164422	8.33536	7.72608e-17	2.52004e-15
Ddit4l	1.15663	0.414488	1.89877	1.03516	0.711018	3.90237	9.52556e-05	0.000672298
Gm42791	0.671204	0.0962552	1.24615	1.03487	2.02268	1.48863	0.136586	0.35124
Afm	0.992731	0.307324	1.67814	1.03461	0.417346	6.71088	1.9346e-11	3.76685e-10
Proca1	0.748834	0.147847	1.34982	1.03362	1.01125	3.9202	8.84737e-05	0.000628865
Npr1	1.85238	0.873708	2.83105	1.03184	0.32421	6.69107	2.21548e-11	4.26063e-10
Gramd3	19.3367	12.3606	26.3128	1.03159	0.213822	6.67009	2.55652e-11	4.8582e-10
Hyi	34.5947	22.3911	46.7983	1.031	0.376733	3.78034	0.000156616	0.00104959
Slc25a30	20.2144	12.9593	27.4694	1.02818	0.173896	7.90275	2.72809e-15	7.67921e-14
Tsc22d3	32.8039	21.2715	44.3364	1.02547	0.142605	9.68876	3.36583e-22	1.62472e-20
Bst2	58.0492	37.9224	78.1761	1.02446	0.111807	12.1293	7.39124e-34	6.3913e-32
Fscn1	1.97562	0.961644	2.98961	1.02418	0.481843	4.25106	2.1276e-05	0.000169805
Eno1b	5.41113	3.22831	7.59396	1.02324	0.428758	3.67372	0.000239046	0.00153977
Mup-ps23	1.08449	0.375539	1.79343	1.02204	0.732773	3.58398	0.000338395	0.00210743
Aqp2	0.532259	0.0115995	1.05292	1.02104	1.33621	5.07	3.97806e-07	4.37659e-06
Gm14399	2.9019	1.57804	4.22577	1.01937	0.581953	1.78071	0.0749603	0.21986
Igf1r	4.21227	2.44983	5.97471	1.01561	0.137307	12.069	1.54068e-33	1.3041e-31
Fam107a	1.18106	0.443579	1.91855	1.0156	0.535161	6.55162	5.69156e-11	1.04682e-09
Slc16a5	4.8025	2.84711	6.75789	1.01189	0.188478	10.344	4.4558e-25	2.56866e-23
Egln3	460.354	305.341	615.366	1.00865	0.156446	8.63172	6.04362e-18	2.12401e-16
Gm10193	19.5129	12.6232	26.4026	1.00825	1.05138	1.26335	0.206462	0.476126
Gm44521	0.791496	0.190187	1.39281	1.00751	3.12409	1.06785	0.285588	0.596408
Gm45226	4.80425	2.85679	6.7517	1.00711	0.674189	2.22917	0.0258023	0.0924697
Gm12985	0.504012	0	1.00802	1.00578	3.60346	0.892583	0.372081	0.704502
Phyhd1	3.38822	1.91846	4.85797	1.0052	0.719008	2.50192	0.0123523	0.049539
Pfkfb3	40.1964	26.4193	53.9736	1.00355	0.133527	9.78639	1.28809e-22	6.35817e-21
Cnpy2	57.5989	38.0265	77.1713	1.00218	0.141594	9.65527	4.6694e-22	2.21396e-20
Gm15796	2.63777	1.42324	3.8523	1.00173	1.25988	1.29635	0.194853	0.456627
Gm14491	1.90988	0.93924	2.88051	1.00076	1.78564	1.08907	0.276125	0.582362
Gm12034	1.21796	0.478591	1.95733	1.00007	0.978982	2.48113	0.0130968	0.0519955
Arhgap22	2.47804	1.3243	3.63178	0.994771	0.561833	4.28476	1.82934e-05	0.00014824
AC166369.2	3.36976	1.92049	4.81903	0.994565	0.697439	2.26604	0.0234489	0.0854462
Ecscr	98.1221	65.2736	130.97	0.993709	0.125549	10.7967	3.56778e-27	2.26894e-25
Cntfr	2.12453	1.08916	3.15991	0.993633	0.642912	3.02023	0.00252579	0.0125346
Ctso	1.5436	0.70078	2.38641	0.993562	0.301735	7.19147	6.40985e-13	1.45502e-11
Arhgef25	5.25484	3.18383	7.32585	0.992773	0.207471	8.603	7.76612e-18	2.69783e-16
Apoc4	116.996	77.9334	156.058	0.992586	0.370282	3.50263	0.000460695	0.00278818
Pla2g4c	2.3473	1.24012	3.45447	0.991679	0.626973	2.60052	0.00930832	0.0388815
Gstm1	216.374	144.478	288.27	0.991613	0.140833	9.49327	2.23888e-21	1.00976e-19
Lcn4	0.493235	0	0.98647	0.990207	1.43955	4.58632	4.51118e-06	4.11554e-05
Rhov	2.40864	1.28557	3.5317	0.987496	0.414897	4.37729	1.20163e-05	0.000101212
Scgb2b4-ps	0.491264	0	0.982527	0.987341	2.08088	2.32735	0.0199465	0.0746236
Gm47283	663.363	444.801	881.925	0.985891	0.138291	9.6489	4.96881e-22	2.35128e-20
Arhgef9	2.72661	1.5009	3.95233	0.985657	0.350155	5.20861	1.90261e-07	2.22455e-06
Tcn2	14.8873	9.67161	20.1031	0.983675	0.137333	10.2012	1.95934e-24	1.09284e-22
Lynx1	4.77484	2.88097	6.6687	0.982567	0.132058	11.7383	8.10751e-32	6.41107e-30
BC107364	2.0167	1.02933	3.00406	0.980458	0.447849	4.27392	1.92067e-05	0.000154988
Ndufc2	234.362	157.352	311.372	0.98013	0.147304	8.97239	2.90144e-19	1.10887e-17
Cep63	44.0901	29.3604	58.8198	0.978431	0.0937968	11.632	2.83293e-31	2.18973e-29
Flot2	12.1901	7.88517	16.495	0.977473	0.147341	9.53807	1.45521e-21	6.67591e-20
AC101945.3	1.10212	0.416095	1.78814	0.977387	2.77315	0.828663	0.407295	0.741244
Hpn	0.774842	0.196241	1.35344	0.976264	0.988354	3.64688	0.00026544	0.0016921
Rpl17-ps5	15.692	10.251	21.133	0.976146	1.11362	1.22342	0.221171	0.500162
Fmnl3	16.007	10.4646	21.5493	0.975893	0.171091	7.58666	3.28268e-14	8.31531e-13
Phf11d	6.19746	3.85238	8.54254	0.975681	0.280516	5.31218	1.08324e-07	1.31424e-06
Gm12854	3.59431	2.09753	5.09109	0.975582	0.69576	2.32655	0.0199892	0.074731
Gm2451	9.13459	5.83534	12.4338	0.974786	0.469918	3.03853	0.00237735	0.0118962
Ss18l2	43.0955	28.7442	57.4469	0.974517	0.147458	8.65899	4.75965e-18	1.68648e-16
Gm11510	0.481893	0	0.963786	0.973638	2.76668	1.79248	0.073056	0.215248
Olfr509	1.3225	0.567389	2.07761	0.973446	0.359956	6.19137	5.96453e-10	9.70104e-09
Fcgrt	0.914433	0.293608	1.53526	0.970731	0.605138	5.29917	1.16332e-07	1.40527e-06
Arrdc4	25.2197	16.7434	33.6959	0.967481	0.207618	5.50151	3.76553e-08	4.88929e-07
Cbs	25.4776	16.9229	34.0323	0.966883	0.146743	9.21471	3.12135e-20	1.27826e-18
Btbd1	57.6912	38.7391	76.6434	0.966306	0.167918	7.32126	2.4565e-13	5.78373e-12
Cd81	212.923	143.912	281.933	0.965277	0.103961	12.4874	8.74843e-36	8.37862e-34
Gm16111	0.475717	0	0.951434	0.964535	3.02161	1.41537	0.156959	0.39003
Gm27038	0.473989	0	0.947979	0.961978	3.82723	0.765816	0.443786	0.776287
Gm14777	0.472861	0	0.945722	0.960305	3.99451	0.721375	0.470679	0.799934
Txndc16	8.19506	5.24501	11.1451	0.959598	0.323206	4.56512	4.992e-06	4.52158e-05
Gm21936	0.471313	0	0.942627	0.958009	1.72514	3.17737	0.00148619	0.00783132
Thrsp	0.981327	0.346886	1.61577	0.957607	0.487424	5.20241	1.96721e-07	2.29228e-06
Rac3	116.295	78.7385	153.852	0.95754	0.112448	11.6226	3.16216e-31	2.42087e-29
Btnl7-ps	0.839452	0.251632	1.42727	0.955526	0.537156	5.27758	1.30902e-07	1.56789e-06
Hif1a	59.1263	39.9353	78.3173	0.95429	0.224571	6.57872	4.745e-11	8.78775e-10
Fam69b	35.8338	24.0807	47.587	0.95399	0.100245	13.1641	1.41258e-39	1.62474e-37
Kcnh3	1.67175	0.82005	2.52345	0.953011	0.245861	6.987	2.80821e-12	5.97931e-11
Tmem43	67.8039	45.9184	89.6894	0.950779	0.140559	8.44369	3.07468e-17	1.0223e-15
Creld1	32.5523	21.8901	43.2145	0.949794	0.125817	10.9399	7.43185e-28	4.9352e-26
Pvr	78.2106	53.0455	103.376	0.949538	0.210895	6.56185	5.31434e-11	9.81193e-10
Hbegf	31.6009	21.2526	41.9492	0.948661	0.393024	3.41042	0.00064863	0.00376992
Mpped2	0.484563	0.0138327	0.955294	0.947566	1.30505	5.20344	1.95637e-07	2.28075e-06
Fgl1	2.90572	1.66768	4.14376	0.947238	0.318188	4.86947	1.11895e-06	1.13621e-05
Ffar4	89.7326	60.9902	118.475	0.946597	0.131005	9.92053	3.38951e-23	1.74104e-21
Bin1	22.7856	15.2517	30.3196	0.946474	0.110049	12.0768	1.40116e-33	1.19019e-31
Agk	6.00973	3.79096	8.22851	0.945784	0.174766	8.40916	4.1297e-17	1.36365e-15
Gm6091	1.63167	0.799252	2.4641	0.945083	1.79543	1.24623	0.212681	0.486965
Ccl5	4.64533	2.8604	6.43025	0.944661	0.443414	3.39039	0.000697936	0.00402729
Gm12397	4.52105	2.7792	6.26289	0.942463	0.691844	2.14489	0.0319617	0.11036
Rem2	7.65088	4.92259	10.3792	0.942097	0.398557	3.60338	0.000314106	0.00197613
Iqcb1	14.6877	9.74094	19.6344	0.941931	0.150501	9.27783	1.7297e-20	7.24396e-19
Fzd8	0.681388	0.151287	1.21149	0.941771	0.372669	9.01377	1.99098e-19	7.71953e-18
Hcfc1r1	104.378	71.1912	137.564	0.940662	0.235116	4.96331	6.93012e-07	7.30992e-06
Gpi1	1171.42	802.252	1540.58	0.940483	0.104233	11.9546	6.1417e-33	5.05617e-31
Osmr	0.894103	0.298492	1.48971	0.939142	0.332726	8.56448	1.08567e-17	3.71242e-16
Lemd1	11.792	7.77233	15.8117	0.938434	0.277542	4.74092	2.12751e-06	2.05642e-05
Lrfn3	3.19129	1.87498	4.5076	0.93787	0.221074	7.32231	2.43733e-13	5.74421e-12
Stat5a	7.33242	4.71706	9.94778	0.937293	0.14308	10.2537	1.13851e-24	6.4397e-23
CT009539.1	0.704219	0.170007	1.23843	0.935972	2.10773	1.3732	0.169689	0.412449
Rab20	20.4719	13.7466	27.1972	0.935167	0.123521	10.6943	1.08267e-26	6.76007e-25
Guca1a	5.69553	3.59892	7.79215	0.934921	0.332226	4.32025	1.55851e-05	0.000128042
Eef1akmt2	9.99106	6.55036	13.4318	0.934629	0.373435	3.53206	0.000412332	0.00251959
Mup2	0.45545	0	0.9109	0.934252	1.48518	4.46071	8.16871e-06	7.08908e-05
Mcc	7.35988	4.74644	9.97333	0.93326	0.189528	7.83954	4.52191e-15	1.23385e-13
Scnn1b	1.30322	0.583368	2.02308	0.933023	0.432757	5.15103	2.59064e-07	2.95289e-06
Hdac11	15.3609	10.2482	20.4736	0.932874	0.117257	12.9564	2.16254e-38	2.33118e-36
Prss46	2.75154	1.57972	3.92336	0.932431	1.03385	1.63504	1	1
Unc13a	37.824	25.7072	49.9408	0.93159	0.346516	4.58368	4.56869e-06	4.16168e-05
Sdc4	198.335	136.174	260.497	0.930781	0.0852255	15.0603	2.95554e-51	4.86632e-49
Stox2	1.51295	0.730197	2.29571	0.929652	0.241583	10.0067	1.4236e-23	7.45578e-22
Gm10197	0.452405	0	0.90481	0.929647	3.5445	0.907707	0.364033	0.695651
Ptprz1	0.98964	0.369964	1.60932	0.929533	0.26972	9.0519	1.40508e-19	5.54624e-18
Pkp1	104.592	71.7203	137.464	0.92908	0.11777	10.8976	1.18343e-27	7.83703e-26
Chid1	17.3467	11.6387	23.0548	0.928479	0.181811	6.48192	9.05627e-11	1.63319e-09
Zdhhc13	35.0478	23.845	46.2506	0.927381	0.130465	8.94021	3.88415e-19	1.4681e-17
Trabd2b	0.74453	0.202451	1.28661	0.927232	0.332214	9.04794	1.45688e-19	5.7413e-18
Cldn10	0.495439	0.030821	0.960056	0.927101	1.28257	4.36544	1.26869e-05	0.000106451
Spred3	2.95717	1.72946	4.18489	0.925699	0.344318	4.97067	6.67218e-07	7.04403e-06
Inpp1	19.7587	13.3192	26.1982	0.925561	0.232754	4.88423	1.03834e-06	1.06035e-05
Uqcrc2	138.074	94.956	181.191	0.925006	0.135593	9.34044	9.59345e-21	4.09622e-19
Gm14292	0.603338	0.106528	1.10015	0.924451	2.19729	1.76396	0.0777395	0.226601
Hoxd4	0.667165	0.150697	1.18363	0.924222	0.759502	4.28011	1.86797e-05	0.000150938
AC034099.1	2.88643	1.68317	4.08969	0.923639	0.763487	2.13413	0.0328322	0.112767
Gm10964	0.447662	0	0.895323	0.922444	4.08047	0.341708	0.732571	0.923099
Gchfr	57.1723	39.1851	75.1595	0.922362	0.123847	10.2136	1.72416e-24	9.68387e-23
Gm9083	17.5119	11.7989	23.2249	0.920472	0.435014	3.01384	0.00257961	0.0127543
Gm10232	0.674072	0.157648	1.1905	0.920061	1.39294	2.32333	0.0201616	0.0752702
Upk3a	2.27515	1.26522	3.28509	0.919673	0.310927	5.50834	3.62241e-08	4.72486e-07
Sulf2	63.5991	43.6816	83.5166	0.919556	0.109752	11.6419	2.52364e-31	1.9633e-29
Gm10031	3.56046	2.15772	4.96321	0.917208	1.02263	1.49209	0.135677	0.349425
Orai3	7.26122	4.72352	9.79893	0.915913	0.182968	7.84781	4.23369e-15	1.15915e-13
Slc7a2	0.637622	0.134842	1.1404	0.915391	0.376153	8.26079	1.44713e-16	4.63834e-15
Snai1	0.987228	0.37768	1.59678	0.914482	0.490269	4.955	7.23288e-07	7.59263e-06
Gmpr	4.42503	2.76158	6.08849	0.914141	0.23007	6.39013	1.65743e-10	2.90189e-09
Cyp2f2	0.479112	0.025714	0.93251	0.913848	1.25315	4.87544	1.08564e-06	1.10443e-05
Kdelr1	138.028	95.4718	180.585	0.912466	0.0982836	13.0361	7.62275e-39	8.36727e-37
Cyp26b1	6.54482	4.23548	8.85417	0.912413	0.392853	3.66029	0.000251931	0.00161283
Sned1	1.22972	0.547292	1.91215	0.912337	0.533575	2.68744	0.0072003	0.0311828
Gm20391	0.441023	0	0.882047	0.912302	4.08047	0.341708	0.732571	0.923099
Xkr5	1.96757	1.06072	2.87441	0.91083	0.368136	4.86504	1.14432e-06	1.15922e-05
Prss8	69.2443	47.7875	90.7011	0.910427	0.135909	9.34088	9.55342e-21	4.08638e-19
Isg20	82.155	56.7635	107.547	0.910085	0.170414	7.59934	2.97649e-14	7.55562e-13
Gm27023	2.57224	1.48184	3.66264	0.909737	0.753806	2.14407	0.032027	0.110506
Nucb2	27.9637	19.1311	36.7963	0.90882	0.148518	8.5751	9.89966e-18	3.39968e-16
Arhgef4	3.36506	2.03413	4.69599	0.908663	0.229022	7.53498	4.88411e-14	1.21667e-12
Fam92a	8.51901	5.62083	11.4172	0.907254	0.409432	3.46313	0.000533935	0.00317862
Tgfb1	44.409	30.6051	58.2129	0.905756	0.11697	10.7921	3.75198e-27	2.37978e-25
Gm4654	32.3112	22.1911	42.4312	0.905162	0.410265	3.08971	0.00200355	0.0102366
Slc16a2	0.507358	0.0494382	0.965278	0.905116	0.887392	5.86152	4.58652e-09	6.68214e-08
BC051019	1.11222	0.470746	1.75369	0.904815	0.699541	2.44353	0.0145444	0.0568971
Plekha4	1.35952	0.643624	2.07542	0.903904	0.430552	3.97454	7.05151e-05	0.000510884
Kdelr3	27.0041	18.5116	35.4967	0.903435	0.213291	6.01482	1.80086e-09	2.79837e-08
Tspan4	46.2854	31.9562	60.6146	0.902722	0.11088	10.8402	2.21902e-27	1.43011e-25
Clk1	75.8586	52.5721	99.1452	0.90254	0.13138	8.68492	3.79002e-18	1.35176e-16
Asap3	1.09182	0.458561	1.72509	0.901757	0.355818	6.38281	1.73871e-10	3.02876e-09
Scarb2	22.3865	15.3117	29.4612	0.901064	0.144814	8.88778	6.23443e-19	2.32356e-17
Sept4	0.550202	0.0812803	1.01912	0.900989	1.36001	3.06299	0.00219138	0.0110879
Sp110	1.47512	0.726598	2.22365	0.900763	0.723899	2.25212	0.0243149	0.0880282
Tmigd1	2.35603	1.34169	3.37038	0.900212	0.411326	5.36283	8.1927e-08	1.0079e-06
Fstl3	6.41616	4.17829	8.65403	0.898655	0.520957	2.76663	0.00566385	0.0253702
Slc7a8	0.546168	0.0797308	1.01261	0.898393	1.71834	2.4125	0.0158433	0.0612599
Cxcl15	5.00612	3.19617	6.81606	0.897368	0.272759	5.23167	1.67986e-07	1.97662e-06
AC138767.1	1.02293	0.413907	1.63196	0.89645	1.47174	1.61709	0.10586	0.288292
Tnfrsf22	27.5445	18.9625	36.1264	0.89515	0.112639	10.1738	2.59549e-24	1.44094e-22
Shroom1	3.33447	2.03141	4.63753	0.895071	0.247365	6.59549	4.23849e-11	7.88006e-10
Sirt5	20.8064	14.252	27.3609	0.894903	0.256948	4.86928	1.12008e-06	1.13658e-05
Gm12943	1.84943	0.993135	2.70572	0.894715	1.42349	1.22669	0.219941	0.498395
Rpl22l1	219.624	153.42	285.829	0.893332	0.179336	6.51273	7.37978e-11	1.346e-09
Trim12a	3.04098	1.83045	4.25151	0.8917	0.556086	1.93009	0.0535955	0.169036
Gm10563	2.10378	1.17408	3.03348	0.89162	0.945164	1.60666	0.108128	0.293077
Sprr2b	1.76598	0.937537	2.59442	0.891536	0.461757	3.9568	7.5961e-05	0.000547206
Scn1b	0.456893	0.0207738	0.893011	0.89102	1.32881	4.87416	1.09273e-06	1.11118e-05
Rasgef1a	0.784793	0.250524	1.31906	0.89101	0.412224	6.71042	1.94066e-11	3.7744e-10
Zfpm1	8.57963	5.71337	11.4459	0.890559	0.116582	12.1055	9.88186e-34	8.51434e-32
Nck1	33.8291	23.419	44.2392	0.889567	0.204488	5.76629	8.10341e-09	1.14857e-07
Glis1	0.838399	0.289268	1.38753	0.888967	0.444514	5.74743	9.06112e-09	1.27306e-07
Gm47937	3.579	2.21151	4.94648	0.888783	1.73126	0.781267	0.434646	0.767422
Dmac2	27.4915	18.9852	35.9979	0.88851	0.11589	9.73843	2.06725e-22	1.00773e-20
Bik	12.15	8.22513	16.0749	0.888234	0.341457	3.88451	0.000102537	0.000719462
L3hypdh	2.23405	1.27332	3.19479	0.8838	0.282822	6.54174	6.08084e-11	1.11586e-09
Fblim1	7.91423	5.2725	10.556	0.881524	0.41776	3.64258	0.000269914	0.00171743
Abcb1a	66.9612	46.8221	87.1002	0.881466	0.171608	6.71545	1.87484e-11	3.66119e-10
Gyg	25.5064	17.6597	33.3531	0.880515	0.118534	10.5626	4.44403e-26	2.68417e-24
Tsnax	99.264	69.5924	128.936	0.880212	0.180564	6.79627	1.07361e-11	2.1561e-10
Eps8l1	8.7784	5.88697	11.6698	0.879456	0.178147	9.36335	7.72506e-21	3.33398e-19
Il15ra	1.92667	1.06132	2.79202	0.879397	0.337057	5.08553	3.66605e-07	4.05e-06
Krt5	0.485115	0.0460353	0.924194	0.879323	1.35327	3.46189	0.000536399	0.00319092
Gm44184	0.419743	0	0.839485	0.879302	4.08047	0.341708	0.732571	0.923099
Bnip3l-ps	2.79273	1.67195	3.9135	0.878854	0.964894	1.36958	0.170819	0.414444
Appl2	202.391	142.352	262.43	0.877857	0.125625	9.25512	2.13995e-20	8.85411e-19
Gm2862	0.793899	0.264427	1.32337	0.877736	2.00464	1.369	0.170999	0.414797
D16Ertd472e	0.434136	0.0111302	0.857142	0.877115	1.31421	4.95758	7.13758e-07	7.50563e-06
Dtx3	13.6467	9.33179	17.9616	0.875987	0.212894	6.45257	1.09967e-10	1.9567e-09
Ky	0.607635	0.134287	1.08098	0.875479	0.638307	8.47601	2.33042e-17	7.81326e-16
Gm10259	1.29763	0.621934	1.97333	0.874366	3.73101	0.529306	0.596593	0.89066
Ppme1	96.8393	68.0719	125.607	0.874183	0.135907	8.53205	1.43781e-17	4.8681e-16
Abtb2	2.2432	1.29033	3.19608	0.873488	0.202153	8.30919	9.63601e-17	3.12563e-15
Gm12033	55.1833	38.6831	71.6835	0.873102	0.924463	1.32527	0.185082	0.439251
Ybx2	38.0108	26.5584	49.4631	0.872736	0.403547	2.86788	0.00413231	0.0192625
Slc45a3	21.3607	14.7996	27.9218	0.872272	0.111173	12.1044	1.0006e-33	8.59049e-32
Tyro3	1.53424	0.790823	2.27766	0.872046	0.272687	7.55386	4.2255e-14	1.05699e-12
Ptpn13	0.798336	0.270886	1.32579	0.871884	0.54185	3.83203	0.00012709	0.000873143
Tmem218	1.47654	0.751428	2.20165	0.870285	0.307488	6.14838	7.82797e-10	1.26208e-08
Gm2404	1.17304	0.537264	1.80881	0.869596	0.693623	2.94945	0.00318342	0.0153667
Plekhs1	41.0365	28.7446	53.3284	0.86908	0.157616	7.59596	3.0551e-14	7.747e-13
Pyy	0.490189	0.0544543	0.925923	0.869054	1.9304	2.34539	0.019007	0.0716158
Gm15516	0.412952	0	0.825903	0.86861	3.98072	0.786496	0.431577	0.765004
Ngrn	31.0742	21.7017	40.4468	0.868463	0.130392	9.02813	1.74633e-19	6.81492e-18
Msrb2	4.40525	2.826	5.98449	0.868316	0.271226	5.10354	3.33365e-07	3.71695e-06
Rps19-ps7	4.60176	2.96685	6.23668	0.867334	0.620971	2.22195	0.026287	0.0938948
Gm48641	14.9084	10.2668	19.5499	0.867045	0.384516	3.18428	0.00145115	0.00766852
Nop53	326.808	231.572	422.045	0.863136	0.0934706	12.489	8.5773e-36	8.24759e-34
Mkx	3.38824	2.11413	4.66235	0.862575	0.362256	6.48493	8.87734e-11	1.60216e-09
Prss36	6.19989	4.11303	8.28674	0.860993	0.258685	5.19195	2.08101e-07	2.41319e-06
Raet1e	29.0756	20.3596	37.7916	0.860859	0.149912	7.9086	2.60306e-15	7.34527e-14
Hrct1	1.34173	0.663269	2.02019	0.860617	0.524733	3.72791	0.000193077	0.00126952
Zfp629	4.61131	2.98715	6.23548	0.859731	0.144315	11.0967	1.30191e-28	9.04528e-27
Slfn2	0.545996	0.0987257	0.993267	0.859303	1.07116	3.34526	0.000822052	0.00466289
Tinagl1	192.597	136.627	248.567	0.858665	0.0850768	14.1343	2.33529e-45	3.05099e-43
Gm6344	0.684222	0.197665	1.17078	0.857989	2.04378	1.46052	0.144147	0.366023
Paqr7	7.25094	4.86808	9.6338	0.857696	0.142074	10.8961	1.20251e-27	7.91979e-26
Gm37116	1.78009	0.978223	2.58196	0.856545	1.7939	0.78571	0.432038	0.765295
Ly6a	2727.69	1942.1	3513.28	0.854866	0.149044	8.01894	1.0666e-15	3.14217e-14
Etnk2	1.44889	0.744322	2.15345	0.854266	0.320729	6.5026	7.89431e-11	1.4344e-09
Gbe1	9.1003	6.19628	12.0043	0.853667	0.353214	4.1029	4.08004e-05	0.000309596
Gne	369.355	262.941	475.769	0.853077	0.241431	4.61542	3.92294e-06	3.62985e-05
Gm28527	0.532629	0.0934038	0.971855	0.850727	2.34166	1.51716	0.129225	0.336706
Macrod1	34.2182	24.1273	44.3091	0.850547	0.175062	6.90786	4.92031e-12	1.02584e-10
2810047C21Rik1	0.401166	0	0.802332	0.849865	1.53625	4.51882	6.21839e-06	5.51804e-05
Dyrk1b	12.0837	8.34108	15.8262	0.849052	0.144598	8.93659	4.01353e-19	1.51224e-17
Epsti1	1.55871	0.826962	2.29046	0.848842	0.480213	3.82489	0.000130828	0.000895242
Mtmr7	55.1176	39.0706	71.1645	0.848744	0.280886	4.41929	9.90235e-06	8.46223e-05
Evl	11.4071	7.86228	14.9519	0.847981	0.216426	5.99398	2.04764e-09	3.1513e-08
Rpsa-ps4	8.43291	5.7393	11.1265	0.847495	0.286853	4.46497	8.00809e-06	6.97234e-05
Hist1h2br	0.939936	0.387715	1.49216	0.844684	0.825896	2.39637	0.0165584	0.0636674
Ceacam12	0.69622	0.214767	1.17767	0.842107	0.684674	3.85557	0.000115461	0.000800336
Nmnat3	5.80887	3.87644	7.7413	0.84202	0.200201	6.66688	2.61299e-11	4.95375e-10
Pfkm	23.5324	16.5804	30.4845	0.840676	0.133562	9.39017	5.9905e-21	2.62784e-19
Cd164l2	1.99871	1.14904	2.84839	0.840564	0.439549	4.41291	1.01992e-05	8.69427e-05
Rpsa-ps11	3.65947	2.33945	4.9795	0.840416	0.346982	4.07504	4.60067e-05	0.000345503
Max	141.34	101.08	181.599	0.838976	0.0837367	7.86058	3.82367e-15	1.05289e-13
1700037H04Rik	95.9637	68.5721	123.355	0.837887	0.110898	10.8016	3.38181e-27	2.15638e-25
Rps19	2478.39	1778.28	3178.51	0.837507	0.136721	8.65889	4.7636e-18	1.68648e-16
Mgarp	6.95365	4.70865	9.19865	0.837156	0.235056	5.57257	2.51011e-08	3.35784e-07
Efhd1	0.866616	0.339781	1.39345	0.837095	0.635089	3.56867	0.0003588	0.00222299
Gm47437	5.42211	3.61006	7.23416	0.836837	1.39371	0.859551	0.390037	0.724134
Asrgl1	7.62629	5.19254	10.06	0.836754	0.205775	6.26681	3.68516e-10	6.13487e-09
Eml2	85.4258	61.0906	109.761	0.835003	0.164305	7.03774	1.95378e-12	4.21985e-11
Foxo6	0.79779	0.292233	1.30335	0.833865	0.537979	4.68843	2.75306e-06	2.60349e-05
Gapdhs	4.37038	2.86111	5.87965	0.833318	0.349663	3.58633	0.000335358	0.00209123
Atp4a	1.51454	0.808229	2.22086	0.832869	0.354211	4.25733	2.06884e-05	0.000165611
Pik3c2a	13.4826	9.41603	17.5491	0.832543	0.156919	6.83	8.49129e-12	1.72053e-10
D830030K20Rik	1.60667	0.875018	2.33833	0.832222	0.572206	2.71816	0.00656461	0.0288021
Shbg	1.41125	0.734757	2.08775	0.831823	0.506572	2.92394	0.00345636	0.0164791
Cma1	1.1282	0.531138	1.72526	0.831791	0.843384	2.45393	0.0141303	0.055521
Gm16026	1.37748	0.711111	2.04384	0.830959	0.749385	1.88424	0.0595319	0.183449
Aif1l	0.518313	0.0929582	0.943669	0.830544	0.827376	4.61297	3.96955e-06	3.67015e-05
Rassf2	0.605866	0.156001	1.05573	0.83051	0.483464	6.0447	1.49684e-09	2.34414e-08
Maff	95.2686	68.3017	122.236	0.830455	0.124591	9.47741	2.60674e-21	1.16909e-19
Efna3	15.6449	10.9838	20.306	0.830176	0.26559	4.52407	6.06617e-06	5.39692e-05
Hexa	49.7899	35.5803	63.9996	0.829363	0.0932175	12.7444	3.35008e-37	3.45633e-35
Slc38a6	78.3757	56.1814	100.57	0.828856	0.224867	5.47195	4.45099e-08	5.69438e-07
Rps15a-ps4	37.1963	26.5221	47.8705	0.828372	0.261645	4.49082	7.09494e-06	6.23603e-05
Zfp358	11.2088	7.80233	14.6152	0.826998	0.127728	9.58971	8.83342e-22	4.12323e-20
Ccng2	74.3039	53.2976	95.3103	0.826802	0.138448	7.28079	3.31883e-13	7.72327e-12
Vmp1	331.595	238.913	424.276	0.825889	0.105248	9.69698	3.10551e-22	1.50208e-20
Bckdha	34.2817	24.4599	44.1035	0.825011	0.115587	10.2607	1.05975e-24	6.02255e-23
Nktr	62.6485	44.935	80.3621	0.824764	0.269028	3.74894	0.000177586	0.00117635
Cplx2	0.494696	0.0787538	0.910639	0.824689	0.603303	6.33182	2.42293e-10	4.14259e-09
Dusp22	3.41135	2.18624	4.63647	0.822933	0.251053	6.05429	1.41035e-09	2.21445e-08
Casp12	1.11539	0.528073	1.70272	0.822696	0.662505	3.25419	0.00113715	0.0061818
Unc119	29.7571	21.2257	38.2885	0.821877	0.160606	7.45074	9.28213e-14	2.2516e-12
Gpr146	1.88037	1.08217	2.67858	0.82106	0.188046	8.88305	6.50532e-19	2.42077e-17
Pla2g16	6.63072	4.51676	8.74469	0.820796	0.224593	5.05667	4.26647e-07	4.66401e-06
Gm7516	1.3915	0.732185	2.05082	0.816604	0.517967	3.53399	0.000409336	0.00250446
Aga	9.55211	6.64598	12.4582	0.815716	0.198553	6.20333	5.52801e-10	9.0217e-09
Gm7722	2.2809	1.37779	3.184	0.815261	0.541833	2.8539	0.00431865	0.0200185
Bst1	1.27425	0.648648	1.89986	0.8147	0.778297	2.53056	0.0113882	0.0462357
Fam216a	27.685	19.8031	35.5669	0.81374	0.263631	4.45358	8.44496e-06	7.31035e-05
Gm8332	0.873743	0.358906	1.38858	0.813707	1.50685	1.4352	0.15123	0.379143
Cpeb2	14.4801	10.2276	18.7327	0.813538	0.159951	5.53304	3.14725e-08	4.15697e-07
Lama5	343.998	249.412	438.585	0.811838	0.251351	3.19833	0.00138227	0.00734328
Gm13182	1.09125	0.51824	1.66425	0.811331	1.32442	1.49193	0.135718	0.349487
Galc	4.22039	2.79017	5.65061	0.811225	0.213681	5.7779	7.56382e-09	1.07526e-07
Tmc7	1.26012	0.64093	1.8793	0.811206	0.27102	7.26454	3.74304e-13	8.67684e-12
Nsg2	0.396556	0.0139768	0.779136	0.811152	1.21367	5.01537	5.29322e-07	5.67799e-06
Gm28802	2.15557	1.29141	3.01973	0.810867	0.396639	3.9309	8.46278e-05	0.000603491
Zfr2	10.039	7.01605	13.062	0.810844	0.360983	4.11684	3.84101e-05	0.000292659
Gm2237	2.14844	1.28685	3.01003	0.810255	0.350618	4.21931	2.45048e-05	0.000193519
Per1	32.706	23.4838	41.9283	0.810106	0.101044	10.8777	1.47206e-27	9.58995e-26
Gm30671	0.635952	0.188505	1.0834	0.809791	1.6906	1.72506	0.0845168	0.241639
Dmkn	1.28869	0.662716	1.91467	0.80979	0.6646	3.12708	0.00176551	0.00913989
Gm11514	0.436596	0.0437903	0.829402	0.80954	1.85469	2.30056	0.0214164	0.0792167
Usf2	115.208	83.4872	146.929	0.808095	0.0833344	13.121	2.49728e-39	2.8184e-37
Rnase4	143.159	103.818	182.5	0.807892	0.0991057	11.516	1.09559e-30	8.23025e-29
Rbms2	41.9969	30.2929	53.7009	0.80573	0.150496	6.83692	8.09112e-12	1.64415e-10
Cbx6	39.7054	28.6376	50.7732	0.804774	0.168877	6.70715	1.98462e-11	3.8529e-10
Sgf29	53.5144	38.7007	68.3282	0.804279	0.127317	8.87993	6.6904e-19	2.48579e-17
Tpp1	21.0231	15.0443	27.0019	0.803462	0.143309	8.96049	3.23253e-19	1.2276e-17
Timp1	2.87132	1.82084	3.92179	0.803061	0.404673	3.65695	0.000255231	0.00163265
Fam160a2	49.9377	36.1253	63.7502	0.802485	0.123483	6.56766	5.11115e-11	9.45857e-10
Rap1gap2	9.11088	6.37116	11.8506	0.801872	0.147554	7.78258	7.10623e-15	1.91295e-13
Rexo5	12.5894	8.90728	16.2716	0.801837	0.187921	6.85757	7.00425e-12	1.43542e-10
Edn2	1.33237	0.700456	1.96427	0.801758	0.937111	1.9907	0.0465144	0.150594
Gm2614	15.6744	11.1603	20.1885	0.801104	0.53455	2.16522	0.0303706	0.105978
Gm14044	1.35536	0.717829	1.99289	0.800955	0.758618	2.27572	0.0228629	0.0836522
Ucp2	498.946	363.656	634.235	0.800754	0.110947	10.332	5.04963e-25	2.89709e-23
Gm45796	0.370892	0	0.741783	0.800565	4.08047	0.341708	0.732571	0.923099
Gm8113	6.48607	4.46174	8.5104	0.800146	0.169008	7.5119	5.82739e-14	1.43383e-12
Gm3272	16.7641	11.9609	21.5672	0.80006	0.257626	4.62336	3.77573e-06	3.50444e-05
Nnat	5.61909	3.82981	7.40837	0.799861	0.26006	4.55512	5.2355e-06	4.72966e-05
Ltbp3	15.972	11.3883	20.5557	0.799092	0.267657	4.50957	6.49606e-06	5.74324e-05
Meis2	5.8807	4.02289	7.7385	0.798869	0.227615	5.8209	5.85313e-09	8.45066e-08
Gm11962	0.369779	0	0.739557	0.79872	3.25616	1.15867	0.24659	0.539625
Nckap5l	2.30565	1.41423	3.19707	0.797822	0.400037	3.1117	0.00186013	0.00957101
Hsd11b1	0.687337	0.233404	1.14127	0.795821	0.817551	3.31108	0.000929351	0.00518586
Aldoa	3180.87	2325.02	4036.72	0.795678	0.0937665	12.0063	3.29367e-33	2.76841e-31
B3galt5	7.35795	5.11176	9.60414	0.794967	0.300101	4.02693	5.65104e-05	0.000416193
Cd274	4.18228	2.78966	5.57491	0.794905	0.300636	4.49784	6.86484e-06	6.04483e-05
Rpl35a-ps6	14.0214	9.98697	18.0559	0.794447	0.690873	1.68243	0.0924854	0.259848
Zfp931	1.82389	1.06609	2.58168	0.793736	0.453242	4.36268	1.2848e-05	0.000107615
Scn8a	0.713364	0.253999	1.17273	0.792972	0.602378	4.20411	2.62108e-05	0.000205909
Fam213b	3.64424	2.39976	4.88872	0.792522	0.423644	3.22084	0.00127815	0.00685745
Il20rb	5.9827	4.11297	7.85243	0.791913	0.400792	2.64979	0.00805429	0.0343597
Zc3h12c	3.36705	2.19786	4.53624	0.7918	0.246346	5.63933	1.70717e-08	2.3291e-07
Pcp4l1	0.395153	0.0219677	0.768339	0.791045	1.5486	3.60103	0.000316961	0.00199097
Gm14296	2.58186	1.62458	3.53913	0.790331	0.341134	4.49665	6.90315e-06	6.07411e-05
Prom1	184.36	134.856	233.863	0.789737	0.235493	4.2916	1.7739e-05	0.000144161
Mmp2	0.463079	0.0727057	0.853451	0.78896	1.03913	4.58836	4.46744e-06	4.07872e-05
Gm14325	19.1899	13.8053	24.5744	0.788593	0.185393	3.75427	0.000173845	0.00115539
AC157515.1	0.733566	0.271728	1.1954	0.787697	1.37184	1.92863	0.0537773	0.169408
9130230L23Rik	9.06052	6.38049	11.7405	0.787638	0.204158	6.86486	6.65549e-12	1.36745e-10
Insl3	31.2492	22.6612	39.8373	0.787366	0.29345	3.91427	9.06797e-05	0.000643471
Copz2	0.842785	0.353912	1.33166	0.784223	0.800558	2.65465	0.00793914	0.0339031
Gm18935	0.745616	0.282683	1.20855	0.783933	0.872766	2.71656	0.00659652	0.0289157
Gm9517	0.360524	0	0.721047	0.783287	1.59406	3.99844	6.37618e-05	0.000464617
Chrm3	0.448845	0.065587	0.832103	0.781852	0.578893	7.52566	5.24536e-14	1.30396e-12
Apc-ps1	1.27547	0.673803	1.87713	0.781503	0.790414	2.35696	0.0184252	0.069664
Tenm4	13.2038	9.45114	16.9565	0.780842	0.258123	2.28989	0.0220278	0.081116
Gm44261	1.16882	0.596103	1.74154	0.78043	1.58744	1.14997	0.250157	0.545346
Spint4	1.4053	0.771021	2.03959	0.779294	0.592773	2.94522	0.00322722	0.0155531
Tmsb15b1	0.357845	0	0.715691	0.778789	1.88145	2.66686	0.00765629	0.0328899
Spag4	4.92141	3.36113	6.48168	0.778659	0.279738	3.78312	0.000154874	0.0010393
Olfr889	1.42952	0.789639	2.06941	0.778293	0.245497	7.08236	1.41725e-12	3.10002e-11
Six4	0.884612	0.38851	1.38071	0.777856	0.304937	7.07534	1.49085e-12	3.24918e-11
Csf3	0.419334	0.046373	0.792294	0.77641	0.982834	4.53374	5.79478e-06	5.19004e-05
Rps16	1278.38	942.461	1614.31	0.775776	0.113268	9.88693	4.74339e-23	2.40055e-21
Otx1	0.419567	0.0475853	0.79155	0.77414	0.796629	6.11285	9.78649e-10	1.56006e-08
Gm21761	0.885777	0.392544	1.37901	0.772639	0.668664	4.09278	4.26224e-05	0.000321796
Scgb2b30	0.354125	0	0.70825	0.772519	2.87891	1.50696	0.13182	0.341825
Cyp11a1	1.72885	1.01543	2.44228	0.772282	0.4669	3.36156	0.000775025	0.00442117
Tdrkh	15.8945	11.478	20.311	0.772212	0.148802	5.75732	8.54589e-09	1.20702e-07
Gm12732	1.68897	0.98603	2.39191	0.772212	1.54291	0.951626	0.341287	0.66781
Plod1	15.8171	11.4252	20.2091	0.771415	0.14566	8.37752	5.40556e-17	1.7752e-15
Aldh1a7	1.28849	0.691003	1.88598	0.77118	0.458567	3.89925	9.64922e-05	0.000680627
Scgb2b6	0.353093	0	0.706186	0.770775	2.18604	1.96491	0.0494247	0.158226
Prdx3	117.583	86.7063	148.459	0.768999	0.15616	7.11619	1.10955e-12	2.45377e-11
Tbc1d16	9.96746	7.11657	12.8184	0.767645	0.236666	4.90664	9.26483e-07	9.54639e-06
Gm5453	8.51994	6.04824	10.9916	0.766694	0.344197	3.42319	0.000618918	0.00362529
Relb	21.5839	15.7226	27.4452	0.76639	0.248372	4.8946	9.85055e-07	1.0098e-05
Gm18078	3.02766	1.98485	4.07046	0.764461	0.396651	3.43249	0.000598074	0.00351518
Pitpnc1	6.60108	4.63521	8.56694	0.763589	0.155081	7.14799	8.80572e-13	1.96364e-11
Car12	16.9543	12.3191	21.5895	0.762151	0.115795	10.1518	3.2546e-24	1.79856e-22
C330021F23Rik	1.38996	0.773273	2.00664	0.761739	0.398796	4.31122	1.62356e-05	0.000132751
Gm13862	0.3472	0	0.6944	0.760774	3.90317	0.724915	0.468504	0.798655
Tmem74b	1.70885	1.01174	2.40596	0.759615	0.486397	3.25547	0.00113205	0.00615965
Scn5a	0.355995	0.0070875	0.704902	0.7595	0.837522	7.71662	1.19451e-14	3.14856e-13
Hist3h2ba	3.90714	2.64455	5.16973	0.759467	0.337146	3.81684	0.000135172	0.000920507
Ttc21a	1.34334	0.740552	1.94612	0.759272	0.294022	5.15677	2.51242e-07	2.87053e-06
Nucb1	272.575	202.299	342.85	0.75818	0.124895	8.7628	1.90452e-18	6.93678e-17
Cfap43	13.2677	9.60573	16.9297	0.757507	0.173056	6.7098	1.94888e-11	3.78732e-10
Cand2	0.960017	0.457625	1.46241	0.75645	0.386516	5.18639	2.14407e-07	2.48033e-06
St3gal2	2.52414	1.62212	3.42616	0.755319	0.32558	4.71403	2.42871e-06	2.31773e-05
Hmcn1	1.23092	0.660359	1.80148	0.754692	0.780007	2.36453	0.018053	0.0684506
Gpd1	13.5884	9.85805	17.3187	0.754551	0.124783	9.16482	4.96314e-20	2.00183e-18
Gm11572	1.43328	0.811085	2.05547	0.754539	3.79099	0.464233	0.642481	0.915941
Gm45837	3.80911	2.58143	5.0368	0.753249	0.54423	2.4287	0.0151532	0.0589049
Ubtd1	15.0115	10.9295	19.0935	0.752196	0.140196	8.15779	3.4122e-16	1.05977e-14
Vegfb	76.9219	57.0588	96.7849	0.752098	0.135184	8.15558	3.47511e-16	1.07791e-14
Dusp3	22.0945	16.2083	27.9807	0.751987	0.115325	9.26125	2.02049e-20	8.40008e-19
Rab17	28.463	20.9601	35.9659	0.751312	0.171205	5.71614	1.08969e-08	1.51417e-07
Gm14308	0.50558	0.122496	0.888664	0.750656	1.04551	3.25071	0.00115116	0.00624808
Zfp580	1.25798	0.68486	1.8311	0.748733	0.469312	3.86684	0.000110257	0.000767359
Gm16378	2.10425	1.31643	2.89206	0.748634	1.12508	1.27027	0.203987	0.472337
Gm45799	53.2503	39.4845	67.016	0.748504	0.174074	6.7353	1.63595e-11	3.22179e-10
Gm10042	1.98267	1.22588	2.73947	0.748456	4.03763	0.330566	0.740972	0.924937
Fam178b	0.89864	0.417083	1.3802	0.748157	0.635728	3.63793	0.000274838	0.00174691
Fkrp	9.53292	6.86178	12.2041	0.748053	0.22287	5.37686	7.5798e-08	9.38264e-07
Fdx1	101.069	75.1906	126.948	0.747874	0.183195	5.88188	4.0562e-09	5.95645e-08
Nrbp2	12.0932	8.77452	15.4118	0.747635	0.321227	3.03696	0.00238974	0.0119408
Sdhaf1	11.0098	7.96709	14.0525	0.747288	0.116081	10.0165	1.28972e-23	6.79905e-22
Pea15a	66.4212	49.3573	83.485	0.746495	0.0898303	12.4017	2.55692e-35	2.39167e-33
Kif7	0.785368	0.3336	1.23714	0.746327	0.324622	6.86587	6.6089e-12	1.35904e-10
2700097O09Rik	28.9752	21.3925	36.5579	0.746101	0.250741	4.83125	1.3568e-06	1.35845e-05
Kctd6	20.9993	15.4364	26.5622	0.745795	0.230299	4.93873	7.86342e-07	8.19371e-06
Appl1	12.8945	9.38208	16.4069	0.745564	0.157868	5.82165	5.82707e-09	8.41809e-08
Spin4	0.497206	0.118855	0.875556	0.745296	0.516338	6.23878	4.41011e-10	7.28122e-09
Vkorc1	24.7137	18.2172	31.2101	0.745111	0.150083	7.51455	5.71082e-14	1.41092e-12
Fzd1	17.9085	13.1346	22.6824	0.744582	0.123088	9.20467	3.42721e-20	1.39639e-18
Slc29a4	2.02314	1.26013	2.78615	0.744324	0.242038	6.46475	1.01468e-10	1.81617e-09
Gm4518	7.71213	5.51534	9.90893	0.743598	0.451701	2.58069	0.0098604	0.0408609
Ypel2	3.86601	2.64473	5.08729	0.739987	0.176941	7.2771	3.41067e-13	7.92931e-12
Jak3	25.5384	18.8781	32.1987	0.739948	0.219654	5.1248	2.97859e-07	3.36319e-06
Pqlc1	34.7766	25.8101	43.7432	0.738894	0.121158	8.65665	4.85812e-18	1.71489e-16
Cmbl	12.5047	9.12063	15.8888	0.738768	0.283892	4.21512	2.49646e-05	0.000196697
Tmem30b	87.7113	65.4835	109.939	0.7387	0.243113	4.45323	8.45878e-06	7.31968e-05
Pdxk	13.3558	9.75943	16.9522	0.738561	0.121862	9.39824	5.5483e-21	2.44388e-19
Gm10313	2.86101	1.89492	3.82709	0.737632	0.406183	3.32166	0.000894836	0.00501538
Gm10271	0.333178	0	0.666357	0.736697	4.08047	0.341708	0.732571	0.923099
Gorasp1	42.1664	31.379	52.9538	0.736664	0.15624	8.73517	2.43291e-18	8.78149e-17
Impa2	41.687	31.0297	52.3442	0.735921	0.114939	9.50565	1.98805e-21	9.0171e-20
Gm14593	1.05993	0.545655	1.5742	0.735903	1.12157	1.59964	0.109677	0.29654
Gm20482	0.366367	0.0254238	0.707311	0.735505	1.15476	4.35698	1.31869e-05	0.000110299
Chd9	2627.97	1972.05	3283.89	0.735423	0.158022	6.69145	2.20969e-11	4.2529e-10
Dmrta2	5.54212	3.91009	7.17415	0.73532	0.15271	7.9621	1.69141e-15	4.89877e-14
Snx21	16.8934	12.4317	21.3552	0.734965	0.120409	8.93952	3.90869e-19	1.47506e-17
Aplp1	64.1572	47.9123	80.402	0.734865	0.224063	4.94435	7.63971e-07	7.98136e-06
Gna14	7.1291	5.10293	9.15527	0.734654	0.163545	7.2359	4.62462e-13	1.06826e-11
Grb10	6.91651	4.94369	8.88933	0.734515	0.313852	3.79406	0.000148205	0.000999747
Osbpl5	12.2266	8.93219	15.5209	0.734112	0.245695	4.66	3.16204e-06	2.96807e-05
Hsf4	3.97369	2.73616	5.21122	0.733322	0.459602	2.87158	0.00408424	0.0190902
Syngr3	1.06397	0.550663	1.57728	0.732964	0.500414	3.50701	0.000453171	0.00274957
Lurap1l	35.6228	26.5168	44.7287	0.732785	0.134242	8.15188	3.58308e-16	1.10854e-14
AC126691.2	0.330885	0	0.66177	0.732721	3.32051	1.0608	0.288782	0.600315
Crygn	1.58046	0.939205	2.22172	0.732366	1.38378	1.1054	0.268988	0.573143
Gm32536	1.22324	0.670924	1.77557	0.732136	0.890938	2.02235	0.0431402	0.141153
P4ha1	68.1611	51.0025	85.3197	0.731109	0.121216	8.61925	6.73939e-18	2.35477e-16
Cdh23	0.622593	0.220163	1.02502	0.730864	0.444537	5.72616	1.02731e-08	1.43085e-07
Gm9146	0.329778	9.66667e-06	0.659546	0.730775	1.4921	4.32234	1.54384e-05	0.00012701
6430548M08Rik	7.18876	5.16094	9.21657	0.729688	0.185263	8.80034	1.36403e-18	5.01374e-17
Cpne8	68.6507	51.4064	85.895	0.729531	0.0979436	7.08926	1.34829e-12	2.95726e-11
Gm8649	0.32825	0	0.656499	0.728137	3.42058	1.01983	0.307811	0.62649
Rps13	1504.75	1132.67	1876.83	0.728064	0.111585	9.36913	7.31334e-21	3.16766e-19
Gm12341	0.501063	0.130296	0.871831	0.72775	1.40554	2.2162	0.0266778	0.095079
Ctnnb1	535.408	402.919	667.896	0.727716	0.109698	8.53106	1.4501e-17	4.90279e-16
S100a1	106.341	79.8388	132.843	0.727419	0.135621	8.02361	1.0268e-15	3.03234e-14
Rps16-ps2	2385.73	1796.97	2974.48	0.726752	0.0721202	14.4303	3.33463e-47	4.85825e-45
Ptpre	11.5373	8.4463	14.6282	0.72633	0.208745	5.02622	5.00235e-07	5.39486e-06
Gata3	13.4801	9.91061	17.0495	0.726228	0.19498	5.28795	1.23692e-07	1.48895e-06
Nudt19	18.0375	13.3488	22.7262	0.725554	0.281058	3.99165	6.56146e-05	0.000477277
Phlda1	697.096	525.188	869.004	0.725444	0.0789548	12.6857	7.09811e-37	7.16939e-35
Mapk11	22.3196	16.5804	28.0589	0.725013	0.251606	4.37445	1.21739e-05	0.000102429
Tnfsfm13	0.578847	0.190596	0.967099	0.724386	0.53363	5.26364	1.41233e-07	1.68157e-06
Nos3	2.06208	1.30937	2.81479	0.724102	0.226517	6.42174	1.34727e-10	2.37267e-09
Gm12396	36.1658	27.038	45.2936	0.723431	0.442193	2.30203	0.0213334	0.0789699
Tubb6	116.056	87.3124	144.799	0.723297	0.0863797	12.3782	3.43041e-35	3.18392e-33
Tmem173	74.5548	56.0071	93.1025	0.723091	0.0985054	10.8973	1.1867e-27	7.83714e-26
Dusp1	45.5735	34.1452	57.0018	0.722769	0.141622	7.78352	7.05332e-15	1.90118e-13
Fam131c	3.4641	2.36921	4.55899	0.72241	0.335983	3.84496	0.00012057	0.00083215
Gm11960	2.41211	1.57536	3.24886	0.722299	0.316546	1.24425	0.213408	0.488024
Rpsa-ps5	1.61608	0.975912	2.25625	0.720694	0.541858	2.85418	0.00431483	0.0200124
Gm42533	1.12566	0.605802	1.64553	0.720262	3.38472	0.524435	0.599976	0.892683
Zfp202	1.03867	0.540121	1.53721	0.720203	0.2894	6.35061	2.14457e-10	3.69029e-09
Rpl9-ps6	17.7702	13.1903	22.3501	0.718521	0.322362	3.36912	0.000754073	0.0043211
Nenf	56.776	42.6794	70.8726	0.718489	0.107064	9.89661	4.30631e-23	2.18857e-21
Pcdh7	0.326208	0.002707	0.649709	0.718311	1.25312	6.04537	1.49072e-09	2.33607e-08
Pou6f1	8.34435	6.06675	10.622	0.717734	0.160074	7.03206	2.03506e-12	4.39145e-11
Hist1h1c	47.7117	35.8413	59.582	0.717565	0.22903	4.72262	2.32822e-06	2.23069e-05
Rpl28-ps1	2355.77	1781.88	2929.66	0.717012	0.111777	9.21701	3.05495e-20	1.25535e-18
Bcat2	88.1537	66.4578	109.85	0.716547	0.101061	10.4242	1.92205e-25	1.12693e-23
Thra	69.6279	52.4472	86.8086	0.716249	0.149402	7.095	1.29347e-12	2.83961e-11
Rpl30-ps1	5.88536	4.21273	7.558	0.715234	0.570998	1.94363	0.0519406	0.16481
Agtrap	14.7982	10.9648	18.6316	0.714378	0.153694	6.87402	6.24162e-12	1.28681e-10
Lyn	12.1808	8.98302	15.3787	0.714269	0.159679	9.37222	7.10254e-21	3.08749e-19
Gm48459	0.397854	0.0587328	0.736974	0.714238	1.85085	1.96734	0.0491435	0.157578
Nfatc4	3.25966	2.22819	4.29112	0.712846	0.411437	3.2252	0.00125885	0.00677143
Chn1	0.827667	0.385139	1.2702	0.712787	0.532368	4.60167	4.19121e-06	3.8573e-05
Pde4c	1.1303	0.614703	1.64589	0.712482	0.450407	4.16221	3.15179e-05	0.000244564
Hist1h2bc	62.5778	47.1943	77.9614	0.712284	0.146935	7.23513	4.65086e-13	1.07296e-11
Cblc	104.842	79.2405	130.443	0.712038	0.172446	6.12632	8.9933e-10	1.44127e-08
Hmx2	0.740967	0.319945	1.16199	0.711881	0.700967	3.27008	0.00107518	0.00588886
Gm16381	0.318926	0	0.637852	0.711805	2.00424	2.57508	0.0100216	0.0414145
H2-Q4	39.1037	29.4113	48.796	0.711422	0.237073	4.5172	6.26622e-06	5.55844e-05
Mapk8ip1	9.07515	6.64067	11.5096	0.711269	0.200649	5.63227	1.77854e-08	2.42372e-07
Col9a1	0.969272	0.49373	1.44481	0.710805	0.501525	3.7373	0.000186009	0.00122674
Gys1	47.7608	35.9915	59.5301	0.710461	0.170937	6.33351	2.39644e-10	4.10314e-09
Slc25a43	1.76992	1.10169	2.43814	0.710076	0.446731	3.07446	0.00210886	0.0107041
Slc26a7	0.3179	0	0.635801	0.709997	1.29049	6.15743	7.39332e-10	1.19602e-08
Echdc2	76.0857	57.5008	94.6706	0.709619	0.137654	8.12708	4.39755e-16	1.35182e-14
Mmp17	0.673181	0.270385	1.07598	0.708526	0.393845	5.90373	3.55383e-09	5.26373e-08
Ppp3cc	6.71446	4.85752	8.57139	0.708438	0.231583	4.95219	7.33821e-07	7.69312e-06
Prss22	50.8028	38.3334	63.2721	0.708437	0.374964	2.86947	0.00411166	0.0191935
Arg1	0.427159	0.084116	0.770203	0.707396	0.851794	4.8941	9.87588e-07	1.01196e-05
Polr2i	68.894	52.1065	85.6815	0.706835	0.144011	8.15304	3.54889e-16	1.09938e-14
Echdc3	10.6828	7.87811	13.4875	0.70648	0.141056	8.04569	8.57578e-16	2.55773e-14
Gm21762	0.582492	0.202678	0.962306	0.706299	1.47147	1.97867	0.0478535	0.15414
Timm10b	108.779	82.4315	135.127	0.706292	0.105343	9.28629	1.59758e-20	6.70229e-19
Ccdc102a	2.58004	1.72155	3.43853	0.705655	0.225315	5.59764	2.17295e-08	2.93953e-07
Slco1a6	4.69523	3.33124	6.05922	0.704728	0.438257	2.68623	0.00722641	0.031272
Trappc6a	185.097	140.53	229.664	0.70469	0.100481	10.3706	3.3741e-25	1.96392e-23
Gm2056	0.510693	0.149087	0.8723	0.704323	1.47975	1.98475	0.0471728	0.152315
Rtn4r	1.28171	0.736417	1.827	0.703161	0.440893	3.7818	0.000155697	0.00104402
6030419C18Rik	9.4388	6.94451	11.9331	0.703036	0.247596	4.36361	1.27932e-05	0.00010723
Rpl7a-ps3	1.43335	0.852634	2.01406	0.70213	1.13773	1.36537	0.172136	0.416674
Gm12902	1.40924	0.834433	1.98405	0.70194	1.04825	1.48239	0.138237	0.354274
Eif3f	241.261	183.501	299.021	0.701434	0.1129	9.55793	1.2014e-21	5.54326e-20
Gm12991	7.81204	5.71532	9.90877	0.699961	1.62243	0.75529	0.450075	0.782113
Camkk2	9.68478	7.14296	12.2266	0.699817	0.191634	5.41223	6.22464e-08	7.83834e-07
Gnao1	0.472112	0.122316	0.821909	0.698971	0.611317	6.91577	4.65327e-12	9.74389e-11
Prdm11	0.931035	0.472688	1.38938	0.698186	0.517007	4.18386	2.86596e-05	0.000223976
Gm48059	0.788313	0.364397	1.21223	0.697238	2.89339	0.678872	0.497219	0.824832
Prss16	11.3373	8.41427	14.2603	0.696861	0.213582	5.70005	1.19775e-08	1.65877e-07
Sptb	2.47521	1.65199	3.29844	0.696736	0.301976	6.20765	5.37823e-10	8.79505e-09
Gm16082	0.310083	0	0.620165	0.696141	2.95205	1.50702	0.131805	0.341825
Pogk	9.27343	6.84213	11.7047	0.696047	0.184389	6.7145	1.88707e-11	3.68208e-10
Gm28661	506.636	386.616	626.656	0.695347	1.10982	0.947519	0.343374	0.670302
Hsd3b7	10.8455	8.04557	13.6454	0.69516	0.187197	6.27988	3.38835e-10	5.66429e-09
Lrrc51	7.83457	5.74643	9.92271	0.695135	0.21203	5.41356	6.17837e-08	7.78416e-07
Dnmt3a	12.8032	9.54278	16.0636	0.694665	0.115809	9.98124	1.84156e-23	9.58211e-22
Dgkh	2.46709	1.64968	3.2845	0.693311	0.280951	3.44939	0.000561857	0.00332508
Casd1	3.24311	2.24302	4.24319	0.693108	0.221387	5.26975	1.36609e-07	1.62974e-06
Gm48175	0.681439	0.285212	1.07767	0.692958	2.72252	0.830574	0.406215	0.740415
Rbbp9	5.55645	4.01208	7.10081	0.692658	0.258812	4.48348	7.34352e-06	6.43804e-05
Vamp5	13.3678	9.98393	16.7516	0.692553	0.213043	4.95154	7.36271e-07	7.71544e-06
Pltp	0.332413	0.019119	0.645708	0.691386	1.22862	4.09772	4.17244e-05	0.00031581
Cebpg	30.6568	23.2269	38.0867	0.690068	0.103753	9.26092	2.02673e-20	8.40008e-19
Arsg	5.41054	3.90817	6.91291	0.689022	0.147063	7.52119	5.42811e-14	1.348e-12
Nectin2	143.238	109.487	176.989	0.687912	0.0923555	10.53	6.28653e-26	3.76862e-24
Gm13430	1.33585	0.790337	1.88137	0.686525	1.41138	0.964477	0.334807	0.661442
Tiparp	14.3484	10.768	17.9287	0.685701	0.155152	7.2975	2.93158e-13	6.87533e-12
Gm1840	3.1567	2.18734	4.12607	0.685502	0.325943	3.81094	0.000138437	0.000940614
Gm7132	0.656302	0.270448	1.04216	0.684756	0.898954	2.52545	0.0115551	0.0467791
Sema4c	21.1491	15.9903	26.308	0.68461	0.104421	10.2012	1.95937e-24	1.09284e-22
Gm8623	14.2542	10.7026	17.8058	0.684346	0.32873	3.22317	0.00126779	0.00680735
Mcub	1.91801	1.2396	2.59643	0.683326	0.384333	4.0246	5.70711e-05	0.000419551
Lrrc61	3.01431	2.08192	3.94671	0.68264	0.249929	4.25681	2.07365e-05	0.00016594
Alox5ap	0.937554	0.488141	1.38697	0.681668	0.719842	3.68675	0.000227133	0.00146854
Gm5652	2.92076	2.01182	3.82971	0.681301	0.421377	3.00754	0.00263371	0.0129897
Mien1	151.794	116.382	187.206	0.681096	0.0870791	11.6794	1.62494e-31	1.27237e-29
Gm20538	1.8292	1.17378	2.48462	0.680792	1.54419	0.723306	0.469492	0.7993
Hip1	7.96302	5.88669	10.0393	0.680771	0.139489	6.48978	8.5961e-11	1.55604e-09
2210418O10Rik	5.59268	4.06564	7.11972	0.680688	0.184922	4.71303	2.44057e-06	2.32721e-05
Nes	27.0321	20.5415	33.5228	0.680435	0.686275	1.56384	0.117855	0.313674
Rtp4	0.894989	0.456223	1.33376	0.680422	0.925374	2.27283	0.0230364	0.0841984
Rps10-ps2	9.471	7.04808	11.8939	0.679973	0.293869	3.66465	0.000247681	0.00158858
Map3k1	28.0337	21.3235	34.7439	0.679137	0.133816	4.7552	1.98247e-06	1.92708e-05
Pnpla2	91.7814	70.3548	113.208	0.678582	0.0870462	12.2897	1.02899e-34	9.36965e-33
Adhfe1	2.29643	1.53571	3.05715	0.678076	0.267092	4.66321	3.11322e-06	2.92339e-05
H6pd	13.6703	10.2849	17.0557	0.678068	0.228862	4.48633	7.24597e-06	6.36179e-05
Zfp949	4.59673	3.30526	5.88819	0.678025	0.21547	3.44692	0.000567007	0.00335144
Ethe1	45.3803	34.6789	56.0818	0.677961	0.166189	6.2458	4.21648e-10	6.98072e-09
Gabrd	0.607986	0.237523	0.978449	0.676914	0.614752	3.82773	0.000129331	0.000886764
Gm3222	20.8396	15.8103	25.8689	0.676591	0.325496	3.21132	0.00132126	0.00705143
Gm2446	7.6262	5.64203	9.61038	0.67578	0.295687	3.71861	0.00020032	0.00131105
Gm10359	0.298204	0	0.596408	0.67483	2.98842	2.12188	0.0338479	0.115611
Cox6b1	543.448	418.442	668.454	0.674514	0.0771	12.7864	1.95248e-37	2.03185e-35
Btg2	35.9621	27.4774	44.4468	0.67436	0.218686	4.77526	1.79477e-06	1.76316e-05
Crabp2	0.623507	0.251046	0.995969	0.673954	1.04787	2.26751	0.0233591	0.0851965
Hivep3	2.99343	2.07755	3.90931	0.67374	0.300028	4.51231	6.41261e-06	5.67573e-05
Gm21961	5.84878	4.27822	7.41934	0.673656	1.83061	0.65521	0.512333	0.83796
Mark4	21.9381	16.6794	27.1968	0.673461	0.112974	9.03138	1.69521e-19	6.64783e-18
Gm14288	1.28131	0.758532	1.80408	0.673156	0.352311	1.26603	0.205501	0.474699
B3gnt5	14.243	10.7502	17.7357	0.673105	0.425229	2.86525	0.0041668	0.0194119
Mertk	0.456295	0.123019	0.789571	0.672231	0.411341	8.1246	4.48848e-16	1.37802e-14
Gm8250	4.2711	3.06536	5.47684	0.671907	0.378674	3.12796	0.00176024	0.00911754
Gm7536	3659.55	2822.22	4496.88	0.671903	0.0803916	12.2838	1.10654e-34	1.00378e-32
Marveld1	9.59674	7.17374	12.0197	0.671632	0.145628	7.34314	2.08639e-13	4.96091e-12
Aire	0.851653	0.428604	1.2747	0.671072	0.735956	2.37639	0.0174828	0.066667
Fstl4	2.00022	1.31521	2.68524	0.670617	0.222775	6.15183	7.65945e-10	1.23657e-08
Psenen	146.885	113.16	180.61	0.669789	0.0892381	11.0154	3.22189e-28	2.19408e-26
Rps19-ps2	18.7396	14.242	23.2371	0.669165	0.301005	3.42066	0.000624704	0.00365294
Slurp2	0.67435	0.292871	1.05583	0.669141	1.2066	1.84152	0.065546	0.197947
Gm8762	0.294965	0	0.589929	0.668963	2.4462	1.67744	0.0934567	0.261507
Ass1	111.996	86.2606	137.732	0.6689	0.206592	4.9575	7.14063e-07	7.50563e-06
Slc28a3	0.349488	0.0422485	0.656728	0.668638	0.988076	4.91604	8.83142e-07	9.13505e-06
Rps11	2048.82	1582.19	2515.45	0.668558	0.0866065	10.8934	1.23882e-27	8.13658e-26
Gm12164	1.7259	1.10539	2.34641	0.668526	0.705885	1.94528	0.0517416	0.164243
Gm28883	1.64639	1.04415	2.24862	0.668327	1.25651	1.2573	0.208646	0.479965
Nedd9	26.8382	20.5058	33.1705	0.668024	0.101518	10.0702	7.48115e-24	4.04133e-22
9430038I01Rik	10.5516	7.92504	13.1782	0.667747	0.167984	6.331	2.43575e-10	4.15604e-09
Gm44470	0.293897	0	0.587795	0.667025	4.08047	0.341708	0.732571	0.923099
Gm14407	0.389162	0.073655	0.704668	0.66696	1.74803	2.36889	0.0178416	0.0677988
Lin28b	0.505074	0.163636	0.846512	0.666163	0.460861	6.00354	1.93061e-09	2.98264e-08
Ube3a	17.7864	13.5339	22.0388	0.66464	0.230282	3.87871	0.000105013	0.000735118
Gm2011	6.22166	4.58843	7.85489	0.664032	0.292355	5.28071	1.28682e-07	1.54361e-06
Znrf3	14.7209	11.1666	18.2753	0.663829	0.158795	6.78571	1.15519e-11	2.31221e-10
Faah	55.1302	42.4595	67.8008	0.662755	0.105547	10.1648	2.84793e-24	1.57745e-22
AC109138.6	3.99093	2.86472	5.11715	0.662494	1.01477	1.05808	0.290018	0.601895
Tob1	25.9635	19.8808	32.0461	0.662303	0.0968981	10.6332	2.08934e-26	1.28126e-24
Gm6565	11.0281	8.31846	13.7378	0.661358	0.768269	1.34396	0.178962	0.428535
Gm17511	1.18333	0.69148	1.67517	0.661347	1.14938	1.33193	0.182882	0.435536
Mup18	0.290257	0	0.580513	0.660393	3.045	2.02123	0.043256	0.141474
Zfp772	4.74449	3.45235	6.03662	0.660315	0.154963	7.42982	1.08747e-13	2.62995e-12
Mal	30.9776	23.7972	38.158	0.659129	0.107472	9.39557	5.69097e-21	2.50101e-19
Shisa4	0.669176	0.294395	1.04396	0.659088	0.705753	3.22395	0.00126436	0.00679346
Galnt18	0.361377	0.0561722	0.666582	0.658047	0.680004	5.80055	6.6099e-09	9.47499e-08
Kcnq5	0.887072	0.464385	1.30976	0.657447	0.265076	6.66201	2.70113e-11	5.10982e-10
Ddit4	586.876	455.323	718.429	0.656798	0.0879381	11.3495	7.45551e-30	5.39828e-28
Cbr3	12.1996	9.24847	15.1508	0.656197	0.147722	7.10849	1.17322e-12	2.58269e-11
Gm17794	2.72128	1.88939	3.55317	0.656108	0.574891	2.15999	0.0307737	0.107019
Hpcal4	3.39534	2.41285	4.37782	0.656047	0.424129	3.01982	0.00252926	0.0125487
Prob1	0.518641	0.179199	0.858083	0.656009	0.48314	6.09539	1.0917e-09	1.72881e-08
Alpk2	4.35832	3.16194	5.55469	0.655271	0.381019	2.9549	0.0031277	0.0151312
Pm20d2	0.465565	0.138986	0.792144	0.653937	0.659445	4.30744	1.65156e-05	0.000134821
Tcstv1	0.794456	0.395546	1.19337	0.652317	0.785854	2.75412	0.00588508	0.0262081
Bbx	6.88571	5.13384	8.63758	0.65188	0.232758	4.61263	3.976e-06	3.67471e-05
AC156790.1	0.541112	0.198892	0.883331	0.651585	1.21776	2.17951	0.0292941	0.102724
Gm13292	7.59427	5.68657	9.50196	0.65132	0.406086	2.64288	0.00822034	0.0349626
Pbx2	45.5498	35.2413	55.8583	0.649734	0.126439	7.82535	5.0626e-15	1.37982e-13
AC147512.5	0.72444	0.343118	1.10576	0.648758	1.9435	0.944021	0.345159	0.672116
Trmt2b	17.1831	13.1642	21.2019	0.648429	0.229911	4.4792	7.49242e-06	6.54946e-05
Camta1	54.1156	41.9538	66.2775	0.647338	0.175003	7.29272	3.03749e-13	7.09605e-12
Dynlt3	38.8488	30.0617	47.636	0.64689	0.208933	6.45112	1.11029e-10	1.97413e-09
Tmem221	1.548	0.986692	2.10932	0.646229	0.333496	4.26593	1.99073e-05	0.00015989
Map1lc3a	73.6864	57.2397	90.1332	0.645974	0.280854	3.7608	0.000169368	0.00112908
Glrx3	99.9627	77.7408	122.185	0.645638	0.152196	6.44125	1.18492e-10	2.09839e-09
H60b	5.81244	4.31348	7.3114	0.645435	0.318935	3.40764	0.000655267	0.00380115
Rhox4d	0.373508	0.0713098	0.675706	0.645393	0.743833	4.90975	9.11927e-07	9.41254e-06
Jph4	0.389526	0.0839895	0.695063	0.644988	0.526956	5.53761	3.06627e-08	4.05446e-07
Iqck	1.73572	1.1352	2.33624	0.643851	0.301243	3.47204	0.000516529	0.00308723
Syngap1	2.72646	1.90912	3.54379	0.643312	0.194014	7.34548	2.05019e-13	4.8845e-12
Psap	419.561	327.391	511.731	0.642788	0.0688764	14.2924	2.44164e-46	3.29744e-44
Mup1	0.280637	0	0.561275	0.642724	1.62739	3.70085	0.000214878	0.00139569
Gper1	0.289455	0.00698533	0.571924	0.642489	1.34761	4.64631	3.3792e-06	3.16326e-05
Plekhf1	5.04088	3.71848	6.36328	0.642026	0.203599	5.52778	3.24308e-08	4.2718e-07
Gm10337	0.27979	0	0.55958	0.641158	4.03781	0.568247	0.569867	0.875282
Irx3	4.374	3.2004	5.5476	0.640439	0.20902	5.45409	4.92255e-08	6.26433e-07
Wnt5a	1.69847	1.10938	2.28756	0.640201	0.264258	6.79104	1.11325e-11	2.23012e-10
Gm48388	0.279203	0	0.558406	0.640071	3.90282	0.724712	0.468629	0.798655
Coq8a	5.62083	4.1766	7.06506	0.639679	0.197452	4.08663	4.37678e-05	0.00033003
Gm20503	0.621016	0.267421	0.974611	0.639674	1.31464	1.67229	0.0944673	0.263498
4931406C07Rik	82.8568	64.5762	101.137	0.639267	0.153601	6.33412	2.38698e-10	4.09236e-09
Pcdh19	0.408483	0.101503	0.715462	0.639124	0.4373	6.70306	2.04094e-11	3.9439e-10
Rhoj	0.278266	0	0.556532	0.638335	3.91083	1.87375	1	1
Dirc2	26.4777	20.4978	32.4576	0.638143	0.186778	5.23392	1.65949e-07	1.9536e-06
Mapk1ip1	16.3321	12.5613	20.1029	0.637943	0.190719	5.38846	7.10654e-08	8.84235e-07
Gm21830	0.84262	0.442038	1.2432	0.63745	4.02575	0.366208	0.71421	0.923099
Gm15483	1.49732	0.954731	2.03991	0.637058	0.753759	1.85181	0.0640528	0.194341
Mup12	0.277316	0	0.554632	0.636573	2.21465	2.77103	0.00558794	0.0250706
Adam9	98.8783	77.2181	120.539	0.635841	0.20961	4.58475	4.54528e-06	4.14507e-05
Pcnx	21.5404	16.6563	26.4246	0.635288	0.126474	5.98794	2.12516e-09	3.25808e-08
Tagap1	57.9307	45.1806	70.6808	0.634298	0.161744	6.1369	8.41447e-10	1.35301e-08
Tarsl2	5.30525	3.94476	6.66574	0.632524	0.151809	6.82089	9.04773e-12	1.82925e-10
Steap3	1.95176	1.31509	2.58844	0.632289	0.282879	4.75367	1.99758e-06	1.94019e-05
Itga5	2.29325	1.58446	3.00204	0.630871	0.299267	4.32356	1.53533e-05	0.000126353
Ccdc117	11.5966	8.88795	14.3053	0.630289	0.156717	6.55116	5.70927e-11	1.04927e-09
Rhoq	9.58842	7.31296	11.8639	0.62989	0.175288	6.77651	1.23112e-11	2.45781e-10
Olfr784	7.85294	5.95182	9.75405	0.629418	0.157642	6.67475	2.47652e-11	4.7286e-10
AC137605.1	1.18589	0.716526	1.65525	0.629355	1.27472	1.19711	0.231263	0.516561
Gm29394	2.93634	2.09273	3.77996	0.628117	0.740301	1.21784	0.223283	0.503896
Fchsd2	11.7308	9.00615	14.4554	0.627223	0.190898	5.11805	3.08712e-07	3.47269e-06
Lancl1	50.9223	39.8124	62.0322	0.627082	0.162393	5.751	8.87146e-09	1.25007e-07
Frmd4b	25.1315	19.5421	30.7208	0.626843	0.166611	7.07147	1.53306e-12	3.33513e-11
Coq8b	12.8443	9.88354	15.805	0.626742	0.118379	7.75698	8.69726e-15	2.32046e-13
Slc6a8	25.5955	19.909	31.282	0.626609	0.259262	3.46452	0.000531174	0.00316453
Rpl27a	964.12	757.827	1170.41	0.626408	0.101807	9.66122	4.40588e-22	2.09729e-20
Pacsin3	56.8572	44.4957	69.2187	0.626126	0.232145	3.46214	0.00053589	0.00318868
Gsap	13.7475	10.5974	16.8977	0.625968	0.142863	7.15618	8.29539e-13	1.85673e-11
Gm17119	0.61937	0.273637	0.965103	0.625651	1.67774	1.1903	0.233928	0.520537
Gm15682	3.61773	2.63263	4.60283	0.625142	0.726934	1.49808	0.134112	0.346398
Gm19280	0.271084	0	0.542168	0.62496	4.00479	0.6791	0.497074	0.824832
Shisa7	0.409674	0.109143	0.710204	0.624723	0.536747	5.32336	1.01869e-07	1.24055e-06
Wscd1	0.481232	0.16555	0.796914	0.62451	1.01643	2.0959	0.0360911	0.12187
Cyp4f17	0.41578	0.114154	0.717406	0.624283	0.709124	4.14488	3.39993e-05	0.000261874
Zfp750	2.75186	1.95351	3.55021	0.623502	0.246654	4.84849	1.24406e-06	1.25602e-05
Zfp651	0.596042	0.256484	0.935601	0.623389	0.80103	2.80528	0.00502729	0.0228193
Gstm7	9.42144	7.20445	11.6384	0.62334	0.264408	4.21128	2.53928e-05	0.00019981
Fgf15	0.628037	0.281711	0.974363	0.623316	1.10113	2.1247	0.0336116	0.114951
Gm8823	0.394838	0.0983658	0.69131	0.622782	1.66342	1.93616	0.0528484	0.167205
Gm10651	0.269829	0	0.539658	0.62261	2.46306	2.13782	0.0325313	0.111861
Mllt3	80.0949	62.8959	97.294	0.621379	0.154653	5.08826	3.61355e-07	3.99568e-06
Dedd2	31.1104	24.3039	37.9168	0.621031	0.12125	7.63963	2.17851e-14	5.60098e-13
Mroh2a	4.32096	3.19351	5.4484	0.620784	0.262339	2.23403	0.0254813	0.0914827
Syngr4	0.852413	0.45991	1.24492	0.620782	0.745982	2.49946	0.0124383	0.0498259
AC118646.2	0.26847	0	0.536941	0.620061	3.90317	0.724915	0.468504	0.798655
Gm3695	7.91402	6.02852	9.79952	0.619674	0.35987	2.87754	0.00400787	0.0187552
Gm5507	4.37735	3.24036	5.51435	0.619435	0.433832	2.52504	0.0115686	0.0468021
Kdm4dl	0.440934	0.136263	0.745605	0.61943	1.03268	2.74784	0.00599884	0.0266506
Abcb1b	1.46304	0.942512	1.98357	0.619115	0.378497	4.42244	9.75917e-06	8.34581e-05
Rps19-ps4	5.57002	4.18224	6.95781	0.618795	0.707703	1.50779	0.131607	0.341463
Cbx8	15.6669	12.1471	19.1866	0.618647	0.119738	9.44623	3.51262e-21	1.56081e-19
Celf4	0.878124	0.481604	1.27465	0.618482	0.507945	2.91194	0.00359197	0.017031
Tex15	5.49712	4.12559	6.86865	0.6184	0.307538	3.39475	0.000686913	0.00396941
Hook3	8.61446	6.58592	10.643	0.618066	0.143719	5.81424	6.09084e-09	8.77278e-08
Gm5662	0.422783	0.122635	0.722931	0.617977	0.688486	4.25218	2.11704e-05	0.000169075
Itpka	1.04694	0.615209	1.47868	0.61785	0.405869	3.92868	8.54133e-05	0.000608732
Mup14	0.396837	0.102359	0.691316	0.617553	1.74341	1.87537	0.060742	0.186413
Gm7434	5.70445	4.29161	7.1173	0.617294	0.58655	1.75917	0.0785489	0.228434
Primpol	16.864	13.1015	20.6264	0.616939	0.144848	6.90011	5.19627e-12	1.08056e-10
Gm10247	8.62942	6.6031	10.6557	0.616383	0.379231	2.60789	0.00911032	0.0382071
Lamc1	32.9427	25.8111	40.0743	0.615404	0.142563	5.24564	1.55737e-07	1.83968e-06
Gm14111	2.94714	2.11805	3.77623	0.615229	0.501604	2.33497	0.0195451	0.07331
Pdcd2l	30.0619	23.542	36.5819	0.61478	0.137887	7.14572	8.95259e-13	1.9927e-11
Cpt1c	0.778176	0.405498	1.15085	0.613829	0.387882	5.11731	3.09916e-07	3.4846e-06
S100a13	38.576	30.3049	46.847	0.612039	0.129242	7.44326	9.82294e-14	2.38038e-12
Rps6ka6	7.65355	5.84515	9.46194	0.611997	0.422361	2.95329	0.00314409	0.0151891
Rnf144b	2.5719	1.82676	3.31703	0.610888	0.243855	4.85906	1.17943e-06	1.19228e-05
Rps3	1463.74	1158.29	1769.19	0.610668	0.0957285	9.74877	1.86724e-22	9.12328e-21
Stradb	14.4455	11.2256	17.6655	0.610472	0.177606	5.98521	2.16111e-09	3.30687e-08
Gm2810	4.0422	2.9919	5.09251	0.609961	0.391122	2.82888	0.0046711	0.0214332
Ero1l	447.837	354.41	541.264	0.609511	0.254908	2.71488	0.00662996	0.0290252
Spsb1	0.824186	0.444931	1.20344	0.608757	0.441938	5.10433	3.31964e-07	3.70431e-06
Glis3	2.24286	1.56997	2.91574	0.607536	0.264805	5.49179	3.97875e-08	5.13669e-07
Fam102b	24.0155	18.8279	29.2031	0.607168	0.238757	4.0331	5.50462e-05	0.00040703
Etfb	154.222	122.045	186.399	0.606929	0.116937	8.22588	1.93769e-16	6.14515e-15
Cd55	27.515	21.6059	33.4241	0.606721	0.165903	5.26329	1.41498e-07	1.68389e-06
Ccdc6	28.6488	22.5063	34.7914	0.606562	0.125493	8.65013	5.14388e-18	1.81311e-16
Gm19353	0.617574	0.282492	0.952656	0.606488	1.10622	1.82319	0.0682743	0.204122
Grsf1	86.8988	68.7213	105.076	0.605431	0.173028	5.59641	2.1884e-08	2.95877e-07
Capns1	384.353	304.666	464.041	0.6054	0.160203	5.88689	3.9354e-09	5.79321e-08
Gm20767	0.946735	0.544548	1.34892	0.604815	0.732965	2.46962	0.0135257	0.0534426
Rps5	2208.41	1752.64	2664.17	0.60387	0.100443	9.30728	1.3115e-20	5.54079e-19
Btg3	15.9648	12.4671	19.4624	0.603542	0.22782	2.55036	0.0107612	0.0440245
Lgals3	826.074	655.579	996.569	0.603448	0.110279	8.32483	8.44494e-17	2.74706e-15
Abraxas2	14.8893	11.6175	18.1611	0.602757	0.14198	6.74977	1.48082e-11	2.92984e-10
Zfp575	0.432402	0.137518	0.727285	0.602617	0.537428	5.0395	4.66739e-07	5.06087e-06
Tmem44	1.46427	0.957139	1.97141	0.602399	0.307544	5.17221	2.31342e-07	2.65833e-06
Gm21818	1.00105	0.589526	1.41257	0.601974	0.753949	2.2334	0.0255228	0.0915872
Dennd5a	7.82243	6.00911	9.63575	0.601618	0.1997	4.90115	9.52769e-07	9.78787e-06
Gm48472	0.258564	0	0.517128	0.601343	4.05215	0.528564	0.597108	0.89066
Gm48523	0.258564	0	0.517128	0.601343	4.05215	0.528564	0.597108	0.89066
Ulk4	1.74423	1.18084	2.30762	0.600907	0.243608	7.32266	2.43107e-13	5.73508e-12
Bend5	0.970558	0.56661	1.37451	0.599981	0.77671	1.85285	0.0639044	0.193989
1810037I17Rik	147.26	116.881	177.639	0.599718	0.148373	6.31181	2.75786e-10	4.66875e-09
AC134548.1	2.74395	1.97694	3.51095	0.599598	0.916053	1.11391	0.265318	0.567581
Ndufab1	268.898	213.613	324.183	0.599513	0.102968	8.61762	6.83609e-18	2.38509e-16
Zfand6	78.5106	62.2255	94.7956	0.599452	0.109267	7.86688	3.6359e-15	1.00928e-13
Pisd	90.5937	71.8499	109.337	0.598924	0.110809	8.10565	5.24653e-16	1.6046e-14
Blvrb	40.228	31.8139	48.6422	0.597261	0.170798	5.72768	1.01816e-08	1.4197e-07
Rassf4	3.13028	2.28853	3.97203	0.596392	0.160313	7.15527	8.35065e-13	1.86736e-11
Cpe	5.11078	3.86578	6.35579	0.59621	0.23141	5.08445	3.68692e-07	4.07119e-06
Gm5764	0.544832	0.230354	0.859311	0.595694	0.844173	2.61822	0.00883892	0.0371726
Trim21	2.1818	1.53426	2.82934	0.59553	0.263433	5.13993	2.74844e-07	3.12387e-06
Gm12844	3.37874	2.48814	4.26934	0.595165	0.579165	1.89296	0.0583627	0.180633
Gm5706	0.686907	0.343976	1.02984	0.594857	1.04734	1.82543	0.0679363	0.20343
C1qtnf6	14.2913	11.1856	17.397	0.594285	0.285295	3.79882	0.000145385	0.00098365
Tceal9	159.718	127.086	192.35	0.594104	0.130113	7.17278	7.3489e-13	1.65567e-11
Lcorl	11.9074	9.28998	14.5248	0.593335	0.254209	3.0258	0.00247977	0.0123342
P3h3	0.640003	0.30757	0.972436	0.59309	0.518467	3.43834	0.000585296	0.00344767
Trim62	4.05191	3.02866	5.07517	0.592622	0.159823	6.8972	5.30382e-12	1.10198e-10
Rgl3	39.7731	31.5268	48.0194	0.591722	0.140664	6.00419	1.92288e-09	2.97261e-08
Gm46209	7.13302	5.48883	8.77721	0.591464	0.478321	2.10922	0.0349256	0.118551
Ermp1	35.1127	27.8179	42.4076	0.590984	0.106116	8.95138	3.51061e-19	1.3311e-17
2200002J24Rik	0.682101	0.34235	1.02185	0.590917	1.16428	1.96531	0.0493788	0.158114
Zfp422	15.3424	12.0427	18.6421	0.590715	0.139971	6.902	5.12755e-12	1.0672e-10
Tdrp	12.2495	9.57582	14.9232	0.590363	0.210522	4.90228	9.47295e-07	9.73996e-06
Slc4a4	3.37885	2.49531	4.2624	0.590302	0.424372	2.74752	0.00600473	0.0266657
Gm3912	0.289289	0.0296702	0.548908	0.589069	0.976632	4.40558	1.05502e-05	8.97758e-05
Crebzf	37.1161	29.4411	44.7911	0.589047	0.116894	8.2959	1.07768e-16	3.47269e-15
2010005H15Rik	0.294327	0.0337795	0.554874	0.588869	1.70279	2.36857	0.0178569	0.0678355
Six5	6.2687	4.80557	7.73183	0.588846	0.169596	6.07805	1.2165e-09	1.91886e-08
Rpl28	1733.14	1384.44	2081.84	0.588211	0.0901675	10.3129	6.16158e-25	3.51824e-23
Cuedc1	15.9414	12.5349	19.3479	0.5882	0.116918	7.74434	9.6083e-15	2.55785e-13
Mapk3	249.962	199.514	300.411	0.58803	0.0959624	10.1394	3.6953e-24	2.02811e-22
Mup16	0.251329	0	0.502658	0.587517	1.69049	3.46714	0.00052602	0.00313849
Gm37832	0.500622	0.199268	0.801977	0.587426	3.78131	0.507693	0.611669	0.898256
Slc41a2	1.43644	0.94731	1.92557	0.587235	0.367728	2.17946	0.0292972	0.102724
Tmem123	40.2333	31.9558	48.5109	0.587214	0.251428	4.16029	3.17846e-05	0.000246395
Aplnr	0.298219	0.0377182	0.558719	0.586946	1.03042	1.85797	0.0631731	0.192181
Cenpp	8.73708	6.78582	10.6883	0.58615	0.419996	2.29395	0.0217935	0.0804257
Btn2a2	0.459305	0.167029	0.751582	0.585817	0.549068	4.54475	5.50018e-06	4.94645e-05
Dhdh	1.02795	0.622073	1.43383	0.585389	0.237121	6.99851	2.58703e-12	5.52797e-11
Rpl7a-ps5	1.40785	0.925993	1.8897	0.585316	0.660444	2.14763	0.0317432	0.109842
Dner	0.377931	0.102269	0.653592	0.585127	0.524034	5.68402	1.31566e-08	1.81452e-07
Gm8825	1.53117	1.02509	2.03726	0.584781	0.656838	2.03153	0.0422013	0.138684
Efna1	99.5038	79.4377	119.57	0.583926	0.0992288	9.33962	9.66817e-21	4.11351e-19
Hibadh	62.6792	49.9662	75.3921	0.583882	0.184527	5.0169	5.25132e-07	5.64059e-06
Snx5	229.794	183.727	275.861	0.583765	0.16303	6.36382	1.96801e-10	3.40352e-09
Pdk3	22.2523	17.6113	26.8933	0.583738	0.270552	3.49117	0.000480915	0.00289388
Klhl5	7.90788	6.12996	9.68579	0.583727	0.210403	4.5984	4.2575e-06	3.91231e-05
Gm14733	0.248975	0	0.49795	0.582989	4.08047	0.341708	0.732571	0.923099
Elk1	4.37455	3.30321	5.44588	0.582964	0.158725	6.7346	1.64383e-11	3.23372e-10
Gm9892	9.34001	7.27982	11.4002	0.58269	0.538103	1.81177	0.0700218	0.208246
Bsdc1	46.1565	36.7616	55.5513	0.582641	0.0869359	10.3471	4.3113e-25	2.49733e-23
Gm8019	0.476676	0.182503	0.770848	0.582596	1.4333	1.67313	0.0943025	0.263169
Dbt	14.5156	11.429	17.6021	0.581753	0.245675	3.81758	0.000134769	0.000918545
Gm8925	1.10572	0.687216	1.52423	0.581198	0.738041	2.01023	0.044407	0.144765
Plac1	0.247998	0	0.495997	0.581107	1.51571	4.13794	3.50431e-05	0.000269482
Mdfic	5.97981	4.59343	7.36618	0.580838	0.261895	4.02033	5.81177e-05	0.000426723
Tcp11l2	6.24784	4.80864	7.68704	0.580664	0.195609	5.00048	5.71871e-07	6.10173e-06
Snx18	17.0689	13.4816	20.6562	0.58056	0.138958	6.8561	7.07671e-12	1.44904e-10
Ifnar2	18.1108	14.322	21.8997	0.579725	0.143787	6.10542	1.02533e-09	1.63015e-08
Acap1	265.927	213.059	318.796	0.579141	0.127236	7.17668	7.14239e-13	1.61368e-11
Ccdc40	0.916838	0.537269	1.29641	0.579009	0.391997	2.31201	0.020777	0.0772318
Gm21293	5.34033	4.08511	6.59555	0.578876	0.565411	1.82596	0.0678558	0.203339
Pdgfb	10.3638	8.11409	12.6135	0.578868	0.143705	7.51579	5.65666e-14	1.39898e-12
Gm5345	0.314881	0.0547113	0.575051	0.57855	1.41829	2.71768	0.00657413	0.0288281
B4galnt4	21.092	16.7223	25.4618	0.578344	0.145181	7.06121	1.65057e-12	3.5746e-11
Galnt4	48.8683	39.0053	58.7314	0.5783	0.357632	2.58036	0.00986988	0.0408931
Shroom4	2.73512	1.9966	3.47363	0.57812	0.133223	7.73035	1.07254e-14	2.84265e-13
BC049715	0.802016	0.445872	1.15816	0.577862	0.612294	-0.347932	0.727892	0.923099
Rbp7	1.30834	0.85235	1.76432	0.57757	0.87597	1.94793	0.0514238	0.163516
Sorl1	24.8395	19.7366	29.9425	0.57741	0.0770121	9.93691	2.87619e-23	1.48371e-21
Camkv	0.406372	0.128945	0.683798	0.576744	1.13534	2.68432	0.00726784	0.031406
Gm43436	0.245654	0	0.491308	0.576579	4.08047	0.341708	0.732571	0.923099
N4bp2l1	3.20395	2.37527	4.03263	0.576312	0.388335	2.7666	0.00566448	0.0253702
Cish	3.45348	2.57605	4.3309	0.576011	0.254773	4.18781	2.81659e-05	0.00022026
Gm29216	4222.7	3390.79	5054.61	0.575838	0.321844	2.81756	0.00483905	0.0220904
Gm44705	4.08124	3.082	5.08047	0.574907	0.572397	1.74617	0.0807812	0.233233
Gm13604	6.02909	4.64694	7.41124	0.574847	0.545454	1.82322	0.0682694	0.204122
Slc16a4	0.783275	0.432868	1.13368	0.57444	0.450127	3.67326	0.000239474	0.00154212
Pde8b	1.27009	0.824188	1.716	0.574227	0.464988	2.97669	0.00291378	0.0141876
AC157554.1	1.93216	1.35629	2.50804	0.574149	0.437599	2.8371	0.00455259	0.0209735
Map3k10	19.5057	15.4789	23.5325	0.574077	0.154023	5.5884	2.29167e-08	3.08624e-07
Met	17.0204	13.4826	20.5581	0.573912	0.270883	3.61267	0.000303055	0.00191311
Klhl24	8.94948	6.99899	10.9	0.573069	0.142384	6.89238	5.48665e-12	1.13898e-10
Mmp15	59.8321	47.9153	71.7489	0.57264	0.0901199	10.7659	4.98701e-27	3.13829e-25
Insig1	143.17	114.928	171.412	0.572633	0.0813824	11.7503	7.03735e-32	5.6203e-30
Gm4735	11.5914	9.12644	14.0564	0.57225	0.425459	2.25418	0.024185	0.0876635
Mipep	14.0711	11.1251	17.0172	0.571383	0.271576	3.515	0.000439751	0.00267287
Rpp21	137.876	110.754	164.998	0.57083	0.12761	7.24219	4.41513e-13	1.02151e-11
Gm8731	0.623195	0.306331	0.940059	0.570579	1.29371	1.49758	0.134242	0.346659
Gm45844	2.12589	1.51583	2.73595	0.57044	0.383604	3.03724	0.00238753	0.0119347
H2al1m	1.07246	0.668322	1.4766	0.569965	1.21864	1.21723	0.223515	0.50423
Spty2d1	10.9764	8.64209	13.3108	0.569681	0.145156	6.67017	2.55508e-11	4.8582e-10
Kctd14	19.2019	15.2672	23.1366	0.569262	0.217163	4.30614	1.66126e-05	0.000135556
Nr4a1	29.3548	23.4438	35.2658	0.569143	0.316808	2.5264	0.0115238	0.0466916
Gm37545	0.241563	0	0.483127	0.568642	4.08047	0.341708	0.732571	0.923099
Rps27-ps1	0.779428	0.433302	1.12555	0.568496	1.65178	1.04116	0.2978	0.612544
Rnf141	21.0869	16.7991	25.3746	0.567348	0.254093	3.67467	0.000238155	0.00153444
Gm9506	0.240854	0	0.481708	0.567261	2.59501	1.41566	0.156876	0.389902
Gm16071	4.14686	3.15082	5.14289	0.565521	0.347665	3.01868	0.00253882	0.0125914
Cdhr1	0.894199	0.527809	1.26059	0.565234	0.393601	4.02985	5.58132e-05	0.000411689
Gm12039	0.239735	0	0.47947	0.56508	4.05215	0.528564	0.597108	0.89066
Slfn2	0.578054	0.272929	0.88318	0.565018	1.19883	1.75766	0.0788058	0.229015
Tmed4	52.7462	42.3554	63.137	0.564946	0.101925	8.6659	4.47949e-18	1.59294e-16
Grin1	11.7885	9.31611	14.2608	0.564937	0.22683	4.7602	1.93405e-06	1.88382e-05
2610301B20Rik	7.00228	5.45968	8.54487	0.563263	0.219637	4.63736	3.52881e-06	3.29433e-05
Gm4217	17.8591	14.2275	21.4908	0.562655	0.326796	2.8319	0.00462718	0.0212641
Plekhh2	2.34151	1.69811	2.98491	0.562598	0.179836	6.47437	9.52071e-11	1.70925e-09
Mrpl48	69.0508	55.5645	82.5371	0.56252	0.125893	6.65951	2.74733e-11	5.18799e-10
Dapk1	0.309655	0.057772	0.561539	0.561939	0.721437	5.24858	1.53279e-07	1.81511e-06
Cd59b	86.56	69.7242	103.396	0.561787	0.232996	3.78777	0.000152007	0.00102212
Zscan4f	1.26135	0.826546	1.69616	0.561787	0.580508	2.3239	0.0201311	0.0751913
Nars2	9.545	7.51849	11.5715	0.561489	0.210096	4.64644	3.37719e-06	3.16261e-05
Ahr	10.5822	8.3568	12.8076	0.561372	0.13613	6.70706	1.98583e-11	3.8529e-10
Mup-ps12	0.237795	0	0.475589	0.561291	1.90816	2.56382	0.0103528	0.0425978
Sox9	84.9887	68.4798	101.498	0.560923	0.130194	7.02889	2.08176e-12	4.48819e-11
Hhat	0.79515	0.450512	1.13979	0.560905	0.427645	3.51607	0.00043798	0.00266344
Tcf7l1	1.68519	1.17065	2.19974	0.559827	0.358241	4.90667	9.26341e-07	9.54639e-06
Gm48368	16.2836	12.9739	19.5934	0.559454	0.364785	2.53808	0.0111461	0.0453755
Nrg2	0.263923	0.0219065	0.50594	0.559401	1.25122	2.73421	0.00625303	0.0275911
Gm15593	1.03979	0.649348	1.43023	0.559197	0.606902	2.45929	0.013921	0.0547974
Gm9821	2.61284	1.92167	3.30401	0.558887	0.250933	4.45209	8.50365e-06	7.35321e-05
Casq1	0.322523	0.0695747	0.575472	0.558747	1.06892	3.50513	0.000456389	0.0027663
B9d2	13.6079	10.8153	16.4005	0.558473	0.233451	4.00419	6.2229e-05	0.000454826
Tmem176a	114.71	92.5975	136.822	0.55826	0.152944	4.86942	1.11925e-06	1.13621e-05
Map4k1	5.16488	3.9879	6.34186	0.557712	0.2205	1.65475	0.0979749	0.271128
Ncmap	8.49823	6.68558	10.3109	0.557486	0.277953	3.46071	0.00053875	0.00320173
Ckap4	37.6729	30.2975	45.0484	0.557107	0.125656	7.34872	2.00121e-13	4.77253e-12
Fam185a	21.2738	17.0291	25.5185	0.556671	0.173139	5.40237	6.57665e-08	8.24276e-07
Uevld	13.6957	10.8956	16.4958	0.556574	0.176338	5.3255	1.00678e-07	1.22728e-06
Mex3a	6.94706	5.43322	8.4609	0.556436	0.113842	8.61316	7.10746e-18	2.47618e-16
Aldh1l2	13.0941	10.4105	15.7777	0.55619	0.220105	4.46428	8.03387e-06	6.99226e-05
AC157572.4	0.284096	0.0397632	0.528428	0.555794	1.86517	2.19225	0.0283617	0.100189
Gm21798	1.45343	0.987164	1.9197	0.555111	1.07718	1.09654	0.27284	0.578889
Cebpb	55.8085	45.0194	66.5976	0.554729	0.149551	6.07399	1.24774e-09	1.96684e-08
Gm2308	6.01829	4.6869	7.34968	0.554077	0.376267	2.62796	0.00858986	0.0363094
Gm6426	1.78636	1.25779	2.31494	0.554069	0.437414	2.76088	0.00576457	0.0257334
Gm7611	0.428764	0.157767	0.699761	0.553987	1.32503	1.84932	0.0644109	0.195132
Kmt5c	78.712	63.6261	93.7978	0.552738	0.133345	6.89018	5.57205e-12	1.15471e-10
Zic3	6.09434	4.75179	7.43689	0.552701	0.212116	5.18247	2.18964e-07	2.5294e-06
BC017158	15.1825	12.1205	18.2446	0.552625	0.126893	7.656	1.91806e-14	4.94725e-13
Gpr137c	1.79617	1.26714	2.3252	0.552566	0.317663	2.02966	0.0423906	0.139117
Bnip3l	313.259	253.806	372.712	0.552525	0.112184	6.51515	7.26158e-11	1.32545e-09
Disc1	1.43731	0.976533	1.89809	0.552132	0.382472	4.72358	2.31724e-06	2.22194e-05
Gm14148	3.6999	2.81235	4.58744	0.551508	0.528725	1.93628	0.0528329	0.167178
Gm12669	1.07219	0.681475	1.46291	0.550639	0.629963	2.34507	0.0190236	0.0716671
Kcnq4	0.751575	0.421421	1.08173	0.550449	0.741649	2.25631	0.0240513	0.0872899
Ptdss2	28.1289	22.6401	33.6177	0.550273	0.120355	9.56843	1.08545e-21	5.0276e-20
Rpl30-ps10	18.2172	14.5969	21.8376	0.550153	0.707888	1.24287	0.213914	0.4888
Igkv4-63	0.478035	0.200003	0.756067	0.549309	3.03891	0.84957	0.395564	0.729761
Cflar	43.6609	35.2657	52.0562	0.548916	0.17042	3.61188	0.000303986	0.00191798
Idh2	122.049	98.9209	145.178	0.548866	0.174928	5.15272	2.56729e-07	2.92905e-06
Gm6939	0.693929	0.37566	1.0122	0.548649	0.853021	2.055	0.0398792	0.132174
Scgb1b7	0.231156	0	0.462312	0.548251	2.25259	1.8984	0.0576434	0.178845
Pdcd5-ps	6.41141	5.02117	7.80164	0.547727	1.99939	0.458961	0.646262	0.91888
Cubn	2.69265	2.00081	3.38448	0.547056	0.291233	3.76095	0.00016927	0.00112873
Ndufa4l2	0.318391	0.0713957	0.565386	0.547027	1.7848	2.6637	0.00772856	0.0331407
Arl6ip1	127.426	103.378	151.474	0.546749	0.231033	4.06281	4.84862e-05	0.0003622
Slc26a9	1.23551	0.817356	1.65366	0.54614	0.268058	4.4562	8.34262e-06	7.22957e-05
Gm13717	0.625408	0.321414	0.929403	0.546071	1.16447	1.56729	0.117047	0.31194
Gm19246	0.979982	0.609878	1.35009	0.545761	1.5581	0.878641	0.379596	0.71393
Arhgef2	38.0807	30.7894	45.372	0.544705	0.112004	9.73825	2.07089e-22	1.00773e-20
Arl6ip5	67.2793	54.5461	80.0126	0.544462	0.154374	5.75007	8.92042e-09	1.25549e-07
Gpsm1	16.4641	13.21	19.7182	0.543989	0.322543	1.93898	0.0525042	0.166247
Plagl1	0.368242	0.113299	0.623186	0.543988	0.892569	2.16381	0.0304792	0.106264
AC140325.2	0.22882	0	0.457641	0.543635	1.53477	4.06589	4.78502e-05	0.000358005
Tmem8b	2.08116	1.50752	2.6548	0.543534	0.198551	6.56536	5.19089e-11	9.59138e-10
Exosc5	52.6883	42.6928	62.6838	0.543528	0.136317	6.09961	1.06325e-09	1.68598e-08
Gm11688	4.6125	3.56836	5.65664	0.543117	0.507881	1.91264	0.0557939	0.17414
AC132444.4	0.662166	0.352954	0.971377	0.543091	1.3105	1.21935	0.222713	0.503035
Rpl13a	4583.75	3731.21	5436.29	0.542858	0.115992	7.89965	2.79692e-15	7.85458e-14
Chsy3	0.239397	0.00900067	0.469793	0.542686	1.24274	4.71473	2.42037e-06	2.31161e-05
Fbxo21	31.3979	25.3761	37.4197	0.542617	0.147507	6.01738	1.77262e-09	2.75984e-08
Rps17	1849.38	1505.48	2193.29	0.542578	0.0843563	10.3253	5.41399e-25	3.09874e-23
Gm13998	0.228286	0	0.456572	0.542577	3.33634	1.09371	0.274084	0.580452
Nfkbia	154.946	125.963	183.929	0.542559	0.135743	6.51217	7.40728e-11	1.34999e-09
Epor	1.44485	0.990554	1.89915	0.542458	0.454131	2.68486	0.00725604	0.0313663
Gpbp1l1	67.6353	54.8843	80.3863	0.542343	0.0990521	7.19106	6.42913e-13	1.45802e-11
Flot1	56.9126	46.1609	67.6644	0.54197	0.173485	5.28878	1.23136e-07	1.483e-06
Rpl39-ps	50.4245	40.8816	59.9675	0.541724	0.735956	1.0445	0.296253	0.610475
Nat6	47.7877	38.7363	56.8391	0.541588	0.0989145	8.24626	1.63431e-16	5.20361e-15
Ndufa3	194.87	158.591	231.149	0.540669	0.107856	7.9156	2.46072e-15	6.99212e-14
Mgmt	0.227122	0	0.454244	0.540269	1.3306	5.73601	9.69357e-09	1.35637e-07
Gm13226	6.47243	5.08979	7.85507	0.540113	0.621462	1.49146	0.135842	0.349737
1300017J02Rik	0.410559	0.149677	0.671441	0.539863	0.864467	2.46039	0.0138786	0.0546663
Gid4	12.4723	9.98115	14.9635	0.539748	0.140712	6.59025	4.39078e-11	8.15058e-10
Tial1	74.1273	60.2365	88.0182	0.539708	0.0856793	9.08487	1.03818e-19	4.1251e-18
Cryab	15.6082	12.5431	18.6733	0.538677	0.55981	1.68619	0.0917587	0.258108
Tmem91	0.971383	0.60759	1.33518	0.538632	0.582711	3.15705	0.00159376	0.0083451
Gm46142	2.47143	1.8311	3.11175	0.538391	0.785074	1.35715	0.174735	0.421055
Gm44973	0.333844	0.0881152	0.579573	0.537703	2.00463	1.54029	0.12349	0.325608
Gm6035	1.39662	0.955465	1.83778	0.537251	0.412268	3.13172	0.00173788	0.00900946
Gm10046	1.03657	0.661748	1.41139	0.537164	1.35429	1.29147	0.196541	0.459731
Gm17800	0.272078	0.0379965	0.50616	0.537073	1.66925	2.50418	0.0122737	0.049306
Hdac5	59.0991	48.0452	70.153	0.536811	0.103088	7.20555	5.78081e-13	1.32096e-11
Noct	212.556	173.285	251.827	0.536701	0.218824	4.03465	5.46832e-05	0.00040472
Eif3k	347.294	283.279	411.309	0.536419	0.0792721	10.972	5.20963e-28	3.50797e-26
Tbc1d17	42.6617	34.6402	50.6831	0.536186	0.125904	6.38147	1.75398e-10	3.04873e-09
Susd3	0.477363	0.20625	0.748477	0.53557	0.78515	2.65426	0.00794836	0.0339259
Paqr6	1.30922	0.885675	1.73276	0.535275	0.516596	3.26177	0.0011072	0.00604086
Eif2ak3	18.8194	15.1872	22.4517	0.534841	0.129249	5.24172	1.59087e-07	1.87649e-06
Gng13	0.603489	0.30978	0.897197	0.534545	1.07227	2.03897	0.0414535	0.13647
Prcp	10.6511	8.517	12.7851	0.534534	0.171081	5.97787	2.26081e-09	3.44922e-08
Plcb4	0.517932	0.240054	0.79581	0.534232	0.566541	4.78263	1.73015e-06	1.70455e-05
AC125149.2	0.223929	0	0.447858	0.53392	3.63019	0.874828	0.381667	0.715909
Tmsb15l	0.223891	0	0.447781	0.533844	1.78705	3.14171	0.00167963	0.00873951
Exog	11.7407	9.41002	14.0714	0.533838	0.11977	8.10329	5.3491e-16	1.63389e-14
Bhlhe40	258.049	210.687	305.411	0.533535	0.123788	6.66874	2.58014e-11	4.89921e-10
Raet1d	3.0481	2.30891	3.78729	0.532856	0.295204	3.45402	0.00055229	0.00327637
Gm7638	0.850497	0.51271	1.18829	0.532666	0.907373	1.69683	0.089729	0.253675
Gm12191	83.7722	68.3006	99.2439	0.532576	0.818431	1.0314	0.302351	0.618414
Egr1	11.1328	8.91921	13.3465	0.532397	0.370903	2.54151	0.0110376	0.0450099
Bri3bp	46.0607	37.4748	54.6466	0.53238	0.15439	6.38148	1.7539e-10	3.04873e-09
Gm11631	0.60572	0.312982	0.898458	0.531982	3.19686	0.437523	0.661732	0.923099
Mettl27	33.6901	27.3665	40.0137	0.531915	0.0967285	6.7028	2.0447e-11	3.94799e-10
Echs1	97.7093	79.7164	115.702	0.531899	0.157088	5.39441	6.87502e-08	8.57647e-07
Rassf7	121.354	99.0722	143.636	0.531381	0.180256	4.69989	2.60302e-06	2.4684e-05
Rps15a	1624.64	1328.97	1920.32	0.5307	0.0923167	8.56797	1.05324e-17	3.60667e-16
Rpl18	2313.75	1893.08	2734.42	0.530268	0.0856119	9.9991	1.53782e-23	8.01902e-22
Gm5518	1.9194	1.38887	2.44993	0.530241	0.700086	1.63019	0.103062	0.281984
Rimkla	0.342474	0.098726	0.586222	0.529763	0.563304	6.66418	2.66153e-11	5.04181e-10
Gm9836	9.91091	7.92989	11.8919	0.529754	0.563182	1.47547	0.140087	0.357907
Tmem9	49.1935	40.0887	58.2983	0.529249	0.138363	6.10511	1.02728e-09	1.63217e-08
Plk2	50.8878	41.4803	60.2954	0.528986	0.227007	3.8489	0.000118651	0.000820323
Bambi	12.7279	10.2411	15.2148	0.528523	0.18711	4.92486	8.44221e-07	8.7702e-06
Fundc1	39.2638	31.9888	46.5387	0.527125	0.236223	2.97309	0.00294813	0.0143377
Cnpy3	56.4619	46.0867	66.837	0.526753	0.172427	5.58876	2.287e-08	3.08168e-07
Gm10184	2.65962	1.99931	3.31993	0.526376	1.86255	0.580372	0.561664	0.871986
Cerk	13.8236	11.1513	16.496	0.525913	0.150877	5.82959	5.55629e-09	8.03173e-08
Cmas	216.197	177.073	255.321	0.525482	0.097841	8.46707	2.51643e-17	8.39007e-16
Asb5	0.703745	0.396886	1.0106	0.525414	1.05155	1.09551	0.273293	0.579543
Gm4691	34.22	27.8819	40.5582	0.524969	0.256703	3.43282	0.000597332	0.00351254
Msi2	33.3357	27.1593	39.5122	0.524746	0.159045	5.11672	3.10892e-07	3.49068e-06
Abhd2	108.505	88.809	128.202	0.524695	0.151261	5.77455	7.71579e-09	1.09557e-07
Eml1	31.9101	25.9914	37.8287	0.524623	0.224511	3.80856	0.000139777	0.000948912
Tbcel	5.61496	4.42569	6.80422	0.524448	0.151512	6.6282	3.39796e-11	6.3666e-10
Gm7729	2.79263	2.11111	3.47416	0.524188	0.676959	1.56704	0.117105	0.312024
Gm9619	15.6193	12.6329	18.6057	0.52418	0.316732	2.8075	0.00499282	0.0226843
Arl14ep	12.0789	9.73128	14.4266	0.523596	0.125538	7.08356	1.40501e-12	3.07605e-11
Gm13570	0.218703	0	0.437406	0.523467	3.40232	1.03501	0.300666	0.61596
Gm5452	1.37465	0.948514	1.80079	0.523462	0.675968	1.88811	0.0590108	0.182194
Chsy1	4.50075	3.51414	5.48736	0.523181	0.198812	4.93183	8.14616e-07	8.47363e-06
Fam228b	1.88087	1.36429	2.39744	0.52304	0.662664	1.61388	0.106553	0.289651
Rpl10a-ps1	608.506	499.381	717.632	0.522226	0.228372	3.75348	0.000174397	0.0011581
Clybl	47.8523	39.1216	56.5831	0.521266	0.110512	7.84246	4.41807e-15	1.20689e-13
Rilp	2.40248	1.79446	3.01051	0.521214	0.298591	3.59384	0.000325834	0.00203871
Zfp322a	6.8834	5.47633	8.29048	0.520575	0.288774	3.29921	0.000969563	0.00538275
Zfp473	1.61891	1.15164	2.08617	0.52038	0.257236	3.59103	0.000329371	0.00205807
CT025619.2	1.54467	1.0915	1.99785	0.519387	0.302858	4.02589	5.67605e-05	0.000417523
Zfp87	8.51003	6.8179	10.2022	0.518926	0.190334	1.26427	0.206134	0.475697
Ssr3	113.889	93.5044	134.274	0.517428	0.211306	4.10184	4.09882e-05	0.000310825
Gm12182	2.89347	2.20314	3.58381	0.517062	0.331999	3.1076	0.00188616	0.00968212
Gm2004	1.17713	0.791369	1.56289	0.51671	1.09785	-0.814724	0.415231	0.75078
Smurf1	43.3828	35.5226	51.243	0.516448	0.0861907	8.25023	1.58092e-16	5.05367e-15
Gm11438	0.215113	0	0.430227	0.516244	4.05215	0.528564	0.597108	0.89066
Mesd	28.6058	23.3669	33.8447	0.516016	0.180084	4.99089	6.0102e-07	6.37596e-06
Cavin2	0.220039	0.00431467	0.435763	0.515606	1.32954	5.03696	4.7299e-07	5.12633e-06
Gm10040	4.99971	3.93925	6.06018	0.515414	0.361842	2.61661	0.00888071	0.0373288
Sbf2	22.1165	18.0323	26.2007	0.515197	0.185448	5.41139	6.25371e-08	7.86376e-07
Dzip1	0.667319	0.372801	0.961836	0.515082	0.47702	7.23585	4.62608e-13	1.06826e-11
Gm13689	0.958963	0.613004	1.30492	0.514969	0.692679	2.07056	0.0383998	0.128136
Igbp1	87.364	71.7627	102.965	0.514831	0.0860161	9.88859	4.66545e-23	2.36609e-21
Yif1b	48.9505	40.1401	57.7609	0.514312	0.163758	5.4157	6.10497e-08	7.69571e-07
Gm10297	1.05997	0.697139	1.4228	0.51357	1.00287	1.41552	0.156915	0.38996
Inafm1	10.8858	8.79247	12.979	0.513519	0.197987	4.57663	4.7252e-06	4.30099e-05
Gm17606	0.816667	0.496779	1.13655	0.513426	1.96634	0.770052	0.441269	0.773943
Tnf	12.0699	9.77155	14.3683	0.512735	0.344034	2.63637	0.00837993	0.0355345
Akap2	0.875654	0.545861	1.20545	0.512662	0.814117	1.88801	0.0590249	0.182214
Cdkn1a	94.693	77.8693	111.517	0.512603	0.207095	4.15997	3.18283e-05	0.000246575
Arnt2	0.427374	0.176765	0.677983	0.511902	0.988488	2.9533	0.00314393	0.0151891
Tap1	4.82105	3.80006	5.84204	0.511374	0.164554	5.30316	1.13813e-07	1.37832e-06
Dixdc1	1.33575	0.926146	1.74536	0.511278	0.315319	3.71291	0.000204889	0.00133658
Alkbh6	31.9603	26.1818	37.7389	0.511145	0.142857	6.01026	1.85222e-09	2.87077e-08
AC126253.2	0.212463	0	0.424927	0.510888	4.03781	0.568247	0.569867	0.875282
Gm4149	24.8705	20.34	29.4011	0.510568	1.85616	0.435015	0.663551	0.923099
Gm15191	9.44016	7.61206	11.2683	0.510502	0.247302	3.60743	0.000309248	0.00194863
Gm16021	0.212055	0	0.42411	0.510061	4.02575	0.605113	0.545104	0.860242
Gm10120	0.882553	0.553211	1.21189	0.51003	1.72283	0.736115	0.461661	0.793101
Efna5	9.14978	7.37428	10.9253	0.509985	0.18292	4.0656	4.79093e-05	0.000358336
Hes1	77.601	63.8526	91.3495	0.509939	0.222668	3.74809	0.000178187	0.00117968
Gm10540	0.702878	0.405174	1.00058	0.50967	1.62233	1.21882	0.222913	0.503332
Poglut1	5.59137	4.43994	6.74281	0.509268	0.196507	5.4401	5.32519e-08	6.75884e-07
Fkbp9	9.75113	7.87686	11.6254	0.508207	0.115737	7.81298	5.58529e-15	1.5137e-13
Reg3g	0.243192	0.0265027	0.459881	0.508113	1.5461	2.45121	0.0142379	0.0558525
Oplah	17.0454	13.9035	20.1873	0.507555	0.215462	4.48352	7.34213e-06	6.43804e-05
Gm18782	0.366784	0.128874	0.604694	0.507413	0.780091	3.29484	0.000984773	0.00546089
Gm3531	8.37991	6.74748	10.0123	0.507321	0.484045	1.84049	0.0656958	0.198325
Lman1l	2.1808	1.62745	2.73416	0.507119	0.405281	2.76622	0.00567103	0.0253853
Ccrl2	0.493543	0.233786	0.753299	0.50698	0.629188	1.4826	0.138181	0.354249
Sec22c	9.50767	7.68027	11.3351	0.506954	0.224603	4.24646	2.17177e-05	0.000172814
Tmem135	22.1872	18.1551	26.2193	0.506897	0.223059	4.40307	1.06731e-05	9.06933e-05
Setx	16.5175	13.4742	19.5607	0.506409	0.125879	5.12281	3.01011e-07	3.39241e-06
Pabpc4	162.623	134.202	191.043	0.506316	0.080953	10.7803	4.26341e-27	2.68997e-25
Arhgap8	2.92366	2.24251	3.60481	0.506032	0.516314	3.46367	0.000532856	0.00317377
Kazn	15.32	12.4886	18.1515	0.505716	0.115093	7.50618	6.08789e-14	1.48726e-12
Gfpt1	69.1562	56.9886	81.3238	0.505541	0.176872	4.5546	5.24843e-06	4.73955e-05
Gm12038	2.93128	2.24978	3.61277	0.505292	1.07443	0.914991	0.360196	0.6908
Itm2a	0.33311	0.102049	0.564171	0.50521	0.713247	3.97255	7.11067e-05	0.00051455
Trim12c	1.77141	1.29111	2.25171	0.505151	0.335742	3.7613	0.000169032	0.00112746
Igfbp5	0.209131	0	0.418261	0.504123	2.73207	3.15482	0.00160599	0.00840185
Cul7	8.12651	6.54908	9.70395	0.50377	0.104857	5.34328	9.12781e-08	1.11837e-06
Lhpp	20.8521	17.0768	24.6273	0.503544	0.20669	4.12818	3.65652e-05	0.000280023
Klf15	0.411167	0.16746	0.654874	0.503348	0.625016	3.84503	0.000120536	0.00083215
Erich2	5.41089	4.30468	6.5171	0.502911	0.202289	4.22799	2.35786e-05	0.000186633
Zscan4-ps2	0.262987	0.0451863	0.480787	0.502604	1.08532	3.56018	0.000370602	0.00228903
Gm15297	0.208041	0	0.416082	0.501905	2.7667	1.17779	0.238879	0.528057
Ccdc7b	4.86276	3.85333	5.87218	0.501791	0.622474	1.48379	0.137865	0.35362
AL592169.1	0.320771	0.0935033	0.548038	0.501483	1.0281	2.78557	0.00534337	0.0240677
Gm10548	0.723519	0.426969	1.02007	0.50145	0.896273	1.0402	0.298249	0.612996
Sik1	16.08	13.1424	19.0176	0.501251	0.180899	4.87362	1.09574e-06	1.11377e-05
Angptl2	0.913016	0.584086	1.24195	0.501101	0.466642	3.00001	0.00269968	0.0132579
Nkain1	7.31417	5.88462	8.74372	0.501095	0.289475	3.01748	0.00254884	0.0126281
Plppr2	6.50768	5.2172	7.79815	0.500935	0.246962	3.76987	0.00016333	0.00109185
Ndufab1-ps	1.4955	1.06674	1.92427	0.500721	1.03635	1.11668	0.264133	0.566262
Trim36	2.03857	1.51681	2.56033	0.500412	0.196398	5.57029	2.54312e-08	3.39633e-07
Gsk3a	94.9334	78.4631	111.404	0.500332	0.0737818	11.3218	1.02292e-29	7.36228e-28
Acbd6	103.732	85.7524	121.711	0.500285	0.102862	7.4509	9.27056e-14	2.25106e-12
Rab6b	1.54401	1.10739	1.98063	0.500162	0.315052	4.01991	5.8221e-05	0.000427351
Bex2	0.397395	0.157595	0.637194	0.500094	0.85107	2.80411	0.00504563	0.0228982
Rab38	0.279239	0.0597567	0.498722	0.5	1.08427	3.02118	0.0025179	0.0125057
Spin2e	0.25489	0.0396545	0.470125	0.499835	1.82	2.4417	0.0146183	0.0571303
AF067061	0.589394	0.316858	0.86193	0.499699	0.768694	2.15733	0.03098	0.107542
Gm45692	0.205967	0	0.411935	0.497674	3.74731	1.23308	0.217545	0.494803
Ppp1r13l	41.3886	34.1511	48.6261	0.497531	0.20213	4.28352	1.83956e-05	0.000148843
Gm4478	2.04099	1.5233	2.55868	0.496028	0.597884	1.78967	0.0735071	0.216298
Nipsnap1	22.9813	18.9012	27.0615	0.495739	0.144992	5.96011	2.52062e-09	3.81089e-08
Gapdh	7378.44	6123.44	8633.44	0.495525	0.0953732	8.30904	9.64772e-17	3.12563e-15
Gm5587	0.661526	0.379092	0.943959	0.495279	0.950628	1.64237	0.100514	0.276427
Mup-ps16	0.485195	0.232847	0.737543	0.495055	1.09364	1.82466	0.0680518	0.203698
Gm15517	0.20459	0	0.40918	0.494856	4.00479	0.6791	0.497074	0.824832
Gm7324	0.500013	0.245309	0.754718	0.494736	0.761591	2.5987	0.00935774	0.0390607
Pvrig-ps	0.204203	0	0.408407	0.494064	4.04456	0.549056	0.582967	0.882708
Derl3	1.92943	1.43282	2.42605	0.493919	0.469448	2.2595	0.0238524	0.0866537
Pdzd4	1.51941	1.09249	1.94632	0.493694	0.383738	3.06066	0.00220849	0.0111651
Kcnab3	2.97981	2.30551	3.6541	0.49363	0.326224	2.78371	0.00537411	0.0241835
Gm45234	0.336561	0.110146	0.562976	0.493546	3.69484	0.72317	0.469576	0.799329
Rasgrp2	0.363953	0.133012	0.594895	0.493298	0.809133	-0.34316	0.731478	0.923099
Gm4468	0.31989	0.0965468	0.543234	0.492989	2.60002	1.03197	0.302087	0.618007
Ceacam20	1.24373	0.864175	1.62329	0.49284	0.723856	1.29252	0.196176	0.459056
Dynlt1f	208.658	173.229	244.086	0.492304	0.0889105	9.29097	1.52884e-20	6.42512e-19
Lurap1	1.37521	0.974106	1.77632	0.491976	0.242745	4.56578	4.9764e-06	4.51085e-05
Tacc1	3.1423	2.44283	3.84177	0.491941	0.193413	6.96223	3.34923e-12	7.0811e-11
AC117588.1	8.24644	6.68574	9.80714	0.491729	0.386503	2.30723	0.021042	0.0780409
Ftl1	3145.14	2614.39	3675.89	0.491463	0.106735	7.7835	7.05459e-15	1.90118e-13
Zfp260	15.6111	12.8102	18.412	0.491214	0.228947	4.04576	5.21531e-05	0.000387306
Renbp	1.58123	1.146	2.01645	0.491201	0.89463	1.30563	0.191679	0.450923
Ier5l	28.7371	23.7245	33.7499	0.491068	0.243378	3.53185	0.000412666	0.00252096
Ambn	0.248719	0.038329	0.459109	0.490824	1.20514	3.23359	0.00122243	0.0065888
Ankrd27	22.4116	18.4682	26.3551	0.490687	0.116132	6.74099	1.57306e-11	3.10211e-10
Gm14416	0.311439	0.0906607	0.532218	0.490419	0.967799	3.07516	0.00210391	0.0106813
Cnbd2	78.1674	64.8483	91.4865	0.490095	0.125262	6.59716	4.19114e-11	7.80408e-10
Zfp395	47.1655	39.0683	55.2627	0.489717	0.0853883	8.91853	4.72524e-19	1.77762e-17
Gm8330	0.34389	0.117976	0.569803	0.489694	1.04331	2.7144	0.0066396	0.0290516
Ipo7	72.9721	60.5514	85.3929	0.489121	0.221743	3.66585	0.000246514	0.00158237
Rpl7-ps7	2.0299	1.52227	2.53753	0.488021	0.518477	2.07207	0.0382586	0.127739
Rps15a-ps5	5.60368	4.49732	6.71005	0.488011	0.533314	1.68341	0.0922959	0.259376
Cd151	116.451	96.8084	136.093	0.487124	0.104131	8.13364	4.16573e-16	1.2822e-14
Gm11826	3.18257	2.48326	3.8819	0.487005	0.610577	1.53517	0.124741	0.327882
Gm10217	7.74607	6.28414	9.208	0.486868	0.993245	0.836467	0.402892	0.737296
Hoxa10	101.179	84.1168	118.242	0.486379	0.197531	4.14672	3.37272e-05	0.000259945
3300002I08Rik	1.09874	0.748608	1.44888	0.485916	0.54725	1.85025	0.0642774	0.194826
Raver1	4.51378	3.59459	5.43297	0.485546	0.293945	2.496	0.0125603	0.0502223
Slc35f5	61.5322	51.1084	71.956	0.485509	0.117462	7.94024	2.01797e-15	5.80957e-14
Chpf2	8.02853	6.52552	9.53153	0.484853	0.247927	3.76695	0.000165251	0.00110377
Gm42672	0.524576	0.270786	0.778366	0.484831	1.46414	1.22739	0.219676	0.498162
Miga1	101.092	84.1282	118.056	0.483933	0.107976	7.60687	2.80807e-14	7.1432e-13
Ier3	416.54	347.171	485.909	0.483855	0.124031	6.64771	2.97688e-11	5.60054e-10
Sema4f	1.27839	0.899944	1.65684	0.483754	0.32687	3.6807	0.000232596	0.00150184
Gm14305	4.20629	3.34163	5.07094	0.483683	0.40666	2.11033	0.0348303	0.118261
Sgcb	6.72208	5.44147	8.00269	0.482967	0.169727	5.2659	1.39505e-07	1.66182e-06
H2afv	109.813	91.4443	128.183	0.482754	0.150353	5.03584	4.75753e-07	5.14932e-06
Tspan6	0.207774	0.00775433	0.407794	0.482292	1.68168	2.92691	0.00342345	0.0163514
Hacd1	71.076	59.1489	83.0032	0.481906	0.125543	6.35257	2.11751e-10	3.64895e-09
Copb1	58.4431	48.608	68.2782	0.481829	0.128985	6.44279	1.17298e-10	2.07944e-09
Pstk	30.7099	25.4658	35.9541	0.481605	0.165787	4.957	7.15886e-07	7.51821e-06
Gapdh-ps15	0.424379	0.188844	0.659914	0.481548	0.942426	2.22199	0.0262841	0.0938948
Gm45186	0.429914	0.193953	0.665875	0.480534	1.43529	1.49811	0.134106	0.346398
Tbc1d9	2.79532	2.16932	3.42132	0.480302	0.292907	3.91069	9.20321e-05	0.000651652
Psg17	8.68241	7.08679	10.278	0.479877	0.438926	2.04142	0.0412094	0.135815
Pawr	131.785	109.911	153.658	0.479681	0.165564	4.82715	1.385e-06	1.38552e-05
Cytl1	0.197185	0	0.394371	0.479614	2.57762	2.22066	0.0263742	0.0941389
Gm2467	0.834193	0.532485	1.1359	0.478971	0.73973	1.97549	0.0482129	0.155173
Pla2g12a	53.1657	44.2563	62.075	0.478949	0.174497	5.12372	2.99564e-07	3.38086e-06
Spcs2	136.195	113.629	158.761	0.478946	0.174546	4.50814	6.53981e-06	5.77131e-05
Gm10355	0.38176	0.154546	0.608975	0.478816	2.08974	1.05888	0.289654	0.601607
Rab11b-ps2	9.3173	7.621	11.0136	0.478741	0.407337	2.07469	0.0380156	0.127101
Fam110b	1.27614	0.902143	1.65014	0.478445	0.521998	2.4575	0.0139907	0.0550266
Gm10358	6.05185	4.89393	7.20977	0.478112	1.11775	0.794763	0.426751	0.760719
S1pr2	5.63486	4.54601	6.7237	0.477841	0.187466	5.22364	1.75436e-07	2.05923e-06
Hoxa11	30.7247	25.519	35.9305	0.477788	0.155693	5.31636	1.05863e-07	1.28657e-06
Gm9964	0.987719	0.661836	1.3136	0.477363	0.851112	1.48003	0.138866	0.355429
Synpo	0.776076	0.484976	1.06718	0.477222	0.384515	3.9225	8.76342e-05	0.000623274
Slc25a48	38.6634	32.1659	45.1609	0.476972	0.171203	4.89097	1.00338e-06	1.02771e-05
Usp46	45.9626	38.2761	53.649	0.476542	0.127396	6.29386	3.09673e-10	5.20575e-09
Steap4	0.24522	0.0416202	0.448821	0.47605	0.876443	4.3799	1.18731e-05	0.000100182
Gm7618	3.45613	2.72792	4.18434	0.475787	1.27598	0.719914	0.471578	0.800584
Gm7507	1.68544	1.24661	2.12427	0.475769	0.589299	1.86356	0.0623835	0.190382
Map3k8	5.18933	4.17806	6.2006	0.475705	0.235435	3.49135	0.000480581	0.00289323
G0s2	0.236586	0.0345523	0.438619	0.475678	2.18637	1.81119	0.0701108	0.208408
Gm16353	0.225431	0.0253605	0.425502	0.475339	1.36254	3.205	0.00135061	0.00719418
Rnf152	0.508752	0.262807	0.754698	0.474588	0.369032	5.02518	5.02961e-07	5.42183e-06
Gm4027	0.353147	0.132933	0.573362	0.473789	1.31607	1.85116	0.0641462	0.194576
Gm45551	106.118	88.6867	123.55	0.473763	0.250145	3.28759	0.00101049	0.00557684
Ear6	0.234352	0.03363	0.435075	0.473406	1.61932	2.37746	0.0174324	0.0664958
Hsp25-ps1	0.708049	0.430346	0.985752	0.473321	2.09203	0.752051	0.45202	0.783991
Gm14648	3.39744	2.68293	4.11194	0.473017	0.476347	1.94667	0.0515742	0.163864
Scgb2b12	0.193897	0	0.387794	0.472793	2.8506	1.52732	0.126683	0.331626
Bhlha15	1.11518	0.771743	1.45862	0.472681	0.237852	5.31828	1.04752e-07	1.27436e-06
Trim47	3.61378	2.86497	4.36259	0.472473	0.227826	4.88959	1.01047e-06	1.03453e-05
Gm20671	0.979292	0.658142	1.30044	0.472343	1.17905	1.11568	0.264561	0.566775
Gm8607	0.264361	0.0592292	0.469494	0.472304	1.86756	1.85918	0.0630011	0.19178
Col9a3	0.415455	0.185999	0.644911	0.471906	0.901295	1.56368	0.117893	0.313741
Fam114a1	6.90133	5.62081	8.18184	0.471777	0.1583	6.20333	5.52808e-10	9.0217e-09
Tcf15	0.282901	0.075063	0.490739	0.471606	1.26329	2.47345	0.0133817	0.0529778
Pet117	0.193312	0	0.386623	0.471576	3.51279	1.43376	0.15164	0.379953
Gm47638	0.427354	0.19639	0.658318	0.471033	1.91466	1.08734	0.276886	0.583559
Bcl7c	43.3867	36.207	50.5665	0.470857	0.130496	6.75163	1.46192e-11	2.8972e-10
Ifitm5	1.18769	0.834349	1.54103	0.470147	0.547072	2.17699	0.0294813	0.103309
Jcad	1.84758	1.3879	2.30725	0.46989	0.159718	6.7672	1.313e-11	2.61285e-10
Pcdhgb6	0.572889	0.319007	0.826771	0.469844	0.332572	5.1636	2.42241e-07	2.77693e-06
Rnf138	8.07117	6.6093	9.53303	0.469085	0.165636	5.10546	3.29999e-07	3.68798e-06
Tnfrsf18	5.20089	4.20401	6.19776	0.467923	0.236141	2.9423	0.0032578	0.0156693
Rdh13	10.3309	8.51196	12.1499	0.467232	0.136562	5.97892	2.24628e-09	3.43065e-08
Gzmm	0.969788	0.653903	1.28567	0.466744	0.60055	1.47996	0.138883	0.355436
Prkacb	10.2549	8.45138	12.0584	0.466385	0.182469	5.4048	6.48817e-08	8.13611e-07
Cfl2	74.7066	62.5779	86.8354	0.466276	0.0891952	7.50854	5.97901e-14	1.46364e-12
Gm13392	1.8619	1.4035	2.3203	0.466179	3.22548	0.337439	0.735786	0.924937
Phldb3	15.8356	13.1392	18.5321	0.46615	0.221307	4.17289	3.00761e-05	0.000234132
Zfp141	5.37702	4.35568	6.39836	0.466136	0.194735	4.75572	1.97739e-06	1.92292e-05
Tsku	11.5464	9.53707	13.5557	0.466111	0.212068	4.73802	2.15814e-06	2.08352e-05
Coq3	12.7482	10.55	14.9464	0.465337	0.142539	5.50751	3.63935e-08	4.74181e-07
Kctd13	14.599	12.1073	17.0906	0.464873	0.147239	5.89164	3.82373e-09	5.64264e-08
Uqcc3	29.0642	24.2624	33.8659	0.464827	0.147334	5.51498	3.48826e-08	4.56972e-07
Fam168a	13.2457	10.9706	15.5207	0.464779	0.176665	3.09103	0.00199463	0.0101954
Kctd12	0.237644	0.0401265	0.435161	0.464454	0.79958	4.37438	1.21778e-05	0.000102429
Gm14328	0.324306	0.11296	0.535652	0.464451	1.74893	1.42941	0.152886	0.382398
Gm9078	0.614445	0.357054	0.871836	0.463976	1.21349	1.38121	0.167214	0.408252
Foxo3	24.5831	20.5052	28.661	0.463881	0.109858	6.67144	2.53305e-11	4.82121e-10
AC161269.1	0.296463	0.089865	0.50306	0.463753	2.22286	1.21771	0.223333	0.503962
Saal1	15.6096	12.9628	18.2564	0.463749	0.180813	4.44326	8.86062e-06	7.64813e-05
Slc52a2	11.7794	9.74309	13.8157	0.463715	0.147538	5.83625	5.33896e-09	7.74084e-08
H2-DMb1	0.566219	0.316768	0.81567	0.463501	0.668105	3.29125	0.00099743	0.00551835
Syne3	1.24894	0.891016	1.60687	0.463159	0.315662	3.48353	0.000494854	0.00297172
Gm2574	8.96247	7.37738	10.5476	0.463017	0.404905	2.10557	0.0352415	0.119421
Notch3	6.10523	4.97511	7.23534	0.462863	0.175745	5.0514	4.38574e-07	4.77919e-06
Gm20594	186.116	156.358	215.874	0.462802	0.713913	1.12493	0.26062	0.561536
AC154767.1	6.87554	5.62353	8.12754	0.462626	0.380291	2.28413	0.0223637	0.0821392
Zfp764	2.92804	2.30367	3.55241	0.462563	0.19254	5.00556	5.57003e-07	5.96162e-06
Gm18119	3.26719	2.58921	3.94517	0.462354	0.722035	1.27099	0.203732	0.471936
Shank2	1.58718	1.1764	1.99796	0.462034	0.219497	5.3237	1.01676e-07	1.23882e-06
Zfand2a	46.2045	38.7133	53.6957	0.461805	0.225534	3.78283	0.000155056	0.00104001
Tctn3	4.81883	3.89555	5.74211	0.461731	0.145944	6.20174	5.58406e-10	9.10069e-09
Dlc1	0.346303	0.132693	0.559912	0.461708	0.688535	4.71607	2.40441e-06	2.29819e-05
Rhbdf2	22.4227	18.7095	26.1359	0.461313	0.105055	8.01815	1.07352e-15	3.15867e-14
Hcls1	0.27054	0.0693352	0.471744	0.460813	0.84516	4.2004	2.66441e-05	0.000208971
Setbp1	1.83484	1.38626	2.28341	0.460447	0.193893	5.47225	4.44362e-08	5.68797e-07
Spns2	112.06	94.1707	129.949	0.460419	0.1523	4.99639	5.84148e-07	6.21892e-06
AC140267.1	0.187683	0	0.375367	0.459816	4.03763	0.568769	0.569513	0.875282
Gm8526	1.44072	1.05503	1.82641	0.459808	0.85251	1.33034	0.183406	0.436461
Fam167b	0.187639	0	0.375279	0.459724	2.0659	2.35606	0.0184697	0.0697884
Leng1	11.1075	9.19516	13.0198	0.459583	0.22163	3.84168	0.000122193	0.000842867
Gm44389	0.737291	0.463	1.01158	0.459401	2.83242	0.433527	0.664632	0.923099
Tgif2-ps2	0.27173	0.0709823	0.472479	0.459312	2.14024	1.47368	0.140567	0.358737
Ccdc90b	10.1313	8.37523	11.8873	0.459025	0.198049	4.34885	1.36854e-05	0.000113835
Wfdc8	0.250412	0.0532332	0.44759	0.458828	1.25787	3.0156	0.00256468	0.0126961
Tmem9b	25.3776	21.2187	29.5366	0.458762	0.133284	6.32359	2.55548e-10	4.34449e-09
Ypel5	16.0894	13.4017	18.7772	0.4576	0.120954	6.86374	6.70821e-12	1.37597e-10
Gm9442	0.983483	0.671698	1.29527	0.457349	1.19254	1.06888	0.285122	0.595797
Scd1	143.308	120.627	165.989	0.457289	0.16576	4.82473	1.40194e-06	1.4013e-05
Gm5542	0.233262	0.0395937	0.42693	0.456895	1.48771	2.37838	0.0173887	0.066361
Gkap1	3.34501	2.66271	4.02732	0.456879	0.292202	3.45961	0.000540965	0.00321306
B4galt1	42.0381	35.2837	48.7926	0.45661	0.0998937	8.07427	6.78793e-16	2.0551e-14
Ptges3l	1.77693	1.34177	2.2121	0.455921	0.58511	1.41007	0.158519	0.392822
Krt31	0.422149	0.19929	0.645007	0.455913	1.34765	1.4711	0.141263	0.360147
Gm4883	0.384003	0.167165	0.600842	0.455822	1.56244	1.48298	0.138079	0.354094
Prkcg	0.58233	0.334522	0.830138	0.45563	1.04579	0.902993	0.36653	0.697768
Tmem243	11.681	9.69534	13.6666	0.45555	0.14607	5.24845	1.53383e-07	1.81545e-06
Fnbp1	9.95959	8.24376	11.6754	0.45548	0.201243	4.24677	2.16875e-05	0.000172745
Col20a1	3.09536	2.45449	3.73623	0.455266	1.04537	0.381217	1	1
Selenbp2	6.12305	5.00892	7.23717	0.455044	0.293707	2.93503	0.00333515	0.01599
Ocrl	6.04107	4.94013	7.14201	0.45489	0.165814	5.4541	4.92211e-08	6.26433e-07
1700013F07Rik	0.38178	0.165879	0.597681	0.454562	1.06401	1.92549	0.0541676	0.170137
Ecm1	56.8408	47.8186	65.863	0.453778	0.623944	1.22804	0.21943	0.497912
Gm46344	2.83665	2.23841	3.4349	0.453613	0.539589	1.75242	0.0797016	0.230844
Gm5069	3.93031	3.16222	4.69839	0.4532	0.251831	3.59455	0.000324948	0.0020337
Zscan4e	0.705089	0.439553	0.970626	0.453033	0.666477	2.2422	0.0249488	0.089957
Igfbp2	0.209872	0.0216318	0.398112	0.452604	2.61469	1.72451	0.0846158	0.241807
Ugcg	66.7231	56.1893	77.257	0.452475	0.180719	3.98522	6.74173e-05	0.00048962
Tpd52l1	34.5063	28.985	40.0277	0.452358	0.128212	6.47508	9.47629e-11	1.70255e-09
Cdh16	0.455945	0.229639	0.682252	0.452159	1.1294	1.17802	0.238787	0.528057
Rpsa-ps3	0.425101	0.203607	0.646595	0.452122	0.892136	2.25331	0.0242399	0.0878202
AC125149.4	0.184013	0	0.368026	0.452096	3.33634	1.09371	0.274084	0.580452
Cd24a	216.903	183.043	250.764	0.45203	0.12636	6.36697	1.92805e-10	3.33922e-09
Cd82	111.107	93.689	128.524	0.45195	0.109217	7.05215	1.76174e-12	3.81192e-11
Gm11951	0.918661	0.620629	1.21669	0.451856	0.972242	1.36128	0.173426	0.419035
Efna2	1.89858	1.449	2.34815	0.451171	0.281901	3.72759	0.000193322	0.00127079
Gm9973	418.954	353.836	484.072	0.451046	0.190453	4.19768	2.69667e-05	0.000211433
Birc3	22.989	19.27	26.7081	0.450964	0.109677	7.06271	1.63288e-12	3.53947e-11
Wdr31	12.1235	10.09	14.157	0.450718	0.306843	2.56861	0.0102108	0.0420879
Rpl3-ps1	8.1233	6.70984	9.53676	0.450658	0.586045	1.45085	0.146821	0.371245
Gm6407	0.220262	0.0312227	0.409301	0.450623	1.92918	1.91649	0.055303	0.172878
Gm48432	1.28903	0.934463	1.6436	0.450573	0.724312	1.53106	0.125755	0.329736
Jmy	11.0175	9.15808	12.8768	0.450053	0.160164	5.09215	3.54026e-07	3.92186e-06
Gm48398	3.08897	2.45657	3.72137	0.449864	0.90334	0.992152	0.321124	0.644432
Zranb1	13.758	11.4757	16.0404	0.449834	0.0970228	7.93689	2.07309e-15	5.9469e-14
Rab11fip5	66.3534	55.9375	76.7692	0.44982	0.159726	4.89851	9.65663e-07	9.91186e-06
Fam114a2	68.4488	57.7149	79.1827	0.449565	0.120053	5.38814	7.11914e-08	8.85344e-07
Gm9174	0.182632	0	0.365263	0.449179	4.00479	0.6791	0.497074	0.824832
Gstm3	12.7813	10.6534	14.9092	0.449112	0.238682	3.41763	0.000631689	0.00368572
Fam107b	75.4701	63.6633	87.2769	0.449089	0.128539	6.88219	5.89382e-12	1.21615e-10
Ech1	130.43	110.16	150.7	0.448574	0.124533	6.3127	2.74209e-10	4.64533e-09
Mup-ps17	0.182246	0	0.364492	0.448364	4.05215	0.528564	0.597108	0.89066
Rpl22-ps1	13.9852	11.6767	16.2937	0.448063	0.313014	2.52394	0.0116047	0.0469243
Mcoln2	0.317151	0.114264	0.520038	0.448017	1.03368	3.15588	0.00160013	0.0083748
Gm18190	2.65851	2.09527	3.22176	0.44778	0.602665	1.92785	0.0538738	0.169601
Klf12	25.8765	21.7396	30.0134	0.447687	0.187884	2.14202	0.0321919	0.110948
Il1r1	5.65175	4.62796	6.67553	0.447655	0.197782	3.90673	9.35519e-05	0.000661634
Isoc2a	0.888086	0.597703	1.17847	0.447315	0.352069	3.79442	0.000147987	0.000998728
Scin	0.388837	0.17525	0.602423	0.447287	0.536074	4.15017	3.32232e-05	0.000256389
Rplp2	2163.07	1830.53	2495.61	0.446921	0.113902	7.00408	2.48617e-12	5.3219e-11
Tanc2	5.58471	4.57341	6.59602	0.446685	0.155331	2.02588	0.0427771	0.140194
1810049J17Rik	0.993501	0.687587	1.29942	0.446306	0.979092	1.30833	0.190761	0.449201
Tmem179	3.90447	3.15194	4.657	0.446251	0.487851	1.70476	0.0882395	0.250042
Zc3h12d	0.278981	0.0829128	0.475049	0.445846	0.752495	3.86545	0.000110884	0.000770836
Ifit1bl1	0.463145	0.239204	0.687086	0.44512	0.500478	3.67316	0.000239572	0.00154233
Akt2	66.5721	56.2407	76.9036	0.444648	0.124909	6.58473	4.55719e-11	8.45295e-10
Rnft2	1.57839	1.18424	1.97253	0.444562	0.317411	5.99115	2.08361e-09	3.20254e-08
Zfc3h1	20.5473	17.2552	23.8395	0.444333	0.118903	3.43076	0.000601893	0.0035359
Smagp	235.885	199.697	272.073	0.44427	0.115407	6.34253	2.26024e-10	3.87823e-09
Nme5	0.654427	0.401731	0.907124	0.444189	0.764473	2.12376	0.0336898	0.115169
Hmgcl	40.3601	34.0465	46.6737	0.443922	0.102994	7.76556	8.12826e-15	2.17832e-13
Prss41	0.192383	0.0104383	0.374328	0.443745	1.52491	3.30486	0.000950223	0.00528882
Rnase2a	0.211724	0.0270262	0.396423	0.443263	1.76828	2.33026	0.0197926	0.0741576
Cfap74	1.93719	1.49013	2.38426	0.442622	0.350025	1.82531	0.0679545	0.203457
Amigo1	6.45995	5.32472	7.59518	0.442528	0.141113	6.22891	4.69698e-10	7.72303e-09
Rara	26.0991	21.979	30.2191	0.442112	0.140578	5.51192	3.54949e-08	4.63982e-07
Lrrc66	66.7425	56.4498	77.0353	0.441826	0.138386	7.37005	1.70562e-13	4.07974e-12
Phf13	27.875	23.4924	32.2577	0.441357	0.135368	5.9451	2.7628e-09	4.14834e-08
Ube2b	152.802	129.461	176.144	0.441304	0.136562	5.50229	3.74895e-08	4.8714e-07
Prr29	0.178893	0	0.357785	0.441255	1.88328	2.67023	0.00757992	0.032608
Oas1a	1.94767	1.50066	2.39469	0.440972	0.449692	2.28792	0.0221422	0.0814474
Camk2b	8.11355	6.733	9.49411	0.44048	0.137518	5.98587	2.15232e-09	3.29552e-08
Adarb2	2.91244	2.31983	3.50505	0.440432	0.162192	5.77518	7.68712e-09	1.09214e-07
Zfp697	1.44124	1.0716	1.81088	0.440276	0.254255	5.00297	5.64543e-07	6.03576e-06
Gstk1	7.43284	6.15633	8.70936	0.440156	0.321299	2.65744	0.00787372	0.0336731
Ndfip1	113.823	96.4472	131.199	0.440017	0.0967847	8.02038	1.05422e-15	3.1095e-14
Gm7986	0.795429	0.523987	1.06687	0.439598	1.29444	1.01757	0.308882	0.627702
Capn5	127.755	108.291	147.219	0.439559	0.130061	6.38355	1.73031e-10	3.01851e-09
Kcnh2	3.74813	3.03069	4.46558	0.439348	0.183115	6.44119	1.18541e-10	2.09839e-09
Gm12285	0.177905	0	0.35581	0.439155	4.03144	0.587258	0.55703	0.867538
Prdm5	0.386374	0.177116	0.595633	0.438872	1.30373	1.76553	0.0774747	0.226021
Caly	0.177643	0	0.355287	0.438598	1.73964	3.1862	0.00144156	0.00762627
Cttn	205.114	174.044	236.184	0.43829	0.144304	4.7981	1.60177e-06	1.58653e-05
Gm34091	0.888769	0.604119	1.17342	0.438185	0.8632	1.38288	0.166701	0.407455
Defa-ps7	0.177307	0	0.354613	0.437881	4.08047	0.341708	0.732571	0.923099
Zfp976	0.501592	0.275492	0.727692	0.437793	0.376842	4.7727	1.81772e-06	1.78352e-05
Ppp1r9b	38.0894	32.2036	43.9752	0.43779	0.0731504	10.4387	1.65006e-25	9.69823e-24
Morc1	0.247672	0.0598497	0.435494	0.437687	0.624928	5.12268	3.01216e-07	3.39313e-06
Ldb3	1.46893	1.09735	1.84051	0.43758	0.199729	5.60222	2.11622e-08	2.86601e-07
Mrps36-ps2	0.491404	0.267006	0.715802	0.437459	1.631	0.795155	0.426523	0.760535
Ftl1-ps2	4.6562	3.80551	5.5069	0.437282	0.383958	2.22379	0.0261623	0.0935328
Itpkc	8.3292	6.92622	9.73218	0.437237	0.226847	3.29075	0.000999216	0.00552695
Gm13666	0.470546	0.249489	0.691603	0.437053	1.10185	1.60361	0.1088	0.294764
Cog3	36.5698	30.9228	42.2169	0.437009	0.0999993	7.92332	2.31249e-15	6.58648e-14
Selenow	241.278	204.866	277.69	0.436954	0.0998245	7.71737	1.18757e-14	3.13713e-13
Syce2	19.4395	16.3679	22.5111	0.436917	0.178421	5.03412	4.80057e-07	5.19122e-06
Slc1a1	0.211367	0.029373	0.39336	0.436802	1.0466	3.83019	0.000128044	0.000878438
Itpr2	1.70259	1.29685	2.10834	0.436488	0.171285	8.28987	1.13372e-16	3.64838e-15
Atp11b	49.6998	42.0951	57.3045	0.436082	0.137017	4.96584	6.8405e-07	7.21856e-06
Rsf1	14.4914	12.1691	16.8138	0.435841	0.133413	6.01593	1.78852e-09	2.78099e-08
Gm6763	0.622744	0.379582	0.865907	0.435646	1.69683	0.905021	0.365454	0.696719
Gm6170	8.88439	7.40346	10.3653	0.435583	0.324772	2.55492	0.0106212	0.0435184
Nr1h2	92.4504	78.4514	106.449	0.435513	0.0996861	8.51426	1.67661e-17	5.64482e-16
Prph	0.2538	0.0661843	0.441415	0.435029	1.37761	1.41573	0.156854	0.389902
Gm45772	0.175902	0	0.351803	0.434885	4.02575	0.605113	0.545104	0.860242
Ptpn6	64.4351	54.6476	74.2226	0.434847	0.0966239	7.69037	1.46712e-14	3.80865e-13
Ttc23	13.485	11.3189	15.651	0.434739	0.137785	5.81642	6.01222e-09	8.66993e-08
Timp3	0.346001	0.144728	0.547274	0.434724	1.22569	1.85455	0.0636605	0.193493
Pparg	56.4824	47.8875	65.0773	0.434688	0.10329	6.81998	9.10552e-12	1.83939e-10
Parva	29.6152	25.0407	34.1897	0.434384	0.108234	5.97302	2.32903e-09	3.54352e-08
Gm11478	9.54359	7.96833	11.1188	0.434341	0.342631	2.36132	0.01821	0.0689695
E230025N22Rik	0.81668	0.545313	1.08805	0.434255	0.541891	2.49986	0.0124242	0.0497777
Gm6667	0.451187	0.234504	0.66787	0.434075	1.18711	1.55622	0.119656	0.317554
Cep85	973.959	828.432	1119.49	0.433928	0.182256	4.05261	5.06488e-05	0.000377183
Hist1h4n	3.79996	3.08435	4.51556	0.433402	0.655886	1.31747	0.187681	0.443843
Edem1	43.292	36.6933	49.8907	0.433095	0.164035	4.33223	1.47604e-05	0.000122143
Smpd1	13.517	11.3545	15.6796	0.433044	0.13443	5.72514	1.03349e-08	1.43857e-07
Cenpx	118.516	100.715	136.317	0.43298	0.0942292	7.69229	1.4452e-14	3.75988e-13
Ctrc	0.55541	0.323763	0.787057	0.432942	1.60535	0.906064	0.364902	0.696457
Inpp4a	5.29007	4.35482	6.22533	0.432226	0.266723	3.10172	0.00192401	0.00986169
Napsa	0.942527	0.654008	1.23105	0.431754	0.563144	2.57732	0.00995711	0.0412119
Gm10985	5.75816	4.75475	6.76157	0.431594	1.81283	0.358971	0.719617	0.923099
Cnn2	134.02	113.999	154.04	0.431022	0.186108	4.3619	1.28939e-05	0.000107962
Heg1	6.2385	5.16523	7.31177	0.431002	0.115708	11.9062	1.09852e-32	8.98207e-31
Gm12978	0.174076	0	0.348151	0.430982	2.04894	2.2389	0.0251621	0.0905633
Rbpms2	1.03278	0.731482	1.33408	0.43085	0.394233	3.21394	0.00130926	0.00700187
Tmprss6	0.260726	0.0741107	0.447342	0.430263	0.720619	4.28179	1.85393e-05	0.000149955
Tuba8	0.334128	0.136675	0.531582	0.430203	0.82926	2.81426	0.00488897	0.022284
Gm7961	0.267728	0.080151	0.455305	0.430088	1.17347	2.34945	0.0188014	0.0708998
Pcyox1l	42.0166	35.6531	48.3802	0.429995	0.150711	5.83789	5.28662e-09	7.67422e-08
Dpm1	52.5591	44.6606	60.4576	0.428642	0.149563	3.60682	0.000309969	0.00195215
Prrg1	1.40727	1.05236	1.76219	0.42853	0.330448	1.27782	0.201314	0.467847
Gm16439	0.532643	0.306705	0.758582	0.428478	1.08352	1.3477	0.177755	0.426629
Calcoco1	18.8024	15.8846	21.7202	0.428264	0.199233	4.35469	1.33253e-05	0.000111186
Pard6b	35.5125	30.1357	40.8894	0.428013	0.2471	3.21174	0.00131935	0.00704326
D10Wsu102e	7.11857	5.92489	8.31226	0.427341	0.268495	3.07422	0.00211057	0.0107106
Gm43472	0.172356	0	0.344712	0.427297	4.08047	0.341708	0.732571	0.923099
Ttc39b	8.28594	6.92081	9.65108	0.42728	0.1056	4.59332	4.36242e-06	3.99632e-05
Emc10	91.7085	78.0886	105.328	0.426984	0.119979	6.30625	2.85884e-10	4.8261e-09
Gm5270	1.94509	1.51291	2.37726	0.426495	0.412144	2.35945	0.0183019	0.069263
Polr3gl	29.9092	25.3773	34.4412	0.426128	0.188117	4.39751	1.095e-05	9.28165e-05
Sirt3	11.1208	9.34503	12.8966	0.425796	0.164328	4.46338	8.06762e-06	7.01148e-05
Gm2058	0.612472	0.376693	0.848251	0.424954	1.62642	0.905833	0.365024	0.696469
Zfp329	2.14282	1.68343	2.6022	0.424798	0.21945	2.78353	0.00537707	0.0241923
Nsmce1	54.9638	46.7861	63.1415	0.424667	0.143342	5.39932	6.68943e-08	8.37973e-07
Pcsk1n	0.393913	0.190345	0.597481	0.424419	0.505475	3.93491	8.32278e-05	0.000594919
Tstd1	42.8943	36.485	49.3035	0.424344	0.186673	4.15397	3.26749e-05	0.000252482
Gm10293	19.0073	16.0875	21.9271	0.424115	0.17319	4.48025	7.45572e-06	6.5245e-05
Zkscan17	45.5503	38.7632	52.3375	0.423716	0.160046	5.47984	4.2571e-08	5.46961e-07
Miox	0.261603	0.0777872	0.445419	0.423416	1.37072	1.55825	0.119174	0.316379
Neu1	116.081	99.0271	133.134	0.423287	0.162813	5.17228	2.31257e-07	2.65833e-06
Gm47750	0.170479	0	0.340958	0.423264	4.08047	0.341708	0.732571	0.923099
Grpel2	43.1188	36.6985	49.539	0.422889	0.108593	7.17541	7.20927e-13	1.62726e-11
Gm8860	0.400293	0.196641	0.603945	0.422635	1.57996	1.25945	0.207868	0.478543
Plekhd1	1.87432	1.45635	2.2923	0.422577	0.23729	4.59317	4.36554e-06	3.99632e-05
Gm14000	0.319962	0.128142	0.511783	0.422303	2.9356	0.668662	0.503711	0.830123
Smt3h2-ps	0.170004	0	0.340007	0.422241	3.01103	0.956371	0.338885	0.664962
Gm9522	1.93134	1.50549	2.35718	0.422161	0.446543	2.23309	0.0255431	0.0916464
Cln8	11.7308	9.88173	13.5798	0.422065	0.120709	8.59505	8.32277e-18	2.87872e-16
Hcar2	0.268731	0.0844732	0.452989	0.42203	0.765332	3.56711	0.000360938	0.00223566
Gm42647	0.645638	0.406747	0.884528	0.42184	1.22535	1.17306	0.24077	0.530755
Gm45687	0.169669	0	0.339338	0.42152	4.08047	0.341708	0.732571	0.923099
Gm13043	0.477757	0.263467	0.692047	0.421382	0.778258	2.23067	0.0257028	0.0921724
Krt90	0.3315	0.138466	0.524534	0.421277	1.09058	2.11118	0.0347566	0.11811
Gm8349	4.48892	3.69349	5.28434	0.4211	0.394824	2.17395	0.0297085	0.103954
Htr4	0.177327	0.00698417	0.34767	0.420427	1.14404	5.31212	1.08358e-07	1.31424e-06
A930035D04Rik	3.48271	2.83527	4.13016	0.419678	0.48627	1.74353	0.0812419	0.234282
Uqcrh	475.711	406.884	544.537	0.419519	0.0748491	9.86767	5.74843e-23	2.89699e-21
Prkd2	11.4684	9.66874	13.2681	0.419406	0.103108	5.87298	4.2803e-09	6.26239e-08
Gm35648	0.168478	0	0.336955	0.418951	2.4462	1.67744	0.0934567	0.261507
Ate1	9.02887	7.58383	10.4739	0.418664	0.159273	4.7637	1.90078e-06	1.85517e-05
Ube2s	305.455	261.33	349.579	0.418357	0.11379	6.28791	3.21766e-10	5.39395e-09
Gm2075	0.281339	0.096933	0.465745	0.418159	2.03122	1.22661	0.219968	0.498395
Gm15312	0.168062	0	0.336125	0.418055	3.94502	0.703569	0.481701	0.810897
Gm8101	0.690641	0.447418	0.933863	0.418004	1.07857	1.31132	0.18975	0.447636
Gm11582	0.167973	0	0.335947	0.417862	4.03763	0.568769	0.569513	0.875282
Zfp971	4.12585	3.38908	4.86262	0.417626	0.366708	1.79385	0.0728368	0.214793
Gm1866	2.70036	2.16891	3.2318	0.417285	1.09349	0.825216	0.409249	0.743714
Schip1	2.37591	1.89116	2.86065	0.417193	0.280868	3.34175	0.000832515	0.0047089
Dock1	22.0338	18.7264	25.3411	0.417186	0.207654	3.44529	0.000570455	0.0033685
Gm8885	2.26797	1.7989	2.73704	0.417036	0.484182	1.89581	0.057985	0.179696
Npepps	155.204	132.814	177.594	0.416457	0.0943487	2.03146	0.0422082	0.138688
Fam131a	0.455268	0.246672	0.663864	0.416455	0.691419	2.59106	0.00956813	0.0398076
Cryba4	0.898203	0.626259	1.17015	0.416235	0.62607	1.96122	0.0498528	0.1593
Map1b	0.350536	0.157081	0.543992	0.416176	0.31382	5.75689	8.56792e-09	1.20942e-07
Plk5	0.493082	0.279324	0.706839	0.415945	0.525555	2.70108	0.00691156	0.030119
Pgk1	1801.28	1543.28	2059.27	0.415898	0.13485	5.58624	2.32036e-08	3.12161e-07
Khk	21.6432	18.4027	24.8837	0.415785	0.139817	5.51362	3.51528e-08	4.60009e-07
Syngr1	65.762	56.2126	75.3114	0.415566	0.109276	-0.0891297	0.928979	0.963987
Tapbpl	10.1306	8.53974	11.7214	0.415239	0.185915	4.31475	1.59783e-05	0.000130914
Trim32	15.407	13.0642	17.7498	0.414846	0.187295	3.94554	7.96193e-05	0.000570823
Pdcd5	143.379	122.771	163.986	0.414668	0.0995852	7.46604	8.26456e-14	2.01288e-12
Snx6	143.478	122.871	164.085	0.414378	0.181973	3.33089	0.000865703	0.00487483
Chmp2a	198.789	170.316	227.263	0.41404	0.176068	4.32597	1.51865e-05	0.000125194
Gm11246	0.241363	0.0647352	0.41799	0.413353	2.2349	1.18802	0.234825	0.521859
Gm12540	0.44162	0.236532	0.646707	0.413284	2.0761	0.861077	0.389196	0.722852
Gm46223	1332.47	1142.82	1522.13	0.413178	0.20295	3.6196	0.000295056	0.00186507
Gm11483	0.165766	0	0.331532	0.413087	4.02575	0.605113	0.545104	0.860242
Itgav	27.3068	23.2827	31.3309	0.412988	0.128679	6.28893	3.19672e-10	5.36633e-09
Rsad2	0.806678	0.549914	1.06344	0.412864	0.609467	1.04825	0.294522	0.608167
Rap1gap	18.3268	15.5815	21.0721	0.412646	0.150557	5.15437	2.54485e-07	2.90483e-06
Gm6316	11.0726	9.35822	12.787	0.412535	0.375815	2.09347	0.0363074	0.12248
Ephx1	4.33114	3.57447	5.08782	0.412322	0.258417	3.50416	0.000458056	0.0027743
Sort1	11.5519	9.77109	13.3327	0.412143	0.189105	4.17259	3.01156e-05	0.000234364
Inhba	0.341346	0.151076	0.531616	0.412071	0.504668	2.29113	0.0219561	0.0808893
Rprd2	24.8513	21.1852	28.5174	0.411969	0.0985926	4.33312	1.47009e-05	0.000121735
Gm9409	0.771741	0.520523	1.02296	0.411899	1.56992	0.79017	0.429428	0.763119
Lman2l	22.7362	19.3707	26.1017	0.411887	0.116975	7.54143	4.6484e-14	1.16036e-12
Gm7289	0.454383	0.248171	0.660595	0.411885	1.06172	1.64654	0.0996516	0.274559
Krt18	1018.82	874.228	1163.42	0.411881	0.19997	3.79317	0.000148738	0.00100267
Hnrnph3	47.6684	40.7793	54.5574	0.41119	0.116457	7.68312	1.55264e-14	4.02196e-13
Cxadr	43.1219	36.8774	49.3664	0.411123	0.201414	5.13559	2.81259e-07	3.19074e-06
Mia	9.02905	7.60992	10.4482	0.411049	0.26439	2.89207	0.00382715	0.0180182
Tmem202	1.27974	0.95763	1.60184	0.410427	0.659457	1.65774	0.0973691	0.26993
Tmc4	157.372	134.998	179.747	0.41039	0.223622	2.81731	0.00484281	0.0221007
Prkcd	124.36	106.698	142.021	0.409237	0.168979	2.47025	0.0135018	0.0533657
Adrb2	0.869026	0.605825	1.13223	0.409047	0.411899	3.07239	0.0021235	0.0107694
Pdlim4	4.68775	3.88845	5.48705	0.408185	1.41107	0.62053	1	1
Rplp0-ps1	3.06882	2.49772	3.63991	0.407685	0.430076	2.02786	0.0425741	0.139642
Card6	1.7799	1.39019	2.16961	0.407177	0.214791	4.76142	1.92233e-06	1.87319e-05
Kcna7	0.486369	0.278313	0.694425	0.406555	0.520395	3.18936	0.0014259	0.00755505
Ptgds	0.739088	0.496023	0.982153	0.405936	1.02385	1.16946	0.242216	0.533111
Gm5276	0.592438	0.36991	0.814967	0.405861	0.618739	2.38016	0.0173053	0.0660634
Sema4d	23.4551	20.042	26.8681	0.405341	0.0945634	7.36159	1.8173e-13	4.34255e-12
AC225888.5	10.6695	9.04093	12.298	0.405321	0.408432	1.8874	0.0591066	0.182443
Wfdc10	0.37854	0.186174	0.570905	0.405279	1.4799	1.3276	0.184309	0.43785
Thap12	20.3933	17.4098	23.3768	0.405035	0.220564	3.2857	0.00101729	0.00560185
Adam3	0.211926	0.0430425	0.38081	0.404717	1.80627	2.40328	0.0162487	0.0626267
Tgfa	32.7463	28.0443	37.4483	0.404664	0.0921113	5.74159	9.37914e-09	1.31543e-07
Gprc5c	0.284593	0.105733	0.463453	0.404373	0.881462	2.22969	0.0257681	0.0923711
Gm2445	3.58716	2.94873	4.22559	0.404205	0.298966	2.87109	0.00409056	0.0191123
Gstp3	47.224	40.5168	53.9312	0.40393	0.184606	4.1063	4.02043e-05	0.000305458
Gm35106	0.16155	0	0.3231	0.403922	4.03144	0.587258	0.55703	0.867538
Gm3650	3.08181	2.51462	3.64899	0.403547	0.671874	1.32516	0.185118	0.439293
Tcstv3	0.525337	0.313485	0.73719	0.403356	1.26244	1.28859	0.19754	0.461304
1700027J19Rik	101.876	87.5992	116.153	0.40303	0.143793	5.01981	5.17214e-07	5.563e-06
Ces1f	0.938481	0.669602	1.20736	0.402818	0.82459	3.00666	0.00264133	0.0130162
Pax6	17.0801	14.5753	19.5849	0.402332	0.125507	5.83059	5.52315e-09	7.98862e-08
9530068E07Rik	100.966	86.8456	115.086	0.402153	0.150073	5.00119	5.69782e-07	6.08485e-06
Arhgap23	7.00801	5.8998	8.11623	0.401884	0.190887	4.20153	2.65117e-05	0.000208068
Gm8010	0.32129	0.138709	0.503872	0.401284	1.43767	1.44963	0.147161	0.37189
Ltbp4	24.8615	21.2884	28.4346	0.40122	0.160756	3.25174	0.001147	0.00623114
2010109I03Rik	2.71107	2.19874	3.22341	0.400906	0.391105	2.12027	0.033983	0.115957
Rab12	16.1375	13.7789	18.4961	0.399643	0.137957	7.5142	5.72586e-14	1.41318e-12
Smpdl3a	0.382244	0.192024	0.572465	0.399615	1.03679	2.08051	0.037479	0.125674
Gm11625	1.27232	0.959642	1.58499	0.399571	1.37043	0.846322	0.397373	0.731275
Pan3	21.1752	18.1248	24.2255	0.39944	0.1267	5.42727	5.72232e-08	7.24375e-07
Hist2h3c1	0.865581	0.609317	1.12184	0.39887	0.420438	2.85948	0.00424338	0.0197114
Fzd2	3.29295	2.70371	3.88219	0.398556	0.281408	3.04215	0.00234895	0.0117761
Socs3	27.7922	23.8404	31.7441	0.39855	0.226295	3.33411	0.000855718	0.00482651
Tnfrsf10b	21.7954	18.6669	24.924	0.398523	0.101147	7.70398	1.31894e-14	3.45006e-13
Nemp2	4.24112	3.52208	4.96016	0.398366	0.178174	3.71436	0.000203722	0.0013297
Gm6913	0.34883	0.163812	0.533848	0.398298	1.98759	1.0492	0.294084	0.607659
Gm8430	103.714	89.3528	118.076	0.39824	0.858939	0.856161	0.391909	0.725657
Prickle1	6.16043	5.18006	7.14081	0.397552	0.180017	4.53898	5.6528e-06	5.07044e-05
Fndc3b	15.8726	13.5628	18.1823	0.397482	0.130135	5.94906	2.69689e-09	4.05952e-08
Cd99l2	18.5995	15.917	21.2819	0.397398	0.10197	6.75686	1.4101e-11	2.79912e-10
Gm3470	0.279487	0.104608	0.454366	0.396856	2.3035	1.09128	0.275148	0.581567
Foxc1	1.70293	1.3335	2.07235	0.396846	0.171226	5.73926	9.50905e-09	1.3321e-07
Tspan3	56.0205	48.2363	63.8048	0.39638	0.318708	2.29535	0.0217129	0.0801778
Ear14	0.20611	0.0415315	0.370689	0.396195	1.52304	2.35038	0.0187543	0.0707414
Fam212a	0.337779	0.155487	0.52007	0.395637	1.28489	1.69436	0.090197	0.254788
Iqcf1	0.157743	0	0.315487	0.395597	2.29321	1.86519	0.0621553	0.189878
Tollip	32.7492	28.1538	37.3445	0.395332	0.126133	5.93013	3.02693e-09	4.52234e-08
Gm7266	0.401735	0.210918	0.592552	0.395239	1.88057	0.929035	0.352871	0.682028
Vmn1r83	0.244139	0.0747943	0.413484	0.395194	0.701962	4.00235	6.27153e-05	0.000457824
Egfr	12.4216	10.5949	14.2483	0.395149	0.184586	2.71322	0.00666324	0.0291497
Nfasc	0.244296	0.0749705	0.413623	0.3951	1.31817	0.996397	0.319057	0.641611
Rassf1	91.1059	78.5749	103.637	0.395005	0.162056	4.42565	9.6153e-06	8.23156e-05
Gm12873	0.226764	0.0599652	0.393562	0.394761	2.04998	1.52246	0.127893	0.33382
Lamb2	19.657	16.8489	22.4652	0.394686	0.225944	2.96752	0.00300214	0.0145679
Olfr718-ps1	0.712005	0.479307	0.944703	0.394628	0.704639	1.91983	0.0548798	0.171935
Gm6633	0.157296	0	0.314591	0.394614	4.00479	0.6791	0.497074	0.824832
Prdm10	12.9877	11.0865	14.8888	0.394613	0.140873	2.38394	0.0171285	0.065524
Gm14175	0.157269	0	0.314538	0.394556	4.03763	0.568769	0.569513	0.875282
Fam103a1	30.008	25.7949	34.2212	0.394488	0.155893	4.69361	2.68431e-06	2.54148e-05
Dusp8	10.3276	8.78901	11.8662	0.394353	0.222418	3.27317	0.00106347	0.00583538
Zfp787	39.5397	34.0336	45.0457	0.394328	0.101609	6.8919	5.50528e-12	1.14186e-10
[truncated: 22,066 more rows]
