# Supplementary material for: Loss of colonic fidelity enables multilineage plasticity and metastasis
Source: Nature. 2025 Jun 4;644(8076):547–56. doi: 10.1038/s41586-025-09125-5 (PMC12350155; doi:10.1038/s41586-025-09125-5)
Supplement: Supplementary file 4 — Supplementary Tables 1–11. [file 41586_2025_9125_MOESM4_ESM.zip › 2023-12-22276B-s4/2023-12-22276B-Table S3. TissueEnrich signatures.xlsx]

## Sheet: Adipose Tissue
DGAT2
ACACB
STBD1
TWIST1
ITGA7
INHBB
NPR1
FZD4
CIDEA
TMEM132C
NAT8L
ARC
PLIN5

## Sheet: Skin
TFAP2C
OLFM2
KLK8
EGLN3
GDPD2
ALDH3B2
TRIM29
TMPRSS13
MEGF6
VANGL2
BNIPL
PLB1
CHP2
LY6D
SDR42E1
KRT14
ESPN
SBSN
ASPRV1
LY6G6E

## Sheet: Esophagus
MXD1
KLK8
ALDH3B2
FGFBP1
TRIM29
FAM83A
SIM2
BNIPL
LY6D
KLK6
SPRR1A
DYNAP
SBSN
LYPD2

## Sheet: Breast
MGP
ATP6V1B1
ALDH3B2
ELF5
CLDN8
XDH
IRX2
SHISA2
SPINK8

## Sheet: Liver
CP
DGAT2
AFM
FGF21
HYAL1
GNMT
HMGCS2
RBP4
FUOM
XDH
ACOX2
DCXR
LRG1
SLC22A1
PROS1
IDO2
OGDHL
ANG

## Sheet: Cluster 4 esophagus
Cluster 4 esophagus
SPRR1A
SPNS2
SERPINB11
PKP1
MXD1
MAL
LY6D
ALDH3B2

## Sheet: Cluster 15 skin
Cluster 15 Skin
TRIM29
TNFRSF19
TFAP2C
SFN
SERPINB5
PRRX2
PLCH2
PKP1
PERP
NECTIN1
NDUFA4L2
MT4
LY6D
LMO1
LGALS7
KRTDAP
KRT79
KRT5
KRT14
GPC1
FGFR3
FAT2
DMKN
DENND2C
DAPL1
COL17A1
BCL11B
ARHGEF4
ANXA8
