# Supplementary material for: Loss of colonic fidelity enables multilineage plasticity and metastasis
Source: Nature. 2025 Jun 4;644(8076):547–56. doi: 10.1038/s41586-025-09125-5 (PMC12350155; doi:10.1038/s41586-025-09125-5)
Supplement: Supplementary file 4 — Supplementary Tables 1–11. [file 41586_2025_9125_MOESM4_ESM.zip › 2023-12-22276B-s4/2023-12-22276B-Table S4. AKP vs AKP ATRX scRNAseq cluster markers.csv]

	p_val	avg_log2FC	pct.1	pct.2	p_val_adj	cluster	gene
Stox2	0	2.0159440683253	0.926	0.299	0	0	Stox2
Gpc6	0	1.79958497570713	0.939	0.314	0	0	Gpc6
Cp	0	1.88978562632321	0.921	0.332	0	0	Cp
Mcc	0	1.81437447402545	0.917	0.329	0	0	Mcc
Adgrl3	0	1.48932591290991	0.992	0.411	0	0	Adgrl3
Trf	0	0.830190906672733	0.925	0.37	0	0	Trf
Stk39	0	1.36502942707524	0.864	0.326	0	0	Stk39
Cd81	0	1.02838237141928	0.952	0.425	0	0	Cd81
Dnajc6	0	2.00352019762709	0.708	0.186	0	0	Dnajc6
Bex1	0	1.34141158854184	0.831	0.318	0	0	Bex1
Gstm1	0	1.18842465520146	0.858	0.356	0	0	Gstm1
Ly6e	0	1.10237433496614	0.999	0.51	0	0	Ly6e
Ifitm3	0	1.29736657935443	0.995	0.519	0	0	Ifitm3
Mgst1	0	1.06367825528006	0.726	0.269	0	0	Mgst1
Lcn2	0	0.839074498477052	0.714	0.269	0	0	Lcn2
Tex15	0	1.44769928095725	0.678	0.235	0	0	Tex15
Gm20275	0	1.04690409524877	0.929	0.496	0	0	Gm20275
Gulp1	0	2.10483251601969	0.563	0.136	0	0	Gulp1
Cbr2	0	0.459652748935284	0.802	0.382	0	0	Cbr2
Cmtm8	0	0.998453974456364	0.725	0.307	0	0	Cmtm8
Fabp5	0	0.270988427210792	0.758	0.344	0	0	Fabp5
Adgrl2	0	1.21886901330273	0.651	0.239	0	0	Adgrl2
Cpeb2	0	1.07767085643382	0.761	0.349	0	0	Cpeb2
Tmem176b	0	0.763726190813207	0.822	0.41	0	0	Tmem176b
Akr1c18	0	1.12568529999774	0.631	0.222	0	0	Akr1c18
Faim2	0	1.10130717810894	0.741	0.334	0	0	Faim2
Fkbp11	0	1.4011727050596	0.606	0.2	0	0	Fkbp11
Twist1	0	0.741458439777033	0.675	0.27	0	0	Twist1
Zfp704	0	1.53548603082678	0.593	0.19	0	0	Zfp704
Tle6	0	1.2133815497238	0.624	0.229	0	0	Tle6
Glis3	0	1.50791289742973	0.566	0.174	0	0	Glis3
Frmd4b	0	1.26728902320337	0.814	0.424	0	0	Frmd4b
Arl6ip1	0	0.812851075283407	0.769	0.385	0	0	Arl6ip1
Igf1r	0	0.99731700340612	0.837	0.458	0	0	Igf1r
Sema3a	0	2.89373642723604	0.449	0.071	0	0	Sema3a
Ifitm1	0	1.12384342784394	0.814	0.436	0	0	Ifitm1
Megf9	0	1.52486917333916	0.58	0.204	0	0	Megf9
Pcdh7	0	2.19366958866167	0.462	0.091	0	0	Pcdh7
Kctd14	0	1.2467086279505	0.624	0.255	0	0	Kctd14
Qk	0	1.01150038865322	0.792	0.429	0	0	Qk
Galk1	0	0.741191270534855	0.874	0.512	0	0	Galk1
Ucp2	0	1.01718948361734	0.929	0.568	0	0	Ucp2
Lpcat2	0	1.50477894871878	0.525	0.164	0	0	Lpcat2
Gm30624	0	1.07923608840428	0.885	0.524	0	0	Gm30624
Kcnq5	0	1.98993842660675	0.489	0.129	0	0	Kcnq5
Nav2	0	1.30348152670903	0.607	0.248	0	0	Nav2
Adcy1	0	2.06312041293771	0.463	0.106	0	0	Adcy1
Fgfrl1	0	0.67816332110162	0.714	0.357	0	0	Fgfrl1
Fggy	0	1.24032947186464	0.56	0.204	0	0	Fggy
Tmem223	0	1.23009817854839	0.566	0.21	0	0	Tmem223
Sprr2a3	0	0.453096821038721	0.972	0.617	0	0	Sprr2a3
Naaladl2	0	1.65780609192061	0.505	0.151	0	0	Naaladl2
Ank3	0	1.07199667250746	0.689	0.336	0	0	Ank3
Lgals3bp	0	1.41766756041581	0.528	0.176	0	0	Lgals3bp
Lypd2	0	1.47856241889258	0.507	0.155	0	0	Lypd2
Pvt1	0	1.18912631249466	0.771	0.42	0	0	Pvt1
Gm49980	0	1.19544965994363	0.665	0.316	0	0	Gm49980
Cxcl1	0	0.989791251962985	0.58	0.231	0	0	Cxcl1
Pdcd4	0	0.869158309422676	0.801	0.455	0	0	Pdcd4
Ppp1r9a	0	1.10350700050332	0.541	0.198	0	0	Ppp1r9a
Rassf9	0	0.941999141330643	0.686	0.343	0	0	Rassf9
9130227L01Rik	0	1.82813724365122	0.476	0.133	0	0	9130227L01Rik
Zfp462	0	1.81114639794423	0.468	0.126	0	0	Zfp462
Aacs	0	1.03815309138655	0.615	0.273	0	0	Aacs
Sema3e	0	1.5983369220531	0.476	0.136	0	0	Sema3e
Gm47283	0	1.14032377455422	0.778	0.44	0	0	Gm47283
Ppargc1a	0	1.72521370434182	0.467	0.13	0	0	Ppargc1a
Pbx1	0	0.795922803866077	0.912	0.576	0	0	Pbx1
Ctdspl	0	0.903515861631587	0.853	0.517	0	0	Ctdspl
Rnase1	0	1.30994001764374	0.512	0.178	0	0	Rnase1
Apobec3	0	0.904959832495256	0.63	0.296	0	0	Apobec3
Stra6	0	1.12490366404224	0.556	0.224	0	0	Stra6
Grid2	0	2.83275513548748	0.416	0.085	0	0	Grid2
Maml2	0	0.993245111966399	0.659	0.329	0	0	Maml2
Eml1	0	1.23434187613165	0.524	0.194	0	0	Eml1
Mtap	0	1.07253703004015	0.899	0.57	0	0	Mtap
Knop1	0	1.08821786487469	0.936	0.608	0	0	Knop1
Gm30262	0	0.90843932922249	0.633	0.305	0	0	Gm30262
Casc4	0	1.81196322667743	0.443	0.116	0	0	Casc4
Gm1673	0	0.804394595250034	0.764	0.437	0	0	Gm1673
Gm4258	0	1.2502623219868	0.474	0.152	0	0	Gm4258
Crip2	0	0.913518536874673	0.823	0.501	0	0	Crip2
Aspscr1	0	0.420616439301611	0.801	0.48	0	0	Aspscr1
Prkch	0	1.52134182474334	0.462	0.142	0	0	Prkch
Tmem176a	0	0.619503457392224	0.635	0.316	0	0	Tmem176a
Setbp1	0	0.628360775509534	0.699	0.382	0	0	Setbp1
Slc25a4	0	0.799608625410124	0.925	0.61	0	0	Slc25a4
Shank2	0	1.38986464533965	0.487	0.174	0	0	Shank2
Slc9a9	0	2.37271276769366	0.399	0.087	0	0	Slc9a9
Mga	0	1.45643126736958	0.466	0.156	0	0	Mga
Rdx	0	0.725875642830051	0.89	0.58	0	0	Rdx
Kcnma1	0	1.24283054575775	0.447	0.137	0	0	Kcnma1
Gne	0	1.02338626279824	0.896	0.591	0	0	Gne
4931406C07Rik	0	0.789358726253176	0.665	0.36	0	0	4931406C07Rik
Mrpl48	0	0.82256937725357	0.632	0.327	0	0	Mrpl48
Ptprd	0	0.975715210821817	0.815	0.51	0	0	Ptprd
Acat1	0	0.772832170898377	0.842	0.537	0	0	Acat1
Sox5	0	1.38822335715826	0.515	0.211	0	0	Sox5
Sel1l	0	1.04414619308047	0.729	0.425	0	0	Sel1l
Nudt19	0	1.16095638156997	0.543	0.24	0	0	Nudt19
Gtf2i	0	0.859967731832335	0.88	0.578	0	0	Gtf2i
Stard13	0	1.05439634747602	0.737	0.435	0	0	Stard13
Bri3bp	0	0.808284518616178	0.748	0.448	0	0	Bri3bp
Raet1e	0	1.10976485444576	0.507	0.208	0	0	Raet1e
Srgap1	0	0.456007733661674	0.574	0.276	0	0	Srgap1
Gas7	0	1.95856383597882	0.39	0.093	0	0	Gas7
Acads	0	0.796250946840864	0.741	0.444	0	0	Acads
Lrrc66	0	0.548836174973921	0.793	0.497	0	0	Lrrc66
Prdx3	0	0.80724786977341	0.805	0.509	0	0	Prdx3
Acaa1a	0	0.748104106959151	0.683	0.388	0	0	Acaa1a
Scmh1	0	0.789221676259532	0.681	0.387	0	0	Scmh1
Ecscr	0	0.533519535646922	0.653	0.362	0	0	Ecscr
Enox2	0	1.36024824312285	0.434	0.143	0	0	Enox2
Ophn1	0	1.37649615962689	0.434	0.143	0	0	Ophn1
Uri1	0	0.827509948856399	0.68	0.39	0	0	Uri1
Hsd17b11	0	1.17442468031471	0.48	0.19	0	0	Hsd17b11
Myc	0	0.953977647519604	0.645	0.356	0	0	Myc
Rbpms	0	0.440634834824735	0.761	0.473	0	0	Rbpms
Ptk7	0	1.07665443141766	0.489	0.201	0	0	Ptk7
Lgr6	0	1.63658974322651	0.395	0.108	0	0	Lgr6
Ccser1	0	0.272813447388875	0.726	0.439	0	0	Ccser1
Idh2	0	0.759517863248712	0.837	0.55	0	0	Idh2
Nsmce4a	0	0.819001441995373	0.685	0.4	0	0	Nsmce4a
Oat	0	0.830551363025375	0.668	0.383	0	0	Oat
Etfb	0	0.748328441789137	0.881	0.597	0	0	Etfb
Sbf2	0	0.634451193036539	0.857	0.573	0	0	Sbf2
Zfand6	0	0.522867541619995	0.791	0.508	0	0	Zfand6
Sema7a	0	1.16028698630562	0.472	0.189	0	0	Sema7a
Fut9	0	0.723007777262393	0.561	0.279	0	0	Fut9
Casp4	0	1.33489703233877	0.434	0.152	0	0	Casp4
Cd24a	0	0.52388703634765	0.659	0.379	0	0	Cd24a
Focad	0	0.580954276519544	0.64	0.361	0	0	Focad
Gm12602	0	1.26737269371716	0.428	0.149	0	0	Gm12602
Ranbp17	0	1.93775174358019	0.367	0.089	0	0	Ranbp17
Ss18l2	0	0.725767252405483	0.671	0.394	0	0	Ss18l2
Ube3c	0	0.74037685982972	0.836	0.559	0	0	Ube3c
Limd2	0	1.36430547989361	0.426	0.15	0	0	Limd2
Trak1	0	0.596412326325906	0.855	0.581	0	0	Trak1
Mrpl23	0	0.609926479532704	0.742	0.468	0	0	Mrpl23
Casp1	0	1.23855020027858	0.443	0.17	0	0	Casp1
Sulf2	0	0.997787815094868	0.473	0.2	0	0	Sulf2
Hoxa10	0	0.710227100453595	0.831	0.558	0	0	Hoxa10
Plekha7	0	0.673140383711136	0.659	0.387	0	0	Plekha7
Pea15a	0	0.837775133632776	0.523	0.252	0	0	Pea15a
Tesc	0	0.813277319675154	0.46	0.189	0	0	Tesc
Aqp5	0	0.980288698315466	0.424	0.154	0	0	Aqp5
Paics	0	0.73546834707535	0.897	0.628	0	0	Paics
3110082I17Rik	0	0.790882895456659	0.615	0.346	0	0	3110082I17Rik
Cep112	0	0.749943896862025	0.573	0.304	0	0	Cep112
Mrps12	0	0.728024938310714	0.675	0.407	0	0	Mrps12
Bcat2	0	0.929506899882963	0.531	0.263	0	0	Bcat2
Znrf3	0	0.52676704969884	0.892	0.624	0	0	Znrf3
Psph	0	0.842488973541236	0.637	0.37	0	0	Psph
Lyzl4	0	1.43862809121412	0.403	0.136	0	0	Lyzl4
Gusb	0	0.761602510251278	0.588	0.321	0	0	Gusb
Ica1	0	0.557549652746762	0.754	0.488	0	0	Ica1
Wtip	0	0.871140302267552	0.535	0.269	0	0	Wtip
Homer2	0	0.793545498069954	0.554	0.289	0	0	Homer2
Smo	0	1.4698356024871	0.379	0.114	0	0	Smo
Prmt1	0	0.679700542828957	0.798	0.533	0	0	Prmt1
Bola2	0	0.661604567223249	0.766	0.501	0	0	Bola2
Chd9	0	0.621720319511149	0.662	0.397	0	0	Chd9
Alad	0	0.728890981826603	0.587	0.322	0	0	Alad
Azi2	0	0.6157779347342	0.75	0.486	0	0	Azi2
Nfic	0	0.738582039083884	0.646	0.382	0	0	Nfic
Bin1	0	0.979961008562028	0.477	0.213	0	0	Bin1
Dennd1a	0	0.560716243541103	0.694	0.43	0	0	Dennd1a
Clns1a	0	0.749715163141727	0.671	0.408	0	0	Clns1a
Dnajc15	0	0.659689224036825	0.644	0.381	0	0	Dnajc15
Bbx	0	0.529880321704397	0.745	0.482	0	0	Bbx
Gm49890	0	0.638596752297287	0.892	0.63	0	0	Gm49890
Atf7ip	0	0.912137907185665	0.517	0.255	0	0	Atf7ip
Tmem135	0	0.804530593506973	0.538	0.276	0	0	Tmem135
Kbtbd11	0	0.804354201307331	0.46	0.198	0	0	Kbtbd11
Gramd3	0	0.662547724422633	0.582	0.32	0	0	Gramd3
Mrpl17	0	0.652772679154099	0.807	0.546	0	0	Mrpl17
Il33	0	0.821051546810506	0.514	0.253	0	0	Il33
Fam216a	0	0.782468046564261	0.611	0.351	0	0	Fam216a
Gnai1	0	0.551543740455213	0.718	0.458	0	0	Gnai1
Kdm2b	0	0.722247630322631	0.585	0.325	0	0	Kdm2b
Klhl5	0	1.57373648730679	0.365	0.106	0	0	Klhl5
Ptpre	0	0.46449308399011	0.742	0.483	0	0	Ptpre
Golga4	0	0.494745398422666	0.865	0.606	0	0	Golga4
Lmbr1	0	0.571681256334439	0.691	0.432	0	0	Lmbr1
Fosb	0	0.518744674487907	0.704	0.445	0	0	Fosb
Cmc1	0	0.585994590865692	0.907	0.649	0	0	Cmc1
Ddx54	0	0.679385739200019	0.689	0.431	0	0	Ddx54
Abhd2	0	0.514830001907179	0.695	0.437	0	0	Abhd2
Scgb2b7	0	1.18605024460667	0.392	0.135	0	0	Scgb2b7
Pisd	0	0.857409545137251	0.519	0.263	0	0	Pisd
Ninj1	0	0.638686428193575	0.602	0.346	0	0	Ninj1
Pds5b	0	0.665917413403083	0.668	0.413	0	0	Pds5b
Ogdh	0	0.564404429704493	0.698	0.443	0	0	Ogdh
Rnf216	0	0.545310535819479	0.75	0.496	0	0	Rnf216
Hoxa11os	0	0.540623630323434	0.778	0.524	0	0	Hoxa11os
Urah	0	0.734263302404381	0.498	0.244	0	0	Urah
Fam185a	0	0.673942044021278	0.587	0.333	0	0	Fam185a
Sort1	0	1.06959016910755	0.41	0.157	0	0	Sort1
Poldip2	0	0.793335172014623	0.574	0.321	0	0	Poldip2
Cenpp	0	0.992655426682337	0.644	0.392	0	0	Cenpp
Uba2	0	0.688036844338913	0.67	0.419	0	0	Uba2
Ngrn	0	0.863128610803763	0.507	0.256	0	0	Ngrn
Nap1l4	0	0.614202600987444	0.742	0.491	0	0	Nap1l4
Qdpr	0	0.637673783689515	0.727	0.477	0	0	Qdpr
Aldh2	0	0.574946992670249	0.824	0.574	0	0	Aldh2
Sdhaf1	0	0.881165519658363	0.506	0.256	0	0	Sdhaf1
Glrx3	0	0.624617091504226	0.867	0.617	0	0	Glrx3
Srm	0	0.741795771432666	0.641	0.393	0	0	Srm
Fam13a	0	0.825360413103207	0.45	0.202	0	0	Fam13a
Ndufa3	0	0.539959274761337	0.881	0.633	0	0	Ndufa3
Uvrag	0	0.750194078260463	0.514	0.266	0	0	Uvrag
Ptpn6	0	0.837829125427083	0.48	0.232	0	0	Ptpn6
Tnrc6a	0	0.577711115593009	0.698	0.45	0	0	Tnrc6a
Rhobtb3	0	1.73087366934944	0.333	0.087	0	0	Rhobtb3
Cbr3	0	1.18230608857917	0.394	0.148	0	0	Cbr3
Coq2	0	0.574026599658415	0.672	0.427	0	0	Coq2
Ipo7	0	0.62156260905985	0.672	0.427	0	0	Ipo7
Car8	0	1.74728407478231	0.334	0.089	0	0	Car8
Rsf1	0	0.535425083778905	0.758	0.513	0	0	Rsf1
Tsen34	0	0.611070168446389	0.692	0.447	0	0	Tsen34
Bcl7a	0	1.00817705571353	0.445	0.201	0	0	Bcl7a
Timm10b	0	0.618212924903916	0.854	0.61	0	0	Timm10b
Uqcrc2	0	0.55804736908992	0.86	0.616	0	0	Uqcrc2
Gm47865	0	1.27589692228237	0.381	0.137	0	0	Gm47865
Rfc2	0	0.746675658513738	0.682	0.439	0	0	Rfc2
Ube3a	0	0.56247797174132	0.819	0.576	0	0	Ube3a
Kif26a	0	1.15653498738296	0.38	0.137	0	0	Kif26a
Pgm2l1	0	0.582334882219676	0.557	0.315	0	0	Pgm2l1
Tufm	0	0.732892372596204	0.54	0.298	0	0	Tufm
Prmt3	0	1.05831484905067	0.439	0.199	0	0	Prmt3
Tnfrsf19	0	0.454894005900846	0.524	0.285	0	0	Tnfrsf19
Dock11	0	0.934852831711496	0.398	0.159	0	0	Dock11
Rab27b	0	0.968986224617061	0.429	0.19	0	0	Rab27b
Mdfic	0	1.31039311242471	0.351	0.114	0	0	Mdfic
Pan3	0	0.549782628217472	0.9	0.664	0	0	Pan3
Wwox	0	0.49500272580245	0.883	0.647	0	0	Wwox
Bccip	0	0.695997890747116	0.56	0.325	0	0	Bccip
Itpr2	0	1.1245967950148	0.377	0.142	0	0	Itpr2
Wdr48	0	0.641663437835181	0.54	0.306	0	0	Wdr48
Adk	0	0.770333701318385	0.948	0.714	0	0	Adk
Cops6	0	0.565477746021557	0.847	0.616	0	0	Cops6
Cenpv	0	0.506979503163724	0.824	0.593	0	0	Cenpv
Rhoq	0	0.550483083485006	0.457	0.227	0	0	Rhoq
Ccdc125	0	0.922493573421527	0.427	0.197	0	0	Ccdc125
Rrm1	0	0.681643966268126	0.633	0.404	0	0	Rrm1
Ets1	0	0.767483693933297	0.486	0.257	0	0	Ets1
Fbl	0	0.534190567477215	0.791	0.563	0	0	Fbl
Tcf4	0	0.612725550746348	0.922	0.694	0	0	Tcf4
Dis3l2	0	0.806321077362522	0.454	0.226	0	0	Dis3l2
Ust	0	2.17823144438455	0.282	0.054	0	0	Ust
Tomm40	0	0.569008341908991	0.798	0.571	0	0	Tomm40
Prrg1	0	1.22061714314037	0.347	0.12	0	0	Prrg1
Mdh1	0	0.542736484061182	0.888	0.662	0	0	Mdh1
Lhpp	0	1.40985202093058	0.335	0.11	0	0	Lhpp
Adam18	0	0.640296434202543	0.475	0.25	0	0	Adam18
Bckdhb	0	1.37725216407736	0.347	0.122	0	0	Bckdhb
Cbx6	0	0.965161789989215	0.393	0.169	0	0	Cbx6
Bckdk	0	0.977384161476623	0.413	0.189	0	0	Bckdk
Lzts2	0	0.640126865747559	0.481	0.257	0	0	Lzts2
Gstm2	0	1.2092190166672	0.346	0.123	0	0	Gstm2
Lcorl	0	0.562460590501258	0.901	0.678	0	0	Lcorl
Prkacb	0	1.29272496756219	0.341	0.119	0	0	Prkacb
Slc5a9	0	1.45912625334773	0.327	0.105	0	0	Slc5a9
Serpinb11	0	0.818899282703761	0.369	0.148	0	0	Serpinb11
Camkk2	0	1.05275874138524	0.388	0.167	0	0	Camkk2
Hsd17b14	0	1.9575227668132	0.292	0.071	0	0	Hsd17b14
1700025G04Rik	0	1.15736547589636	0.333	0.113	0	0	1700025G04Rik
Exosc5	0	0.802614969192435	0.462	0.242	0	0	Exosc5
Pde2a	0	1.29106264970979	0.334	0.114	0	0	Pde2a
Sae1	0	0.57024279422033	0.773	0.553	0	0	Sae1
Hif1a	0	0.588434573605003	0.886	0.666	0	0	Hif1a
Satb2	0	0.837674467230382	0.954	0.735	0	0	Satb2
Tceal9	0	0.515811168330353	0.93	0.713	0	0	Tceal9
Wnt5a	0	1.06769302421565	0.372	0.155	0	0	Wnt5a
Mylk	0	0.826794856930367	0.407	0.19	0	0	Mylk
Cdk14	0	1.39411162717996	0.301	0.085	0	0	Cdk14
Taf10	0	0.505558044025609	0.878	0.662	0	0	Taf10
Purb	0	0.505829539713538	0.849	0.634	0	0	Purb
Tmeff1	0	0.988350147661504	0.378	0.164	0	0	Tmeff1
Dipk1b	0	0.843638339644736	0.413	0.199	0	0	Dipk1b
Uqcrfs1	0	0.541900022356065	0.927	0.715	0	0	Uqcrfs1
Bid	0	1.03562156132471	0.374	0.162	0	0	Bid
Anxa6	0	0.734896460938534	0.425	0.214	0	0	Anxa6
Sephs2	0	0.77190142374476	0.452	0.244	0	0	Sephs2
Rasd2	0	1.42758193098463	0.303	0.095	0	0	Rasd2
Dhx15	0	0.508908145039688	0.857	0.651	0	0	Dhx15
Mrpl12	0	0.576007109477898	0.929	0.724	0	0	Mrpl12
Arhgef2	0	1.0164481865609	0.336	0.131	0	0	Arhgef2
Idh3a	0	0.480029658026603	0.876	0.671	0	0	Idh3a
Cldn8	0	1.57223353985267	0.288	0.083	0	0	Cldn8
Syne4	0	1.35579299656015	0.295	0.093	0	0	Syne4
Faah	0	0.723293495739205	0.398	0.197	0	0	Faah
Mkx	0	1.4178584152791	0.303	0.102	0	0	Mkx
Nktr	0	0.450087343010873	0.954	0.753	0	0	Nktr
Shf	0	0.939318742567748	0.352	0.153	0	0	Shf
Fus	0	0.567494002544803	0.912	0.714	0	0	Fus
Ccl20	0	1.66403649541457	0.277	0.079	0	0	Ccl20
Baz1b	0	0.531625543713404	0.861	0.663	0	0	Baz1b
Ctnnb1	0	0.634458321742194	0.96	0.762	0	0	Ctnnb1
Chchd10	0	0.596843998811788	0.945	0.747	0	0	Chchd10
Tmem132c	0	1.48937784318697	0.281	0.084	0	0	Tmem132c
G6pc3	0	1.20039584118727	0.306	0.109	0	0	G6pc3
Bmyc	0	1.50151705931296	0.274	0.077	0	0	Bmyc
Otop1	0	1.93073669821644	0.252	0.056	0	0	Otop1
Gm33255	0	1.3632171788515	0.291	0.095	0	0	Gm33255
Ost4	0	0.530844942288049	0.943	0.747	0	0	Ost4
Phgdh	0	0.557209516983094	0.937	0.742	0	0	Phgdh
Atox1	0	0.469751381339538	0.922	0.727	0	0	Atox1
Gsta3	0	1.62177905725557	0.268	0.074	0	0	Gsta3
Slit2	0	1.15338095010347	0.308	0.114	0	0	Slit2
C2cd3	0	0.806739262213785	0.372	0.178	0	0	C2cd3
Greb1l	0	0.938909750281798	0.355	0.161	0	0	Greb1l
Sypl	0	0.560298669038988	0.87	0.676	0	0	Sypl
Prelp	0	1.64534495242212	0.257	0.064	0	0	Prelp
Notum	0	0.874935496689395	0.315	0.122	0	0	Notum
Zfp516	0	0.82623917884671	0.348	0.155	0	0	Zfp516
Cited4	0	1.04829163881856	0.339	0.148	0	0	Cited4
Eif3f	0	0.563962100125754	0.976	0.786	0	0	Eif3f
Mfhas1	0	0.80698338643092	0.339	0.15	0	0	Mfhas1
Nrtn	0	1.43595564853291	0.282	0.094	0	0	Nrtn
Aopep	0	0.466807400155461	0.951	0.763	0	0	Aopep
Gpi1	0	0.26357924843896	0.968	0.782	0	0	Gpi1
Agtrap	0	1.08957194827512	0.304	0.119	0	0	Agtrap
Hspb8	0	1.10733122754353	0.294	0.109	0	0	Hspb8
Ifitm2	0	0.431508511391802	0.979	0.794	0	0	Ifitm2
C1qbp	0	0.59176893921281	0.96	0.775	0	0	C1qbp
Bcam	0	1.23355455611679	0.272	0.088	0	0	Bcam
Col4a2	0	0.749220635614964	0.328	0.144	0	0	Col4a2
Col4a1	0	0.753390499720282	0.324	0.14	0	0	Col4a1
Ndufs6	0	0.448798328489627	0.932	0.749	0	0	Ndufs6
Pds5a	0	0.436535953646319	0.909	0.727	0	0	Pds5a
Denr	0	0.450476691949531	0.911	0.729	0	0	Denr
Nars2	0	0.900529513272205	0.327	0.147	0	0	Nars2
Txndc16	0	0.878286564825705	0.319	0.139	0	0	Txndc16
Car2	0	1.01457115988198	1	0.821	0	0	Car2
Map2k6	0	1.00271743289168	0.292	0.115	0	0	Map2k6
Pdgfc	0	1.0458927822525	0.28	0.104	0	0	Pdgfc
Gadd45a	0	0.964254217287237	0.313	0.138	0	0	Gadd45a
Plekhh2	0	1.05566150860458	0.284	0.109	0	0	Plekhh2
Tnfsf13	0	1.06103427475468	0.285	0.111	0	0	Tnfsf13
Cpne2	0	1.37288975057085	0.257	0.084	0	0	Cpne2
Ankrd17	0	0.468985381690173	0.929	0.757	0	0	Ankrd17
Disc1	0	1.36169236854317	0.258	0.086	0	0	Disc1
Decr1	0	1.27064812884497	0.258	0.088	0	0	Decr1
Prodh	0	1.20942277666458	0.262	0.096	0	0	Prodh
Plaat3	0	1.17053803275779	0.253	0.091	0	0	Plaat3
Snrpd2	0	0.403917356394627	0.946	0.785	0	0	Snrpd2
Ndufc2	0	0.526856275852778	0.968	0.809	0	0	Ndufc2
Plekhs1	0	1.04840462325393	0.271	0.113	0	0	Plekhs1
Ndufab1	0	0.512061009694976	0.967	0.82	0	0	Ndufab1
Uqcr10	0	0.546852527040543	0.981	0.841	0	0	Uqcr10
Eno1	0	0.508959397150547	0.99	0.857	0	0	Eno1
Mdh2	0	0.50613872974938	0.971	0.838	0	0	Mdh2
Prom1	0	0.582997962644023	0.978	0.853	0	0	Prom1
Hnrnpab	0	0.388247000704959	0.975	0.85	0	0	Hnrnpab
Eif3c	0	0.358169273202948	0.972	0.852	0	0	Eif3c
Uqcrq	0	0.376615826773137	0.98	0.871	0	0	Uqcrq
Atp5k	0	0.588569022654453	0.991	0.883	0	0	Atp5k
Ubc	0	0.44428129410153	0.988	0.882	0	0	Ubc
Polr1d	0	0.375912456593664	0.983	0.877	0	0	Polr1d
Tle5	0	0.438286599795303	0.99	0.885	0	0	Tle5
Cox6b1	0	0.469259723718291	0.991	0.891	0	0	Cox6b1
Nfib	0	0.622335359063865	0.992	0.894	0	0	Nfib
Tomm7	0	0.390881677615603	0.992	0.904	0	0	Tomm7
Slc25a5	0	0.41699151037545	0.991	0.909	0	0	Slc25a5
mt-Nd3	0	0.56311148000422	0.995	0.919	0	0	mt-Nd3
Phlda1	0	0.419106449025124	0.995	0.921	0	0	Phlda1
Pebp1	0	0.440299995599637	0.997	0.924	0	0	Pebp1
Rpl22l1	0	0.595186983059522	0.992	0.921	0	0	Rpl22l1
Atp5a1	0	0.357533726634727	0.992	0.924	0	0	Atp5a1
Atp5e	0	0.335136015839414	0.994	0.929	0	0	Atp5e
Uqcrh	0	0.307206500978432	0.994	0.929	0	0	Uqcrh
Atp5g2	0	0.341078329502093	0.996	0.932	0	0	Atp5g2
Ywhae	0	0.303838460003578	0.993	0.931	0	0	Ywhae
Ran	0	0.533456025018743	0.997	0.951	0	0	Ran
Atp5j2	0	0.395744318805185	0.998	0.952	0	0	Atp5j2
Ncl	0	0.339200697792202	0.997	0.956	0	0	Ncl
Cox6a1	0	0.290432020547676	0.998	0.959	0	0	Cox6a1
Ldha	0	0.419862782549267	0.999	0.961	0	0	Ldha
Hmgb1	0	0.353881026317846	0.996	0.96	0	0	Hmgb1
Rps17	0	0.268698234032529	0.999	0.977	0	0	Rps17
Chchd2	0	0.253073524006941	0.999	0.984	0	0	Chchd2
Rpl13a	0	0.45106531586012	0.999	0.984	0	0	Rpl13a
Rps5	0	0.360332038917244	1	0.987	0	0	Rps5
Rps3	0	0.285608632361397	1	0.989	0	0	Rps3
Rps13	0	0.396455439554798	1	0.989	0	0	Rps13
Rps19	0	0.398716303892526	1	0.992	0	0	Rps19
Rps15a	0	0.36561670238222	1	0.993	0	0	Rps15a
Ppia	0	0.451367337096247	1	0.993	0	0	Ppia
Rps11	0	0.32484230627783	1	0.994	0	0	Rps11
Rplp2	0	0.310924267675738	1	0.995	0	0	Rplp2
Rps16	0	0.396943875189618	1	0.996	0	0	Rps16
Rpl14	0	0.653333591771376	1	0.996	0	0	Rpl14
Rpl21	0	0.307112897984306	1	0.997	0	0	Rpl21
Rpl28	0	0.351256499877378	1	0.997	0	0	Rpl28
Rpl27a	0	0.294435858776372	1	0.998	0	0	Rpl27a
Rpl6	0	0.487962652485995	1	0.999	0	0	Rpl6
Eef1a1	0	0.298633841177073	1	0.999	0	0	Eef1a1
mt-Co2	0	0.250215247640881	1	0.999	0	0	mt-Co2
mt-Co3	0	0.357632969715645	1	0.999	0	0	mt-Co3
Rpsa	0	0.595414336922368	1	1	0	0	Rpsa
Tnf	2.15616931101394e-306	0.745244043759989	0.306	0.134	4.34317184317539e-302	0	Tnf
Unc119	5.38994069083776e-306	0.749818703466483	0.388	0.189	1.08569575335545e-301	0	Unc119
Pus7	5.25349908889638e-305	0.657868319833272	0.532	0.307	1.0582123214764e-300	0	Pus7
Pcsk6	6.337757857174e-305	0.649428153580167	0.466	0.251	1.27661456517056e-300	0	Pcsk6
Camta1	8.10662441991492e-304	0.519872681733959	0.673	0.425	1.63291735690346e-299	0	Camta1
Picalm	1.31169034623547e-301	0.522481935721208	0.714	0.476	2.6421378644221e-297	0	Picalm
Ppp1cb	3.31222546498937e-301	0.388534138244281	0.927	0.753	6.67181575412808e-297	0	Ppp1cb
Anapc5	5.03028126935834e-301	0.465596128421924	0.862	0.658	1.01324955608685e-296	0	Anapc5
Dnmt3a	7.43318862428724e-301	0.652735938349611	0.446	0.234	1.49726718459018e-296	0	Dnmt3a
Hspa8	6.99582844952385e-300	0.285919095398578	0.998	0.967	1.40916972458759e-295	0	Hspa8
6030443J06Rik	1.02660724252419e-297	0.841430491249684	0.331	0.155	2.06789496861647e-293	0	6030443J06Rik
Eif3b	5.80111371262558e-297	0.482146279378882	0.859	0.655	1.16851833513417e-292	0	Eif3b
Eif1b	2.17631879227438e-296	0.400569373631839	0.833	0.603	4.38375894327828e-292	0	Eif1b
Mapk3	1.106143028522e-294	0.472386446604614	0.68	0.423	2.22810390235187e-290	0	Mapk3
Dtnb	6.40508279633008e-293	0.542429981523869	0.595	0.362	1.29017582766477e-288	0	Dtnb
Snrnp70	7.51307516341655e-293	0.419817536518134	0.908	0.731	1.513358730167e-288	0	Snrnp70
Bub3	7.56379141524015e-293	0.567087588687647	0.707	0.486	1.52357450477182e-288	0	Bub3
Dctpp1	1.04603905442878e-292	0.484921413059741	0.831	0.61	2.10703646733589e-288	0	Dctpp1
Grwd1	2.13989868906245e-292	0.969340075326282	0.316	0.147	4.31039792937849e-288	0	Grwd1
Cebpb	3.43981833849727e-292	0.496743261094832	0.766	0.54	6.92882607923505e-288	0	Cebpb
Eif4g3	5.00267011754676e-292	0.470242483544823	0.778	0.553	1.00768784177744e-287	0	Eif4g3
Cers6	9.10780844302119e-292	0.322296321629596	0.986	0.912	1.83458585467776e-287	0	Cers6
Sox9	1.03253170412793e-291	0.496451496536406	0.804	0.583	2.07982861162488e-287	0	Sox9
Ung	8.27488095636905e-291	1.00014975724731	0.372	0.193	1.66680927104142e-286	0	Ung
Tyms	8.96719908714484e-291	0.577699752531905	0.721	0.504	1.80626291212358e-286	0	Tyms
Aldh3b2	1.20638236826413e-290	0.817494354275271	0.271	0.113	2.43001600439444e-286	0	Aldh3b2
Mrfap1	6.84183431842193e-290	0.364272915641587	0.964	0.829	1.37815068675973e-285	0	Mrfap1
Hnrnpr	1.52278305214683e-288	0.500391248076778	0.789	0.562	3.06734190193936e-284	0	Hnrnpr
Suclg2	1.818342188893e-288	0.456577986900568	0.834	0.622	3.66268667108717e-284	0	Suclg2
Sp5	1.84785586442249e-288	0.95804924860762	0.291	0.13	3.72213606770623e-284	0	Sp5
Ift81	2.43196884131113e-288	0.782980943218704	0.361	0.176	4.89871483705301e-284	0	Ift81
Slpi	3.0779904490287e-288	0.510166254072617	0.276	0.117	6.19999616147851e-284	0	Slpi
Dlat	2.79080724602488e-286	0.563741945227697	0.666	0.43	5.62152303566791e-282	0	Dlat
Srgap2	2.97019008809619e-286	0.44378229873936	0.694	0.452	5.98285389445215e-282	0	Srgap2
Ankib1	3.03039255792909e-286	0.511373373245532	0.655	0.414	6.10411972943656e-282	0	Ankib1
Msx1	2.65648214702249e-285	0.706357077476865	0.317	0.144	5.35095198874739e-281	0	Msx1
Eif3k	1.46090680766681e-284	0.374360065354209	0.946	0.779	2.94270458268325e-280	0	Eif3k
Phtf2	1.58159911102085e-284	0.604390734607234	0.488	0.275	3.18581508932929e-280	0	Phtf2
Sfpq	2.52469854387974e-284	0.457149059966258	0.876	0.681	5.08550027693697e-280	0	Sfpq
Smim20	3.21260064072096e-284	0.543053069330693	0.653	0.417	6.47114147060423e-280	0	Smim20
Ptov1	2.36060342875881e-283	0.699628398610577	0.446	0.24	4.75496348654888e-279	0	Ptov1
Tmem160	4.33567917167909e-283	0.603062436539283	0.517	0.294	8.7333585555132e-279	0	Tmem160
Gtpbp10	1.22809204221434e-282	0.919517243522431	0.281	0.124	2.47374580063234e-278	0	Gtpbp10
Kmt5a	2.55175653379598e-282	0.408045231551508	0.93	0.776	5.14000318602524e-278	0	Kmt5a
Guf1	2.37301827787112e-281	0.753350195321719	0.344	0.166	4.7799707171158e-277	0	Guf1
Vamp5	5.23419792651632e-281	0.837644022134109	0.292	0.13	1.05432448833818e-276	0	Vamp5
Clip1	1.80101889646684e-280	0.537915481534854	0.661	0.429	3.62779236315315e-276	0	Clip1
Cmbl	3.65405454013359e-280	0.916368577167047	0.255	0.106	7.36036206019108e-276	0	Cmbl
Nop16	2.15855106849656e-279	0.603373054635056	0.607	0.381	4.34796941727263e-275	0	Nop16
Gm20732	5.02512880704602e-278	0.689319610150251	0.336	0.16	1.01221169560328e-273	0	Gm20732
Vipr1	5.55130475562805e-278	0.788299602087504	0.308	0.142	1.11819931692616e-273	0	Vipr1
Marcksl1	1.90703296826275e-277	0.582635628774506	0.652	0.423	3.84133650797165e-273	0	Marcksl1
Cuedc1	2.86879629107067e-277	0.736060013837171	0.32	0.15	5.77861636910365e-273	0	Cuedc1
Echdc2	3.29392789162106e-277	0.63437628799328	0.551	0.334	6.63495895209231e-273	0	Echdc2
Mboat2	1.15256743154203e-276	0.406011986656245	0.578	0.334	2.32161657735511e-272	0	Mboat2
Vkorc1l1	1.22596517560565e-276	0.502438872566684	0.658	0.424	2.46946165322247e-272	0	Vkorc1l1
Pold2	3.90947776492263e-276	0.784426054275256	0.4	0.213	7.87486106188366e-272	0	Pold2
Trabd2b	5.41494748263536e-276	0.768873213950988	0.292	0.13	1.09073287142724e-271	0	Trabd2b
Cobl	1.35988136161308e-275	0.42161681590395	0.867	0.674	2.73920902669722e-271	0	Cobl
Nhsl1	2.84247870545049e-275	0.415969429651548	0.859	0.656	5.72560485638892e-271	0	Nhsl1
Cd3eap	1.36927937802917e-274	0.958066681102634	0.318	0.154	2.75813945116416e-270	0	Cd3eap
Bcl7c	4.96298550925867e-274	0.675633540816638	0.499	0.289	9.99694171129974e-270	0	Bcl7c
Vill	8.08749596280928e-274	0.737941621393654	0.283	0.124	1.62906431178867e-269	0	Vill
Slc1a5	1.08103880492787e-273	0.4967397569945	0.585	0.357	2.17753646476621e-269	0	Slc1a5
Sgf29	5.71737271545242e-273	0.849408366986315	0.311	0.146	1.15165038607358e-268	0	Sgf29
Dock1	1.26986102131137e-272	0.358943853736722	0.866	0.655	2.55788105522749e-268	0	Dock1
Mrpl13	3.13646184001748e-271	0.506567626530578	0.766	0.545	6.3177750843472e-267	0	Mrpl13
2900026A02Rik	3.29340038224422e-271	0.517734525391861	0.612	0.378	6.63389638995454e-267	0	2900026A02Rik
Coq7	4.70860557658592e-271	0.604194330512798	0.553	0.335	9.48454421291703e-267	0	Coq7
Acaca	4.71397765571075e-271	0.463903145380772	0.668	0.438	9.49536519189817e-267	0	Acaca
Scd1	1.88349497569944e-270	0.397537135332857	0.715	0.463	3.79392392955137e-266	0	Scd1
Alyref	8.01076259764524e-270	0.47012100757427	0.833	0.633	1.61360791004368e-265	0	Alyref
Mphosph9	1.2144182519931e-269	0.659319562160346	0.433	0.239	2.4462026849897e-265	0	Mphosph9
Blm	1.26316739207883e-269	0.690123919865598	0.433	0.239	2.54439807786439e-265	0	Blm
Zfp664	3.0589867905933e-268	0.509604727202735	0.714	0.488	6.16171709229207e-264	0	Zfp664
Scfd2	4.66436519258903e-268	0.797066075859855	0.321	0.156	9.39543080743209e-264	0	Scfd2
Pnpla2	6.51207951116301e-268	0.682802992563383	0.428	0.231	1.31172817593356e-263	0	Pnpla2
Vmp1	3.42820495728219e-267	0.282227197160273	0.974	0.875	6.90543324545351e-263	0	Vmp1
Cnot6l	6.20462749910281e-267	0.446097910392045	0.805	0.595	1.24979811714428e-262	0	Cnot6l
Sorl1	4.7160802097534e-266	0.555211793184087	0.469	0.26	9.49960036650627e-262	0	Sorl1
Get4	7.40492299437945e-265	0.59202788234383	0.567	0.35	1.49157363875785e-260	0	Get4
Slc7a1	8.41988114252507e-265	0.44936964325014	0.712	0.488	1.69601665853883e-260	0	Slc7a1
Fam172a	1.18379995427309e-264	0.443033174263431	0.684	0.454	2.38452824789228e-260	0	Fam172a
Bri3	2.98712345817034e-263	0.31102097830396	0.974	0.863	6.01696278179252e-259	0	Bri3
Ndufaf4	1.21437517033985e-262	0.571268308986757	0.602	0.38	2.44611590561557e-258	0	Ndufaf4
Dbt	2.2355287550821e-262	0.757349658039609	0.341	0.169	4.50302557136188e-258	0	Dbt
Exoc4	2.39900578332881e-262	0.356367371917538	0.784	0.55	4.83231734935921e-258	0	Exoc4
Tsg101	2.59118358488183e-262	0.551604939503332	0.58	0.358	5.21942109502746e-258	0	Tsg101
Eif4a1	3.0455117003708e-262	0.295446618938128	0.99	0.917	6.1345742180569e-258	0	Eif4a1
Ppp5c	6.07979052153215e-262	0.670104361088643	0.459	0.259	1.22465220475222e-257	0	Ppp5c
Neil3	3.37404295994721e-261	0.757642628888814	0.327	0.162	6.79633473422167e-257	0	Neil3
Nsa2	3.0709085085282e-260	0.335670394001648	0.974	0.832	6.18573100872835e-256	0	Nsa2
Mrpl33	4.62188138374209e-260	0.354910442463496	0.941	0.796	9.30985567127169e-256	0	Mrpl33
Macrod1	5.93668279103215e-260	0.660344829955757	0.357	0.179	1.19582601459761e-255	0	Macrod1
Cdc37	1.08409940094374e-259	0.41448608632649	0.889	0.7	2.18370142332098e-255	0	Cdc37
Maz	1.29270497846826e-259	0.641801256405949	0.443	0.245	2.60389563812862e-255	0	Maz
Snx10	1.40360558355741e-259	0.635524531751523	0.433	0.235	2.8272827269597e-255	0	Snx10
Sdad1	2.02507278765709e-259	0.59402707408625	0.544	0.33	4.07910411617768e-255	0	Sdad1
Pgap2	2.93997642352051e-259	0.527289819068652	0.628	0.402	5.92199450989736e-255	0	Pgap2
Bod1l	1.21140649218792e-257	0.434705926682168	0.815	0.613	2.44013609721414e-253	0	Bod1l
Dek	2.41565762446609e-257	0.444932699586113	0.884	0.73	4.86585915296204e-253	0	Dek
Nme1	2.9621175425891e-257	0.340642177585822	0.971	0.839	5.96659336603722e-253	0	Nme1
Jun	1.55526997602767e-256	0.33742113933883	0.919	0.736	3.13278031271254e-252	0	Jun
Shroom4	6.93043624144191e-256	0.563118017969998	0.458	0.257	1.39599777211364e-251	0	Shroom4
Golim4	2.03822990056444e-255	0.649528880007681	0.377	0.197	4.10560648870695e-251	0	Golim4
AW554918	4.74798405162291e-255	0.438705619606315	0.609	0.385	9.56386427518402e-251	0	AW554918
Srsf9	5.59435836355118e-255	0.374951364510592	0.926	0.764	1.12687160517011e-250	0	Srsf9
Dhcr7	1.12498000450577e-254	0.569103255731752	0.45	0.248	2.26604722307598e-250	0	Dhcr7
Pgls	3.22748194644933e-254	0.365160514849097	0.933	0.769	6.50111688473289e-250	0	Pgls
Pogk	3.23425105845194e-254	0.827637348294436	0.293	0.138	6.51475190703975e-250	0	Pogk
Emsy	1.8659736494611e-253	0.615733900920138	0.422	0.231	3.7586307221095e-249	0	Emsy
Naa25	1.88672626303278e-253	0.551105306289695	0.555	0.339	3.80043271162694e-249	0	Naa25
Ptms	2.75814111656982e-253	0.386255454125488	0.872	0.667	5.55572365110658e-249	0	Ptms
Smad5	2.96334172299094e-253	0.657445922098776	0.395	0.21	5.96905923262065e-249	0	Smad5
Fads1	3.42210375208871e-253	0.518424763739492	0.464	0.258	6.8931435878323e-249	0	Fads1
Sigirr	8.78799074495528e-253	0.657829720504524	0.35	0.175	1.77016497575634e-248	0	Sigirr
Cpne8	9.42979561270201e-253	0.553573649917331	0.561	0.349	1.89944373026657e-248	0	Cpne8
9130230L23Rik	2.42760861881062e-252	0.679389552670355	0.347	0.173	4.88993204087023e-248	0	9130230L23Rik
Arl15	4.67723764139487e-252	0.398352881911722	0.695	0.467	9.42135978106168e-248	0	Arl15
Hacd1	6.32735691442732e-252	0.445403940097083	0.693	0.456	1.27451950327309e-247	0	Hacd1
Coq5	6.67991334428722e-252	0.595983811511407	0.51	0.303	1.34553494493977e-247	0	Coq5
Trim28	5.02487749657989e-251	0.553111307932678	0.6	0.383	1.01216107413609e-246	0	Trim28
Rpp25l	1.26349112435082e-250	0.540711012811687	0.63	0.41	2.54505017177985e-246	0	Rpp25l
Atr	1.78132505521992e-250	0.569333203278285	0.463	0.264	3.58812305872949e-246	0	Atr
Coq3	2.29934601283003e-250	0.649128939349797	0.385	0.202	4.63157267364353e-246	0	Coq3
Akap13	2.4450273525553e-250	0.354518430528002	0.803	0.578	4.92501859625214e-246	0	Akap13
Parva	3.34341470949923e-250	0.54513357872812	0.546	0.331	6.73464024934429e-246	0	Parva
Slc25a39	3.56330273824141e-250	0.374325467883936	0.903	0.721	7.17756070563968e-246	0	Slc25a39
Gcn1	7.40994013157199e-250	0.496907986516816	0.605	0.385	1.49258424070255e-245	0	Gcn1
Gyg	7.97991608951532e-250	0.811035731319639	0.325	0.161	1.60739449791107e-245	0	Gyg
Rabep1	8.98352401578427e-250	0.484470081570589	0.698	0.475	1.80955124249943e-245	0	Rabep1
Acox2	1.18786331782123e-249	0.807812439221493	0.262	0.117	2.39271308108731e-245	0	Acox2
Id2	1.94335855326729e-249	0.538196093998698	0.606	0.391	3.91450713384631e-245	0	Id2
Iqsec1	2.21646564608763e-249	0.48654045939731	0.542	0.323	4.46462675091432e-245	0	Iqsec1
Inpp1	4.24699324166253e-249	0.732158626415991	0.345	0.176	8.55471848668084e-245	0	Inpp1
Timm50	3.25311436282013e-248	0.551230853529147	0.567	0.355	6.55274826102859e-244	0	Timm50
Slc25a11	8.44174218289974e-248	0.552275640953588	0.584	0.367	1.70042012790149e-243	0	Slc25a11
Grsf1	1.90164496145294e-247	0.473072574578795	0.693	0.469	3.83048344585466e-243	0	Grsf1
Fam53a	1.2971350997682e-246	0.566251840071391	0.546	0.334	2.61281923146308e-242	0	Fam53a
Fars2	2.39502703647299e-246	0.426494677217847	0.716	0.488	4.82430295956754e-242	0	Fars2
Nedd4	3.60635391505849e-246	0.308792239772686	0.976	0.879	7.26427869110231e-242	0	Nedd4
Apoo	1.3473745540159e-245	0.594060742570233	0.472	0.272	2.71401656415423e-241	0	Apoo
Ift74	6.04436469363775e-245	0.849374625806348	0.271	0.125	1.21751638023945e-240	0	Ift74
Herc2	2.16012605945375e-244	0.507305930955898	0.483	0.278	4.35114192155768e-240	0	Herc2
Ypel3	2.26180565037506e-244	0.676151609075582	0.296	0.139	4.55595512155049e-240	0	Ypel3
Pus1	4.70920696231646e-244	0.578242212221008	0.55	0.342	9.48575558419405e-240	0	Pus1
Btbd1	6.99782619198503e-244	0.439882669851693	0.686	0.459	1.40957212985154e-239	0	Btbd1
Lyrm9	1.28183226237695e-243	0.677094422021284	0.416	0.232	2.58199472610588e-239	0	Lyrm9
Acaa2	1.69391203932212e-243	0.538592291300475	0.556	0.342	3.41204702080654e-239	0	Acaa2
2410002F23Rik	1.73080300415562e-243	0.838287558667181	0.272	0.126	3.48635649127066e-239	0	2410002F23Rik
Ube2k	2.19823367740229e-243	0.311454061403803	0.959	0.855	4.42790209639144e-239	0	Ube2k
Mosmo	2.4309147316822e-243	0.657000249024488	0.386	0.206	4.89659154402746e-239	0	Mosmo
Smim14	4.52100456017034e-243	0.253453713588432	0.895	0.665	9.10665948555112e-239	0	Smim14
Prpf31	5.81032444636252e-243	0.68082630071571	0.404	0.222	1.1703736532308e-238	0	Prpf31
Sorcs2	6.02193752749897e-243	0.397020421138549	0.661	0.427	1.21299887616412e-238	0	Sorcs2
Zcchc7	1.53695127535206e-242	0.351053802633953	0.869	0.673	3.09588095394166e-238	0	Zcchc7
Mdn1	1.46705106384369e-241	0.613937109512451	0.421	0.235	2.95508095790035e-237	0	Mdn1
Slc38a1	2.08044444508758e-241	0.426098506511908	0.592	0.372	4.19063924573991e-237	0	Slc38a1
Noc4l	3.40550331988412e-241	0.730417291489819	0.397	0.219	6.85970533724258e-237	0	Noc4l
Mcmbp	4.62680237762565e-241	0.543097755878667	0.54	0.332	9.31976802925135e-237	0	Mcmbp
Ppp4c	1.39852936482116e-240	0.585595216131045	0.494	0.294	2.81705769955927e-236	0	Ppp4c
Polr2l	3.22608366155128e-240	0.758654909118411	0.333	0.169	6.49830031946274e-236	0	Polr2l
Ctps	2.35395250807602e-238	0.586371900234145	0.477	0.28	4.74156653701754e-234	0	Ctps
Arhgdig	3.39357563862169e-238	0.592308204172485	0.514	0.312	6.83567940887567e-234	0	Arhgdig
Abcf2	3.38056740731253e-237	0.544817548658744	0.595	0.384	6.80947692854963e-233	0	Abcf2
Mrpl36	3.82172845638252e-237	0.495075958960158	0.662	0.441	7.69810762969131e-233	0	Mrpl36
Tpcn1	1.76347949973465e-236	0.567365753680912	0.379	0.2	3.55217675631551e-232	0	Tpcn1
Nipsnap2	7.49428074019098e-236	0.482361853283089	0.546	0.33	1.50957296949667e-231	0	Nipsnap2
Selenom	1.36969237424235e-235	0.498392034182827	0.324	0.159	2.75897134943636e-231	0	Selenom
Mcrip2	2.2302661451778e-235	0.671253420098075	0.408	0.226	4.49242509623165e-231	0	Mcrip2
9430038I01Rik	2.78876267240323e-235	0.690538809843306	0.353	0.184	5.61740465102182e-231	0	9430038I01Rik
Ppat	4.8633381668965e-235	0.479750461180161	0.685	0.464	9.79622206957962e-231	0	Ppat
Tmem147	5.0226113570842e-235	0.393026769358659	0.817	0.611	1.01170460565747e-230	0	Tmem147
Thada	6.01208693812717e-235	0.400968535200852	0.572	0.356	1.21101467194696e-230	0	Thada
Tsnax	9.27353842327159e-235	0.458014983514719	0.658	0.435	1.8679688445996e-230	0	Tsnax
Fam129a	1.63491314804408e-234	0.310650396909144	0.396	0.203	3.2932055541052e-230	0	Fam129a
Zfp771	2.92694552040167e-234	0.628416533291243	0.414	0.231	5.89574636174508e-230	0	Zfp771
Mtf2	1.19147977909825e-233	0.445035680777791	0.679	0.461	2.39999771903761e-229	0	Mtf2
Dnajc30	3.00299474238096e-233	0.67594696386693	0.384	0.208	6.04893230957796e-229	0	Dnajc30
Ube2m	5.22440113671154e-233	0.387603952147701	0.882	0.7	1.05235112096781e-228	0	Ube2m
Rbp2	2.26817013526851e-232	0.362362633640923	0.295	0.139	4.56877510347136e-228	0	Rbp2
Gsk3a	2.78866567772944e-232	0.605048157133605	0.448	0.257	5.61720927465041e-228	0	Gsk3a
Tspan3	5.9982519319636e-232	0.443405201458199	0.647	0.425	1.20822788665543e-227	0	Tspan3
Fam193a	6.46542358053272e-232	0.413474566149344	0.697	0.479	1.30233027182671e-227	0	Fam193a
Psme1	3.44594657355308e-231	0.423421060402148	0.726	0.496	6.94117018310798e-227	0	Psme1
Nans	1.15237641060802e-230	0.418407524860981	0.803	0.597	2.32123180388773e-226	0	Nans
4632427E13Rik	1.40094957492008e-230	0.577058281398805	0.364	0.191	2.82193272876152e-226	0	4632427E13Rik
G3bp1	7.37311089334795e-230	0.37664975317899	0.908	0.738	1.48516572724708e-225	0	G3bp1
Cct6a	1.57069650558919e-229	0.330706060337515	0.966	0.835	3.1638539712083e-225	0	Cct6a
Gmnn	1.77819086176428e-229	0.465425835656291	0.795	0.605	3.58180985285178e-225	0	Gmnn
Mad1l1	2.88552316363059e-229	0.432997831085242	0.573	0.359	5.8123093085011e-225	0	Mad1l1
Patz1	6.19389817840944e-229	0.801332313997025	0.263	0.123	1.24763691007701e-224	0	Patz1
Evl	2.22568624732188e-228	0.414018792304634	0.439	0.245	4.48319980798046e-224	0	Evl
Adgra3	2.78762442530075e-228	0.532700317731098	0.414	0.229	5.61511187988331e-224	0	Adgra3
Txn2	8.29617650723258e-228	0.43568900721227	0.802	0.595	1.67109883385186e-223	0	Txn2
Nsd2	9.58912339091282e-228	0.400161587917217	0.826	0.625	1.93153712463157e-223	0	Nsd2
Fam120c	2.754154860346e-227	0.879663507461426	0.26	0.122	5.54769413519495e-223	0	Fam120c
Etv6	3.93836900691273e-227	0.334853180080142	0.857	0.651	7.93305669062431e-223	0	Etv6
Lrba	4.44687807823238e-227	0.370098825991367	0.86	0.677	8.95734651298347e-223	0	Lrba
Ehbp1	1.00464354441638e-226	0.44507376637114	0.525	0.32	2.02365349151791e-222	0	Ehbp1
Cul1	7.1325876855189e-226	0.330025573431795	0.941	0.804	1.43671713749407e-221	0	Cul1
Sfxn1	1.33895118404079e-225	0.434638009086976	0.752	0.542	2.69704937001337e-221	0	Sfxn1
Ints4	1.34046606946739e-225	0.642606595808733	0.328	0.168	2.70010080372815e-221	0	Ints4
Aldh5a1	1.03006338516034e-224	0.647091464144331	0.358	0.19	2.07485667672847e-220	0	Aldh5a1
Dynlt1f	7.47975586160166e-224	0.501499290126932	0.556	0.346	1.50664722320242e-219	0	Dynlt1f
Arrdc4	5.2908032536171e-223	0.815862469600209	0.251	0.115	1.06572649937609e-218	0	Arrdc4
Med29	6.21306859610955e-223	0.568424844321962	0.5	0.304	1.25149840731435e-218	0	Med29
0610010F05Rik	8.91257110236258e-223	0.669271420191303	0.385	0.214	1.79525919714889e-218	0	0610010F05Rik
Ppm1g	3.28574576879827e-222	0.417040151710016	0.831	0.632	6.61847770209036e-218	0	Ppm1g
Sdha	5.35400057181173e-222	0.403175972663123	0.763	0.545	1.07845633518004e-217	0	Sdha
Dnmt1	1.75529863377633e-221	0.503576877169727	0.705	0.501	3.53569803801567e-217	0	Dnmt1
Tubgcp5	2.04928109756974e-221	0.697951775187811	0.312	0.159	4.12786691483474e-217	0	Tubgcp5
Acss1	5.58183149936882e-221	0.495486993364497	0.406	0.225	1.12434831891786e-216	0	Acss1
Gtf3a	9.14642177995881e-221	0.475111483634108	0.663	0.446	1.8423637391371e-216	0	Gtf3a
Ppfia1	1.00650421324505e-220	0.510401604500255	0.552	0.351	2.0274014367395e-216	0	Ppfia1
Trim35	1.34474155491589e-220	0.631372843886815	0.342	0.18	2.70871291406708e-216	0	Trim35
Pus10	1.73991713357681e-220	0.577127970277233	0.401	0.225	3.50471508216377e-216	0	Pus10
Tecpr1	1.79469128820867e-220	0.494929391865709	0.468	0.273	3.61504666183873e-216	0	Tecpr1
Sept6	1.05230324935559e-219	0.719863800991339	0.306	0.155	2.11965443517696e-215	0	Sept6
Ewsr1	1.69901817801972e-219	0.404379726358461	0.754	0.543	3.42233231598511e-215	0	Ewsr1
Numa1	2.31425387840989e-219	0.448503273675073	0.55	0.344	4.66160158728105e-215	0	Numa1
Xbp1	2.67815300968084e-219	0.387746366924536	0.596	0.368	5.39460360740011e-215	0	Xbp1
Crot	2.74446446070475e-219	0.554687650712248	0.408	0.228	5.52817476319758e-215	0	Crot
Echs1	3.12739189378419e-219	0.424855735006494	0.687	0.47	6.29950549164949e-215	0	Echs1
Wdr73	3.14429458182129e-219	0.789313022546971	0.258	0.121	6.33355257616263e-215	0	Wdr73
1700021F05Rik	4.98452194737304e-219	0.583897286485801	0.483	0.292	1.00403225585935e-214	0	1700021F05Rik
Psmd13	1.03209078581093e-218	0.446689257691732	0.717	0.505	2.07894046985895e-214	0	Psmd13
Ttc23	1.03952387596694e-218	0.761433481350027	0.258	0.121	2.09391294336021e-214	0	Ttc23
Gtpbp4	1.76783864807368e-218	0.431012603273453	0.749	0.532	3.56095738881481e-214	0	Gtpbp4
Rras2	1.19022263195728e-217	0.443746985401507	0.614	0.4	2.39746544755155e-213	0	Rras2
Tcf7	1.41744089468767e-217	0.745991528013809	0.279	0.136	2.85515119416938e-213	0	Tcf7
Jmy	1.66511771805063e-217	0.387815581102247	0.572	0.355	3.35404661946938e-213	0	Jmy
D5Ertd579e	1.85835428650284e-217	0.447702794452794	0.551	0.342	3.74328303930268e-213	0	D5Ertd579e
Atp5mpl	2.64003929410266e-217	0.255703059678915	0.99	0.912	5.31783115011099e-213	0	Atp5mpl
Egln2	6.44046434382235e-217	0.576289974110435	0.46	0.271	1.29730273277614e-212	0	Egln2
Mia	7.23612069031047e-217	0.702635633639912	0.283	0.138	1.45757179064924e-212	0	Mia
Pdap1	7.62262428528401e-217	0.30027126387318	0.983	0.896	1.53542520978476e-212	0	Pdap1
Slf1	9.91076914603455e-217	0.475704759684585	0.547	0.346	1.99632622908574e-212	0	Slf1
Chpt1	1.06565182093176e-216	0.44895216142599	0.566	0.359	2.14654246290285e-212	0	Chpt1
Nfia	1.21293695500645e-216	0.255864106481723	0.88	0.685	2.44321890846949e-212	0	Nfia
Ass1	1.40295994614393e-216	0.25293387442872	0.439	0.239	2.82598221951772e-212	0	Ass1
Ap3s2	1.41913427182371e-216	0.630214603988963	0.341	0.18	2.85856216373449e-212	0	Ap3s2
Tial1	8.99779297676565e-216	0.481207110354513	0.565	0.356	1.81242543930991e-211	0	Tial1
Sdhd	1.60474668399398e-215	0.414074800098278	0.771	0.56	3.23244124556907e-211	0	Sdhd
Usp46	2.11378504965983e-215	0.393846774909948	0.779	0.573	4.25779722552979e-211	0	Usp46
Mettl27	3.79965869972847e-215	0.599397006364201	0.347	0.183	7.65365251886307e-211	0	Mettl27
Cab39l	8.50252334490497e-215	0.39353160458601	0.753	0.541	1.71266327736421e-210	0	Cab39l
Arsb	5.10970337381158e-214	0.518841945755301	0.379	0.207	1.02924755058687e-209	0	Arsb
Rai1	1.13624175733111e-213	0.440279701683934	0.484	0.287	2.28873177179206e-209	0	Rai1
Lurap1l	3.26656077135139e-213	0.529195082504472	0.57	0.375	6.57983336173311e-209	0	Lurap1l
Alg8	3.41008365280743e-213	0.66818010990763	0.292	0.146	6.86893150185001e-209	0	Alg8
Gsta4	3.81910634698734e-213	0.426587350499659	0.584	0.375	7.6928259147366e-209	0	Gsta4
Stim1	4.18926838890389e-213	0.481657316154486	0.412	0.232	8.43844331576911e-209	0	Stim1
Hmgn2	4.45676656081987e-213	0.462992866866497	0.663	0.455	8.97726488345947e-209	0	Hmgn2
Cdk4	2.58665656202701e-212	0.384732345565526	0.884	0.691	5.21030231289102e-208	0	Cdk4
Naa30	4.65278902525223e-212	0.643466649334858	0.349	0.188	9.37211293356557e-208	0	Naa30
Eri3	5.87947334857077e-212	0.482237729341894	0.49	0.297	1.18430231660261e-207	0	Eri3
Brca2	1.40325046066941e-211	0.558878967368111	0.428	0.251	2.8265674029264e-207	0	Brca2
Zfp827	2.46614086395687e-211	0.514009617392655	0.34	0.178	4.96754754226833e-207	0	Zfp827
Sppl3	5.99451930553948e-211	0.318370265486464	0.76	0.544	1.20747602371482e-206	0	Sppl3
Ankrd49	7.12491074029214e-210	0.672517793836114	0.347	0.189	1.43517077041705e-205	0	Ankrd49
Mid1	6.39883850532717e-209	0.457854898432004	0.409	0.235	1.28891804012805e-204	0	Mid1
Eef2kmt	1.37790773823871e-208	0.535213895751604	0.463	0.276	2.77551955713423e-204	0	Eef2kmt
Nudt9	1.57432434376295e-208	0.479316963783631	0.537	0.336	3.1711615256417e-204	0	Nudt9
Snrpa	2.3855938853283e-208	0.447088835033845	0.644	0.433	4.80530176321679e-204	0	Snrpa
H2afv	2.43053532011212e-208	0.343484884046696	0.831	0.632	4.89582729530184e-204	0	H2afv
Pigr	3.56007471187395e-208	0.363172368781665	0.547	0.344	7.17105849212769e-204	0	Pigr
4930415O20Rik	7.95472232614509e-208	0.514333406239738	0.282	0.137	1.6023197181554e-203	0	4930415O20Rik
Cnpy2	1.66107759475527e-207	0.384212344804649	0.674	0.454	3.34590859911554e-203	0	Cnpy2
Mrps24	1.85164728037817e-207	0.383317123872763	0.818	0.615	3.72977311686574e-203	0	Mrps24
Lamtor4	2.00786537300999e-207	0.389620981200175	0.8	0.598	4.04444322085402e-203	0	Lamtor4
Tsc22d4	2.43502736125126e-207	0.329642149402576	0.816	0.609	4.90487561376841e-203	0	Tsc22d4
Hras	3.59142052504747e-207	0.442094323486178	0.701	0.492	7.23419836360312e-203	0	Hras
Cdkal1	5.08930603351974e-207	0.278975232587963	0.694	0.473	1.02513891433188e-202	0	Cdkal1
Srp72	6.94171531157585e-207	0.341798737072959	0.864	0.675	1.39826971521072e-202	0	Srp72
Ddx56	8.01755787298173e-207	0.756214952338792	0.305	0.159	1.61497668235471e-202	0	Ddx56
Ror2	9.28151771492868e-207	0.333355216860258	0.674	0.456	1.86957611331808e-202	0	Ror2
Nf2	1.11507718241905e-206	0.569882412547116	0.37	0.204	2.2460999685467e-202	0	Nf2
Cox5b	1.22730649513085e-206	0.276931692710776	0.979	0.868	2.47216347314208e-202	0	Cox5b
Sdhb	1.84387308186098e-206	0.387992638486646	0.811	0.61	3.71411354879257e-202	0	Sdhb
Gchfr	2.79766871051429e-206	0.413035468828862	0.574	0.365	5.63534408358894e-202	0	Gchfr
Nudt1	2.93512240212764e-206	0.582382739077409	0.464	0.282	5.9122170546057e-202	0	Nudt1
Hsd17b4	3.72545406148261e-206	0.511718152505434	0.487	0.296	7.50418211604442e-202	0	Hsd17b4
Eef1e1	5.7894179860025e-206	0.505194318054066	0.58	0.381	1.16616246492048e-201	0	Eef1e1
Zmym4	1.42423171604565e-205	0.390206287727668	0.647	0.434	2.86882994563075e-201	0	Zmym4
Ilf3	1.52654758655726e-205	0.500120796082552	0.515	0.324	3.07492480360229e-201	0	Ilf3
Rbm26	4.11814765466013e-205	0.347815517421985	0.821	0.623	8.29518482078191e-201	0	Rbm26
Ercc6l2	6.66137915970449e-205	0.506252680940178	0.436	0.256	1.34180160413927e-200	0	Ercc6l2
Ddx5	1.16984387599968e-204	0.281702996525218	0.982	0.895	2.35641651942616e-200	0	Ddx5
Fasn	1.76849676668734e-204	0.455249560694818	0.62	0.413	3.56228303713831e-200	0	Fasn
Sema3c	1.84738427302385e-204	0.386348342285604	0.81	0.632	3.72118614115193e-200	0	Sema3c
Mipep	2.30802706866834e-204	0.68143558652907	0.302	0.156	4.64905892441863e-200	0	Mipep
Pes1	2.91563433821811e-204	0.531005095440092	0.467	0.281	5.87296224747273e-200	0	Pes1
Scarb2	1.1009076853408e-203	0.580154572646999	0.312	0.161	2.21755835058197e-199	0	Scarb2
Rfc5	1.1438929867679e-203	0.583264061907403	0.502	0.319	2.30414364324657e-199	0	Rfc5
Hirip3	2.55648351603976e-203	0.602355611201229	0.471	0.292	5.1495247463589e-199	0	Hirip3
Atxn2	2.63879134250796e-203	0.354991256893963	0.805	0.613	5.31531740121379e-199	0	Atxn2
Shmt1	3.27339507149234e-203	0.568020641555223	0.415	0.242	6.59359969250701e-199	0	Shmt1
Endod1	4.81771859432143e-203	0.637373911112978	0.33	0.177	9.70433056454165e-199	0	Endod1
Chmp6	5.18948836593628e-203	0.477402153558953	0.572	0.372	1.04531864155054e-198	0	Chmp6
Ndufc1	7.85537450929517e-203	0.298767463238637	0.962	0.832	1.58230808740733e-198	0	Ndufc1
Stau2	9.29447176341689e-203	0.415351368742165	0.508	0.31	1.87218544730506e-198	0	Stau2
Rfc1	1.36073646147393e-202	0.371799646574154	0.876	0.705	2.74093145434694e-198	0	Rfc1
N4bp2l2	1.4309496068757e-202	0.352034397887043	0.804	0.608	2.88236179312972e-198	0	N4bp2l2
Ccdc90b	2.30108519629093e-202	0.618486083771087	0.315	0.163	4.63507591088883e-198	0	Ccdc90b
Fip1l1	3.24766419652317e-202	0.360298892768581	0.858	0.669	6.54176999105663e-198	0	Fip1l1
Rnf145	3.48124745288735e-202	0.439861574017346	0.431	0.249	7.01227674435099e-198	0	Rnf145
Nab1	4.6686424707443e-202	0.476487885861214	0.47	0.281	9.40404652882025e-198	0	Nab1
Rufy3	2.81700258797544e-201	0.467834874444357	0.454	0.271	5.67428831295893e-197	0	Rufy3
Cd99l2	1.34343678324403e-200	0.566410101608768	0.334	0.177	2.70608471248845e-196	0	Cd99l2
Cbx4	2.3426365639884e-200	0.426754096795685	0.357	0.19	4.71877283084184e-196	0	Cbx4
Srek1	2.37840986365721e-200	0.347770458159276	0.767	0.564	4.79083098836472e-196	0	Srek1
Prpf4	2.766820637976e-200	0.564031630586001	0.476	0.294	5.57320681107506e-196	0	Prpf4
Mcee	4.65784166249083e-200	0.512767158930655	0.465	0.28	9.38229046075529e-196	0	Mcee
Depdc5	5.42875762961335e-200	0.413878302943169	0.495	0.303	1.09351464933302e-195	0	Depdc5
Pimreg	7.13011020588884e-200	0.756756608311684	0.316	0.17	1.43621809877219e-195	0	Pimreg
Ptdss2	7.82645593285998e-200	0.645906529632151	0.296	0.152	1.57648301855598e-195	0	Ptdss2
Nudcd3	1.29792097522348e-199	0.415133262636898	0.619	0.413	2.61440222039265e-195	0	Nudcd3
Ipo11	1.71290124240372e-199	0.484677692331352	0.43	0.254	3.45029697257381e-195	0	Ipo11
Smarcc1	2.52557934986763e-199	0.361246253006559	0.863	0.677	5.08727448443836e-195	0	Smarcc1
Maged1	5.40791925837192e-199	0.478350614460378	0.491	0.301	1.08931717621385e-194	0	Maged1
Ppdpf	8.69613135783018e-199	0.348853416956908	0.85	0.647	1.75166173940773e-194	0	Ppdpf
Aco2	1.49054174888556e-198	0.357541690560871	0.81	0.607	3.00239824478018e-194	0	Aco2
Atf7	1.53886495784325e-198	0.341730426041642	0.724	0.508	3.09973568458366e-194	0	Atf7
Vps13b	1.54662200355806e-198	0.286021171773114	0.778	0.566	3.11536070176701e-194	0	Vps13b
Eif4enif1	5.88607530150752e-198	0.489468480542218	0.419	0.244	1.18563214798266e-193	0	Eif4enif1
Mycbp	1.08980257235994e-197	0.463243167373661	0.555	0.358	2.19518932150463e-193	0	Mycbp
Pmpcb	1.34043805816459e-197	0.413230224624447	0.691	0.482	2.70004438056093e-193	0	Pmpcb
Hadhb	1.75123896560785e-197	0.42217378921976	0.616	0.409	3.52752064842389e-193	0	Hadhb
Vkorc1	3.82061410485278e-197	0.72660023418229	0.258	0.126	7.69586299140496e-193	0	Vkorc1
Eif2b1	3.44775506660628e-196	0.434824052450501	0.675	0.47	6.94481303066504e-192	0	Eif2b1
Chmp2a	4.75684388887813e-196	0.280676251857632	0.873	0.67	9.58171064536721e-192	0	Chmp2a
0610040J01Rik	1.45035127294051e-195	0.314697517672065	0.81	0.613	2.92144256908408e-191	0	0610040J01Rik
Psmg3	1.57572348268312e-195	0.517117390538963	0.501	0.315	3.1739798111686e-191	0	Psmg3
Rnf187	2.21500220386517e-195	0.42299553149911	0.665	0.46	4.46167893924562e-191	0	Rnf187
1700037H04Rik	3.62893547175964e-195	0.593765443430657	0.404	0.235	7.30976472076544e-191	0	1700037H04Rik
Tubb5	1.00159254105183e-194	0.285833492520557	0.975	0.899	2.0175078554407e-190	0	Tubb5
Mrps17	2.05636275321474e-194	0.411994241037446	0.756	0.566	4.14213149380046e-190	0	Mrps17
4732471J01Rik	2.39088512663936e-194	0.376194093953149	0.499	0.305	4.81595991058966e-190	0	4732471J01Rik
Mphosph10	2.88739643510263e-194	0.481918574935902	0.562	0.37	5.81608263922724e-190	0	Mphosph10
Dnajc10	2.55681359402525e-193	0.379447493293975	0.679	0.476	5.15018962244507e-189	0	Dnajc10
Prkd3	7.66415800527455e-193	0.694623844239751	0.257	0.127	1.54379134700245e-188	0	Prkd3
Ptcd2	3.12318102264646e-192	0.5438839449873	0.457	0.279	6.29102353391677e-188	0	Ptcd2
Ubap2	4.42607745306894e-192	0.356207509653921	0.771	0.569	8.91544781371676e-188	0	Ubap2
Rheb	1.11015590218463e-191	0.323289541708895	0.897	0.735	2.2361870337705e-187	0	Rheb
Slc25a12	1.13766184739723e-191	0.506767322078443	0.353	0.195	2.29159225921224e-187	0	Slc25a12
Atad3a	1.39260901872812e-191	0.457885567370696	0.565	0.366	2.80513234642405e-187	0	Atad3a
Agap1	4.16695259203186e-191	0.253707217594253	0.861	0.663	8.39349260612978e-187	0	Agap1
Simc1	4.76630809262712e-191	0.511729120126513	0.376	0.215	9.60077439097882e-187	0	Simc1
Aimp2	5.37479137370223e-191	0.524538250490705	0.466	0.286	1.08264422640484e-186	0	Aimp2
Abcb8	5.90855822683889e-191	0.482097384471594	0.4	0.229	1.19016088363216e-186	0	Abcb8
Cenpc1	8.86265875343025e-191	0.442180311022505	0.53	0.341	1.78520535270345e-186	0	Cenpc1
Pla2g4a	1.21060520099589e-190	0.356348648676882	0.685	0.475	2.43852205636603e-186	0	Pla2g4a
Zfp644	2.28889837920492e-190	0.359140602122066	0.731	0.53	4.61052800523246e-186	0	Zfp644
Rbbp7	2.41043091614159e-190	0.360506242274186	0.865	0.681	4.855330994384e-186	0	Rbbp7
Rab15	2.61750267170142e-190	0.429944817459253	0.372	0.205	5.27243563160818e-186	0	Rab15
Slc37a3	2.83959491126689e-190	0.469077145588142	0.366	0.204	5.7197960297649e-186	0	Slc37a3
Lancl1	3.32754640492386e-190	0.514531027447434	0.381	0.216	6.70267672343814e-186	0	Lancl1
Rbm47	4.74846601529429e-190	0.296160247326365	0.887	0.726	9.56483509460729e-186	0	Rbm47
Dph6	1.73558586090224e-189	0.41882861949633	0.587	0.389	3.49599059961537e-185	0	Dph6
Sbno1	2.59393824840828e-189	0.322866975590447	0.869	0.706	5.22496981376879e-185	0	Sbno1
Nup98	3.36807515601667e-189	0.408686334180844	0.529	0.335	6.78431378676438e-185	0	Nup98
Ldlrad4	2.76920691684997e-187	0.391398853898749	0.46	0.279	5.5780134926109e-183	0	Ldlrad4
Mccc2	1.51186669305475e-186	0.534742801041247	0.323	0.174	3.04535307982018e-182	0	Mccc2
Ech1	2.21447836995596e-186	0.411649887732914	0.594	0.392	4.4606237806023e-182	0	Ech1
Orc5	2.53473717491159e-186	0.544004396659846	0.349	0.194	5.10572109142441e-182	0	Orc5
Tmem243	1.21639363166706e-185	0.381742573921971	0.477	0.29	2.45018169226696e-181	0	Tmem243
Tomm22	1.59302685311229e-185	0.322467966185939	0.934	0.802	3.20883399022409e-181	0	Tomm22
Cdc42bpa	1.99919012258997e-185	0.268769185830073	0.713	0.5	4.02696866393298e-181	0	Cdc42bpa
Ubfd1	2.03687189682571e-185	0.577008034447474	0.373	0.215	4.10287106177603e-181	0	Ubfd1
Pole	2.39010041468487e-185	0.582685365030368	0.44	0.274	4.81437926529974e-181	0	Pole
Brip1	5.07717590265129e-185	0.577873845296883	0.377	0.221	1.02269554207105e-180	0	Brip1
Sipa1l3	5.8498859312296e-185	0.355929018437313	0.584	0.383	1.17834252312758e-180	0	Sipa1l3
Ethe1	9.33748975280808e-185	0.491251027137298	0.477	0.297	1.88085056090813e-180	0	Ethe1
H2-Ke6	1.29164943140855e-184	0.591613387515433	0.378	0.22	2.60176944968623e-180	0	H2-Ke6
Gemin7	1.46582383528378e-184	0.503456994129992	0.465	0.286	2.95260895141213e-180	0	Gemin7
E030030I06Rik	1.58407411608161e-184	0.62016552436181	0.285	0.148	3.19080049202319e-180	0	E030030I06Rik
Abhd17c	2.03977057794016e-184	0.46574623172299	0.413	0.242	4.10870987514487e-180	0	Abhd17c
Tyw1	2.16391989591582e-184	0.512213350535899	0.366	0.209	4.35878384634323e-180	0	Tyw1
Nop14	2.36168432187195e-184	0.398026907669408	0.698	0.492	4.75714072954667e-180	0	Nop14
Letm1	3.52523646375742e-184	0.403401231184446	0.541	0.35	7.10088380894657e-180	0	Letm1
Polr3h	4.26445618546638e-184	0.537156613270147	0.385	0.224	8.58989409438494e-180	0	Polr3h
Hoxa9	6.105469995897e-184	0.318237238868312	0.754	0.553	1.22982482127353e-179	0	Hoxa9
Got1	6.95140648282016e-184	0.489049733188549	0.509	0.325	1.40022180783446e-179	0	Got1
Chchd4	7.19408821719096e-184	0.468922044330167	0.56	0.37	1.44910518958878e-179	0	Chchd4
Pomp	1.01627555516394e-183	0.267901685399246	0.975	0.873	2.04708385076672e-179	0	Pomp
Slc30a9	1.09641687331271e-183	0.343342162916018	0.619	0.408	2.20851250791379e-179	0	Slc30a9
Nf1	1.21652136048404e-183	0.321283348382455	0.728	0.524	2.450438976423e-179	0	Nf1
Aff1	2.96118025161129e-183	0.326347307573634	0.647	0.442	5.96470538082062e-179	0	Aff1
Lamtor1	7.64232247484252e-183	0.347428211234906	0.757	0.553	1.53939301610753e-178	0	Lamtor1
Nlk	7.20460560150546e-182	0.356138720557072	0.511	0.321	1.45122370631125e-177	0	Nlk
Iqcb1	1.12153155283774e-181	0.563289840864328	0.347	0.195	2.25910100688106e-177	0	Iqcb1
Stoml2	1.25653346941807e-181	0.412229453611602	0.674	0.478	2.53103536744881e-177	0	Stoml2
Emc10	1.67085509510294e-181	0.416822850599588	0.544	0.351	3.36560341806586e-177	0	Emc10
Dnajc11	1.72089728305616e-181	0.460191715521605	0.466	0.29	3.46640339726001e-177	0	Dnajc11
Fundc1	2.12938925508418e-181	0.474444882761624	0.435	0.261	4.28922877651606e-177	0	Fundc1
Smg1	3.29843079025538e-181	0.344921932184664	0.662	0.458	6.64402914081142e-177	0	Smg1
Stx1a	6.74381458484145e-181	0.488489397551567	0.377	0.218	1.35840657182461e-176	0	Stx1a
Nfix	7.11609593105716e-181	0.421629053255026	0.579	0.384	1.43339520339284e-176	0	Nfix
Bcl7b	1.0523062523902e-180	0.409180040474154	0.593	0.397	2.11966048418958e-176	0	Bcl7b
Chrac1	1.37667228849593e-180	0.419778589002467	0.65	0.452	2.77303099071736e-176	0	Chrac1
Nt5dc2	1.41876277753569e-180	0.645502472206962	0.306	0.165	2.85781386279014e-176	0	Nt5dc2
St8sia4	1.45154910170444e-180	0.45631145387355	0.295	0.155	2.92385535556326e-176	0	St8sia4
Nfx1	1.76998736374127e-180	0.397483111539011	0.62	0.422	3.56528554678405e-176	0	Nfx1
Polr2i	1.97891017366483e-180	0.398955610792824	0.582	0.383	3.98611876281308e-176	0	Polr2i
Vps35l	2.12162100610742e-180	0.554747088444197	0.336	0.187	4.27358119260218e-176	0	Vps35l
Iscu	2.22226501849119e-180	0.47203647926337	0.523	0.338	4.4763084267468e-176	0	Iscu
Plaur	2.33967112375239e-180	0.553643033997415	0.402	0.24	4.71279954457444e-176	0	Plaur
Sdhc	2.68802060925839e-180	0.360420296875504	0.737	0.534	5.41447991322918e-176	0	Sdhc
Arhgef10l	6.89519007064547e-180	0.404173217758473	0.396	0.228	1.38889813593012e-175	0	Arhgef10l
Rnf220	1.11527706353415e-179	0.528654407175701	0.392	0.23	2.24650258907684e-175	0	Rnf220
Nsun2	1.16920634579129e-179	0.392616872399209	0.713	0.515	2.3551323423274e-175	0	Nsun2
Pkd2	1.44182978894542e-179	0.495287320853771	0.336	0.185	2.90427774387275e-175	0	Pkd2
Rcc1l	1.55662543093153e-179	0.592759575036613	0.343	0.194	3.13551060552539e-175	0	Rcc1l
Fchsd2	1.66607893910153e-179	0.319590576224846	0.615	0.414	3.35598280703222e-175	0	Fchsd2
Gm17018	8.1507661752335e-179	0.47674205878541	0.428	0.256	1.64180883067728e-174	0	Gm17018
Ythdf2	1.25584316945199e-178	0.449342446929108	0.514	0.331	2.52964489622715e-174	0	Ythdf2
Csad	1.28442845553806e-178	0.583639924641436	0.271	0.139	2.58722423799031e-174	0	Csad
Tbc1d16	1.29474258508972e-178	0.519915677942854	0.299	0.159	2.60799998914623e-174	0	Tbc1d16
Unc13b	1.82401418022368e-178	0.365942626806816	0.535	0.346	3.67411176322455e-174	0	Unc13b
Faf1	2.90012213655716e-178	0.324102858317796	0.752	0.553	5.84171601966708e-174	0	Faf1
Tmem98	3.74579514261205e-178	0.425901254150093	0.443	0.266	7.54515515576345e-174	0	Tmem98
Srcap	3.79097014714256e-178	0.391487060620208	0.55	0.36	7.63615116738926e-174	0	Srcap
Megf6	9.70584241177382e-178	0.4178326074885	0.29	0.148	1.9550478370036e-173	0	Megf6
Lig1	1.10520271155313e-177	0.448560702442317	0.65	0.467	2.22620982188147e-173	0	Lig1
Stk3	1.11244012077678e-177	0.304098451065871	0.704	0.494	2.24078813528067e-173	0	Stk3
Sumo2	1.18520427643651e-177	0.250879160868934	0.987	0.895	2.38735697402606e-173	0	Sumo2
Fbxw4	2.30505589006883e-177	0.564399422061159	0.27	0.139	4.64307407936565e-173	0	Fbxw4
U2af2	3.93302475017353e-177	0.40697301466791	0.667	0.467	7.92229175427453e-173	0	U2af2
Akt2	4.82992390122146e-177	0.564144117431872	0.324	0.178	9.72891571423038e-173	0	Akt2
Oxr1	7.69980237842753e-177	0.322394764470427	0.581	0.38	1.55097119308666e-172	0	Oxr1
Psmd8	8.72191844125341e-177	0.320212094932239	0.819	0.621	1.75685603162167e-172	0	Psmd8
Map3k10	1.05408146262731e-176	0.65139658935644	0.265	0.136	2.1232362901702e-172	0	Map3k10
Fbrsl1	1.75429131010256e-176	0.435665518549628	0.408	0.241	3.53366898593959e-172	0	Fbrsl1
Kif22	2.84664699859909e-176	0.592528936596513	0.375	0.222	5.73400104927815e-172	0	Kif22
Clpb	3.37618116729808e-176	0.453772273146055	0.422	0.253	6.80064172528853e-172	0	Clpb
Asb7	6.37398356593133e-176	0.582069437574509	0.273	0.142	1.28391150968555e-171	0	Asb7
Mki67	6.57621797002122e-176	0.476215305141133	0.736	0.595	1.32464758570137e-171	0	Mki67
Ptpn11	7.42151549408585e-176	0.393485638217274	0.625	0.43	1.49491586597371e-171	0	Ptpn11
Eif3h	7.47150650561357e-176	0.260817486903963	0.971	0.847	1.50498555542574e-171	0	Eif3h
Ep400	7.59813987141408e-176	0.298246427695667	0.759	0.56	1.53049331429894e-171	0	Ep400
Nup62	7.76593255023149e-176	0.650530127418117	0.314	0.174	1.56429179359313e-171	0	Nup62
Ssbp3	8.14774122763039e-176	0.368740938115749	0.656	0.456	1.64119951548159e-171	0	Ssbp3
Mrpl38	1.42537056805057e-175	0.411410344892506	0.618	0.424	2.87112393522426e-171	0	Mrpl38
Ppp1r12b	6.72686352801197e-175	0.359471613450778	0.449	0.273	1.35499212044745e-170	0	Ppp1r12b
Nup153	2.23548395853479e-174	0.463578315441742	0.461	0.29	4.50293533767662e-170	0	Nup153
Snu13	4.8179957494884e-174	0.311823714497546	0.921	0.778	9.70488883819449e-170	0	Snu13
Cttn	6.396455173147e-174	0.368385981536694	0.645	0.445	1.288437965527e-169	0	Cttn
Gm16341	9.79161819215034e-174	0.40281523359252	0.393	0.23	1.97232565244484e-169	0	Gm16341
Wipi2	9.82142119124016e-174	0.424041015676299	0.467	0.289	1.9783288705515e-169	0	Wipi2
Rrp8	2.73501735193176e-173	0.625402698423252	0.359	0.21	5.50914545199615e-169	0	Rrp8
Zscan21	5.68146864720151e-173	0.490797624358451	0.338	0.189	1.1444182296058e-168	0	Zscan21
Samd12	2.0391119943306e-172	0.306138893364218	0.662	0.465	4.10738329018012e-168	0	Samd12
Usf2	2.19035637145732e-172	0.455673301490886	0.462	0.286	4.41203483902647e-168	0	Usf2
Arf3	3.54045983757996e-172	0.348433455296552	0.641	0.439	7.13154825083731e-168	0	Arf3
Bud31	1.01221824934813e-171	0.393622264368776	0.673	0.477	2.03891121966193e-167	0	Bud31
Mpv17	1.14055117235478e-171	0.572950225143062	0.306	0.167	2.29741222647424e-167	0	Mpv17
Pold3	1.73252165082333e-171	0.466848905421138	0.467	0.295	3.48981836125344e-167	0	Pold3
Lncppara	2.56100374483567e-171	0.31776273797057	0.609	0.411	5.15862984322249e-167	0	Lncppara
Rcc2	3.13344843955706e-171	0.361132601565729	0.71	0.514	6.31170519179978e-167	0	Rcc2
Xpo6	1.05063876192575e-170	0.438299653532535	0.415	0.249	2.11630165814705e-166	0	Xpo6
Gps1	1.25061826421317e-170	0.452076200734841	0.541	0.357	2.51912036960459e-166	0	Gps1
Phrf1	1.37345652855315e-170	0.426362598107116	0.458	0.284	2.76655348546462e-166	0	Phrf1
Tlr4	2.21200446678723e-170	0.529589121722261	0.296	0.16	4.45564059744953e-166	0	Tlr4
Krcc1	2.47059465841927e-170	0.358413459875142	0.725	0.529	4.97651882045394e-166	0	Krcc1
Pabpc4	3.01554706395212e-170	0.340579115469402	0.765	0.565	6.07421645091876e-166	0	Pabpc4
4931406P16Rik	3.42852068847947e-170	0.472508809716611	0.357	0.205	6.9060692228042e-166	0	4931406P16Rik
Nfyc	3.96483258460499e-170	0.41398986185571	0.524	0.342	7.98636227516984e-166	0	Nfyc
Nolc1	5.76768728344089e-170	0.354139528980518	0.769	0.56	1.1617852495035e-165	0	Nolc1
Cmpk1	7.1374176540999e-170	0.329683439875196	0.87	0.697	1.43769003806534e-165	0	Cmpk1
Gtf2h1	7.58080000132898e-170	0.456517827935581	0.471	0.297	1.5270005442677e-165	0	Gtf2h1
Swap70	9.06218160958622e-170	0.372663843980093	0.449	0.275	1.82539524161895e-165	0	Swap70
Usp47	9.51554565037811e-170	0.351800152514528	0.645	0.447	1.91671636035566e-165	0	Usp47
Sf3a1	1.42838412967348e-169	0.504370681223776	0.462	0.292	2.87719415240128e-165	0	Sf3a1
Rnf4	1.3565740184645e-168	0.366501842255276	0.664	0.468	2.73254704539305e-164	0	Rnf4
Cdk2ap1	1.52633795624764e-168	0.422413367483116	0.6	0.411	3.07450254526961e-164	0	Cdk2ap1
1110004F10Rik	1.54987904980249e-168	0.323863945176249	0.841	0.652	3.12192137001715e-164	0	1110004F10Rik
Tra2a	2.03528192626542e-168	0.262282255982692	0.843	0.661	4.09966838407643e-164	0	Tra2a
Guk1	6.21392372636758e-168	0.349057718880701	0.687	0.486	1.25167065620222e-163	0	Guk1
Pik3c3	7.70508545081303e-168	0.551761986219295	0.317	0.177	1.55203536235727e-163	0	Pik3c3
Scaper	9.95547025344894e-168	0.319869989312447	0.627	0.43	2.00533037315222e-163	0	Scaper
Bclaf3	1.30240800457414e-167	0.422182913869389	0.411	0.248	2.62344044361368e-163	0	Bclaf3
Dbnl	2.90890481492657e-167	0.449549368274573	0.486	0.31	5.85940696870659e-163	0	Dbnl
Bcas3	3.42455958661207e-167	0.395390282920543	0.418	0.255	6.89809037531269e-163	0	Bcas3
Nom1	3.6643455822783e-167	0.39417396184736	0.584	0.393	7.38109130638318e-163	0	Nom1
Arl6ip4	4.31789633529063e-167	0.361630825131434	0.778	0.59	8.69753858817592e-163	0	Arl6ip4
Tpst2	7.53475124022008e-167	0.531299180551217	0.335	0.191	1.51772494231753e-162	0	Tpst2
Mrps36	8.32663532243116e-167	0.344101857993684	0.744	0.55	1.67723415299731e-162	0	Mrps36
Myo5c	8.49311670954848e-167	0.517981519032253	0.271	0.141	1.71076849880435e-162	0	Myo5c
Gpn1	9.77174653350801e-167	0.553287524126448	0.365	0.215	1.96832290424452e-162	0	Gpn1
Comtd1	1.21431928734211e-166	0.460404378727117	0.415	0.253	2.44600334049321e-162	0	Comtd1
2810403D21Rik	1.75144747673319e-166	0.467532904498535	0.331	0.187	3.52794065238367e-162	0	2810403D21Rik
Bcl2	2.51576786310812e-166	0.33730996225471	0.424	0.258	5.06751120665869e-162	0	Bcl2
Pptc7	2.90038679847184e-166	0.460658889376367	0.387	0.229	5.84224912816182e-162	0	Pptc7
Sfmbt1	7.78253857204582e-166	0.411464408675938	0.435	0.267	1.56763674456719e-161	0	Sfmbt1
Slc25a33	3.4276052130785e-165	0.505615158109121	0.381	0.226	6.90422518070402e-161	0	Slc25a33
Ruvbl2	3.97810576770259e-165	0.441141576365824	0.535	0.355	8.01309844788334e-161	0	Ruvbl2
Rfc3	4.58064992321588e-165	0.458612748188078	0.616	0.435	9.22680314033374e-161	0	Rfc3
Ccm2	6.64690611999828e-165	0.459600274700717	0.399	0.239	1.33888629975125e-160	0	Ccm2
Spag7	7.65827076934557e-165	0.402905101033051	0.567	0.378	1.54260548106928e-160	0	Spag7
Mcrip1	1.01447115662534e-164	0.444941916188968	0.434	0.266	2.04344925079043e-160	0	Mcrip1
Crtc3	1.41149735445007e-164	0.493132632773654	0.355	0.207	2.84317912106877e-160	0	Crtc3
Nomo1	2.31537997422595e-164	0.541596891310222	0.302	0.167	4.66386988208333e-160	0	Nomo1
Chaf1b	2.38634465535085e-164	0.597899110219329	0.372	0.225	4.80681403927322e-160	0	Chaf1b
Mms22l	4.35033021854004e-164	0.427833595842549	0.486	0.316	8.7628701592052e-160	0	Mms22l
Dcaf8	4.85059931813359e-164	0.32841704191499	0.711	0.514	9.77056220651649e-160	0	Dcaf8
Ndrg2	6.92137179537141e-164	0.309000954596121	0.373	0.212	1.39417192074166e-159	0	Ndrg2
Eif3i	7.06874764961175e-164	0.285228484945925	0.936	0.785	1.42385783906129e-159	0	Eif3i
Thap12	1.20582586702886e-163	0.480672021137201	0.454	0.287	2.42889504395623e-159	0	Thap12
Pa2g4	1.34900965097309e-163	0.325740546389977	0.847	0.66	2.7173101399551e-159	0	Pa2g4
Paip1	1.48997444399475e-163	0.378367773081329	0.581	0.389	3.00125552253862e-159	0	Paip1
Ap2s1	1.64859211275837e-163	0.367511584912842	0.68	0.482	3.32075909272919e-159	0	Ap2s1
Ddi2	1.68869970434603e-163	0.395450454186513	0.485	0.308	3.4015478144642e-159	0	Ddi2
Psma1	1.71508975861205e-163	0.32885793686545	0.813	0.621	3.45470530077225e-159	0	Psma1
Aurkb	1.88213194588122e-163	0.481307178749961	0.474	0.309	3.79117837858855e-159	0	Aurkb
Msi2	2.51970415111008e-163	0.276097008509706	0.82	0.635	5.07544007158103e-159	0	Msi2
Alkbh8	3.34411432226347e-163	0.551640332878961	0.311	0.175	6.73604947933531e-159	0	Alkbh8
Zfp609	3.89778190313657e-163	0.292756473416536	0.72	0.523	7.85130208748798e-159	0	Zfp609
Atm	5.14023742768038e-163	0.39672187736166	0.403	0.242	1.03539802505766e-158	0	Atm
Agap3	5.27610540894601e-163	0.422389060229861	0.435	0.268	1.062765912524e-158	0	Agap3
Psap	7.66670863760702e-163	0.267894206868322	0.773	0.575	1.54430512087318e-158	0	Psap
Yes1	8.03440698657812e-163	0.299083065023235	0.743	0.551	1.61837059930643e-158	0	Yes1
Psme3	1.00149758538869e-162	0.498702912412452	0.424	0.265	2.01731658624845e-158	0	Psme3
Rbbp4	1.39740550468951e-162	0.338630414659074	0.81	0.615	2.81479390809608e-158	0	Rbbp4
Zmynd8	5.4438214770123e-162	0.299251898804164	0.768	0.572	1.09654896011459e-157	0	Zmynd8
Hspbp1	9.02446058383245e-162	0.613289003112203	0.307	0.172	1.81779709540137e-157	0	Hspbp1
Uqcrc1	1.15513144319836e-161	0.333679474543107	0.779	0.59	2.32678126603446e-157	0	Uqcrc1
Ppp1r35	1.22838476007302e-161	0.483571684248036	0.458	0.291	2.47433542221507e-157	0	Ppp1r35
Cpd	4.26836819527341e-161	0.31440234947791	0.5	0.32	8.59777405573923e-157	0	Cpd
Nucb2	4.29028669284867e-161	0.259786673438603	0.488	0.301	8.64192448540508e-157	0	Nucb2
Mbtd1	5.06934234139269e-161	0.333292016636311	0.62	0.429	1.02111762782673e-156	0	Mbtd1
Tbrg4	6.94187104665189e-161	0.674915952081947	0.259	0.138	1.39830108492709e-156	0	Tbrg4
Oxsr1	1.03020283316953e-160	0.436723447155076	0.497	0.323	2.07513756685339e-156	0	Oxsr1
Taldo1	1.37819527335227e-160	0.274424197617685	0.909	0.742	2.77609873911347e-156	0	Taldo1
Ahr	1.49974512159381e-160	0.328968949122301	0.43	0.26	3.0209365984264e-156	0	Ahr
Stx18	2.91032840418472e-160	0.400591242810559	0.474	0.3	5.86227450454928e-156	0	Stx18
Nipa2	2.93239872877381e-160	0.323622684951258	0.566	0.376	5.90673075936908e-156	0	Nipa2
Tmem123	5.43897861906636e-160	0.462419275215886	0.329	0.186	1.09557346323854e-155	0	Tmem123
Cdc14b	6.21828003113407e-160	0.445986689015135	0.379	0.226	1.25254814667134e-155	0	Cdc14b
Cyth1	9.10831101063674e-160	0.389067300481263	0.35	0.201	1.83468708687256e-155	0	Cyth1
Impa2	1.42624076561407e-159	0.303067868821681	0.567	0.375	2.87287677417641e-155	0	Impa2
Macc1	1.90832039848946e-159	0.366071986437766	0.593	0.41	3.84392977867731e-155	0	Macc1
Thrap3	5.9172208089953e-159	0.315618599854592	0.835	0.662	1.19190578755592e-154	0	Thrap3
Prr14l	6.70397594155872e-159	0.282646758581433	0.662	0.466	1.35038187390817e-154	0	Prr14l
Slc4a1ap	1.09317808937429e-158	0.47471274657015	0.387	0.234	2.20198862542663e-154	0	Slc4a1ap
Rnf169	1.46399805725297e-158	0.355241323536576	0.431	0.265	2.94893128672465e-154	0	Rnf169
Far1	2.1692057433652e-158	0.415507390369911	0.434	0.27	4.36943112886053e-154	0	Far1
Gnl3	2.63633927288176e-158	0.315836133672104	0.767	0.56	5.31037819736573e-154	0	Gnl3
Saal1	3.18847901072791e-158	0.60723374823088	0.289	0.159	6.42255327130923e-154	0	Saal1
Luc7l3	8.56349776736206e-158	0.314841323324104	0.802	0.614	1.72494535527974e-153	0	Luc7l3
Rbmx	1.4088530687796e-157	0.488652373282193	0.309	0.173	2.83785273644274e-153	0	Rbmx
Pih1d1	2.42091598757085e-157	0.554326628375524	0.317	0.18	4.87645107376396e-153	0	Pih1d1
Fam111a	3.31805079700181e-157	0.580286396766455	0.307	0.175	6.68354972040074e-153	0	Fam111a
Plin2	4.96773854670835e-157	0.307933205716019	0.439	0.266	1.00065157546346e-152	0	Plin2
Spata5	5.20014284747616e-157	0.329773141816628	0.556	0.371	1.04746477376712e-152	0	Spata5
E2f3	7.29295942142926e-157	0.347183882176243	0.577	0.391	1.46902081625849e-152	0	E2f3
Akt1s1	7.59563533684131e-157	0.493796256701192	0.401	0.246	1.52998882589995e-152	0	Akt1s1
Nsd1	8.48124372309337e-157	0.283626687289002	0.788	0.602	1.7083769231427e-152	0	Nsd1
Ctbp1	9.8404484843299e-157	0.347745848463407	0.716	0.525	1.98216153819857e-152	0	Ctbp1
Nop53	1.74339821349851e-156	0.376839556291853	0.57	0.38	3.51172702145004e-152	0	Nop53
Peli1	3.34943521373029e-156	0.318662226836475	0.577	0.386	6.74676735101693e-152	0	Peli1
Got2	6.78273792938539e-156	0.330572901705374	0.764	0.574	1.3662469011161e-151	0	Got2
Cyfip1	1.68579103905487e-155	0.330157631784169	0.734	0.546	3.39568888996823e-151	0	Cyfip1
Fgfbp1	2.15031204292975e-155	0.264792436013167	0.742	0.545	4.3313735480734e-151	0	Fgfbp1
Myadm	2.55310245671001e-155	0.389242272446261	0.378	0.224	5.14271427855098e-151	0	Myadm
Rps6kb1	2.7718308594777e-155	0.31956050138453	0.722	0.534	5.58329890024594e-151	0	Rps6kb1
Atxn10	3.51844213627693e-155	0.332828599615464	0.612	0.419	7.08719799510261e-151	0	Atxn10
Nipal2	9.15372011568133e-155	0.278452777785781	0.715	0.52	1.84383384290169e-150	0	Nipal2
Dtymk	1.12683751968306e-154	0.319707303199135	0.844	0.669	2.26978881589759e-150	0	Dtymk
Irf2bp1	2.47202079495228e-154	0.560903165791413	0.334	0.196	4.97939148727239e-150	0	Irf2bp1
Tmem173	2.81288185416823e-154	0.269136347994888	0.396	0.235	5.66598791885107e-150	0	Tmem173
1110008P14Rik	3.57881736465039e-154	0.387707272425888	0.593	0.409	7.20881181761527e-150	0	1110008P14Rik
Tk1	3.58740239810508e-154	0.44750605873512	0.577	0.408	7.22610465050306e-150	0	Tk1
Degs1	4.78313730798078e-154	0.267852425051605	0.595	0.397	9.63467347946569e-150	0	Degs1
Mbd3	6.16568455033475e-154	0.322465651083325	0.794	0.603	1.24195383897393e-149	0	Mbd3
Pop7	8.12515159266412e-154	0.417252532837138	0.542	0.365	1.63664928531033e-149	0	Pop7
Entpd3	1.09532339218242e-153	0.451090451089623	0.273	0.146	2.20630990887304e-149	0	Entpd3
Lrrk1	1.29996701181379e-153	0.327453753365275	0.542	0.361	2.61852355189652e-149	0	Lrrk1
Vav3	1.30161341222831e-153	0.328050702815479	0.488	0.314	2.62183989625149e-149	0	Vav3
Tmem219	1.47091024953875e-153	0.495694071414922	0.325	0.186	2.96285451564589e-149	0	Tmem219
Tspan4	2.05878436170546e-153	0.539894005867303	0.32	0.183	4.14700933978331e-149	0	Tspan4
Ubald2	2.38211316677066e-153	0.294333358781127	0.744	0.548	4.79829055182615e-149	0	Ubald2
Dnajb6	2.51233671828392e-153	0.260307315601312	0.934	0.798	5.0605998516393e-149	0	Dnajb6
Clptm1l	2.88841743988895e-153	0.357183972629581	0.502	0.325	5.81813924916832e-149	0	Clptm1l
Pik3r3	6.10780591681752e-153	0.494274822011004	0.408	0.254	1.23029534582455e-148	0	Pik3r3
Tubb6	6.13940337768885e-153	0.397919819837236	0.461	0.296	1.23666002236787e-148	0	Tubb6
Tbc1d4	8.83128510513323e-153	0.337343459034165	0.468	0.3	1.77888575872699e-148	0	Tbc1d4
Elp1	1.57036975234786e-152	0.488343003926805	0.343	0.202	3.16319579215429e-148	0	Elp1
Rrs1	4.35647836189545e-152	0.399825582011652	0.56	0.377	8.77525436436599e-148	0	Rrs1
Rab28	6.22994651004425e-152	0.336953046527397	0.634	0.445	1.25489812551821e-147	0	Rab28
Atg10	8.20844675434375e-152	0.371335277313286	0.376	0.225	1.65342742972746e-147	0	Atg10
Dmxl1	8.46577846349831e-152	0.293210411209437	0.641	0.449	1.70526175590246e-147	0	Dmxl1
H2afy	1.63868331793962e-151	0.287276892036364	0.897	0.745	3.30079980732578e-147	0	H2afy
Akap10	1.6884088108497e-151	0.292227930935963	0.521	0.34	3.40096186769455e-147	0	Akap10
Eed	2.31789505733115e-151	0.392410139067916	0.473	0.305	4.66893601398214e-147	0	Eed
Eif4h	3.71937785216146e-151	0.261656739402018	0.916	0.777	7.49194280760882e-147	0	Eif4h
Maea	3.90559038547408e-151	0.334818567383092	0.62	0.433	7.86703071346043e-147	0	Maea
Grhpr	8.33827110213278e-151	0.36564527289636	0.515	0.335	1.67957794810261e-146	0	Grhpr
Zfp322a	9.98058008406447e-151	0.435194663747452	0.362	0.215	2.01038824633311e-146	0	Zfp322a
Cit	1.07506391812346e-150	0.303275990939696	0.489	0.324	2.16550125027608e-146	0	Cit
Wee1	7.96555673417321e-150	0.490500416596121	0.289	0.162	1.60450209296451e-145	0	Wee1
Pts	1.14003946051858e-149	0.408809692867933	0.46	0.294	2.29638148532257e-145	0	Pts
Iars2	1.72347093351382e-149	0.2970663761157	0.674	0.482	3.47158750137688e-145	0	Iars2
Napa	2.14787588243559e-149	0.416434054302488	0.47	0.302	4.32646638999002e-145	0	Napa
Ctsa	6.39770921379448e-149	0.422316898375858	0.271	0.145	1.28869056693462e-144	0	Ctsa
Snrpa1	7.84397626389455e-149	0.32009481636348	0.839	0.665	1.58001213883628e-144	0	Snrpa1
Rab35	1.12881648040062e-148	0.501401231936574	0.382	0.234	2.27377503647097e-144	0	Rab35
Afap1	1.36404032207794e-148	0.494001253377974	0.322	0.186	2.74758642076159e-144	0	Afap1
Ccni	4.41560221510156e-148	0.286282401063364	0.71	0.517	8.89434754187907e-144	0	Ccni
Impact	5.41432200651673e-148	0.5175872595674	0.264	0.143	1.09060688177267e-143	0	Impact
Gtf3c2	1.27847494678838e-147	0.335867078654179	0.554	0.375	2.57523208531583e-143	0	Gtf3c2
Rgmb	1.3617974719257e-147	0.521971529880697	0.262	0.142	2.74306864769995e-143	0	Rgmb
Klhdc2	1.46420341934602e-147	0.360095823178499	0.56	0.379	2.94934494758868e-143	0	Klhdc2
Arhgap35	3.47973123363071e-147	0.360564039612665	0.44	0.278	7.00922262390233e-143	0	Arhgap35
Tmem241	5.56505406874457e-147	0.475522860124172	0.274	0.15	1.12096884106722e-142	0	Tmem241
Mrps5	8.4389948961649e-147	0.297355443971411	0.813	0.627	1.6998667419345e-142	0	Mrps5
Uqcc3	8.94980372476061e-147	0.408646461883682	0.483	0.315	1.80275896427853e-142	0	Uqcc3
Hspbap1	1.53787376788069e-146	0.524157905828702	0.312	0.18	3.09773913064208e-142	0	Hspbap1
Cox17	3.41569321907568e-146	0.259130541988545	0.872	0.699	6.88023085118414e-142	0	Cox17
Mrpl19	4.23124920887774e-146	0.38324304594381	0.594	0.413	8.52300528144242e-142	0	Mrpl19
Nr2f2	4.32626348636364e-146	0.518699308578663	0.322	0.188	8.71439254058227e-142	0	Nr2f2
Zfp787	8.69284701051737e-146	0.451646625273727	0.327	0.19	1.75100017332851e-141	0	Zfp787
Slc27a1	9.12368592311198e-146	0.496396355079351	0.252	0.134	1.83778405549245e-141	0	Slc27a1
Rhbdd2	9.63566672143191e-146	0.500892558049914	0.268	0.146	1.94091234769803e-141	0	Rhbdd2
Lyar	1.91792884630622e-145	0.336101455485898	0.824	0.653	3.86328407511462e-141	0	Lyar
Ccdc191	2.80246835678455e-145	0.375398767457807	0.375	0.227	5.64501201107111e-141	0	Ccdc191
Chchd7	5.46461767639888e-145	0.425893350356786	0.447	0.286	1.10073793855703e-140	0	Chchd7
N4bp2	6.31117325616609e-145	0.490759949902165	0.327	0.193	1.27125962898953e-140	0	N4bp2
Wwc1	1.1763711038469e-144	0.262273905390531	0.681	0.489	2.36956431447881e-140	0	Wwc1
Hlcs	2.05603540210242e-144	0.31010842566775	0.416	0.258	4.14147211045491e-140	0	Hlcs
Arpc1a	2.06865552205797e-144	0.276827231334449	0.834	0.652	4.16689281808136e-140	0	Arpc1a
Nck1	2.52224500048043e-144	0.290370664362531	0.627	0.436	5.08055810446773e-140	0	Nck1
Ascc1	7.43929010932049e-144	0.354640484526218	0.509	0.334	1.49849620672043e-139	0	Ascc1
Hoxa3	9.25966024415398e-144	0.343539684102961	0.4	0.246	1.86517336297994e-139	0	Hoxa3
St7	1.82695843849345e-143	0.411761032577149	0.372	0.227	3.68004238265735e-139	0	St7
Cdkl5	2.01288048699421e-143	0.516095533558997	0.279	0.156	4.05454516495245e-139	0	Cdkl5
Tmem245	2.65625091822772e-143	0.263893478117267	0.568	0.386	5.3504862245861e-139	0	Tmem245
Abhd11	3.04325231807009e-143	0.386889839839014	0.576	0.402	6.13002314428858e-139	0	Abhd11
Tuba1b	4.0149914456534e-143	0.33116905175514	0.854	0.713	8.08739726897964e-139	0	Tuba1b
Gm53	4.05754079129618e-143	0.273013006131719	0.589	0.401	8.17310441590789e-139	0	Gm53
Brip1os	5.1103225898795e-143	0.338704946625073	0.52	0.349	1.02937227927943e-138	0	Brip1os
Mrps27	6.3013567548596e-143	0.436791875853513	0.413	0.261	1.26928229113137e-138	0	Mrps27
Acadsb	7.82568982932384e-143	0.409990338650707	0.345	0.204	1.5763287023207e-138	0	Acadsb
Phf20l1	1.05874619466548e-142	0.288834731850099	0.63	0.442	2.13263245991468e-138	0	Phf20l1
Ftsj3	1.74935366241533e-142	0.409163682859057	0.448	0.29	3.5237230822032e-138	0	Ftsj3
Lsm14a	2.0419612082322e-142	0.335657754492724	0.555	0.377	4.11312246174212e-138	0	Lsm14a
Arfip2	3.37804226993521e-142	0.490740963100072	0.364	0.222	6.80439054433049e-138	0	Arfip2
Nsmce3	3.67839233375643e-142	0.436861677913242	0.369	0.224	7.40938567788557e-138	0	Nsmce3
Mrps15	4.66910746554603e-142	0.325195103326366	0.705	0.516	9.40498316784937e-138	0	Mrps15
Mtmr3	4.88407059001472e-142	0.266468430038762	0.534	0.353	9.83798338946665e-138	0	Mtmr3
Fbxo21	6.87631343245086e-142	0.351075350957739	0.416	0.26	1.38509581469858e-137	0	Fbxo21
Ccdc18	7.61370300719303e-142	0.378289293006562	0.449	0.294	1.53362819673889e-137	0	Ccdc18
Ndc1	1.43810785304087e-141	0.405960468425353	0.32	0.187	2.89678064838022e-137	0	Ndc1
Ubl3	1.70074430688312e-141	0.310286381449975	0.604	0.421	3.42580925735467e-137	0	Ubl3
Imp4	1.89281160661324e-141	0.407027558874839	0.457	0.296	3.81269041920105e-137	0	Imp4
Nes	2.57995374319046e-141	0.404797057247186	0.49	0.326	5.19680082490855e-137	0	Nes
Ccz1	3.29305134586738e-141	0.294336943553175	0.709	0.52	6.63319332598066e-137	0	Ccz1
Zbtb8os	4.68090977601353e-141	0.343031178842623	0.595	0.412	9.42875656182406e-137	0	Zbtb8os
Eif4b	6.26199394436019e-141	0.276376744304956	0.869	0.698	1.26135344021247e-136	0	Eif4b
Kif2a	8.306524013806e-141	0.319380485883254	0.695	0.512	1.67318313210094e-136	0	Kif2a
Fam49b	1.66104579202068e-140	0.288017411037834	0.757	0.572	3.34584453886726e-136	0	Fam49b
Psmg2	1.75478869854893e-140	0.364335414223989	0.505	0.336	3.5346708754871e-136	0	Psmg2
Slc25a10	2.10749040756897e-140	0.512346965792762	0.319	0.189	4.24511792796618e-136	0	Slc25a10
Zcchc8	2.43777587382617e-140	0.332911573106609	0.509	0.339	4.91041194264805e-136	0	Zcchc8
Mre11a	3.01636695793651e-140	0.417975187845892	0.412	0.261	6.07586796337152e-136	0	Mre11a
Atpaf1	3.35380992960171e-140	0.425941452347191	0.364	0.221	6.75557934119672e-136	0	Atpaf1
Bzw2	3.60133656205819e-140	0.255156535410256	0.907	0.744	7.25417223695382e-136	0	Bzw2
Prickle1	8.2532866973697e-140	0.381928804139552	0.381	0.237	1.66245953945118e-135	0	Prickle1
Trim37	1.40246241636714e-139	0.343753518409029	0.536	0.364	2.82498004528833e-135	0	Trim37
Ppfibp1	1.59276690301541e-139	0.312993462060682	0.55	0.372	3.20831037274395e-135	0	Ppfibp1
Chek2	6.92995057329191e-139	0.365805229371719	0.473	0.312	1.39589994397819e-134	0	Chek2
Xrcc4	8.01953964866105e-139	0.348255517544814	0.455	0.295	1.6153758714298e-134	0	Xrcc4
Bola3	1.00359136722659e-138	0.342707964118029	0.656	0.471	2.02153409100452e-134	0	Bola3
Tmem70	1.380306022504e-138	0.363994996718739	0.515	0.344	2.7803504211298e-134	0	Tmem70
Zmynd11	2.03236461439288e-138	0.301258522695548	0.641	0.455	4.09379204277158e-134	0	Zmynd11
Tnip3	5.61954284145872e-138	0.35449335714171	0.258	0.141	1.13194451455503e-133	0	Tnip3
Txlna	6.23225999472714e-138	0.422385573161775	0.397	0.25	1.25536413073789e-133	0	Txlna
Zfp131	7.06359621900469e-138	0.33920466643756	0.5	0.331	1.42282018639411e-133	0	Zfp131
Tmem238	9.02382263091479e-138	0.310898418579066	0.674	0.486	1.81766859254517e-133	0	Tmem238
Ncor2	1.41294465073918e-137	0.316312686535435	0.481	0.314	2.84609440998392e-133	0	Ncor2
Tbc1d14	1.80174309498032e-137	0.394358777011267	0.317	0.185	3.62925111621885e-133	0	Tbc1d14
Phc2	1.96920166335011e-137	0.345769466400564	0.602	0.423	3.96656291048612e-133	0	Phc2
Cracr2b	3.77813728661756e-137	0.502850475914026	0.312	0.183	7.61030193643376e-133	0	Cracr2b
Tmtc4	4.46055567984119e-137	0.392730121764009	0.323	0.191	8.9848973059041e-133	0	Tmtc4
9530068E07Rik	6.07015750895917e-137	0.355819662924095	0.406	0.252	1.22271182702964e-132	0	9530068E07Rik
Nadk	6.74292365050149e-137	0.355961151484147	0.574	0.399	1.35822711092051e-132	0	Nadk
Zkscan1	1.10488135837997e-136	0.34075390740175	0.513	0.343	2.22556252018476e-132	0	Zkscan1
Ctsc	1.28351649085748e-136	0.302692047627888	0.431	0.273	2.58538726753423e-132	0	Ctsc
Lsm7	2.52803971864557e-136	0.293123998505461	0.75	0.555	5.09223040526776e-132	0	Lsm7
Ncbp2	2.58877843500223e-136	0.370689209110271	0.563	0.389	5.21457640162499e-132	0	Ncbp2
Ola1	2.71064108053037e-136	0.271797007413277	0.903	0.75	5.46004432851232e-132	0	Ola1
Mcm6	5.31409254547853e-136	0.350905571249773	0.641	0.461	1.07041766143574e-131	0	Mcm6
Egr1	5.95506561001573e-136	0.274704971611245	0.674	0.489	1.19952886582547e-131	0	Egr1
Ckap4	6.26387310134722e-136	0.267806027199726	0.381	0.228	1.26173195880437e-131	0	Ckap4
Tasp1	7.42696893468779e-136	0.324925854649316	0.41	0.259	1.49601435251416e-131	0	Tasp1
Rpa2	1.43575680769383e-135	0.53187355000234	0.378	0.241	2.89204493773769e-131	0	Rpa2
Birc3	1.80507266905276e-135	0.412407002863453	0.302	0.174	3.63595787727298e-131	0	Birc3
Nudcd1	1.83829030836771e-135	0.401031032293844	0.398	0.251	3.70286816814508e-131	0	Nudcd1
Tsta3	2.34912945093744e-135	0.346961013148916	0.593	0.418	4.73185145302328e-131	0	Tsta3
Sfswap	4.09509029005284e-135	0.283813432122633	0.624	0.442	8.24874037125343e-131	0	Sfswap
Spred1	4.44167640577245e-135	0.265138014470686	0.713	0.526	8.94686878414745e-131	0	Spred1
Mboat7	6.80512787196233e-135	0.461853393676824	0.254	0.14	1.37075690724937e-130	0	Mboat7
Kiz	1.09202848858709e-134	0.402611458142065	0.34	0.205	2.19967298456097e-130	0	Kiz
Psmd9	1.56738011110445e-134	0.334373527601226	0.581	0.403	3.15717375779769e-130	0	Psmd9
Pno1	1.6315927843678e-134	0.412019527765743	0.452	0.296	3.28651734555206e-130	0	Pno1
Mbtps2	4.01910207007549e-134	0.279385593941864	0.471	0.308	8.09567729975305e-130	0	Mbtps2
Imp3	5.301524121066e-134	0.307838245755481	0.776	0.592	1.06788600370632e-129	0	Imp3
Btbd10	5.68878917392522e-134	0.491869594829913	0.26	0.145	1.14589280330376e-129	0	Btbd10
Utp3	7.28758436596261e-134	0.284894633506462	0.868	0.71	1.46793811883585e-129	0	Utp3
Nipsnap3b	1.03737434025338e-133	0.503512861959922	0.292	0.168	2.08958313357238e-129	0	Nipsnap3b
Xrn1	1.24699383951435e-133	0.27849448823681	0.531	0.357	2.51181969093375e-129	0	Xrn1
Mrpl10	1.34802049608486e-133	0.401999120370993	0.423	0.273	2.71531768526373e-129	0	Mrpl10
Mrpl46	1.86938512295325e-133	0.430034207184235	0.405	0.257	3.76550245316473e-129	0	Mrpl46
Hnrnph1	1.9141887318476e-133	0.2981436400193	0.71	0.524	3.85575036256062e-129	0	Hnrnph1
Hikeshi	1.92988680466177e-133	0.367960842302925	0.506	0.34	3.8873709906302e-129	0	Hikeshi
Cep57	2.52593482356337e-133	0.34673323143169	0.546	0.376	5.08799051510369e-129	0	Cep57
Bclaf1	3.62557889903359e-133	0.258054259823898	0.839	0.668	7.30300357632337e-129	0	Bclaf1
Timm9	4.02248395847745e-133	0.302497405635228	0.607	0.424	8.10248943756112e-129	0	Timm9
Ank	4.48995832511781e-133	0.33239623524444	0.357	0.215	9.0441230542848e-129	0	Ank
Gtf3c1	4.64795673379288e-133	0.339401732263255	0.427	0.273	9.362379248879e-129	0	Gtf3c1
Apex2	4.83977120753292e-133	0.35820777582869	0.372	0.231	9.74875114333357e-129	0	Apex2
Dop1a	7.57416760372207e-133	0.334687524607571	0.392	0.245	1.52566458041774e-128	0	Dop1a
Nrp2	9.40550629047393e-133	0.309072487667279	0.467	0.306	1.89455113209016e-128	0	Nrp2
Mrpl58	1.02303449754044e-132	0.326349035819685	0.672	0.491	2.0606983883957e-128	0	Mrpl58
Pex14	1.80877798096614e-132	0.27084439229776	0.53	0.356	3.6434214870601e-128	0	Pex14
Strn4	1.90614878474805e-132	0.42590274376636	0.338	0.204	3.839555497118e-128	0	Strn4
Srek1ip1	1.9634383454942e-132	0.359042883817355	0.474	0.313	3.95495385932896e-128	0	Srek1ip1
Gsap	2.01309179579248e-132	0.254183440257192	0.485	0.315	4.0549708042648e-128	0	Gsap
Coq9	2.86734698423327e-132	0.369617301742095	0.439	0.283	5.77569703034109e-128	0	Coq9
Pbk	3.60009310548282e-132	0.413074370513403	0.551	0.395	7.25166754237404e-128	0	Pbk
Bspry	5.09173775142742e-132	0.263467426635726	0.843	0.677	1.02562873527003e-127	0	Bspry
Ndufaf8	6.09271298346605e-132	0.341646140995878	0.567	0.393	1.22725517625957e-127	0	Ndufaf8
Tpd52l1	7.22821590272871e-132	0.290748450504596	0.404	0.252	1.45597952928664e-127	0	Tpd52l1
Ptrh2	7.93120553441645e-132	0.38574340061174	0.471	0.314	1.59758273079751e-127	0	Ptrh2
Leng8	8.12798742765975e-132	0.380892879301475	0.28	0.158	1.6372205075535e-127	0	Leng8
5031439G07Rik	8.26370306612927e-132	0.334918611753883	0.468	0.306	1.66455770861042e-127	0	5031439G07Rik
Drg1	8.38712169486209e-132	0.279189996712774	0.617	0.434	1.68941792299607e-127	0	Drg1
2210016L21Rik	2.01940868683391e-131	0.383790452302958	0.449	0.294	4.06769491788954e-127	0	2210016L21Rik
Cpeb4	2.27507035734445e-131	0.402477130830531	0.257	0.142	4.58267422079893e-127	0	Cpeb4
Adsl	3.38003995379945e-131	0.373230610312068	0.468	0.31	6.80841447893823e-127	0	Adsl
Pin1	4.07149955284986e-131	0.316958494855417	0.707	0.521	8.20122154930548e-127	0	Pin1
Ndufa10	4.44412777364153e-131	0.283192596039238	0.832	0.659	8.95180657444614e-127	0	Ndufa10
Nup155	5.31039360759109e-131	0.33412371639131	0.387	0.243	1.06967258437707e-126	0	Nup155
Fignl1	5.65481633121765e-131	0.578766279949984	0.269	0.155	1.13904965359717e-126	0	Fignl1
Oaz2	1.91526263996446e-130	0.488590391863309	0.27	0.153	3.85791353568041e-126	0	Oaz2
Pomgnt1	2.31121107573225e-130	0.423912057009373	0.294	0.171	4.65547246984746e-126	0	Pomgnt1
Sco2	3.62809351490111e-130	0.535205798719006	0.255	0.143	7.3080687670653e-126	0	Sco2
Kdelr1	4.04390443888625e-130	0.272879853067458	0.622	0.434	8.14563671124857e-126	0	Kdelr1
Pgam5	4.29859209292407e-130	0.37919741168037	0.42	0.27	8.65865405277696e-126	0	Pgam5
Arid1a	4.87665549717476e-130	0.275329649704337	0.636	0.456	9.82304716795913e-126	0	Arid1a
Akr1e1	1.3463379652541e-129	0.483092331627357	0.292	0.17	2.71192856341134e-125	0	Akr1e1
Cenph	2.28034661914142e-129	0.422081059367033	0.426	0.279	4.59330219493655e-125	0	Cenph
Kif24	3.85195875826193e-129	0.287764540695653	0.4	0.254	7.759000526767e-125	0	Kif24
Zranb1	3.87136256628852e-129	0.300429291552752	0.409	0.259	7.79808561727497e-125	0	Zranb1
Rrp1	3.95649808502254e-129	0.277893462514691	0.867	0.694	7.9695740926609e-125	0	Rrp1
Nt5c3b	9.56885946809504e-129	0.441373922122423	0.38	0.241	1.92745536265838e-124	0	Nt5c3b
Serp1	1.13859675231746e-128	0.288916950534288	0.743	0.565	2.29347543819306e-124	0	Serp1
Rrp7a	1.47399017737594e-128	0.457956562997349	0.383	0.243	2.96905841428835e-124	0	Rrp7a
Slc35b2	1.88586741514895e-128	0.279902148927686	0.547	0.372	3.79870273433452e-124	0	Slc35b2
Mecr	2.13010714084384e-128	0.344986013177237	0.471	0.313	4.29067481380174e-124	0	Mecr
Aatf	2.52431992587419e-128	0.289393239706776	0.523	0.356	5.08473762668837e-124	0	Aatf
Rangrf	3.77627685497643e-128	0.351359325827558	0.495	0.334	7.60655446897902e-124	0	Rangrf
Zfp932	6.38074297568686e-128	0.516585857097631	0.266	0.152	1.2852730575926e-123	0	Zfp932
Nasp	6.84113753329849e-128	0.309906358743756	0.797	0.634	1.37801033333232e-123	0	Nasp
U2af1l4	1.15131216318045e-127	0.456885607165185	0.325	0.196	2.31908809029438e-123	0	U2af1l4
Ythdc2	2.28478890166144e-127	0.415969403832584	0.332	0.201	4.60225028461663e-123	0	Ythdc2
Nudt14	2.309171588784e-127	0.325776290719645	0.518	0.347	4.6513643312876e-123	0	Nudt14
9130024F11Rik	3.0313885615171e-127	0.439777884915938	0.268	0.152	6.1061259794639e-123	0	9130024F11Rik
Pop5	5.16541348928474e-127	0.300448320751412	0.788	0.62	1.04046923914663e-122	0	Pop5
Ilk	5.57360754797289e-127	0.435707484283089	0.353	0.218	1.12269176838818e-122	0	Ilk
Slc31a1	5.92483754307113e-127	0.25481215010113	0.515	0.34	1.19344002630082e-122	0	Slc31a1
Trak2	8.16654496873204e-127	0.390536361026482	0.322	0.193	1.6449871530517e-122	0	Trak2
Crebzf	9.5503478646896e-127	0.380757280752409	0.348	0.213	1.92372657038443e-122	0	Crebzf
Slc30a5	1.20479719464561e-126	0.305886429947816	0.365	0.226	2.42682298917465e-122	0	Slc30a5
Idh3b	1.39068217859645e-126	0.29156042423529	0.725	0.543	2.80125111234683e-122	0	Idh3b
Matr3	1.69280111077806e-126	0.30098887978862	0.639	0.458	3.40980927744025e-122	0	Matr3
Gm16286	1.91400777199319e-126	0.286113526906837	0.747	0.559	3.85538585512587e-122	0	Gm16286
Lin54	2.0249066187829e-126	0.362187567367508	0.39	0.248	4.07876940221439e-122	0	Lin54
Bdh1	2.12650937313659e-126	0.357459754378863	0.505	0.345	4.28342783030904e-122	0	Bdh1
Tead2	2.43630006972282e-126	0.483831587573419	0.317	0.192	4.90743923044267e-122	0	Tead2
Git2	3.78330196790195e-126	0.264136656133991	0.488	0.323	7.62070515394489e-122	0	Git2
Eif1a	5.20298991017276e-126	0.293492101755308	0.812	0.639	1.0480382576061e-121	0	Eif1a
Nol8	6.01533116811147e-126	0.447932573300498	0.336	0.207	1.21166815719269e-121	0	Nol8
Mib1	7.2030495428903e-126	0.263245036053005	0.588	0.41	1.45091026942439e-121	0	Mib1
Tmem106c	7.88744209482948e-126	0.469306102168203	0.307	0.183	1.5887674611615e-121	0	Tmem106c
Hoxa11	9.9368952674836e-126	0.438852365837875	0.294	0.172	2.00158881372922e-121	0	Hoxa11
D1Ertd622e	1.82326368415398e-125	0.371423498749774	0.402	0.258	3.67260003899135e-121	0	D1Ertd622e
Parp1	2.06862403455479e-125	0.299832460488303	0.649	0.463	4.16682939280372e-121	0	Parp1
Thumpd1	3.713047062893e-125	0.435019370410537	0.374	0.238	7.47919069878537e-121	0	Thumpd1
Lmbrd2	5.16240297408516e-125	0.271960117777236	0.41	0.26	1.03986283106997e-120	0	Lmbrd2
Mrps23	5.37022338598926e-125	0.388162940427385	0.502	0.344	1.08172409663982e-120	0	Mrps23
Prkag2	6.55375545165946e-125	0.271058050325207	0.528	0.361	1.32012296062777e-120	0	Prkag2
Mmab	8.50705422604721e-125	0.427949932016323	0.329	0.2	1.71357593275269e-120	0	Mmab
Pias2	2.28533638444246e-124	0.269443540900121	0.551	0.379	4.60335307918245e-120	0	Pias2
Pycrl	2.52661975420586e-124	0.541427148590437	0.285	0.169	5.08937017089687e-120	0	Pycrl
Tspan13	2.59979540726299e-124	0.254506304114871	0.477	0.315	5.23676788884983e-120	0	Tspan13
Blmh	3.92441656655869e-124	0.319599209423691	0.538	0.372	7.90495229001916e-120	0	Blmh
Cops3	6.36035332849593e-124	0.309138342934272	0.602	0.429	1.28116597095893e-119	0	Cops3
E130309D02Rik	8.88064595583976e-124	0.517172578511173	0.265	0.153	1.7888285148848e-119	0	E130309D02Rik
Suds3	1.02246175745016e-123	0.262609044892228	0.785	0.609	2.05954471803185e-119	0	Suds3
Dcps	1.06401928086318e-123	0.352677913211507	0.466	0.311	2.1432540374427e-119	0	Dcps
Ap2a1	1.12138956799014e-123	0.458937911104648	0.292	0.173	2.25881500680255e-119	0	Ap2a1
Cops9	1.13209302742008e-123	0.257593896008773	0.828	0.652	2.28037498513226e-119	0	Cops9
Smarcd2	1.70027420977205e-123	0.379036133939683	0.392	0.251	3.42486234074383e-119	0	Smarcd2
Tmem161b	2.39406195882801e-123	0.257208011880422	0.427	0.275	4.82235900366726e-119	0	Tmem161b
Mrpl16	2.46958623219613e-123	0.405933530145639	0.398	0.256	4.97448754751266e-119	0	Mrpl16
Snap47	3.77973267942689e-123	0.421886042095585	0.334	0.205	7.61351553616958e-119	0	Snap47
Scarb1	7.55762621518892e-123	0.374524476998397	0.35	0.218	1.5223326485255e-118	0	Scarb1
Ctbp2	1.06189070344941e-122	0.387108285051578	0.36	0.225	2.13896644395815e-118	0	Ctbp2
Dcakd	1.36872454482339e-122	0.421312210850725	0.341	0.211	2.75702185063775e-118	0	Dcakd
Ppa2	1.68561755286052e-122	0.267364260399154	0.771	0.588	3.39533943672695e-118	0	Ppa2
Ppie	1.81866594562694e-122	0.320299044472339	0.572	0.402	3.66333881427634e-118	0	Ppie
Phf2	1.9934116571299e-122	0.398787383121246	0.283	0.165	4.01532910095675e-118	0	Phf2
Kif21a	2.34010391034709e-122	0.300375920577993	0.545	0.376	4.71367130661215e-118	0	Kif21a
Clip2	2.69049633608041e-122	0.350354327238422	0.297	0.175	5.41946676976677e-118	0	Clip2
Taf4b	3.07118676773277e-122	0.464600298151254	0.263	0.152	6.18629150624412e-118	0	Taf4b
Kntc1	3.07707977638195e-122	0.318425747350388	0.388	0.249	6.19816179356616e-118	0	Kntc1
Smpdl3b	3.78659654346812e-122	0.361814066557813	0.35	0.218	7.62734141750783e-118	0	Smpdl3b
Ttc39a	4.91774456940371e-122	0.451688390711017	0.26	0.148	9.9058128861499e-118	0	Ttc39a
Mff	4.93387365518234e-122	0.25861821115964	0.705	0.525	9.93830170363378e-118	0	Mff
Elovl7	5.57516729626561e-122	0.284042367898328	0.418	0.269	1.12300594848678e-117	0	Elovl7
Eif4a3	3.18923046968203e-121	0.311892645244387	0.675	0.498	6.42406693508051e-117	0	Eif4a3
Uimc1	4.25609617655364e-121	0.274131494593872	0.463	0.307	8.573054528432e-117	0	Uimc1
Cox18	5.56371302653946e-121	0.458562491322949	0.301	0.181	1.12069871493584e-116	0	Cox18
Kansl2	6.12604849455461e-121	0.345129184149498	0.428	0.281	1.23396994825814e-116	0	Kansl2
Eya3	9.09520089145109e-121	0.272610186810383	0.417	0.269	1.83204631556499e-116	0	Eya3
Ivns1abp	1.03165062755927e-120	0.272097962436555	0.539	0.37	2.07805385909263e-116	0	Ivns1abp
Eif2b3	1.19088758544527e-120	0.347075637392526	0.421	0.274	2.3988048633624e-116	0	Eif2b3
Cdk5rap3	1.31919924862277e-120	0.326507980361641	0.439	0.288	2.65726304650085e-116	0	Cdk5rap3
Rtcb	1.33530224618762e-120	0.29678573814569	0.701	0.523	2.68969931449571e-116	0	Rtcb
Noxo1	1.40048093689194e-120	0.267958250689224	0.531	0.363	2.82098875118144e-116	0	Noxo1
Hadha	2.85607139343384e-120	0.250366678640978	0.798	0.63	5.75298460779378e-116	0	Hadha
Pdk3	2.99561019923365e-120	0.35254637084719	0.384	0.245	6.03405762431633e-116	0	Pdk3
Krit1	3.98806057871329e-120	0.267143643628136	0.51	0.347	8.03315042370217e-116	0	Krit1
Yrdc	3.99412259637905e-120	0.351960258548982	0.524	0.363	8.04536114588632e-116	0	Yrdc
Rrp1b	4.28722587900437e-120	0.342344635801264	0.478	0.323	8.63575908807851e-116	0	Rrp1b
Pcgf3	4.99722547440055e-120	0.291781853375851	0.494	0.333	1.0065911273085e-115	0	Pcgf3
Dimt1	6.73812785409309e-120	0.501159288978577	0.284	0.169	1.35726109364997e-115	0	Dimt1
Smg9	8.79665339520235e-120	0.465158643402709	0.263	0.152	1.77190989339561e-115	0	Smg9
Ifrd2	1.24392879695783e-119	0.366109816900911	0.434	0.287	2.50564577571216e-115	0	Ifrd2
Rngtt	1.35900487928929e-119	0.250198072045094	0.56	0.39	2.73744352835242e-115	0	Rngtt
Lzic	1.46389280688569e-119	0.457417340424517	0.302	0.182	2.94871928090984e-115	0	Lzic
Mcm7	1.58764678607848e-119	0.318713295918854	0.738	0.569	3.19799692119788e-115	0	Mcm7
Ppfibp2	1.61412099743054e-119	0.289289364299884	0.376	0.235	3.25132392512434e-115	0	Ppfibp2
Ctr9	2.34224738933169e-119	0.364059985930598	0.391	0.251	4.71798891633083e-115	0	Ctr9
Gpn3	2.94379525672957e-119	0.340786524230635	0.463	0.311	5.92968678563038e-115	0	Gpn3
Sart3	3.88831253135035e-119	0.32827550622307	0.501	0.342	7.83222793189902e-115	0	Sart3
Trappc13	4.22160597885015e-119	0.383922236626686	0.377	0.241	8.50358092319786e-115	0	Trappc13
Ccnh	4.40146793818523e-119	0.298142890347799	0.503	0.344	8.8658768678865e-115	0	Ccnh
Wdr12	4.70091874129449e-119	0.322293390032946	0.509	0.349	9.46906062058948e-115	0	Wdr12
Pip4p2	6.27089613681704e-119	0.269891125263511	0.468	0.312	1.26314660883906e-114	0	Pip4p2
Brca1	9.79508740946871e-119	0.400020141268522	0.365	0.235	1.97302445688928e-114	0	Brca1
Rad50	1.96207003037382e-118	0.267484979856295	0.744	0.57	3.95219766218199e-114	0	Rad50
Cars	2.56731667378321e-118	0.301003713848136	0.426	0.277	5.17134597600151e-114	0	Cars
2310061I04Rik	3.24923332538838e-118	0.449509911487107	0.294	0.176	6.54493068732982e-114	0	2310061I04Rik
Auh	6.61728662358898e-118	0.340241879509018	0.402	0.26	1.33292004458953e-113	0	Auh
Tmem126a	1.0752992406775e-117	0.302752524388063	0.674	0.5	2.16597526049668e-113	0	Tmem126a
Zc3h12c	2.07295762475311e-117	0.267285025037275	0.276	0.159	4.1755585435402e-113	0	Zc3h12c
Idh3g	3.17546868989874e-117	0.287499886226836	0.671	0.496	6.39634658206304e-113	0	Idh3g
Dnajc2	3.76297311818125e-117	0.25465279552708	0.84	0.661	7.5797567519525e-113	0	Dnajc2
Srsf2	5.87092769705773e-117	0.259246254677528	0.897	0.761	1.18258096601834e-112	0	Srsf2
Rars2	9.03321957904944e-117	0.339802836814256	0.374	0.239	1.81956141980793e-112	0	Rars2
Kti12	1.09341414471477e-116	0.468271814736101	0.317	0.195	2.20246411169895e-112	0	Kti12
Pop4	1.15083614229205e-116	0.455343056241434	0.309	0.189	2.31812924141887e-112	0	Pop4
Gemin5	1.36540076348646e-116	0.38995050703383	0.346	0.218	2.75032675789078e-112	0	Gemin5
Tdp2	3.24932069182807e-116	0.32272843657362	0.431	0.284	6.54510666954928e-112	0	Tdp2
Rnf11	3.94603867274515e-116	0.251061044269587	0.525	0.359	7.94850569851055e-112	0	Rnf11
Zfp511	4.35638553132976e-116	0.347478516002359	0.413	0.27	8.77506737575753e-112	0	Zfp511
Anapc4	7.24564217247388e-116	0.29150425550806	0.455	0.302	1.45948970280141e-111	0	Anapc4
AA465934	8.1484030552197e-116	0.378229856982487	0.461	0.315	1.6413328274129e-111	0	AA465934
Mepce	1.10561181102422e-115	0.450962074397153	0.309	0.19	2.22703387094608e-111	0	Mepce
Traf4	1.51880052164126e-115	0.322067327403333	0.488	0.332	3.05931989074198e-111	0	Traf4
Bax	2.36510207619163e-115	0.270578661175803	0.801	0.634	4.76402511207279e-111	0	Bax
Nup88	3.08444207410696e-115	0.341498724226609	0.401	0.261	6.21299166987365e-111	0	Nup88
Rnf121	4.29120249203739e-115	0.314600317221438	0.294	0.176	8.64376917971091e-111	0	Rnf121
Haus3	4.30039950517118e-115	0.387814288036417	0.354	0.225	8.6622947232663e-111	0	Haus3
Ttc37	5.94940746080821e-115	0.313747212335838	0.377	0.241	1.1983891448306e-110	0	Ttc37
Copb1	1.61718196836428e-114	0.26383762258935	0.641	0.463	3.25748963887616e-110	0	Copb1
Setd1a	1.86973231362277e-114	0.416552693856556	0.257	0.149	3.76620179933035e-110	0	Setd1a
Ankrd40	2.73535513469273e-114	0.35040674658459	0.405	0.264	5.50982584781157e-110	0	Ankrd40
Supt5	2.83094297976247e-114	0.296230893392858	0.553	0.388	5.70236844413555e-110	0	Supt5
Exoc6	3.70934177015199e-114	0.369555906863897	0.314	0.193	7.47172712761714e-110	0	Exoc6
Bicra	6.0185902182123e-114	0.282876956166266	0.313	0.19	1.2123246276545e-109	0	Bicra
Zfp68	7.40317291791268e-114	0.33983110156677	0.386	0.248	1.49122112085515e-109	0	Zfp68
Exoc2	7.51187691503648e-114	0.314215438214178	0.317	0.194	1.5131173669958e-109	0	Exoc2
Psmc4	9.96769762643766e-114	0.306151056399873	0.607	0.436	2.00779333289334e-109	0	Psmc4
Asap1	1.01966901291743e-113	0.258553304173568	0.442	0.292	2.05391929271958e-109	0	Asap1
Zkscan3	1.02067561449687e-113	0.356363450744391	0.358	0.227	2.05594689028105e-109	0	Zkscan3
Gnpat	1.34409328530247e-113	0.292231633437211	0.473	0.32	2.70740710458477e-109	0	Gnpat
Dpp8	1.37379576644139e-113	0.269716049760153	0.477	0.322	2.76723681234289e-109	0	Dpp8
Glmn	1.37914955544861e-113	0.296954822274198	0.404	0.263	2.77802094954013e-109	0	Glmn
Akr1b10	1.41003637428952e-113	0.328298350968074	0.286	0.169	2.84023626873137e-109	0	Akr1b10
Fra10ac1	1.59693981872442e-113	0.28254100244896	0.48	0.323	3.2167158768566e-109	0	Fra10ac1
Mindy1	1.77365383547298e-113	0.399504593616992	0.312	0.191	3.57267092079321e-109	0	Mindy1
Sumo3	2.841911391009e-113	0.283355596055993	0.7	0.524	5.72446211490943e-109	0	Sumo3
Sod2	3.70124026268701e-113	0.263630987555982	0.829	0.663	7.45540826113045e-109	0	Sod2
Gatd3a	5.07344486334298e-113	0.408846123528969	0.337	0.212	1.02194399882318e-108	0	Gatd3a
Mtbp	7.13985252042486e-113	0.346039951286619	0.298	0.18	1.43818049318918e-108	0	Mtbp
Qtrt1	1.16548482209308e-112	0.303030199984994	0.37	0.236	2.3476360771421e-108	0	Qtrt1
Cenpk	1.17295365830301e-112	0.402156453496569	0.363	0.235	2.36268055391975e-108	0	Cenpk
Plaa	1.58457400107464e-112	0.279748668796986	0.562	0.394	3.19180741036464e-108	0	Plaa
Mrpl4	2.60405856640069e-112	0.315638960227595	0.535	0.373	5.24535517030092e-108	0	Mrpl4
Ctnnbip1	2.6224128142434e-112	0.441344326118212	0.295	0.179	5.28232613173048e-108	0	Ctnnbip1
Rpap3	2.72306153920318e-112	0.336778318461112	0.407	0.266	5.48506285841697e-108	0	Rpap3
Adnp	2.76200600918909e-112	0.250493073473245	0.68	0.504	5.56350870430958e-108	0	Adnp
Prelid3b	4.27442505709009e-112	0.306974149535009	0.583	0.417	8.60997439249657e-108	0	Prelid3b
Elavl2	4.45436146349546e-112	0.32891553687342	0.362	0.233	8.9724202959189e-108	0	Elavl2
Lyrm2	5.29749559551325e-112	0.447105631161488	0.28	0.167	1.06707453780423e-107	0	Lyrm2
Ciapin1	5.43514985338007e-112	0.297595389590222	0.559	0.393	1.09480223496635e-107	0	Ciapin1
1110065P20Rik	6.18894434303098e-112	0.355451998040666	0.418	0.278	1.24663905901673e-107	0	1110065P20Rik
Atad2	7.04192437293002e-112	0.294243581534847	0.633	0.472	1.41845482643929e-107	0	Atad2
Vegfb	9.07819579018024e-112	0.286210866224353	0.624	0.455	1.82862097801601e-107	0	Vegfb
Yae1d1	9.86274572679487e-112	0.31588011681288	0.517	0.359	1.98665287174829e-107	0	Yae1d1
Zmynd19	1.24495101025912e-111	0.351914252639962	0.461	0.313	2.50770481996494e-107	0	Zmynd19
Mesd	1.25125386158556e-111	0.297762061797435	0.371	0.237	2.5204006533918e-107	0	Mesd
Tmem248	1.42674341404653e-111	0.282338650630241	0.508	0.35	2.87388925891392e-107	0	Tmem248
Otulin	1.52592733333925e-111	0.29991189376263	0.497	0.341	3.07367542754525e-107	0	Otulin
Tcerg1	1.8517685265741e-111	0.269209371763297	0.744	0.582	3.7300173430782e-107	0	Tcerg1
Dync2h1	2.70555926776955e-111	0.353438197732775	0.264	0.154	5.4498080330682e-107	0	Dync2h1
Ppp1r37	4.93322177116624e-111	0.346647597295149	0.331	0.206	9.93698861366015e-107	0	Ppp1r37
Sclt1	5.54853562860733e-111	0.29009409072304	0.408	0.269	1.11764153167037e-106	0	Sclt1
Shq1	1.06229072681508e-110	0.398337618938875	0.284	0.171	2.13977221102362e-106	0	Shq1
Trim27	2.29599321387894e-110	0.269250917093391	0.683	0.511	4.62481913071635e-106	0	Trim27
Bod1	2.38987660699785e-110	0.277728835942099	0.65	0.478	4.81392844947577e-106	0	Bod1
Fbxw8	4.22391701743005e-110	0.252506183260755	0.46	0.309	8.50823604820936e-106	0	Fbxw8
Pstk	8.69092602259547e-110	0.350180430913239	0.31	0.191	1.75061322873141e-105	0	Pstk
Vrk3	2.79482286899541e-109	0.412932961826496	0.269	0.159	5.62961170501745e-105	0	Vrk3
Mmp15	5.40147930645988e-109	0.260346742039331	0.283	0.168	1.08801997670021e-104	0	Mmp15
Gatad1	6.54850473397874e-109	0.256555775876128	0.798	0.63	1.31906530856534e-104	0	Gatad1
Fancl	8.06375788954273e-109	0.371198390593156	0.303	0.187	1.62428275169059e-104	0	Fancl
Dctd	1.02672389709078e-108	0.36313797413565	0.327	0.206	2.06812994590995e-104	0	Dctd
Ppan	1.21503002892119e-108	0.318526903989488	0.435	0.292	2.44743498725595e-104	0	Ppan
Dhx30	2.40728918130733e-108	0.325373663025896	0.356	0.229	4.84900259790736e-104	0	Dhx30
Armc10	3.70358342578785e-108	0.301985541140314	0.429	0.285	7.46012809456448e-104	0	Armc10
Pdcd2l	3.78902789265475e-108	0.414130625656728	0.282	0.169	7.63223888417446e-104	0	Pdcd2l
Thoc3	6.07791860776227e-108	0.364064789970563	0.43	0.29	1.22427514516155e-103	0	Thoc3
Prc1	6.46817279600892e-108	0.350897924157638	0.574	0.437	1.30288404630008e-103	0	Prc1
Cndp2	7.88580197269299e-108	0.460407217217325	0.268	0.16	1.58843709135955e-103	0	Cndp2
Rad54b	1.61077508371444e-107	0.443878082645264	0.265	0.16	3.24458425112599e-103	0	Rad54b
Foxk2	1.98014249972931e-107	0.288771050844891	0.402	0.264	3.98860103720474e-103	0	Foxk2
Nr1h2	2.7950334478869e-107	0.44001187223843	0.259	0.153	5.63003587407857e-103	0	Nr1h2
Efl1	7.82917011552346e-107	0.263461075315277	0.439	0.293	1.57702973636989e-102	0	Efl1
Wdr61	1.16588213039596e-106	0.255358418195073	0.621	0.45	2.34843637525658e-102	0	Wdr61
Cep68	1.30126736144897e-106	0.31385008360473	0.319	0.2	2.62114284616666e-102	0	Cep68
Hsph1	1.43486881965672e-106	0.261386355425506	0.511	0.352	2.89025626343453e-102	0	Hsph1
Tada2a	1.54728484894047e-106	0.336113663259398	0.312	0.195	3.1166958712208e-102	0	Tada2a
Dusp6	1.68865382310537e-106	0.418295634981817	0.347	0.224	3.40145539588115e-102	0	Dusp6
2310009A05Rik	2.66572090084689e-106	0.372563179870478	0.344	0.22	5.3695616105759e-102	0	2310009A05Rik
Mtmr2	3.24302931160474e-106	0.266861590188196	0.483	0.331	6.53243394236544e-102	0	Mtmr2
Hibch	4.30260407413259e-106	0.345051450683557	0.343	0.218	8.66673538652528e-102	0	Hibch
Phb	6.90606917406812e-106	0.266072566783546	0.518	0.359	1.39108951373254e-101	0	Phb
Slc25a35	9.39835527550198e-106	0.354325610911509	0.271	0.162	1.89311070314436e-101	0	Slc25a35
Gng10	1.37359970564894e-105	0.428205943294264	0.309	0.192	2.76684188708867e-101	0	Gng10
Uspl1	1.390493728122e-105	0.340981381962074	0.333	0.212	2.80087151655614e-101	0	Uspl1
Bag3	1.78401354022639e-105	0.37504864053594	0.25	0.146	3.59353847407802e-101	0	Bag3
Prep	2.05151461437518e-105	0.26706357449691	0.503	0.348	4.13236588773593e-101	0	Prep
Ppp2r2d	2.21781827844572e-105	0.281040904981584	0.513	0.357	4.4673513582732e-101	0	Ppp2r2d
Dzip3	4.18905433581372e-105	0.378110444210149	0.267	0.16	8.43801214862958e-101	0	Dzip3
Plbd2	5.71181846179888e-105	0.344016021979321	0.259	0.153	1.15053159276015e-100	0	Plbd2
Arhgef1	6.73104095091599e-105	0.286901796847925	0.425	0.284	1.35583357874301e-100	0	Arhgef1
Chchd6	8.60586289363531e-105	0.305717483198059	0.43	0.29	1.73347896266496e-100	0	Chchd6
Klhl24	1.25402288929656e-104	0.255076117477294	0.333	0.208	2.52597830591006e-100	0	Klhl24
Rab12	1.67425042336495e-104	0.345664028563445	0.348	0.223	3.37244262778402e-100	0	Rab12
Trp53bp1	2.06106418794712e-104	0.294507547160934	0.361	0.233	4.15160159378188e-100	0	Trp53bp1
Prkar1a	2.11800441769241e-104	0.252948790344493	0.759	0.595	4.26629629855782e-100	0	Prkar1a
Sin3a	2.70292535708781e-104	0.259632385348495	0.437	0.294	5.44450254678198e-100	0	Sin3a
Wdr60	3.44939696692581e-104	0.410772205059253	0.257	0.153	6.94812031047866e-100	0	Wdr60
Esco2	5.96853396149008e-104	0.316104796935971	0.426	0.292	1.20224179586295e-99	0	Esco2
Tob1	8.99138425395171e-104	0.254448508481947	0.284	0.17	1.81113453027349e-99	0	Tob1
Polr2b	1.35733007915625e-103	0.255142303759522	0.571	0.408	2.73406997844444e-99	0	Polr2b
Zcchc4	1.50734695425361e-103	0.33824008669126	0.25	0.147	3.03624896995305e-99	0	Zcchc4
Thap2	1.50827895231724e-103	0.433173131834898	0.28	0.171	3.03812629365262e-99	0	Thap2
Epn1	3.37271168958501e-103	0.26445304457535	0.546	0.386	6.79365315633109e-99	0	Epn1
Ydjc	4.32424512246593e-103	0.341365070993897	0.387	0.255	8.71032695018313e-99	0	Ydjc
Mob2	4.37258194774193e-103	0.283325388536144	0.405	0.267	8.80769181733658e-99	0	Mob2
Ppp1r12c	8.66460500562409e-103	0.401000409388439	0.253	0.15	1.74531138628286e-98	0	Ppp1r12c
Foxj3	8.69567243871019e-103	0.259109700293435	0.376	0.244	1.75156929932939e-98	0	Foxj3
Npepl1	1.09793392251871e-102	0.338937189172242	0.373	0.244	2.21156830012944e-98	0	Npepl1
Klhl32	1.2189629819558e-102	0.446780975479477	0.262	0.16	2.45535713455357e-98	0	Klhl32
Utp14b	1.24574568162118e-102	0.381855443778345	0.325	0.208	2.50930552648954e-98	0	Utp14b
Cdkn2aipnl	1.4100742120666e-102	0.341989979227026	0.431	0.293	2.84031248536575e-98	0	Cdkn2aipnl
Hmbs	1.88247170361632e-102	0.279979762201605	0.54	0.383	3.79186275259436e-98	0	Hmbs
Eif3l	2.34278174737722e-102	0.27626342363891	0.678	0.513	4.71906527374194e-98	0	Eif3l
Slbp	8.09716138268563e-102	0.304643626601632	0.737	0.577	1.63101121731437e-97	0	Slbp
Gtpbp6	1.17696217284458e-101	0.327974921695561	0.277	0.168	2.37075490476083e-97	0	Gtpbp6
Trim25	1.46200076953338e-101	0.346302941311676	0.332	0.213	2.94490815007109e-97	0	Trim25
Nfxl1	4.70220678087662e-101	0.312294308584792	0.357	0.232	9.47165511871978e-97	0	Nfxl1
Tmem9	8.68333126138857e-101	0.264360818746873	0.385	0.251	1.7490834159815e-96	0	Tmem9
Mthfd2l	9.07450271543571e-101	0.250881520380121	0.527	0.372	1.82787708197022e-96	0	Mthfd2l
Glcci1	9.22873563654148e-101	0.300252010837154	0.274	0.166	1.85894421926855e-96	0	Glcci1
Zfp507	1.43478733804387e-100	0.342153363830863	0.269	0.163	2.89009213502177e-96	0	Zfp507
Pelo	1.83888421520125e-100	0.433800460572453	0.278	0.171	3.70406447467987e-96	0	Pelo
Cryzl1	3.05643430309149e-100	0.284561474284382	0.441	0.299	6.15657561671719e-96	0	Cryzl1
Ramac	3.30017685457094e-100	0.280779312416029	0.511	0.36	6.64754623816225e-96	0	Ramac
Rnf138	3.34277076568151e-100	0.292863893962728	0.419	0.282	6.73334315331226e-96	0	Rnf138
Nup85	4.41673407067763e-100	0.41397970412785	0.291	0.182	8.89662743856594e-96	0	Nup85
Stat3	7.73850135325866e-100	0.263327106395245	0.495	0.345	1.55876632758689e-95	0	Stat3
Utp18	8.92314121156293e-100	0.273562798526658	0.492	0.344	1.79738833424512e-95	0	Utp18
Fastk	9.74658849206496e-100	0.289194129261553	0.409	0.273	1.96325531995664e-95	0	Fastk
Timm10	1.05848737238336e-99	0.292945344592273	0.481	0.334	2.13211111419179e-95	0	Timm10
Cnot6	1.11948135910846e-99	0.258621904785766	0.595	0.435	2.25497130165216e-95	0	Cnot6
Tfam	1.34797652490176e-99	0.26229717525058	0.589	0.424	2.71522911410962e-95	0	Tfam
Vrk2	1.34926086095189e-99	0.295687270412188	0.346	0.225	2.71781615221539e-95	0	Vrk2
Samm50	1.48658657418084e-99	0.250367351903736	0.669	0.501	2.99443133637247e-95	0	Samm50
Atad5	1.7431123680078e-99	0.367471609496392	0.347	0.23	3.51115124287811e-95	0	Atad5
Stard7	3.06134305307893e-99	0.313266753560838	0.41	0.276	6.16646331181689e-95	0	Stard7
Nr2c1	6.0302477172821e-99	0.326996688105863	0.265	0.161	1.21467279769213e-94	0	Nr2c1
Elp2	6.09078645430522e-99	0.312778760193761	0.358	0.235	1.2268671154907e-94	0	Elp2
N4bp3	7.37254574674398e-99	0.311755325324574	0.315	0.198	1.48505188976664e-94	0	N4bp3
2010204K13Rik	8.14698098734676e-99	0.318894777735997	0.405	0.272	1.64104638028126e-94	0	2010204K13Rik
Vezf1	9.17746478105496e-99	0.294547628714024	0.439	0.299	1.8486167308479e-94	0	Vezf1
Mrpl50	1.60162136344135e-98	0.286198916506052	0.523	0.37	3.22614591237991e-94	0	Mrpl50
Pole3	1.99644127499416e-98	0.283514774579112	0.521	0.369	4.02143166022074e-94	0	Pole3
Msh3	2.44052649901817e-98	0.283728889752032	0.346	0.225	4.91595252697231e-94	0	Msh3
Tmem11	2.59772921334724e-98	0.272380326225041	0.53	0.378	5.23260595444534e-94	0	Tmem11
Zfp36	3.88891437016469e-98	0.276966893007604	0.303	0.189	7.83344021582274e-94	0	Zfp36
Nrbp1	6.18648954184811e-98	0.280358313666071	0.468	0.323	1.24614458841447e-93	0	Nrbp1
Dnaja3	7.51385474838708e-98	0.288888804662499	0.432	0.294	1.51351576196761e-93	0	Dnaja3
Zfp260	1.34992882266964e-97	0.299208210857953	0.336	0.215	2.71916162750345e-93	0	Zfp260
Nanp	1.37226018827041e-97	0.385653617435888	0.307	0.195	2.76414369723309e-93	0	Nanp
Bpnt1	3.52830733738496e-97	0.367363562835487	0.312	0.198	7.10706946969453e-93	0	Bpnt1
Mad2l1	3.69199746866379e-97	0.304824367596935	0.48	0.34	7.43679050112948e-93	0	Mad2l1
Meaf6	3.72808012913533e-97	0.379513580174931	0.303	0.192	7.5094718041173e-93	0	Meaf6
Tst	5.79459479540082e-97	0.270436037862581	0.519	0.368	1.16720522963759e-92	0	Tst
Mxd4	6.64858994671694e-97	0.477191096596954	0.272	0.169	1.33922547296719e-92	0	Mxd4
Snrnp35	1.12715271905768e-96	0.36020236523364	0.302	0.191	2.27042372199789e-92	0	Snrnp35
Taf6	1.20535448719076e-96	0.287668421562278	0.359	0.235	2.42794554354834e-92	0	Taf6
Cluap1	1.76368672947107e-96	0.333834445397758	0.32	0.205	3.55259417917358e-92	0	Cluap1
Nol9	2.85458230882645e-96	0.354677991891772	0.313	0.2	5.74998514466913e-92	0	Nol9
Ap4m1	3.07448010183202e-96	0.306899759073511	0.281	0.173	6.19292526912023e-92	0	Ap4m1
Ccdc6	3.86652408608148e-96	0.277534837530325	0.339	0.219	7.78833946659393e-92	0	Ccdc6
Dgcr6	8.00168818332769e-96	0.282285863270785	0.543	0.388	1.6117800507677e-91	0	Dgcr6
Cep135	9.7299261571816e-96	0.313929038247939	0.275	0.169	1.95989902584109e-91	0	Cep135
Rcl1	1.00694700916538e-95	0.327776133053008	0.347	0.227	2.02829336056183e-91	0	Rcl1
Myg1	1.06539524555123e-95	0.32356599363364	0.359	0.236	2.14602564311383e-91	0	Myg1
Cep89	1.7105427026885e-95	0.320375759408593	0.299	0.189	3.44554616602544e-91	0	Cep89
Dcaf7	2.31383975752537e-95	0.26855704980568	0.403	0.27	4.66076742358336e-91	0	Dcaf7
Mea1	4.67496224235177e-95	0.280866339834749	0.503	0.355	9.41677644476917e-91	0	Mea1
Nsmce1	4.91827259937094e-95	0.290364702119432	0.453	0.313	9.90687649691288e-91	0	Nsmce1
Ttk	5.14992352897565e-95	0.358636787195517	0.307	0.197	1.03734909644156e-90	0	Ttk
Iffo2	7.14215889415555e-95	0.340089337588232	0.288	0.18	1.43864506604975e-90	0	Iffo2
Mrps11	7.72309367133388e-95	0.365105010468753	0.321	0.208	1.55566275821678e-90	0	Mrps11
Cpped1	1.54124409819465e-94	0.29185933788005	0.288	0.18	3.10452798699347e-90	0	Cpped1
Trmt2b	2.86438377378022e-94	0.286960782910946	0.321	0.206	5.76972823552551e-90	0	Trmt2b
Gfm1	4.69633929267888e-94	0.275851351434931	0.357	0.235	9.45983623724307e-90	0	Gfm1
Ctps2	6.06545417174198e-94	0.277548541030113	0.293	0.183	1.22176443381399e-89	0	Ctps2
Naf1	9.84655007809635e-94	0.300547224847958	0.454	0.316	1.98339058223095e-89	0	Naf1
Thoc6	1.18844447734957e-93	0.301691652205306	0.335	0.217	2.39388371072525e-89	0	Thoc6
Tssc4	1.23147767978249e-93	0.390883927251661	0.304	0.195	2.48056549038587e-89	0	Tssc4
Hdac3	1.67317259572374e-93	0.260386468930958	0.469	0.325	3.37027155956634e-89	0	Hdac3
Smim12	1.7738163361633e-93	0.326307416154123	0.342	0.224	3.57299824593374e-89	0	Smim12
Urgcp	2.65761039437948e-93	0.353412347163895	0.25	0.151	5.35322461739859e-89	0	Urgcp
Pdik1l	3.7375878822555e-93	0.326850180817646	0.283	0.177	7.52862327122726e-89	0	Pdik1l
Ppp1r7	6.10919822625058e-93	0.275759069479616	0.542	0.39	1.23057579871365e-88	0	Ppp1r7
4930522L14Rik	6.28919929267901e-93	0.279915505503638	0.276	0.17	1.26683341352433e-88	0	4930522L14Rik
Hat1	9.20729150323434e-93	0.251609925425364	0.678	0.519	1.85462472749649e-88	0	Hat1
Tomm34	1.31817199657816e-92	0.333859434979844	0.303	0.193	2.65519385270738e-88	0	Tomm34
Tecpr2	1.46947107228828e-92	0.255215607199344	0.314	0.201	2.95995558091028e-88	0	Tecpr2
Rnf34	3.20602452494672e-92	0.305491080111994	0.328	0.213	6.45789520060017e-88	0	Rnf34
Pms2	4.04330601124066e-92	0.338781813732411	0.258	0.16	8.14443129844206e-88	0	Pms2
Aamdc	4.32948845494651e-92	0.302002585146096	0.31	0.198	8.72088859479876e-88	0	Aamdc
Exoc1	1.58709429541126e-91	0.269437207024807	0.33	0.214	3.19688403924689e-87	0	Exoc1
Unc119b	2.01740458453427e-91	0.285014716550262	0.301	0.191	4.06365805462738e-87	0	Unc119b
Tm9sf1	2.03756161070018e-91	0.257150341333537	0.309	0.197	4.10426035243338e-87	0	Tm9sf1
Nme4	2.66945022148613e-91	0.335727548761878	0.337	0.222	5.3770735811395e-87	0	Nme4
Paxip1	9.2910336674366e-91	0.274631187457825	0.361	0.24	1.87149291163175e-86	0	Paxip1
Pgs1	1.05110838454357e-90	0.295893972232794	0.341	0.223	2.11724761898612e-86	0	Pgs1
Gna11	1.5857918586167e-90	0.256553875993612	0.593	0.433	3.19426054081161e-86	0	Gna11
Xrcc6	1.68195479766661e-90	0.265414675637106	0.397	0.27	3.38796154893985e-86	0	Xrcc6
Tubgcp2	2.46329396963259e-90	0.385073057774429	0.268	0.167	4.96181304303093e-86	0	Tubgcp2
Pick1	3.83385679491764e-90	0.279774017944278	0.329	0.215	7.7225377420026e-86	0	Pick1
Ska2	1.15952123001605e-89	0.370707338541123	0.281	0.179	2.33562361362133e-85	0	Ska2
Cox10	2.61565666170492e-89	0.286660251522898	0.297	0.19	5.26871721367221e-85	0	Cox10
Gins2	2.88842818113521e-89	0.364274455405807	0.349	0.234	5.81816088526065e-85	0	Gins2
Tpst1	6.24170580866483e-89	0.311617759901172	0.283	0.18	1.25726680103936e-84	0	Tpst1
Slc25a23	8.6677223568579e-89	0.289513472042823	0.292	0.185	1.74593931434189e-84	0	Slc25a23
Cyth2	1.19706270703699e-88	0.299295929837427	0.338	0.222	2.41124341078461e-84	0	Cyth2
Zwilch	2.17031078104352e-88	0.284036623426168	0.36	0.243	4.37165700625596e-84	0	Zwilch
Exo1	4.17420141435735e-88	0.424726054797607	0.26	0.165	8.40809390894002e-84	0	Exo1
Ehd4	9.8451386607751e-88	0.282212218632372	0.435	0.304	1.98310628043993e-83	0	Ehd4
Mrs2	1.13831311509389e-87	0.269561834128704	0.33	0.215	2.29290410773362e-83	0	Mrs2
Fdx2	1.7288703781759e-87	0.263988458823709	0.51	0.367	3.48246360275972e-83	0	Fdx2
Tle3	2.0198150114862e-87	0.277843971943167	0.328	0.214	4.06851337763664e-83	0	Tle3
Smc2	3.95730738838817e-87	0.250035288799517	0.675	0.542	7.97120427243028e-83	0	Smc2
Dele1	6.07564541247111e-87	0.267535904441373	0.294	0.187	1.22381725543406e-82	0	Dele1
0610009B22Rik	6.86649155461744e-87	0.257291141992161	0.475	0.336	1.38311739384659e-82	0	0610009B22Rik
Tgfb1	1.81984268269701e-86	0.273974764421876	0.269	0.168	3.66570911575659e-82	0	Tgfb1
Rpp14	1.83475080859277e-86	0.259364740449884	0.429	0.297	3.69573855374842e-82	0	Rpp14
9130401M01Rik	1.28127037000977e-85	0.368811365414587	0.299	0.194	2.58086290631068e-81	0	9130401M01Rik
Tsen2	1.43973938344818e-85	0.312305403796361	0.275	0.175	2.90006704007967e-81	0	Tsen2
Dnlz	1.66086431643247e-85	0.262493666731079	0.468	0.332	3.34547899258993e-81	0	Dnlz
Btf3l4	2.84704157564509e-85	0.328885607144868	0.28	0.178	5.73479584582191e-81	0	Btf3l4
Akap7	1.15080429188626e-84	0.261712549314474	0.355	0.239	2.3180650851465e-80	0	Akap7
Thap4	1.43744733365429e-84	0.299078826739974	0.277	0.176	2.89545016417985e-80	0	Thap4
Hars	2.13676002702112e-84	0.253398988640281	0.437	0.306	4.30407572242864e-80	0	Hars
Taf2	3.46066296032762e-84	0.274931020840653	0.295	0.19	6.97081340098793e-80	0	Taf2
Commd8	4.25708663548396e-84	0.269596273549055	0.415	0.287	8.57504960985534e-80	0	Commd8
Noa1	7.20351447388971e-84	0.262144250265242	0.378	0.258	1.45100392047561e-79	0	Noa1
Dus1l	1.09719556292218e-83	0.277712628990346	0.389	0.268	2.21008102239414e-79	0	Dus1l
Bloc1s4	1.42944626381464e-83	0.314257328362459	0.3	0.195	2.87933360920183e-79	0	Bloc1s4
Oxnad1	2.14200799370659e-83	0.381475887013538	0.278	0.18	4.31464670172318e-79	0	Oxnad1
Impdh1	4.23240374358461e-83	0.321042986857367	0.328	0.218	8.52533086070248e-79	0	Impdh1
Haus1	5.40470736909111e-83	0.293862395483329	0.352	0.238	1.08867020535602e-78	0	Haus1
Dalrd3	1.21958680181107e-82	0.263086877602393	0.28	0.179	2.45661369488805e-78	0	Dalrd3
Mcrs1	1.61297773157456e-82	0.294397097113956	0.387	0.267	3.24902104471064e-78	0	Mcrs1
Diablo	2.53054946242018e-82	0.276380206213462	0.397	0.274	5.09728578215297e-78	0	Diablo
Tprgl	3.33314977671262e-82	0.278637215070532	0.407	0.282	6.71396359523222e-78	0	Tprgl
Sumf2	7.17918269214104e-81	0.28007069277154	0.27	0.172	1.44610276967797e-76	0	Sumf2
Ppcs	1.14519785326873e-80	0.33749424568053	0.275	0.177	2.30677203583921e-76	0	Ppcs
Setd1b	1.18708915918906e-80	0.278237059099456	0.251	0.157	2.39115369335452e-76	0	Setd1b
Utp15	3.24968862720791e-80	0.35364367606406	0.279	0.18	6.54584780178489e-76	0	Utp15
Mrps30	5.05717456282929e-80	0.256999313513474	0.399	0.275	1.0186666721907e-75	0	Mrps30
Hes1	6.60214774280199e-79	0.256405292945215	0.643	0.51	1.3298706198326e-74	0	Hes1
Bphl	9.06143057962595e-79	0.273109783604438	0.275	0.176	1.82524396165405e-74	0	Bphl
Ptges2	6.67384358641795e-78	0.312652833702735	0.278	0.181	1.34431231361217e-73	0	Ptges2
Mto1	1.00127753500572e-77	0.296764280835807	0.274	0.178	2.01687333876202e-73	0	Mto1
Gemin6	1.62558470056141e-77	0.27296456374277	0.381	0.265	3.27441526234086e-73	0	Gemin6
Lypla2	2.54129537065362e-77	0.303484187166537	0.319	0.215	5.11893126510758e-73	0	Lypla2
Mapk9	7.38211248243141e-77	0.270335045870557	0.285	0.186	1.48697891733616e-72	0	Mapk9
Tctex1d2	3.33326476759209e-76	0.273571288526695	0.299	0.197	6.71419522136075e-72	0	Tctex1d2
Mcm2	3.47044816731252e-76	0.292809959405817	0.391	0.275	6.99052374341761e-72	0	Mcm2
Zfp593	7.60455758775667e-76	0.261734768909256	0.427	0.303	1.53178603490183e-71	0	Zfp593
Pbx2	8.56385752515617e-75	0.306741974268795	0.29	0.191	1.72501782129221e-70	0	Pbx2
Coasy	2.01347746532821e-74	0.262272499833094	0.315	0.211	4.05574765841061e-70	0	Coasy
Mrpl37	3.46190208414791e-74	0.268586903447392	0.267	0.172	6.97330936809913e-70	0	Mrpl37
Samd4b	4.45166129318835e-74	0.259391779288127	0.334	0.226	8.96698134286929e-70	0	Samd4b
Cenpm	2.31487539604091e-73	0.258256820840786	0.395	0.279	4.66285351024521e-69	0	Cenpm
Haus4	6.71736318302245e-73	0.25736816084725	0.405	0.287	1.35307846595621e-68	0	Haus4
Ublcp1	8.2845454249079e-73	0.259348816481674	0.344	0.236	1.6687559849392e-68	0	Ublcp1
Mtrf1l	1.22357002779628e-72	0.301195602777205	0.26	0.169	2.46463710699006e-68	0	Mtrf1l
Inppl1	5.00591756427751e-72	0.270241743380393	0.258	0.167	1.00834197497242e-67	0	Inppl1
Alkbh2	1.05708291206131e-71	0.255009649080272	0.307	0.205	2.12928210976509e-67	0	Alkbh2
Etaa1	1.05730843629458e-71	0.292460436317436	0.29	0.194	2.12973638322818e-67	0	Etaa1
Mis18a	1.12994315208438e-71	0.363984115473162	0.255	0.166	2.27604449124358e-67	0	Mis18a
Dph5	2.00962058366468e-70	0.254091533446153	0.28	0.186	4.04797874167577e-66	0	Dph5
Ino80e	8.4014369397875e-70	0.305530021411364	0.267	0.176	1.6923014427814e-65	0	Ino80e
Ndufaf6	1.15766827096713e-69	0.273263143425555	0.31	0.211	2.33189119820908e-65	0	Ndufaf6
Coa7	2.97157978043118e-69	0.303217241662064	0.252	0.164	5.98565315172254e-65	0	Coa7
Bop1	5.63099484315782e-69	0.291821143189083	0.272	0.181	1.13425129125728e-64	0	Bop1
Senp3	1.09263956849409e-68	0.264766069271519	0.272	0.181	2.20090388281765e-64	0	Senp3
Wrnip1	1.50744084207036e-68	0.297035352373407	0.257	0.168	3.03643808818233e-64	0	Wrnip1
Rxrb	2.52065996736356e-68	0.255537376581783	0.283	0.188	5.07736537226043e-64	0	Rxrb
Fam76a	3.16913142251635e-68	0.256462123781051	0.304	0.206	6.38358142437468e-64	0	Fam76a
Zmat5	1.35172168567146e-67	0.269756646960489	0.271	0.179	2.72277299144803e-63	0	Zmat5
Pak4	1.74134429209607e-66	0.253932995927487	0.298	0.202	3.50758980756911e-62	0	Pak4
Acer2	1.21128029889787e-65	0.299033078707745	0.322	0.225	2.43988190606998e-61	0	Acer2
Zpr1	1.42118967820178e-63	0.270244445231515	0.298	0.205	2.86270236880185e-59	0	Zpr1
Cat	9.60641962690514e-63	0.272687512726991	0.264	0.177	1.9350211054475e-58	0	Cat
Plk1	1.05063436459271e-62	0.358756389996724	0.399	0.3	2.11629280059909e-58	0	Plk1
Coa5	1.03090548285908e-60	0.271494597307207	0.267	0.181	2.07655291412305e-56	0	Coa5
Dck	5.01528805837332e-58	0.269863068737874	0.25	0.169	1.01022947359814e-53	0	Dck
Hist2h2ac	0	3.10155699073673	0.911	0.23	0	1	Hist2h2ac
Plac8	0	1.49217281204387	0.982	0.33	0	1	Plac8
Ddah1	0	1.78837981877789	0.942	0.317	0	1	Ddah1
Calml4	0	1.29065911993938	0.866	0.272	0	1	Calml4
Hist1h2ae	0	2.15781592628182	0.891	0.303	0	1	Hist1h2ae
Rhox5	0	1.79601686247	0.914	0.342	0	1	Rhox5
Zcwpw1	0	1.98213001770818	0.752	0.185	0	1	Zcwpw1
Hist1h4d	0	2.51546195025091	0.9	0.334	0	1	Hist1h4d
Hist1h2ap	0	1.90047000626859	0.912	0.348	0	1	Hist1h2ap
Gm13481	0	1.10029889272447	0.83	0.272	0	1	Gm13481
Fundc2	0	1.49745109345381	0.771	0.224	0	1	Fundc2
Hist1h1d	0	2.44432117337824	0.694	0.157	0	1	Hist1h1d
Cldn15	0	1.03576659135418	0.76	0.227	0	1	Cldn15
Pcbd1	0	1.37437163873671	0.855	0.326	0	1	Pcbd1
Phgr1	0	1.63687968553635	0.705	0.178	0	1	Phgr1
Hist1h1e	0	2.40465901923644	0.968	0.486	0	1	Hist1h1e
Hist1h3e	0	2.86554056381239	0.567	0.085	0	1	Hist1h3e
Hist2h2bb	0	3.18085968162062	0.534	0.06	0	1	Hist2h2bb
Csrp2	0	1.33056173711682	0.778	0.305	0	1	Csrp2
Tm4sf20	0	0.498716855584041	0.746	0.281	0	1	Tm4sf20
Ect2	0	1.27476088811491	0.869	0.406	0	1	Ect2
Nusap1	0	1.56445926320314	0.838	0.377	0	1	Nusap1
Hist1h3c	0	2.47937253349444	0.565	0.104	0	1	Hist1h3c
Hist1h4h	0	2.70291232888147	0.568	0.108	0	1	Hist1h4h
Crip1	0	1.80794960438348	1	0.543	0	1	Crip1
Limch1	0	0.890941600621592	0.643	0.197	0	1	Limch1
S100a8	0	2.67587610054812	0.552	0.108	0	1	S100a8
Cdh17	0	0.64870116280237	0.745	0.302	0	1	Cdh17
Pkhd1	0	0.763087905831992	0.759	0.318	0	1	Pkhd1
Mt4	0	0.750022098987998	0.6	0.162	0	1	Mt4
Pdlim1	0	1.31034458691692	0.588	0.154	0	1	Pdlim1
Lgals4	0	1.57184285770619	0.995	0.564	0	1	Lgals4
Anln	0	1.22037908559921	0.786	0.355	0	1	Anln
Ccnd2	0	1.24770595000308	0.586	0.162	0	1	Ccnd2
Incenp	0	1.28443156788157	0.786	0.363	0	1	Incenp
Prelid2	0	0.821945467548694	0.644	0.225	0	1	Prelid2
Prss32	0	1.07518973639693	0.596	0.177	0	1	Prss32
Syce2	0	2.21442587848806	0.495	0.08	0	1	Syce2
Bicd1	0	1.06450648333021	0.576	0.162	0	1	Bicd1
Gipc2	0	1.05594164676253	0.899	0.489	0	1	Gipc2
Cep55	0	1.14040302264076	0.78	0.37	0	1	Cep55
Samd5	0	1.53891995244034	0.532	0.126	0	1	Samd5
Hist1h2ab	0	2.46572725466153	0.492	0.087	0	1	Hist1h2ab
Emp1	0	1.04492100938802	0.67	0.266	0	1	Emp1
Kif15	0	1.22941034795201	0.668	0.264	0	1	Kif15
Rrm2	0	1.24915243729081	0.781	0.377	0	1	Rrm2
Palld	0	0.867120121326174	0.728	0.324	0	1	Palld
Knl1	0	0.876169258299486	0.809	0.406	0	1	Knl1
Kif11	0	1.149559068375	0.734	0.331	0	1	Kif11
Cdk1	0	1.14440766809322	0.914	0.513	0	1	Cdk1
Kif23	0	1.12021690522127	0.738	0.338	0	1	Kif23
Gsta1	0	2.11136336803402	0.48	0.082	0	1	Gsta1
Siva1	0	1.40321974973138	0.936	0.543	0	1	Siva1
Cenpe	0	0.967122699351084	0.789	0.401	0	1	Cenpe
Cdx2	0	1.0729721838901	0.753	0.366	0	1	Cdx2
Asf1b	0	1.43060146250766	0.634	0.247	0	1	Asf1b
Fkbp5	0	0.992823467912762	0.668	0.282	0	1	Fkbp5
Gss	0	1.03630839045778	0.701	0.316	0	1	Gss
Hist1h1c	0	1.54240202218364	0.565	0.18	0	1	Hist1h1c
Eps8l3	0	0.956955466984641	0.602	0.218	0	1	Eps8l3
Exosc7	0	1.13376912827452	0.763	0.379	0	1	Exosc7
Aurka	0	1.33544325289994	0.666	0.283	0	1	Aurka
Fbxo5	0	1.47913004881736	0.616	0.235	0	1	Fbxo5
Neto2	0	0.800901606682857	0.666	0.289	0	1	Neto2
Kif20b	0	0.945516313887557	0.783	0.406	0	1	Kif20b
Wipf1	0	0.547446530569586	0.586	0.21	0	1	Wipf1
Hist1h2bj	0	2.48784910875076	0.457	0.081	0	1	Hist1h2bj
Dnajc9	0	1.16909943716458	0.739	0.363	0	1	Dnajc9
Rfc4	0	1.02206016327339	0.802	0.431	0	1	Rfc4
Trim44	0	1.12779461288157	0.516	0.145	0	1	Trim44
Pclaf	0	1.45705565457108	0.97	0.599	0	1	Pclaf
Ifi27l2b	0	0.939996091095381	0.524	0.154	0	1	Ifi27l2b
Prc11	0	0.668946762780215	0.782	0.413	0	1	Prc1
Prkg2	0	2.18624212070943	0.459	0.09	0	1	Prkg2
Ccna2	0	1.03575013241211	0.79	0.423	0	1	Ccna2
Hells	0	0.926917274537559	0.908	0.541	0	1	Hells
Tpx2	0	0.976829051456645	0.808	0.442	0	1	Tpx2
Hist1h1b	0	2.55711704809607	0.991	0.627	0	1	Hist1h1b
Diaph3	0	0.648133975765958	0.786	0.423	0	1	Diaph3
Tspan8	0	0.505204157624959	0.954	0.592	0	1	Tspan8
Esco21	0	1.23245625019005	0.63	0.268	0	1	Esco2
Orc6	0	0.995830932327636	0.799	0.438	0	1	Orc6
Cotl1	0	1.07479317220209	0.608	0.248	0	1	Cotl1
Krt4	0	1.47177090353408	0.609	0.25	0	1	Krt4
Kitl	0	0.686294108461503	0.742	0.384	0	1	Kitl
Lmnb1	0	0.989363362643974	0.871	0.515	0	1	Lmnb1
Zdhhc3	0	0.99837224850095	0.655	0.3	0	1	Zdhhc3
Hist1h2bm	0	2.7649549032535	0.415	0.06	0	1	Hist1h2bm
Aurkb1	0	0.977206372812625	0.645	0.292	0	1	Aurkb
Mis18bp1	0	0.942350944320362	0.642	0.29	0	1	Mis18bp1
Lsm3	0	0.931355724956209	0.812	0.461	0	1	Lsm3
Tmem54	0	0.90532302198851	0.682	0.332	0	1	Tmem54
Mybl2	0	1.29621618982921	0.563	0.213	0	1	Mybl2
Gm3776	0	2.17141559886525	0.416	0.066	0	1	Gm3776
Ppp1r1b	0	1.0421337431021	0.618	0.268	0	1	Ppp1r1b
Smc4	0	1.13289494203463	0.958	0.61	0	1	Smc4
Iqgap2	0	0.915976909603181	0.572	0.224	0	1	Iqgap2
Sgo1	0	1.03409245491474	0.644	0.297	0	1	Sgo1
Gm3336	0	0.765246200957331	0.555	0.209	0	1	Gm3336
Dcbld1	0	0.606467305349576	0.685	0.339	0	1	Dcbld1
Ccnf	0	1.31818001654884	0.529	0.183	0	1	Ccnf
Spc25	0	1.19209381750061	0.592	0.247	0	1	Spc25
H2afx	0	1.13548663984691	0.639	0.295	0	1	H2afx
Hnf4a	0	0.87509278317183	0.505	0.161	0	1	Hnf4a
Usp1	0	0.853708525660523	0.832	0.489	0	1	Usp1
Top2a	0	1.13108682114051	0.974	0.631	0	1	Top2a
Smc21	0	0.625435614150777	0.863	0.521	0	1	Smc2
Arl4a	0	0.845855406763453	0.758	0.417	0	1	Arl4a
Bora	0	0.98039046728526	0.617	0.276	0	1	Bora
Pbk1	0	0.826703878818142	0.718	0.378	0	1	Pbk
Ccnd1	0	1.01874447672263	0.779	0.441	0	1	Ccnd1
Birc5	0	1.00275205377441	0.907	0.571	0	1	Birc5
Uhrf1	0	1.00204141850282	0.656	0.32	0	1	Uhrf1
Macrod2	0	0.775185789404797	0.587	0.252	0	1	Macrod2
Sqor	0	0.800016854132093	0.751	0.417	0	1	Sqor
Myb	0	1.30615598387767	0.516	0.182	0	1	Myb
Plk4	0	1.06713531475462	0.605	0.272	0	1	Plk4
Gpatch4	0	1.12343854481677	0.612	0.279	0	1	Gpatch4
Gar1	0	0.878475866027079	0.845	0.513	0	1	Gar1
Cdca8	0	0.858760679702723	0.872	0.541	0	1	Cdca8
E2f6	0	1.22001454220322	0.542	0.212	0	1	E2f6
Topbp1	0	0.769288975756325	0.777	0.449	0	1	Topbp1
Cenpf	0	0.85734189377571	0.839	0.511	0	1	Cenpf
Plscr1	0	0.813830709482611	0.689	0.362	0	1	Plscr1
Ddx39	0	0.953843242321814	0.891	0.565	0	1	Ddx39
Myo7b	0	0.470465735579416	0.671	0.345	0	1	Myo7b
Pola1	0	0.668919776686875	0.762	0.436	0	1	Pola1
Mcu	0	0.564894473576241	0.84	0.514	0	1	Mcu
Arhgap11a	0	1.01620003046683	0.593	0.268	0	1	Arhgap11a
2200002D01Rik	0	0.823179173044156	0.836	0.512	0	1	2200002D01Rik
Nudcd2	0	0.853250444228754	0.846	0.522	0	1	Nudcd2
Hmgb3	0	0.818029218021615	0.839	0.515	0	1	Hmgb3
Lbr	0	0.679343323519886	0.848	0.528	0	1	Lbr
Lsm8	0	0.886052214031493	0.873	0.553	0	1	Lsm8
Ncapg2	0	0.788631489762795	0.679	0.361	0	1	Ncapg2
Cdc25b	0	1.07244668080168	0.538	0.221	0	1	Cdc25b
Gm43305	0	0.720138295988207	0.851	0.534	0	1	Gm43305
Nolc11	0	0.804537015999619	0.873	0.556	0	1	Nolc1
Mcm3	0	0.735165024454448	0.734	0.418	0	1	Mcm3
Nudt4	0	0.813295081607472	0.722	0.406	0	1	Nudt4
Mcm4	0	0.883349793508587	0.689	0.373	0	1	Mcm4
Odc1	0	0.906003891185291	0.89	0.576	0	1	Odc1
Hist1h4c	0	2.38150873992484	0.391	0.077	0	1	Hist1h4c
Grtp1	0	1.08446534788994	0.491	0.178	0	1	Grtp1
Apex1	0	0.822694453129999	0.866	0.553	0	1	Apex1
Ly6g	0	1.20258163250147	0.912	0.6	0	1	Ly6g
Ckap2l	0	1.02654362076725	0.562	0.251	0	1	Ckap2l
Tiam1	0	0.655769825758664	0.66	0.349	0	1	Tiam1
Kif4	0	0.848753532225395	0.606	0.295	0	1	Kif4
Ddx27	0	0.787447951804895	0.799	0.489	0	1	Ddx27
Bub1b	0	0.928052347953453	0.604	0.294	0	1	Bub1b
Mlf1	0	1.85850226752726	0.383	0.073	0	1	Mlf1
Cenpq	0	1.1221150037802	0.565	0.255	0	1	Cenpq
Pde4dip	0	0.434289047765828	0.759	0.45	0	1	Pde4dip
Chaf1a	0	0.929820549238367	0.612	0.303	0	1	Chaf1a
Myo6	0	0.333957525646034	0.701	0.392	0	1	Myo6
Syne2	0	0.556808762166525	0.721	0.413	0	1	Syne2
Mthfd1	0	0.915179121117403	0.621	0.313	0	1	Mthfd1
Rad51ap1	0	1.24044027373351	0.528	0.221	0	1	Rad51ap1
Ppil1	0	0.832170330530706	0.687	0.38	0	1	Ppil1
Tcof1	0	0.800479861555601	0.699	0.392	0	1	Tcof1
Znrd2	0	0.780217291488276	0.823	0.516	0	1	Znrd2
Exoc3l4	0	0.739113474878569	0.663	0.357	0	1	Exoc3l4
Kpna2	0	1.41851117759919	0.482	0.176	0	1	Kpna2
Cinp	0	0.810744712964727	0.744	0.438	0	1	Cinp
Mrpl35	0	0.786306341040255	0.822	0.516	0	1	Mrpl35
Depdc1a	0	0.911154062854396	0.56	0.255	0	1	Depdc1a
Mcm5	0	0.824782468604304	0.642	0.337	0	1	Mcm5
Racgap1	0	0.772138374261143	0.649	0.345	0	1	Racgap1
Phlda2	0	1.01551397046009	0.568	0.264	0	1	Phlda2
Spc24	0	0.741794063938711	0.702	0.398	0	1	Spc24
Dlgap5	0	0.911107267236102	0.567	0.263	0	1	Dlgap5
Nop56	0	0.881107307461744	0.922	0.62	0	1	Nop56
Eif1ad	0	0.854866324373202	0.646	0.344	0	1	Eif1ad
Nip7	0	0.814413088245241	0.74	0.438	0	1	Nip7
Atad21	0	0.620872475163135	0.763	0.461	0	1	Atad2
Npm3	0	0.84279102233892	0.899	0.598	0	1	Npm3
Dkc1	0	0.74560588390998	0.746	0.445	0	1	Dkc1
Sap30	0	0.799428174695442	0.742	0.442	0	1	Sap30
Serpinb1a	0	0.548868721972842	0.515	0.216	0	1	Serpinb1a
Cdca2	0	0.806399835911164	0.552	0.253	0	1	Cdca2
Lsm2	0	0.906654596120755	0.908	0.609	0	1	Lsm2
Hypk	0	0.825874413097901	0.63	0.331	0	1	Hypk
Igf2bp1	0	1.2316422302765	0.415	0.116	0	1	Igf2bp1
Fbp2	0	0.734622376478706	0.707	0.408	0	1	Fbp2
Casp3	0	0.755908339057621	0.813	0.514	0	1	Casp3
Lsm5	0	0.879559508730484	0.926	0.628	0	1	Lsm5
Rangap1	0	0.721142979018012	0.785	0.487	0	1	Rangap1
Gm30414	0	0.701211018335182	0.599	0.301	0	1	Gm30414
Slc25a37	0	0.817838361372669	0.57	0.272	0	1	Slc25a37
Ctsz	0	0.498223263671444	0.806	0.509	0	1	Ctsz
Styk1	0	0.333188944229016	0.662	0.365	0	1	Styk1
Ncaph	0	0.902465325551053	0.614	0.317	0	1	Ncaph
Wfdc13	0	0.319525725397639	0.61	0.313	0	1	Wfdc13
Tipin	0	0.702592825638918	0.756	0.459	0	1	Tipin
Sys1	0	0.725823450580769	0.786	0.49	0	1	Sys1
Ppa1	0	0.815970086299312	0.908	0.612	0	1	Ppa1
Akr1c12	0	0.967901340979917	0.454	0.158	0	1	Akr1c12
Gclm	0	0.990407579461096	0.949	0.653	0	1	Gclm
Exosc8	0	0.646131651154714	0.804	0.509	0	1	Exosc8
Dnttip2	0	0.752655269739583	0.81	0.515	0	1	Dnttip2
Dbf4	0	0.5966921560707	0.807	0.512	0	1	Dbf4
Dnmt11	0	0.673650973886341	0.794	0.499	0	1	Dnmt1
Isy1	0	0.845861563013351	0.611	0.316	0	1	Isy1
Rexo2	0	0.770180472419887	0.73	0.435	0	1	Rexo2
Rad51	0	0.821955248960487	0.595	0.301	0	1	Rad51
Prkar2a	0	0.681398365363401	0.761	0.467	0	1	Prkar2a
Hpf1	0	0.694355227541217	0.851	0.557	0	1	Hpf1
Hoxb7	0	0.798575386270098	0.649	0.356	0	1	Hoxb7
Ccnb1	0	0.795104510798079	0.646	0.353	0	1	Ccnb1
Tfdp1	0	0.654252730497509	0.814	0.521	0	1	Tfdp1
Cep128	0	0.793000456631527	0.549	0.257	0	1	Cep128
Nubp1	0	0.729714622316454	0.761	0.469	0	1	Nubp1
Arf6	0	0.770003424056008	0.701	0.409	0	1	Arf6
Polr2h	0	0.767052822256578	0.717	0.425	0	1	Polr2h
Hspa4l	0	0.573856188305245	0.709	0.418	0	1	Hspa4l
Pcna	0	0.826533508700972	0.905	0.615	0	1	Pcna
Wars	0	0.696597756839627	0.653	0.363	0	1	Wars
Trim59	0	0.855972695375461	0.556	0.267	0	1	Trim59
Smim11	0	0.714975180763412	0.78	0.491	0	1	Smim11
Cebpz	0	0.649777149603806	0.767	0.478	0	1	Cebpz
Ska1	0	1.38452458512049	0.452	0.163	0	1	Ska1
Cdca3	0	0.705273566385845	0.754	0.465	0	1	Cdca3
Larp7	0	0.700141263150686	0.675	0.387	0	1	Larp7
Fam32a	0	0.661331322977483	0.682	0.394	0	1	Fam32a
Dnph1	0	1.13605709614575	0.51	0.222	0	1	Dnph1
Khsrp	0	0.671115290401603	0.714	0.426	0	1	Khsrp
Plp2	0	0.604502002808476	0.703	0.415	0	1	Plp2
Plk11	0	0.851519371881837	0.568	0.28	0	1	Plk1
Ruvbl1	0	0.70646918705996	0.751	0.464	0	1	Ruvbl1
Gcsh	0	0.696591240885574	0.734	0.447	0	1	Gcsh
Tnfrsf12a	0	0.67701641836518	0.753	0.466	0	1	Tnfrsf12a
Glud1	0	0.603806738177646	0.828	0.541	0	1	Glud1
Txnl4a	0	0.763884720095238	0.872	0.586	0	1	Txnl4a
Myof	0	0.600094885844333	0.838	0.552	0	1	Myof
Rpl7l1	0	0.875216785583879	0.925	0.64	0	1	Rpl7l1
Ly6c2	0	0.662675175790402	0.58	0.295	0	1	Ly6c2
Dut	0	0.978355988271101	0.964	0.679	0	1	Dut
Hopx	0	0.722499960837191	0.952	0.667	0	1	Hopx
Flna	0	0.646638988679274	0.642	0.358	0	1	Flna
Emc8	0	0.669386798560332	0.738	0.454	0	1	Emc8
Cdc34	0	0.721797580122476	0.781	0.498	0	1	Cdc34
Fbln1	0	0.599864004011584	0.416	0.133	0	1	Fbln1
Cks1b	0	0.833735769429765	0.938	0.655	0	1	Cks1b
Dis3	0	0.925324195991411	0.543	0.261	0	1	Dis3
Commd2	0	0.718208921514044	0.708	0.426	0	1	Commd2
Rad18	0	0.751332236431687	0.594	0.312	0	1	Rad18
Clspn	0	1.01465619520008	0.531	0.25	0	1	Clspn
Dnaaf2	0	1.13559391499196	0.504	0.223	0	1	Dnaaf2
Tns4	0	0.695392432714304	0.6	0.319	0	1	Tns4
Rbm28	0	0.636687594866815	0.8	0.52	0	1	Rbm28
Hmgcll1	0	0.5081970506686	0.591	0.311	0	1	Hmgcll1
Magoh	0	0.628078561110486	0.814	0.534	0	1	Magoh
Psmc1	0	0.663486887597776	0.83	0.55	0	1	Psmc1
Pmf1	0	0.702436394221498	0.667	0.388	0	1	Pmf1
Usp10	0	0.653477243547045	0.809	0.53	0	1	Usp10
Mrpl11	0	0.659810224812531	0.805	0.526	0	1	Mrpl11
Mybbp1a	0	0.672411433798875	0.815	0.536	0	1	Mybbp1a
Asap2	0	0.583649676993907	0.536	0.258	0	1	Asap2
Pinx1	0	0.875629890009502	0.531	0.253	0	1	Pinx1
D030056L22Rik	0	1.12019076678782	0.496	0.218	0	1	D030056L22Rik
Suv39h1	0	1.10822949794959	0.47	0.192	0	1	Suv39h1
Tln2	0	0.901756013840804	0.51	0.233	0	1	Tln2
Tspan15	0	1.04056142386348	0.386	0.109	0	1	Tspan15
Erh	0	0.764588344658965	0.925	0.648	0	1	Erh
Vrk1	0	0.741301622895577	0.625	0.348	0	1	Vrk1
Eri1	0	0.655917451619725	0.68	0.404	0	1	Eri1
Trir	0	0.876297723886091	0.929	0.653	0	1	Trir
Dtd1	0	0.607801979358639	0.738	0.462	0	1	Dtd1
Ipo5	0	0.649772243809372	0.685	0.41	0	1	Ipo5
Hspa14	0	0.696600363415044	0.658	0.383	0	1	Hspa14
Akap11	0	0.583271055441778	0.556	0.281	0	1	Akap11
Mrpl49	0	0.695186691210814	0.669	0.395	0	1	Mrpl49
Ssx2ip	0	1.12076668080128	0.465	0.192	0	1	Ssx2ip
Tdrkh	0	1.00769908494796	0.483	0.211	0	1	Tdrkh
Mid1ip1	0	0.67209749812558	0.745	0.473	0	1	Mid1ip1
Smc6	0	0.805543095485933	0.93	0.659	0	1	Smc6
Mrps6	0	0.727265178131367	0.646	0.375	0	1	Mrps6
Prim1	0	0.757926676632555	0.577	0.306	0	1	Prim1
Gnl31	0	0.610246818316528	0.832	0.561	0	1	Gnl3
Snrpc	0	0.588214302430071	0.826	0.555	0	1	Snrpc
Lyar1	0	0.572917993280536	0.918	0.648	0	1	Lyar
Ap2m1	0	0.661045268605752	0.769	0.499	0	1	Ap2m1
Brd2	0	0.650517017711516	0.741	0.471	0	1	Brd2
Timm8a1	0	0.678708508433731	0.871	0.601	0	1	Timm8a1
Api5	0	0.627630658316096	0.731	0.461	0	1	Api5
Mpp6	0	0.689541385802712	0.862	0.593	0	1	Mpp6
Magohb	0	1.5728564267484	0.358	0.089	0	1	Magohb
Glrx5	0	0.765038996838943	0.912	0.643	0	1	Glrx5
Cdca7l	0	0.855685959370053	0.491	0.222	0	1	Cdca7l
Cmc2	0	0.791562294187775	0.591	0.322	0	1	Cmc2
Cenpa	0	0.572066618564126	0.875	0.607	0	1	Cenpa
B4galt6	0	0.546655067131874	0.773	0.505	0	1	B4galt6
Pgap1	0	0.390551974972819	0.882	0.615	0	1	Pgap1
Ak2	0	0.749955037960313	0.92	0.653	0	1	Ak2
Polr2c	0	0.639622308691877	0.812	0.545	0	1	Polr2c
Slc25a24	0	0.881635631177049	0.51	0.244	0	1	Slc25a24
Pls1	0	0.486874082257542	0.865	0.599	0	1	Pls1
Sept5	0	0.991425496924853	0.444	0.178	0	1	Sept5
Cdo1	0	1.44369040550053	0.362	0.096	0	1	Cdo1
Plce1	0	0.427301910157555	0.512	0.246	0	1	Plce1
Lsm6	0	0.768937087101253	0.938	0.672	0	1	Lsm6
Dhx9	0	0.564875916508308	0.843	0.578	0	1	Dhx9
Psmc3	0	0.653802293723684	0.886	0.621	0	1	Psmc3
Erg28	0	0.536030216289752	0.876	0.611	0	1	Erg28
Ing1	0	0.663456817370661	0.719	0.454	0	1	Ing1
Ctnnal1	0	1.34004219811227	0.381	0.117	0	1	Ctnnal1
Txnrd1	0	0.716061594345968	0.923	0.659	0	1	Txnrd1
Gatm	0	2.19535157564969	0.316	0.053	0	1	Gatm
Dnajc19	0	0.596242508896672	0.847	0.584	0	1	Dnajc19
Ctcf	0	0.593977836374759	0.839	0.576	0	1	Ctcf
Nop58	0	0.643688539414226	0.91	0.648	0	1	Nop58
Rbm17	0	0.641630384709459	0.759	0.497	0	1	Rbm17
Rex1bd	0	0.58123000276536	0.831	0.569	0	1	Rex1bd
Ddx21	0	0.720677818993228	0.894	0.632	0	1	Ddx21
Pwwp3a	0	0.741631956645365	0.541	0.279	0	1	Pwwp3a
Nefh	0	2.3132174974718	0.306	0.045	0	1	Nefh
Dohh	0	0.774546086619978	0.579	0.318	0	1	Dohh
Ssna1	0	0.611943533092274	0.803	0.543	0	1	Ssna1
Hist1h2be	0	1.42834536575624	0.377	0.117	0	1	Hist1h2be
Trip13	0	0.900914646373767	0.503	0.243	0	1	Trip13
Eif6	0	0.73125009219867	0.885	0.626	0	1	Eif6
Dapk2	0	0.876056056619271	0.391	0.132	0	1	Dapk2
Tmpo	0	0.894684695025046	0.956	0.697	0	1	Tmpo
Akr1c19	0	0.942900333347676	0.395	0.136	0	1	Akr1c19
Wdr43	0	0.65198121588629	0.852	0.593	0	1	Wdr43
Utp14a	0	0.702194012263498	0.574	0.315	0	1	Utp14a
B930036N10Rik	0	1.31070468330479	0.376	0.118	0	1	B930036N10Rik
Rnps1	0	0.667754245429085	0.91	0.652	0	1	Rnps1
Ckap2	0	0.657369486204134	0.536	0.279	0	1	Ckap2
E2f4	0	0.814052249392758	0.541	0.285	0	1	E2f4
Zfp503	0	0.991836227221325	0.432	0.176	0	1	Zfp503
Hist2h2aa1	0	2.18247858794526	0.327	0.072	0	1	Hist2h2aa1
Eomes	0	1.10687031410564	0.418	0.163	0	1	Eomes
Ifrd1	0	0.676695833092753	0.862	0.607	0	1	Ifrd1
Tacstd2	0	0.52987113681236	0.418	0.164	0	1	Tacstd2
Hist1h3f	0	2.83546504697387	0.29	0.036	0	1	Hist1h3f
Naa50	0	0.636971074114054	0.877	0.623	0	1	Naa50
Nup37	0	0.818179151203078	0.512	0.259	0	1	Nup37
Kif18a	0	0.878033768197247	0.459	0.207	0	1	Kif18a
Cryl1	0	0.798940945103655	0.469	0.217	0	1	Cryl1
Serpinb5	0	1.14499883486292	0.347	0.096	0	1	Serpinb5
Mastl	0	0.772219656006521	0.467	0.216	0	1	Mastl
Cdca4	0	1.1435911172559	0.437	0.186	0	1	Cdca4
Cks2	0	0.744088925152425	0.931	0.68	0	1	Cks2
Supt16	0	0.724705484674026	0.942	0.691	0	1	Supt16
Fen1	0	0.963126379933966	0.469	0.218	0	1	Fen1
Ube2c	0	1.28722776335	0.931	0.681	0	1	Ube2c
Anxa5	0	0.611821718375262	0.859	0.609	0	1	Anxa5
Snhg1	0	0.529587667486636	0.851	0.602	0	1	Snhg1
Misp	0	0.637365670465154	0.482	0.233	0	1	Misp
Pa2g41	0	0.563463813758613	0.909	0.661	0	1	Pa2g4
Dph3	0	0.587991443307854	0.846	0.598	0	1	Dph3
Reep4	0	0.736618522596429	0.516	0.268	0	1	Reep4
Ddx24	0	0.553018686266004	0.881	0.634	0	1	Ddx24
Mrpl28	0	0.679682702193482	0.92	0.675	0	1	Mrpl28
Sapcd2	0	1.29459546109752	0.408	0.163	0	1	Sapcd2
Wdr76	0	0.847388526635349	0.479	0.234	0	1	Wdr76
Slc24a5	0	0.986788916184722	0.397	0.153	0	1	Slc24a5
Prps1	0	1.13959293182254	0.406	0.162	0	1	Prps1
Tsn	0	0.609516834506486	0.916	0.672	0	1	Tsn
Dhfr	0	0.776708402391855	0.506	0.262	0	1	Dhfr
Fosl1	0	1.2805276005354	0.34	0.097	0	1	Fosl1
Cdk6	0	0.442868596225666	0.898	0.656	0	1	Cdk6
Snrpn	0	1.04164818282939	0.414	0.172	0	1	Snrpn
Gemin61	0	0.872368096309491	0.496	0.254	0	1	Gemin6
Mrpl18	0	0.711476435184504	0.953	0.712	0	1	Mrpl18
Rnaseh2c	0	0.566802349174377	0.923	0.682	0	1	Rnaseh2c
Kif2c	0	1.08528253561874	0.415	0.176	0	1	Kif2c
Dpy30	0	0.587969341479841	0.913	0.675	0	1	Dpy30
Hnf4g	0	0.445434117041444	0.384	0.148	0	1	Hnf4g
Cacybp	0	0.7083652585244	0.949	0.713	0	1	Cacybp
Car9	0	0.555032754295864	0.361	0.125	0	1	Car9
Polr2e	0	0.620346094257582	0.881	0.645	0	1	Polr2e
Umps	0	0.823903549868757	0.465	0.23	0	1	Umps
Mlh3	0	0.818921288124829	0.415	0.18	0	1	Mlh3
Rilpl2	0	0.931815448499947	0.41	0.176	0	1	Rilpl2
Nde1	0	0.791762292956061	0.457	0.224	0	1	Nde1
Sf3b5	0	0.567259859010507	0.917	0.684	0	1	Sf3b5
Parpbp	0	0.76962276106126	0.43	0.197	0	1	Parpbp
Ercc6l	0	1.32606049415728	0.365	0.132	0	1	Ercc6l
Psmd7	0	0.619399710737108	0.934	0.702	0	1	Psmd7
Smc1a	0	0.58606641574976	0.924	0.692	0	1	Smc1a
Rasa3	0	0.918633384299888	0.382	0.15	0	1	Rasa3
Cftr	0	0.670599616696252	0.349	0.117	0	1	Cftr
Ezh2	0	0.552346431589459	0.938	0.707	0	1	Ezh2
Tuba1b1	0	0.512649011865991	0.938	0.708	0	1	Tuba1b
Esr1	0	0.7535416833093	0.386	0.158	0	1	Esr1
Anp32e	0	0.620488046309057	0.932	0.705	0	1	Anp32e
Mgat4c	0	0.816990791752933	0.346	0.119	0	1	Mgat4c
Gm6093	0	1.64810935801133	0.276	0.05	0	1	Gm6093
Ccdc34	0	0.521111128607071	0.938	0.712	0	1	Ccdc34
Ulbp1	0	1.40541827913763	0.292	0.066	0	1	Ulbp1
Rbm8a	0	0.568814417615845	0.923	0.698	0	1	Rbm8a
Gm28502	0	2.32557500386144	0.269	0.044	0	1	Gm28502
Hist1h2af	0	2.60306723122805	0.261	0.036	0	1	Hist1h2af
Cdx1	0	1.22393639628683	0.307	0.082	0	1	Cdx1
Grik4	0	1.00166826280136	0.299	0.075	0	1	Grik4
Il1rn	0	0.899872408412284	0.325	0.103	0	1	Il1rn
Inpp4b	0	0.975408182029163	0.307	0.085	0	1	Inpp4b
Krt7	0	0.9385835115444	0.964	0.742	0	1	Krt7
Tomm5	0	0.516483366958921	0.926	0.707	0	1	Tomm5
Hist1h4i	0	0.948206535643548	0.358	0.139	0	1	Hist1h4i
Sf3b6	0	0.562855470453013	0.921	0.703	0	1	Sf3b6
Ska3	0	1.08500695900472	0.369	0.151	0	1	Ska3
Kras	0	0.50589136583656	0.911	0.694	0	1	Kras
Bcl11a	0	0.456256755446893	0.336	0.119	0	1	Bcl11a
Areg	0	0.606095287966596	0.352	0.135	0	1	Areg
Scoc	0	0.953075713869709	0.407	0.192	0	1	Scoc
Tagln2	0	0.980559441950549	0.973	0.759	0	1	Tagln2
Cavin3	0	1.01567490485957	0.35	0.136	0	1	Cavin3
U2af1	0	0.758783686435409	0.962	0.749	0	1	U2af1
Myh10	0	1.37659349371167	0.274	0.064	0	1	Myh10
Mcm10	0	0.977714162197135	0.374	0.164	0	1	Mcm10
Nudc	0	0.506103096811455	0.945	0.735	0	1	Nudc
Krt39	0	0.65585127429928	0.333	0.124	0	1	Krt39
Bag1	0	0.488525958181314	0.929	0.722	0	1	Bag1
Atrx	0	0.454013866210766	0.922	0.715	0	1	Atrx
Capza2	0	0.605036022281847	0.935	0.729	0	1	Capza2
Gtf2h5	0	0.507906696924188	0.931	0.725	0	1	Gtf2h5
Psmd1	0	0.509669984931612	0.917	0.712	0	1	Psmd1
Dennd5b	0	0.555926450410245	0.311	0.106	0	1	Dennd5b
Bcas2	0	0.678753195436589	0.955	0.75	0	1	Bcas2
Idi1	0	0.801898194406094	0.961	0.756	0	1	Idi1
Selenoh	0	0.613719492643378	0.955	0.751	0	1	Selenoh
Capg	0	0.605902070065983	0.949	0.745	0	1	Capg
Cfdp1	0	0.495955643546587	0.929	0.726	0	1	Cfdp1
Gen1	0	1.06590883493366	0.331	0.128	0	1	Gen1
Gsdmd	0	1.46582242037705	0.266	0.063	0	1	Gsdmd
Rsl1d1	0	0.522616632391173	0.924	0.722	0	1	Rsl1d1
Cadps2	0	0.51139568256672	0.337	0.135	0	1	Cadps2
Acsm3	0	1.14005392669886	0.301	0.099	0	1	Acsm3
Tmem117	0	0.810775653399417	0.296	0.094	0	1	Tmem117
Cct3	0	0.578542967709329	0.951	0.749	0	1	Cct3
Irak3	0	0.951531212680448	0.287	0.085	0	1	Irak3
Kif20a	0	1.04633016262541	0.349	0.148	0	1	Kif20a
Arhgap19	0	1.15333279180796	0.327	0.127	0	1	Arhgap19
Psma4	0	0.55177764324236	0.934	0.735	0	1	Psma4
Cipc	0	1.03712499703212	0.303	0.105	0	1	Cipc
Paqr4	0	0.902262821125746	0.331	0.133	0	1	Paqr4
Aunip	0	1.01453263331397	0.346	0.148	0	1	Aunip
Eif2s1	0	0.588137103040244	0.95	0.752	0	1	Eif2s1
Cenpu	0	1.08854908316435	0.339	0.142	0	1	Cenpu
Nop10	0	0.63699492982101	0.963	0.766	0	1	Nop10
Ndufa5	0	0.508698743763395	0.949	0.752	0	1	Ndufa5
Cdv3	0	0.70472711359438	0.941	0.745	0	1	Cdv3
Fam83d	0	1.31666363883363	0.296	0.101	0	1	Fam83d
[truncated: 22,804 more rows]
