# Supplementary material for: Loss of colonic fidelity enables multilineage plasticity and metastasis
Source: Nature. 2025 Jun 4;644(8076):547–56. doi: 10.1038/s41586-025-09125-5 (PMC12350155; doi:10.1038/s41586-025-09125-5)
Supplement: Supplementary file 4 — Supplementary Tables 1–11. [file 41586_2025_9125_MOESM4_ESM.zip › 2023-12-22276B-s4/2023-12-22276B-Table S5. scRNAseq signatures.xlsx]

## Sheet: Sheet1
HiSquam	HiCol	Osteoblast (Moorman et al. 2024)	Injury repair (Moorman et al. 2024)	Tumor ISC (Moorman et al. 2024)	Fetal (Mustata et al. 2013)	EpiHR (Cañellas-Socias et al. 2022)	Lgr5 (Cañellas-Socias et al. 2022)
KRT5	HNF4A	CST4	GAGE1	AREG	SPP1	NGRN	BCL11B
FAM83A	ASCL2	CST2	HBE1	EREG	GJA1	FBXL13	AXIN2
LY6D	CDX1	CST1	IGFBP6	DPEP1	BASP1	ITGA3	LGR5
SPRR1A	CDX2	HS3ST4	LGALS7B	ASCL2	TACSTD2	SLC25A25	ASCL2
TRIM29		DDIT4L	SOHLH1	GZMB	SFTPD	SEMA4B	LRIG1
F3		CLGN	HBG2	KRT23	MAL	MAPK3
AQP3		GPR83	OSMR	IGF2	CLU	RIN1
CAV1		SDR16C5	C5ORF17	CCND1	WFDC2	PNPLA2
AQP5		SLC26A7	COX7B2	CTNNBL1	MSLN	RHOD
KRT13		PAM	SFTA1P	PTPRO	VSIG1	MID1IP1
		WNT4	RYR1	APOLD1	TUBB6	DDR1
		DLX5	LINC01419	SMOC2	CRIP2	LAMB3
		SULT1C4	RAB34	LGR5	ANXA1	FLRT1
		C9ORF3	PCAT19	RGMB	COL4A1	PRSS22
		GABRA2	COL6A2	HES1	IL33	LAMC2
		ID1	LY6K	ZFP36L2	COL4A2	HOXA4
		ID3	LGALS7	SOX9	KRT4	FAM83A
		ID4	UCHL1	ZFP36L1	IGFBP7	EXOC7
		CRIP1	TKTL1	ERBB3	AKAP13	TNFRSF21
		SELENBP1	KLK6	KDM5A	ECSCR	RIPK4
		EPHX1	NRAS	CDH1	GKN1	PRPH
		CD38	COL6A1	REST	CDH13	KRT19
		WIF1	FAM133A	SLC11A2	SLC45A3	COLEC10
		SLC7A8	RP11-834C11.4	GRB7	EFNA5	SPINT1
		AF064858.8	MAGEA10	PGAP3	ANXA8	VGLL1
		SPDYC	PRSS21	ERBB2	ACSM3	ZNF185
		S1PR3	TUBB6	STARD3	PPIC	GJB3
		CKMT2	FAM83A	MED1	ANXA3	PAEP
		PYGB	BIRC7	FBXL20	EDA2R	RIMBP2
		C8ORF33	PTGDS	CDK12	S100A6	WFDC3
		SAMD11	LINC01503	MIEN1	EFEMP1	GAS6
		PRSS23	LYNX1	SLC38A11	DDIT4L	HTR2C
		PDLIM4	DENND2C	COL2A1	PDZK1IP1	MROH6
		PTP4A3	ITGBL1	LINC00950	LY6D	CAPN12
		PCP4	EEF1A2	NRN1	LAPTM5	FBXL14
		MSX1	KRT17	MROH8	PLEKHS1	MAGI2
		EFCAB14	L1CAM	CNNM1	HS6ST2	ANXA3
		LINC01411	KRT6B	RP11-25E2.1	SLC4A11	PPL
		LY6G6D	PRKCDBP	RP1-23E21.2	CRYAB	BAIAP2
		LAMP5	MMP7	NBAS	SH3KBP1	LINGO1
		LINC00616	CDKN2A	PIGN	SAMD5	KLK7
		CTSZ	AXL	TANGO6	PHLDA3	EPHA2
		TSPAN5	CTHRC1	AGER	KRT7	KRT17
		OXR1	CRABP2	LA16C-431H6.6	IL1RN	SCGN
		NRCAM	MDFI	RP11-473M20.16	CCND1	KLK5
		FGF9	BCAS2	TYW5	PLAUR	LAMA3
		NRP2	RARRES1	FLT3LG	SYT8	EPS8L1
		IFITM1	MELTF	PABPN1	TMEM40	FXYD4
		CASP1	IRX4	ATF2	PTP4A3	SNX24
		AKR1C3	PAGE4	CCDC27	GPX2	SLC22A18
		PRAC1	MMP23B	FRRS1L	PSAPL1	KLK8
		FABP5	TRIM33	LA16C-380H5.6	S100A11	KCNN4
		LY6E	CACNA1A	LINC01521	PSCA	RASAL1
		CASP5	EGFL7	RP4-550H1.5	SOX21	LEMD1
		ATP12A	TNNT1		FABP5	KCNK3
		KCNC2	AC006262.5		COL18A1	RNF39
		TNNC1	KLK11		CD14	HIST2H2BE
		CRIP2	ALPPL2		PMM1	LMO7
		TPPP3	COL4A2		PLK2	C1orf116
		RARRES2	FADS2		CLIC3	PSORS1C1
		NUPR1	FADS1		NCMAP	GPRC5A
		HSPA1A	THY1		EREG	SEZ6L2
		SYTL2	C5ORF58		ICAM1	C19orf33
		HSD11B2	SNCG		CCNG1	GDPD3
		MATN2	GAP43		RBMS1	KLK10
		MDK	APOL1		MGAT4C	SLC20A1
		LINC00176	THBD		RDH10	KLK11
		CH17-125A10.2	SFTA2		ENAH	KLK6
		CRAT	CPVL		VNN1	SCEL
		PLA2G4A	UPK3B		EPHA4	KCNJ16
		SCG5	LYPD2		PDLIM4	KRT80
		RP11-467J12.4	TYMP		TNNI2	CAMK2N1
		CLDN2	FAM132A		IER3	KRT6A
		KCTD12	RARRES3		GLIPR1	DISP2
		BCL2L15	TNFSF9		IL17RE	SLC2A1
		MXRA5	CD70		PRSS22	SCNN1A
		MUC17	SOCS3		TSPAN6	TM4SF4
		ADGRB1	GJC1		TNS4	MSLN
		VWA5B1	SAA1		S100A14	COL17A1
		CALCB	SAA2		LAMC2	FAM155A
		HSPB3	S100A7		ECM1	KRT6B
		TMIGD1	KLHDC7B		SCEL	PLA2G10
			TFF2		OSBPL5	MYBPC1
			FABP3		TLR4	SFTA2
			KRT14		TIMP2	SLPI
			LINC01606		TREX2	VSIG2
			PADI1		GATM	RHBDL2
			SERPINB4		ZIC4	SERPINB5
			KCNQ3		ARL4C	S100A2
			SNAI2		WWTR1	MMP7
			HERC5		AQP5	CTSE
			PLAT		CAPN2	NXF3
			CCK		CCP110	GSTA2
			MSLN		EMP2	GSTA1
			CLIC3		ABCC4	CLSTN2
			TM4SF1		HYAL1	HOXB8
			EMP1		IFT57	GABRP
			TIMP2		SLC25A48	TACSTD2
			ANXA1		PSRC1	DUSP27
			IL18		SLC44A2
			TACSTD2		HSPA1A
			AHNAK2		PPL
			GPC1		MGMT
			PTRF		CXCL16
			PLAUR		P2RY6
			LAMC2		DDAH1
			LAMB3		PMEPA1
			LAMA3		GCNT1
			EFNB2		CGNL1
			CDA		EMP1
			GJB3		BOK
			SCEL		ILDR1
			DUSP5		ARHGEF3
			PIM1		MSN
			GULP1		DCXR
			IL11		SPATA6
			RAET1L		ARHGAP44
			S100A2		RGS19
			LIF		NOXO1
			PMP22		VANGL1
			KLK7		S100A4
			IGFL1		TSPAN4
			SPOCK1		GPR137B
			PGBD5		CCND2
			MIR4435-2HG		TTC9
			DUSP14		PDRG1
			DCLK1		VAMP5
			DCBLD2		FAR1
			AKAP12		SERPINB5
			MFGE8		CTSH
			IL23A		AKR1B10
			LBH		RAB15
			KRT80		ZMAT3
			PPL		AHNAK
			ITGB6		KRT18
			SEMA7A		DAPK1
			PDGFB		FLOT2
			MAP1B		AVPI1
			WNT10A		RAB11FIP5
			DPYSL3		PAQR8
			TP53INP2		SERPINB11
			CHRNA1		PRKAR1A
			PAEP		LAMA3
			MAMDC2		TINAGL1
			CSMD3		MCAM
			FLNA		NFE2L3
			MSN		SH3BGRL2
			EMP3		LMNA
			NES		SCMH1
			TGM2		PDLIM7
					FOXQ1
					GCNT3
					TMEM43
					MDM2
					GTSE1
					GPC1
					CAMSAP2
					HSPB1
					EPS8L1
					CKAP2
					GOLGA8S
					PLAT
					WWC2
					INF2
					MRAS
					CHRNB1
					ANXA5
					AK1
					VAX1
					TEAD4
					DYRK3
					ITGB4
					BAX
					ARL1
					RHOD
					MSANTD3
					KLRG2
					CLCF1
					ID2
					SGCB
					AEN
					ABCC5
					FLNC
					PIR
					FMNL2
					CD44
					SLC39A10
					ENDOD1
					MBOAT1
					KIFC3
					CCDC92
					SUSD4
					CNN2
					GNAI1
					RAB27B
					TSPAN2
					USP46
					P2RY2
					CD55
					KRT23
					GSN
					S100A16
					TBC1D2
					SORL1
					FKBP9
					AAAS
					EPN3
					FRMD6
					ALCAM
					ABI3
					B9D1
					ZBTB32
					GJB3
					PLCD3
					BTG2
					SLC19A2
					SLCO4A1
					BAIAP2
					BIVM-ERCC5
					ABHD4
					KCNN4
					DHH
					AP1S3
					WNT4
					GLIS3
					TNFAIP8
					MLKL
					PHLDA2
					FOSL1
					DUSP22
					HSPA2
					WTIP
					KLHL13
					CAMKK1
					CAPN5
					ICA1
					TNFRSF10B
					GADD45B
					EXOC4
					RGS17
					STX11
					RPS19
					GUSB
					SERPINH1
					CPT1C
					BTBD11
					FAM149A
