# Supplementary material for: Loss of colonic fidelity enables multilineage plasticity and metastasis
Source: Nature. 2025 Jun 4;644(8076):547–56. doi: 10.1038/s41586-025-09125-5 (PMC12350155; doi:10.1038/s41586-025-09125-5)
Supplement: Supplementary file 4 — Supplementary Tables 1–11. [file 41586_2025_9125_MOESM4_ESM.zip › 2023-12-22276B-s4/2023-12-22276B-Table S6. ATACseq FDR0.01 results.xlsx]

## Sheet: Sheet1
Geneid	Chr	Start	End	Strand	Length	baseMean	log2FoldChange	lfcSE	stat	pvalue	padj	control_R1.raw	control_R2.raw	control_R3.raw	treatment_R1.raw	treatment_R2.raw	treatment_R3.raw	control_R1.pseudo	control_R2.pseudo	control_R3.pseudo	treatment_R1.pseudo	treatment_R2.pseudo	treatment_R3.pseudo
Interval_2	1	3514705	3515404	+	700	340.854	2.21464	0.173673	12.7517	3.04861e-37	6.60279e-35	768	705	715	123	99	65	552.721	591.665	537.577	162.699	100.306	100.159
Interval_9	1	4412597	4412735	+	139	20.2906	-1.82088	0.419258	-4.34309	1.40495e-05	8.99407e-05	12	9	14	24	29	22	8.63626	7.55316	10.526	31.7462	29.3824	33.8998
Interval_11	1	4426700	4427181	+	482	66.6106	-1.10755	0.241369	-4.58861	4.46207e-06	3.15405e-05	63	48	55	79	93	48	45.3404	40.2835	41.3521	104.498	94.2264	73.9632
Interval_16	1	4491883	4493650	+	1768	105.712	-0.655825	0.195528	-3.35412	0.000796172	0.00345183	117	101	102	97	117	92	84.2035	84.7633	76.6893	128.307	118.543	141.763
Interval_20	1	4571435	4572230	+	796	225.097	-0.754917	0.19651	-3.84162	0.000122223	0.000644502	215	205	235	283	275	126	154.733	172.044	176.686	374.34	278.627	194.153
Interval_26	1	4670733	4672616	+	1884	186.622	-0.690803	0.188024	-3.67401	0.000238775	0.00117793	214	165	181	225	212	116	154.013	138.475	136.086	297.62	214.796	178.744
Interval_41	1	5405394	5405591	+	198	13.9596	-1.76708	0.503041	-3.51279	0.000443431	0.00205196	10	8	7	13	27	13	7.19688	6.71392	5.26299	17.1958	27.3561	20.0317
Interval_43	1	5518412	5519099	+	688	131.969	-2.17093	0.202843	-10.7025	9.90413e-27	8.65372e-25	74	46	68	176	184	149	53.2569	38.6051	51.1262	232.805	186.427	229.594
Interval_44	1	5520291	5520498	+	208	18.0743	-1.56085	0.435047	-3.58779	0.000333498	0.00159218	16	10	10	20	28	17	11.515	8.3924	7.51856	26.4551	28.3693	26.1953
Interval_50	1	6306770	6307085	+	316	30.9598	-1.93942	0.370261	-5.23799	1.62332e-07	1.48646e-06	14	15	21	52	41	24	10.0756	12.5886	15.789	68.7834	41.5407	36.9816
Interval_53	1	6382639	6383289	+	651	102.429	-1.65163	0.226309	-7.29811	2.91846e-13	6.09793e-12	76	59	59	150	147	77	54.6963	49.5152	44.3595	198.414	148.939	118.649
Interval_54	1	6385047	6385289	+	243	23.6252	-3.22793	0.469238	-6.87908	6.02405e-12	1.06555e-10	8	4	6	36	46	22	5.75751	3.35696	4.51113	47.6193	46.6066	33.8998
Interval_56	1	6447771	6448397	+	627	87.3486	-3.86477	0.287592	-13.4384	3.60313e-41	1.08813e-38	15	14	15	124	176	96	10.7953	11.7494	11.2778	164.022	178.321	147.926
Interval_57	1	6454118	6454457	+	340	28.0808	-2.42944	0.397429	-6.11289	9.78398e-10	1.26989e-08	12	16	6	39	42	31	8.63626	13.4278	4.51113	51.5875	42.5539	47.7679
Interval_58	1	6457759	6458393	+	635	147.165	-1.40205	0.193315	-7.25267	4.08635e-13	8.37975e-12	121	99	96	199	190	120	87.0823	83.0848	72.1782	263.229	192.506	184.908
Interval_65	1	6729333	6729502	+	170	25.8467	-1.58382	0.376692	-4.20454	2.61619e-05	0.000158651	19	12	20	22	45	27	13.6741	10.0709	15.0371	29.1007	45.5934	41.6043
Interval_66	1	6784051	6784895	+	845	273.45	-0.641535	0.148698	-4.31435	1.6007e-05	0.000101191	278	251	306	282	310	203	200.073	210.649	230.068	373.017	314.088	312.803
Interval_68	1	6813225	6813535	+	311	23.7222	-1.77425	0.392011	-4.52601	6.0109e-06	4.13861e-05	19	12	11	29	33	25	13.6741	10.0709	8.27041	38.36	33.4352	38.5225
Interval_70	1	6866638	6867255	+	618	83.5552	-2.60381	0.247727	-10.5108	7.70629e-26	6.18401e-24	35	34	23	119	134	89	25.1891	28.5342	17.2927	157.408	135.767	137.14
Interval_73	1	6875446	6875900	+	455	100.562	0.67503	0.203223	3.32163	0.000894942	0.00382452	173	144	167	67	72	46	124.506	120.851	125.56	88.6247	72.9495	70.8814
Interval_77	1	6904540	6905043	+	504	235.354	0.774177	0.15268	5.0706	3.96571e-07	3.39583e-06	442	332	392	133	176	108	318.102	278.628	294.727	175.927	178.321	166.417
Interval_79	1	6923455	6923864	+	410	105.144	-4.27987	0.311258	-13.7502	5.076e-43	1.8323e-40	13	18	9	198	163	112	9.35595	15.1063	6.7667	261.906	165.15	172.581
Interval_80	1	6927292	6927435	+	144	42.5177	-1.41387	0.301149	-4.69491	2.66718e-06	1.96418e-05	25	34	31	56	55	36	17.9922	28.5342	23.3075	74.0744	55.7253	55.4724
Interval_81	1	6928187	6929350	+	1164	584.935	-0.633315	0.1537	-4.12047	3.78102e-05	0.000222005	599	533	661	676	611	403	431.093	447.315	496.977	894.184	619.058	620.983
Interval_82	1	6945022	6945488	+	467	28.9673	-1.46892	0.364411	-4.03094	5.55544e-05	0.00031563	22	17	21	45	31	24	15.8331	14.2671	15.789	59.5241	31.4088	36.9816
Interval_85	1	6975358	6976407	+	1050	86.5794	-1.85072	0.235457	-7.86012	3.83766e-15	1.01263e-13	49	43	55	129	119	75	35.2647	36.0873	41.3521	170.636	120.569	115.568
Interval_86	1	6980341	6981106	+	766	51.143	0.842285	0.279641	3.01203	0.0025951	0.00967817	103	83	71	22	40	26	74.1279	69.657	53.3818	29.1007	40.5275	40.0634
Interval_100	1	7412007	7413049	+	1043	162.49	1.24622	0.177714	7.0125	2.34091e-12	4.3495e-11	310	260	324	80	86	63	223.103	218.203	243.601	105.821	87.1341	97.0767
Interval_101	1	7414250	7414505	+	256	33.7511	1.2962	0.338101	3.83376	0.000126197	0.000663796	74	49	66	13	21	13	53.2569	41.1228	49.6225	17.1958	21.2769	20.0317
Interval_103	1	7440519	7440911	+	393	69.6933	0.99415	0.261006	3.80891	0.000139581	0.000727168	106	136	118	45	45	22	76.287	114.137	88.719	59.5241	45.5934	33.8998
Interval_104	1	7455084	7455333	+	250	12.1708	1.76514	0.580663	3.03987	0.00236683	0.00893912	23	22	28	2	5	6	16.5528	18.4633	21.052	2.64551	5.06594	9.2454
Interval_107	1	7495232	7495979	+	748	112.424	2.18539	0.221124	9.88306	4.93037e-23	3.00501e-21	253	221	245	33	34	29	182.081	185.472	184.205	43.651	34.4484	44.6861
Interval_108	1	7497631	7499676	+	2046	857.742	0.574547	0.125579	4.57517	4.75826e-06	3.34423e-05	1390	1231	1389	600	609	427	1000.37	1033.1	1044.33	793.654	617.031	657.965
Interval_116	1	7591403	7592031	+	629	79.9171	1.12511	0.23209	4.84775	1.24868e-06	9.78512e-06	155	138	134	45	42	32	111.552	115.815	100.749	59.5241	42.5539	49.3088
Interval_119	1	7745927	7746236	+	310	33.7543	-1.31056	0.342243	-3.82933	0.000128494	0.000674554	29	18	29	50	35	28	20.871	15.1063	21.8038	66.1379	35.4616	43.1452
Interval_124	1	8959931	8960775	+	845	61.012	-1.30423	0.25739	-5.06713	4.03861e-07	3.45248e-06	43	39	55	75	70	59	30.9466	32.7304	41.3521	99.2068	70.9231	90.9131
Interval_127	1	9153594	9154050	+	457	23.5925	-1.51057	0.393274	-3.84102	0.000122527	0.000645914	22	12	14	32	27	23	15.8331	10.0709	10.526	42.3282	27.3561	35.4407
Interval_134	1	9564523	9565564	+	1042	353.471	-0.966564	0.159089	-6.07564	1.23498e-09	1.58034e-08	304	284	347	434	421	261	218.785	238.344	260.894	574.077	426.552	402.175
Interval_141	1	9638522	9639714	+	1193	68.8492	-1.00863	0.249271	-4.04632	5.20294e-05	0.000297067	50	65	62	84	76	57	35.9844	54.5506	46.6151	111.112	77.0023	87.8313
Interval_159	1	9971319	9971470	+	152	21.928	-1.58741	0.396737	-4.00116	6.30338e-05	0.000354163	17	12	14	28	32	19	12.2347	10.0709	10.526	37.0372	32.422	29.2771
Interval_169	1	10113747	10115004	+	1258	91.3056	0.752404	0.210569	3.57319	0.000352652	0.00167466	164	133	152	57	66	40	118.029	111.619	114.282	75.3972	66.8704	61.636
Interval_170	1	10123805	10124542	+	738	740.484	0.443991	0.127294	3.48792	0.000486787	0.0022313	1111	1046	1174	541	568	384	799.574	877.845	882.679	715.612	575.491	591.706
Interval_176	1	10169765	10171341	+	1577	239.506	0.67496	0.170759	3.95271	7.72714e-05	0.000425791	388	352	412	175	174	94	279.239	295.413	309.765	231.482	176.295	144.845
Interval_184	1	10237094	10237245	+	152	17.5375	-1.98146	0.468411	-4.23017	2.33514e-05	0.000142868	9	8	11	26	32	11	6.4772	6.71392	8.27041	34.3917	32.422	16.9499
Interval_187	1	10253646	10255199	+	1554	358.958	0.865849	0.148825	5.81792	5.95846e-09	6.8918e-08	605	570	634	230	228	148	435.411	478.367	476.677	304.234	231.007	228.053
Interval_188	1	10256741	10257789	+	1049	312.338	0.682426	0.138835	4.91536	8.86212e-07	7.13416e-06	531	481	490	182	231	159	382.155	403.675	368.409	240.742	234.046	245.003
Interval_189	1	10259495	10260043	+	549	254.154	-0.875042	0.150275	-5.82293	5.78251e-09	6.70492e-08	245	213	242	268	286	223	176.324	178.758	181.949	354.499	289.772	343.621
Interval_192	1	10284700	10286006	+	1307	402.733	0.885896	0.146791	6.03509	1.5887e-09	2.00215e-08	707	640	693	258	243	170	508.82	537.114	521.036	341.271	246.205	261.953
Interval_201	1	10521071	10521268	+	198	20.5791	-2.37787	0.441026	-5.39168	6.98027e-08	6.7902e-07	11	7	8	29	31	22	7.91657	5.87468	6.01485	38.36	31.4088	33.8998
Interval_205	1	10592544	10593589	+	1046	230.993	1.21156	0.159748	7.5842	3.34555e-14	7.83472e-13	437	425	395	108	136	89	314.504	356.677	296.983	142.858	137.794	137.14
Interval_206	1	10594380	10594994	+	615	73.1427	0.782773	0.237999	3.28898	0.00100552	0.00423031	122	103	139	39	63	29	87.802	86.4418	104.508	51.5875	63.8308	44.6861
Interval_207	1	10603195	10604255	+	1061	502.644	0.621473	0.13221	4.70066	2.59321e-06	1.91484e-05	774	746	855	310	353	274	557.039	626.073	642.837	410.055	357.655	422.207
Interval_222	1	11089547	11090118	+	572	84.6479	0.795321	0.233362	3.40809	0.000654185	0.00289836	141	134	145	62	59	28	101.476	112.458	109.019	82.0109	59.7781	43.1452
Interval_234	1	12295829	12296346	+	518	185.143	-0.647565	0.182318	-3.55185	0.000382535	0.00179867	196	159	209	209	177	145	141.059	133.439	157.138	276.456	179.334	223.431
Interval_235	1	12394410	12395056	+	647	63.7555	-1.41526	0.25516	-5.54656	2.91349e-08	3.02257e-07	44	39	53	87	82	52	31.6663	32.7304	39.8484	115.08	83.0814	80.1268
Interval_236	1	12398103	12398696	+	594	73.7903	1.77462	0.266575	6.65713	2.79223e-11	4.50899e-10	140	130	177	35	30	15	100.756	109.101	133.078	46.2965	30.3956	23.1135
Interval_238	1	12405529	12405881	+	353	24.0707	1.29274	0.408981	3.16087	0.00157298	0.00626278	34	49	49	14	11	8	24.4694	41.1228	36.8409	18.5186	11.1451	12.3272
Interval_239	1	12406408	12407108	+	701	62.8263	2.03635	0.281073	7.24493	4.3265e-13	8.85191e-12	136	133	123	20	19	19	97.8776	111.619	92.4783	26.4551	19.2506	29.2771
Interval_240	1	12418935	12419720	+	786	35.4693	1.69221	0.348171	4.8603	1.1721e-06	9.22744e-06	67	78	65	11	17	12	48.2191	65.4608	48.8706	14.5503	17.2242	18.4908
Interval_241	1	12424601	12424824	+	224	17.2916	2.20188	0.517532	4.25457	2.09448e-05	0.000129183	37	30	45	6	7	2	26.6285	25.1772	33.8335	7.93654	7.09231	3.0818
Interval_242	1	12433696	12434381	+	686	224.532	0.70075	0.170606	4.10742	4.00099e-05	0.000233717	362	334	390	162	152	94	260.527	280.306	293.224	214.287	154.005	144.845
Interval_251	1	12990713	12992914	+	2202	432.538	1.56807	0.143636	10.917	9.56016e-28	9.21763e-26	850	776	902	193	205	124	611.735	651.251	678.174	255.292	207.703	191.072
Interval_261	1	13171227	13171399	+	173	12.9888	-2.64859	0.571993	-4.63046	3.64851e-06	2.62079e-05	4	6	4	16	27	12	2.87875	5.03544	3.00742	21.1641	27.3561	18.4908
Interval_263	1	13231323	13231754	+	432	70.6172	1.57027	0.253678	6.19003	6.0154e-10	8.0322e-09	158	113	144	33	32	20	113.711	94.8342	108.267	43.651	32.422	30.818
Interval_269	1	13304828	13305736	+	909	254.768	2.77615	0.182252	15.2325	2.15221e-52	1.47908e-49	595	558	580	61	53	40	428.215	468.296	436.076	80.6882	53.6989	61.636
Interval_270	1	13308927	13309225	+	299	129.975	0.751369	0.186668	4.02515	5.69378e-05	0.000322736	224	210	203	78	99	56	161.21	176.24	152.627	103.175	100.306	86.2904
Interval_278	1	13454108	13454847	+	740	44.2892	1.0201	0.307611	3.31622	0.000912455	0.00388929	95	69	67	26	19	23	68.3704	57.9076	50.3743	34.3917	19.2506	35.4407
Interval_279	1	13456460	13457411	+	952	66.3903	1.49324	0.255017	5.85544	4.75746e-09	5.59257e-08	134	116	133	32	31	20	96.4382	97.3519	99.9968	42.3282	31.4088	30.818
Interval_284	1	13598422	13598982	+	561	23.3553	-1.33741	0.395841	-3.37866	0.000728409	0.00318899	18	12	22	17	36	27	12.9544	10.0709	16.5408	22.4869	36.4748	41.6043
Interval_286	1	13615808	13616447	+	640	68.5033	0.744511	0.237231	3.13834	0.00169909	0.00669674	112	112	110	41	48	33	80.6051	93.9949	82.7041	54.233	48.633	50.8497
Interval_287	1	13622144	13622379	+	236	34.5026	-1.31756	0.334717	-3.93634	8.27342e-05	0.000453006	28	20	30	48	51	21	20.1513	16.7848	22.5557	63.4923	51.6726	32.3589
Interval_292	1	13826634	13827323	+	690	48.5247	-1.56368	0.289404	-5.40311	6.54969e-08	6.40213e-07	42	27	27	66	59	46	30.2269	22.6595	20.3001	87.302	59.7781	70.8814
Interval_294	1	13873898	13874641	+	744	209.435	0.792454	0.167777	4.72325	2.32107e-06	1.72877e-05	383	307	352	136	155	79	275.641	257.647	264.653	179.895	157.044	121.731
Interval_295	1	13879146	13879442	+	297	43.0886	1.58891	0.329573	4.82113	1.42748e-06	1.10609e-05	102	65	86	22	12	16	73.4082	54.5506	64.6596	29.1007	12.1583	24.6544
Interval_297	1	14001602	14001918	+	317	14.9476	-1.73169	0.508083	-3.40828	0.000653734	0.00289672	10	10	7	27	19	9	7.19688	8.3924	5.26299	35.7144	19.2506	13.8681
Interval_303	1	14662720	14663063	+	344	28.1889	-2.12196	0.373069	-5.68785	1.28649e-08	1.4146e-07	14	12	15	30	42	36	10.0756	10.0709	11.2778	39.6827	42.5539	55.4724
Interval_305	1	15029677	15030041	+	365	19.0828	-2.52944	0.471224	-5.3678	7.9701e-08	7.67714e-07	5	7	10	29	31	18	3.59844	5.87468	7.51856	38.36	31.4088	27.7362
Interval_306	1	15070155	15070680	+	526	24.8468	-2.34156	0.405441	-5.77534	7.67981e-09	8.73853e-08	14	9	9	36	35	27	10.0756	7.55316	6.7667	47.6193	35.4616	41.6043
Interval_307	1	15079379	15079641	+	263	24.2204	-2.53399	0.430554	-5.88543	3.97021e-09	4.72516e-08	9	10	9	40	44	17	6.4772	8.3924	6.7667	52.9103	44.5803	26.1953
Interval_312	1	15286691	15286886	+	196	14.5284	-1.72227	0.551396	-3.12347	0.00178735	0.00700057	10	11	5	29	10	12	7.19688	9.23164	3.75928	38.36	10.1319	18.4908
Interval_313	1	15563732	15564695	+	964	60.141	-0.779944	0.25992	-3.00071	0.00269353	0.00999032	68	41	65	71	63	46	48.9388	34.4089	48.8706	93.9158	63.8308	70.8814
Interval_314	1	15582191	15582614	+	424	45.9743	-1.34909	0.307584	-4.38607	1.15415e-05	7.51507e-05	22	42	36	60	59	38	15.8331	35.2481	27.0668	79.3654	59.7781	58.5542
Interval_317	1	15754860	15755132	+	273	17.3635	-2.34086	0.49081	-4.76938	1.84794e-06	1.40189e-05	5	9	8	26	20	21	3.59844	7.55316	6.01485	34.3917	20.2638	32.3589
Interval_333	1	15920067	15920538	+	472	89.7202	2.04259	0.24353	8.3874	4.97026e-17	1.62308e-15	212	174	181	31	39	15	152.574	146.028	136.086	41.0055	39.5143	23.1135
Interval_335	1	15936486	15937816	+	1331	273.329	1.65042	0.170674	9.67	4.04384e-22	2.24747e-20	519	517	576	107	101	101	373.518	433.887	433.069	141.535	102.332	155.631
Interval_336	1	15938962	15939119	+	158	25.2651	1.56898	0.42002	3.7355	0.00018734	0.00094846	46	39	64	15	13	3	33.1057	32.7304	48.1188	19.8414	13.1714	4.6227
Interval_351	1	16159029	16159890	+	862	116.112	1.04952	0.197719	5.30813	1.10756e-07	1.04048e-06	204	183	226	52	81	49	146.816	153.581	169.919	68.7834	82.0682	75.5041
Interval_353	1	16171639	16172995	+	1357	662.186	0.762441	0.128208	5.94693	2.7322e-09	3.33276e-08	1103	992	1162	422	465	288	793.816	832.527	873.656	558.203	471.132	443.779
Interval_354	1	16177541	16178214	+	674	373.925	0.655616	0.139813	4.68925	2.74214e-06	2.01523e-05	648	512	634	247	280	169	466.358	429.691	476.677	326.721	283.693	260.412
Interval_359	1	16199115	16199741	+	627	207.925	2.43452	0.189027	12.8792	5.89188e-38	1.36134e-35	487	418	466	64	52	38	350.488	350.803	350.365	84.6565	52.6858	58.5542
Interval_360	1	16205884	16207664	+	1781	276.686	1.17447	0.1512	7.76767	7.99419e-15	2.01659e-13	510	497	489	121	181	107	367.041	417.102	367.657	160.054	183.387	164.876
Interval_361	1	16213747	16215208	+	1462	731.315	0.886548	0.148501	5.96999	2.3727e-09	2.92082e-08	1290	1164	1252	491	427	298	928.398	976.876	941.323	649.474	432.631	459.188
Interval_362	1	16216508	16217051	+	544	224.292	0.522293	0.163034	3.20358	0.00135731	0.00550153	347	327	358	167	166	106	249.732	274.432	269.164	220.9	168.189	163.335
Interval_364	1	16234773	16235951	+	1179	119.059	2.39537	0.231863	10.331	5.10305e-25	3.77827e-23	254	249	279	19	47	26	182.801	208.971	209.768	25.1324	47.6198	40.0634
Interval_365	1	16240813	16241591	+	779	684.109	0.584193	0.118169	4.9437	7.66521e-07	6.23948e-06	1067	998	1139	417	528	361	767.908	837.562	856.364	551.59	534.963	556.265
Interval_366	1	16242739	16242988	+	250	59.3267	1.0957	0.260178	4.21134	2.53864e-05	0.00015428	103	109	103	26	41	24	74.1279	91.4772	77.4411	34.3917	41.5407	36.9816
Interval_369	1	16258350	16258826	+	477	55.1207	-0.816855	0.255887	-3.19225	0.00141171	0.00569427	57	46	54	47	81	43	41.0222	38.6051	40.6002	62.1696	82.0682	66.2587
Interval_372	1	16268769	16269016	+	248	27.173	-1.09707	0.355654	-3.08465	0.00203791	0.00784581	25	21	22	21	44	25	17.9922	17.624	16.5408	27.7779	44.5803	38.5225
Interval_373	1	16279082	16279333	+	252	27.5074	-1.8961	0.372501	-5.09019	3.57708e-07	3.08747e-06	19	13	14	37	48	21	13.6741	10.9101	10.526	48.942	48.633	32.3589
Interval_377	1	16302118	16302471	+	354	65.1872	1.41239	0.257365	5.48789	4.06754e-08	4.12248e-07	123	104	144	25	35	25	88.5217	87.281	108.267	33.0689	35.4616	38.5225
Interval_391	1	17007785	17009000	+	1216	114.662	0.813742	0.209477	3.88463	0.000102487	0.000549292	223	155	194	55	70	70	160.491	130.082	145.86	72.7516	70.9231	107.863
Interval_394	1	17134335	17134528	+	194	13.6577	-2.59947	0.554215	-4.69036	2.72721e-06	2.0055e-05	4	5	6	20	19	16	2.87875	4.1962	4.51113	26.4551	19.2506	24.6544
Interval_398	1	17488962	17490576	+	1615	719.844	0.746749	0.122996	6.07135	1.26839e-09	1.62038e-08	1206	1072	1247	451	487	340	867.944	899.666	937.564	596.563	493.422	523.906
Interval_399	1	17506552	17507084	+	533	243.093	0.848746	0.158451	5.35652	8.48411e-08	8.13426e-07	458	366	399	153	151	108	329.617	307.162	299.99	202.382	152.991	166.417
Interval_402	1	17523067	17524158	+	1092	104.256	1.43173	0.209545	6.83256	8.34128e-12	1.44702e-10	209	181	204	47	50	37	150.415	151.903	153.379	62.1696	50.6594	57.0133
Interval_403	1	17538169	17538545	+	377	50.2347	1.30132	0.30023	4.33443	1.46142e-05	9.31935e-05	90	95	93	33	23	13	64.772	79.7278	69.9226	43.651	23.3033	20.0317
Interval_404	1	17539387	17539730	+	344	21.3527	1.65792	0.440612	3.76277	0.000168041	0.000859967	52	37	39	11	11	3	37.4238	31.0519	29.3224	14.5503	11.1451	4.6227
Interval_407	1	17594342	17595008	+	667	116.098	0.925037	0.204271	4.52849	5.9407e-06	4.09527e-05	183	192	216	69	66	54	131.703	161.134	162.401	91.2702	66.8704	83.2086
Interval_409	1	18223342	18224554	+	1213	205.435	0.775757	0.16241	4.77653	1.78347e-06	1.35654e-05	348	288	379	121	138	101	250.452	241.701	284.953	160.054	139.82	155.631
Interval_412	1	18246252	18246896	+	645	50.1024	1.10865	0.278379	3.98252	6.81896e-05	0.00038016	93	79	95	27	26	22	66.931	66.3	71.4263	35.7144	26.3429	33.8998
Interval_415	1	19057474	19057866	+	393	50.5694	2.19094	0.314385	6.96897	3.19267e-12	5.841e-11	108	103	114	17	20	7	77.7263	86.4418	85.7116	22.4869	20.2638	10.7863
Interval_416	1	19094550	19094880	+	331	25.3003	1.56456	0.414885	3.77107	0.000162547	0.000834321	47	50	52	6	21	5	33.8254	41.962	39.0965	7.93654	21.2769	7.7045
Interval_417	1	19096234	19097179	+	946	131.14	1.28204	0.198889	6.44603	1.14819e-10	1.70399e-09	241	216	271	69	76	39	173.445	181.276	203.753	91.2702	77.0023	60.0951
Interval_420	1	19210213	19210497	+	285	22.7684	-1.24791	0.398477	-3.13171	0.00173792	0.0068322	17	19	16	30	21	23	12.2347	15.9456	12.0297	39.6827	21.2769	35.4407
Interval_421	1	19279113	19279332	+	220	14.091	-1.88333	0.543546	-3.4649	0.000530432	0.00240687	2	11	10	22	17	13	1.43938	9.23164	7.51856	29.1007	17.2242	20.0317
Interval_425	1	19794270	19794643	+	374	21.8688	-1.26913	0.403165	-3.14791	0.0016444	0.00650847	15	20	15	29	32	14	10.7953	16.7848	11.2778	38.36	32.422	21.5726
Interval_426	1	19815152	19816008	+	857	132.665	-1.30523	0.19409	-6.72489	1.75719e-11	2.91305e-10	99	90	109	168	155	122	71.2491	75.5316	81.9523	222.223	157.044	187.99
Interval_431	1	19888718	19889130	+	413	56.7456	-1.77291	0.269972	-6.56703	5.13283e-11	8.00416e-10	35	25	41	77	85	49	25.1891	20.981	30.8261	101.852	86.1209	75.5041
Interval_433	1	19895739	19896344	+	606	78.7464	1.6286	0.253631	6.42115	1.35246e-10	1.98898e-09	147	142	177	38	39	16	105.794	119.172	133.078	50.2648	39.5143	24.6544
Interval_434	1	19906300	19907003	+	704	124.621	0.67861	0.192922	3.51754	0.000435572	0.00201967	213	191	194	86	81	60	153.294	160.295	145.86	113.757	82.0682	92.454
Interval_439	1	20058160	20058626	+	467	35.5585	-1.15565	0.330546	-3.4962	0.000471932	0.00216943	38	23	25	45	34	35	27.3482	19.3025	18.7964	59.5241	34.4484	53.9315
Interval_440	1	20060729	20060920	+	192	23.9404	-1.78598	0.416469	-4.28838	1.79978e-05	0.000112614	9	13	20	39	33	17	6.4772	10.9101	15.0371	51.5875	33.4352	26.1953
Interval_441	1	20069777	20070087	+	311	41.4966	-1.74977	0.305526	-5.72708	1.02172e-08	1.13852e-07	25	22	27	55	51	44	17.9922	18.4633	20.3001	72.7516	51.6726	67.7996
Interval_442	1	20132190	20132468	+	279	28.4101	-1.15159	0.345659	-3.33156	0.000863602	0.00370506	25	19	25	35	34	24	17.9922	15.9456	18.7964	46.2965	34.4484	36.9816
Interval_443	1	20135124	20135694	+	571	60.6198	-2.38245	0.270002	-8.82385	1.10588e-18	4.35565e-17	26	25	25	83	91	67	18.7119	20.981	18.7964	109.789	92.2001	103.24
Interval_450	1	20617643	20618407	+	765	141.734	0.948998	0.184816	5.13482	2.82419e-07	2.48179e-06	245	236	248	84	94	54	176.324	198.061	186.46	111.112	95.2396	83.2086
Interval_451	1	20619388	20619658	+	271	78.135	1.96397	0.250101	7.85272	4.07124e-15	1.06979e-13	174	158	153	22	31	23	125.226	132.6	115.034	29.1007	31.4088	35.4407
Interval_452	1	20623158	20623715	+	558	140.418	1.25304	0.195016	6.42533	1.3158e-10	1.93798e-09	269	230	275	80	73	45	193.596	193.025	206.76	105.821	73.9627	69.3405
Interval_453	1	20624413	20624975	+	563	382.163	0.514443	0.156896	3.27889	0.00104217	0.00436579	588	542	626	299	277	174	423.177	454.868	470.662	395.504	280.653	268.117
Interval_457	1	20740465	20740923	+	459	65.1642	0.878109	0.247576	3.54683	0.000389898	0.00182942	117	97	115	39	36	33	84.2035	81.4063	86.4634	51.5875	36.4748	50.8497
Interval_464	1	20857010	20857190	+	181	15.5516	1.71942	0.514633	3.34107	0.000834572	0.00359664	34	27	32	9	4	4	24.4694	22.6595	24.0594	11.9048	4.05275	6.1636
Interval_465	1	20863652	20864219	+	568	238.078	1.59803	0.167456	9.54296	1.3881e-21	7.31646e-20	493	463	443	87	135	65	354.806	388.568	333.072	115.08	136.78	100.159
Interval_466	1	20870943	20871495	+	553	373.308	0.879119	0.133381	6.59103	4.36792e-11	6.86427e-10	683	579	629	210	248	169	491.547	485.92	472.917	277.779	251.271	260.412
Interval_467	1	20872438	20872896	+	459	118.221	0.881737	0.194372	4.53635	5.72374e-06	3.95588e-05	206	176	218	71	79	49	148.256	147.706	163.905	93.9158	80.0418	75.5041
Interval_469	1	20890215	20891385	+	1171	400.76	0.648351	0.138331	4.68695	2.77307e-06	2.03573e-05	631	635	642	250	321	181	454.123	532.918	482.691	330.689	325.233	278.903
Interval_470	1	20896470	20896875	+	406	42.9912	0.988667	0.306174	3.2291	0.00124181	0.00508745	69	83	69	27	23	18	49.6585	69.657	51.8781	35.7144	23.3033	27.7362
Interval_473	1	20946029	20946298	+	270	15.7302	1.6998	0.501612	3.38868	0.000702302	0.00308755	35	25	35	5	9	4	25.1891	20.981	26.315	6.61379	9.11869	6.1636
Interval_479	1	21052071	21053342	+	1272	92.5931	-0.694728	0.206645	-3.36195	0.000773952	0.00336638	101	75	102	81	122	73	72.6885	62.943	76.6893	107.143	123.609	112.486
Interval_485	1	21166297	21166986	+	690	65.9631	-0.935399	0.241457	-3.87398	0.000107073	0.000571984	58	52	68	60	100	51	41.7419	43.6405	51.1262	79.3654	101.319	78.5859
Interval_490	1	21231619	21232273	+	655	123.514	-1.60077	0.187949	-8.51707	1.63648e-17	5.66499e-16	88	69	83	138	186	121	63.3326	57.9076	62.404	182.54	188.453	186.449
Interval_491	1	21240258	21240584	+	327	30.4516	-1.07641	0.337925	-3.18536	0.00144575	0.00581518	21	30	25	31	42	26	15.1135	25.1772	18.7964	41.0055	42.5539	40.0634
Interval_493	1	21271399	21271692	+	294	33.3054	-0.977582	0.324367	-3.01381	0.00257989	0.00962998	24	32	31	38	40	27	17.2725	26.8557	23.3075	50.2648	40.5275	41.6043
Interval_494	1	21344453	21345093	+	641	46.5203	-1.44969	0.301695	-4.80517	1.54619e-06	1.19076e-05	31	26	40	63	47	48	22.3103	21.8203	30.0742	83.3337	47.6198	73.9632
Interval_495	1	21386651	21387077	+	427	32.9326	-2.33723	0.375826	-6.21893	5.00548e-10	6.77824e-09	17	17	8	46	39	42	12.2347	14.2671	6.01485	60.8468	39.5143	64.7178
Interval_496	1	21456547	21456780	+	234	16.7004	-2.08185	0.471734	-4.41319	1.01857e-05	6.70182e-05	7	7	11	20	28	17	5.03782	5.87468	8.27041	26.4551	28.3693	26.1953
Interval_500	1	21602533	21602840	+	308	31.2247	-1.4739	0.347245	-4.24456	2.19021e-05	0.000134623	26	17	22	46	41	23	18.7119	14.2671	16.5408	60.8468	41.5407	35.4407
Interval_503	1	21672420	21673546	+	1127	189.735	-1.51527	0.181037	-8.36995	5.76424e-17	1.87096e-15	140	124	120	262	247	160	100.756	104.066	90.2227	346.562	250.257	246.544
Interval_505	1	21836370	21836719	+	350	41.1421	-1.98448	0.314534	-6.30926	2.80379e-10	3.93496e-09	21	20	24	61	63	34	15.1135	16.7848	18.0445	80.6882	63.8308	52.3906
Interval_506	1	21838661	21838828	+	168	19.166	-2.30577	0.459195	-5.02134	5.13114e-07	4.30442e-06	10	10	5	26	27	22	7.19688	8.3924	3.75928	34.3917	27.3561	33.8998
Interval_507	1	21960329	21962414	+	2086	164.63	-1.48174	0.19379	-7.64614	2.0711e-14	4.97067e-13	122	93	126	228	233	123	87.802	78.0494	94.7338	301.589	236.073	189.531
Interval_510	1	22368005	22368564	+	560	51.2824	-3.287	0.344197	-9.54978	1.29966e-21	6.87396e-20	13	12	12	86	66	64	9.35595	10.0709	9.02227	113.757	66.8704	98.6176
Interval_511	1	22466652	22467320	+	669	105.789	-2.44991	0.217269	-11.2759	1.72548e-29	1.93097e-27	41	42	45	144	183	104	29.5072	35.2481	33.8335	190.477	185.413	160.254
Interval_513	1	22743249	22743371	+	123	9.91927	-3.33105	0.721442	-4.61721	3.88928e-06	2.77866e-05	2	2	3	12	18	13	1.43938	1.67848	2.25557	15.8731	18.2374	20.0317
Interval_514	1	22796935	22797308	+	374	23.9456	-1.41436	0.377383	-3.7478	0.000178393	0.000907707	15	18	18	26	37	21	10.7953	15.1063	13.5334	34.3917	37.4879	32.3589
Interval_515	1	22800324	22800542	+	219	19.7231	-2.595	0.46398	-5.59293	2.23275e-08	2.36276e-07	6	6	10	27	36	19	4.31813	5.03544	7.51856	35.7144	36.4748	29.2771
Interval_517	1	22805896	22806126	+	231	16.6515	-1.6407	0.516395	-3.17723	0.00148691	0.00596128	6	18	7	28	24	9	4.31813	15.1063	5.26299	37.0372	24.3165	13.8681
Interval_521	1	23254219	23254500	+	282	35.3455	-1.97105	0.344289	-5.72498	1.03445e-08	1.15163e-07	18	15	23	55	42	35	12.9544	12.5886	17.2927	72.7516	42.5539	53.9315
Interval_524	1	23382754	23383647	+	894	348.711	-1.27112	0.189205	-6.71819	1.83998e-11	3.04464e-10	290	232	279	509	444	231	208.71	194.704	209.768	673.283	449.855	355.948
Interval_526	1	23480388	23481229	+	842	59.121	-2.38927	0.284089	-8.41028	4.0902e-17	1.35593e-15	34	23	17	78	86	70	24.4694	19.3025	12.7815	103.175	87.1341	107.863
Interval_528	1	23761686	23763243	+	1558	132.685	-0.73426	0.184043	-3.98962	6.61792e-05	0.000369917	131	114	146	119	184	99	94.2792	95.6734	109.771	157.408	186.427	152.549
Interval_534	1	23917535	23918174	+	640	121.976	1.61724	0.200059	8.08382	6.2771e-16	1.80806e-14	242	224	252	46	57	40	174.165	187.99	189.468	60.8468	57.7517	61.636
Interval_536	1	23923855	23924633	+	779	54.3954	1.39798	0.272716	5.12611	2.95784e-07	2.59074e-06	112	95	102	24	31	17	80.6051	79.7278	76.6893	31.7462	31.4088	26.1953
Interval_539	1	23949157	23949473	+	317	22.1496	1.57661	0.431895	3.65044	0.000261789	0.00127951	37	44	47	6	9	11	26.6285	36.9266	35.3372	7.93654	9.11869	16.9499
Interval_540	1	23952567	23952872	+	306	25.8605	1.19006	0.384547	3.09472	0.00197	0.00761199	46	52	42	15	16	7	33.1057	43.6405	31.5779	19.8414	16.211	10.7863
Interval_541	1	23955261	23955444	+	184	16.0496	1.51724	0.485378	3.12588	0.00177272	0.00694962	34	31	28	6	9	5	24.4694	26.0165	21.052	7.93654	9.11869	7.7045
Interval_545	1	24050694	24050948	+	255	20.0738	-1.48188	0.425281	-3.48448	0.000493092	0.00225634	16	12	13	26	19	23	11.515	10.0709	9.77413	34.3917	19.2506	35.4407
Interval_548	1	24102553	24102879	+	327	88.6736	0.935375	0.223256	4.1897	2.79327e-05	0.000168408	157	146	152	58	57	31	112.991	122.529	114.282	76.7199	57.7517	47.7679
Interval_549	1	24107437	24108606	+	1170	711.672	0.744795	0.132022	5.64144	1.68631e-08	1.82135e-07	1186	1117	1175	471	490	309	853.55	937.432	883.431	623.019	496.462	476.138
Interval_553	1	24225946	24226479	+	534	104.599	-2.62547	0.234178	-11.2114	3.58415e-29	3.90104e-27	41	38	35	168	166	97	29.5072	31.8911	26.315	222.223	168.189	149.467
Interval_555	1	24230527	24230931	+	405	44.5162	-1.65432	0.287795	-5.74825	9.01711e-09	1.01375e-07	31	24	29	55	63	43	22.3103	20.1418	21.8038	72.7516	63.8308	66.2587
Interval_564	1	24798973	24799407	+	435	61.9878	1.27476	0.257293	4.95448	7.25233e-07	5.92934e-06	126	101	118	26	42	20	90.6807	84.7633	88.719	34.3917	42.5539	30.818
Interval_567	1	25887827	25888606	+	780	69.6244	1.95616	0.263034	7.43692	1.03059e-13	2.27717e-12	148	142	143	20	33	16	106.514	119.172	107.515	26.4551	33.4352	24.6544
Interval_569	1	26686044	26688307	+	2264	274.583	-0.796576	0.173516	-4.59078	4.41597e-06	3.12393e-05	254	260	268	195	389	255	182.801	218.203	201.497	257.938	394.13	392.93
Interval_570	1	26909927	26910695	+	769	78.2171	-2.23536	0.244918	-9.12697	7.04419e-20	3.12712e-18	38	31	38	115	109	81	27.3482	26.0165	28.5705	152.117	110.437	124.813
Interval_571	1	27044361	27045500	+	1140	93.8415	1.39301	0.232516	5.99103	2.08519e-09	2.5856e-08	156	169	203	46	41	35	112.271	141.832	152.627	60.8468	41.5407	53.9315
Interval_573	1	27333682	27334018	+	337	34.8868	-4.3165	0.4846	-8.90735	5.22655e-19	2.1257e-17	4	5	4	60	59	39	2.87875	4.1962	3.00742	79.3654	59.7781	60.0951
Interval_576	1	29535500	29535705	+	206	14.8182	-2.37494	0.527646	-4.50102	6.76297e-06	4.60525e-05	11	3	5	16	27	17	7.91657	2.51772	3.75928	21.1641	27.3561	26.1953
Interval_577	1	29711408	29711610	+	203	18.1182	-2.23562	0.473841	-4.71809	2.38066e-06	1.77045e-05	10	4	11	29	25	17	7.19688	3.35696	8.27041	38.36	25.3297	26.1953
Interval_580	1	30181362	30181904	+	543	73.6713	-4.80603	0.400012	-12.0147	2.97411e-33	4.66156e-31	9	4	7	144	133	66	6.4772	3.35696	5.26299	190.477	134.754	101.699
Interval_581	1	30184204	30185178	+	975	98.8399	-3.53752	0.270336	-13.0857	3.97721e-39	1.02008e-36	21	19	21	162	139	124	15.1135	15.9456	15.789	214.287	140.833	191.072
Interval_583	1	30517194	30517636	+	443	43.9851	-2.82886	0.341401	-8.28602	1.17102e-16	3.67556e-15	13	19	10	69	65	48	9.35595	15.9456	7.51856	91.2702	65.8572	73.9632
Interval_592	1	30877764	30878088	+	325	40.9779	1.5832	0.321294	4.92759	8.3248e-07	6.73326e-06	86	72	81	18	14	16	61.8932	60.4253	60.9003	23.8096	14.1846	24.6544
Interval_593	1	30885484	30885897	+	414	55.2376	1.70462	0.288981	5.89872	3.66321e-09	4.38461e-08	101	115	111	19	21	21	72.6885	96.5126	83.456	25.1324	21.2769	32.3589
Interval_594	1	30895348	30895727	+	380	40.5277	1.65702	0.324402	5.10793	3.25706e-07	2.82948e-06	81	68	91	14	16	16	58.2948	57.0683	68.4189	18.5186	16.211	24.6544
Interval_596	1	30903641	30904215	+	575	132.962	1.76322	0.211044	8.35479	6.55478e-17	2.10967e-15	280	232	291	61	46	36	201.513	194.704	218.79	80.6882	46.6066	55.4724
Interval_599	1	31019268	31019743	+	476	135.611	1.10945	0.191039	5.80744	6.34366e-09	7.30189e-08	258	230	235	78	74	52	185.68	193.025	176.686	103.175	74.9759	80.1268
Interval_601	1	31033907	31034176	+	270	31.3217	-1.50109	0.339239	-4.42488	9.64942e-06	6.37678e-05	24	18	22	43	40	27	17.2725	15.1063	16.5408	56.8786	40.5275	41.6043
Interval_603	1	31050126	31050621	+	496	79.1633	1.24547	0.24025	5.18407	2.1709e-07	1.94599e-06	159	117	163	41	51	22	114.43	98.1911	122.552	54.233	51.6726	33.8998
Interval_604	1	31051446	31051931	+	486	32.7333	1.52414	0.354465	4.29984	1.7092e-05	0.000107442	67	57	67	17	18	6	48.2191	47.8367	50.3743	22.4869	18.2374	9.2454
Interval_605	1	31058318	31059413	+	1096	250.13	1.21955	0.152842	7.97911	1.47391e-15	4.0663e-14	479	411	479	125	142	92	344.731	344.928	360.139	165.345	143.873	141.763
Interval_606	1	31094115	31095316	+	1202	105.488	1.80116	0.218516	8.24269	1.68377e-16	5.17979e-15	206	204	230	33	50	30	148.256	171.205	172.927	43.651	50.6594	46.227
Interval_609	1	31156987	31157184	+	198	20.7752	2.01494	0.462351	4.35803	1.3124e-05	8.45258e-05	50	39	42	3	11	6	35.9844	32.7304	31.5779	3.96827	11.1451	9.2454
Interval_611	1	31235255	31235422	+	168	10.3712	-1.83562	0.594244	-3.08901	0.00200826	0.00774307	5	6	7	10	24	7	3.59844	5.03544	5.26299	13.2276	24.3165	10.7863
Interval_613	1	31392971	31393462	+	492	22.2835	-1.25788	0.398762	-3.15447	0.00160791	0.00638406	21	16	15	19	42	17	15.1135	13.4278	11.2778	25.1324	42.5539	26.1953
Interval_615	1	31537737	31538396	+	660	76.8254	-2.45566	0.264819	-9.27297	1.81029e-20	8.56863e-19	21	32	39	116	113	79	15.1135	26.8557	29.3224	153.44	114.49	121.731
Interval_616	1	31600510	31601467	+	958	262.25	-1.56597	0.16748	-9.35021	8.74752e-21	4.2803e-19	177	140	202	352	346	234	127.385	117.494	151.875	465.61	350.563	360.571
Interval_618	1	31644921	31645567	+	647	76.6141	-1.68994	0.231216	-7.3089	2.69345e-13	5.6454e-12	47	50	44	87	111	80	33.8254	41.962	33.0817	115.08	112.464	123.272
Interval_619	1	31744127	31744754	+	628	68.0836	-3.20722	0.301343	-10.6431	1.87814e-26	1.59804e-24	15	16	21	119	111	64	10.7953	13.4278	15.789	157.408	112.464	98.6176
Interval_620	1	31808277	31808420	+	144	14.3298	-1.62286	0.500813	-3.24045	0.0011934	0.0049137	10	6	12	17	28	9	7.19688	5.03544	9.02227	22.4869	28.3693	13.8681
Interval_623	1	32172337	32173144	+	808	95.1001	-1.05221	0.208216	-5.05344	4.33927e-07	3.68219e-06	83	69	90	110	115	80	59.7341	57.9076	67.667	145.503	116.517	123.272
Interval_626	1	33380825	33381051	+	227	16.0293	-1.87411	0.477657	-3.92354	8.72588e-05	0.000475231	12	9	6	22	26	13	8.63626	7.55316	4.51113	29.1007	26.3429	20.0317
Interval_627	1	33384029	33384745	+	717	60.1097	-2.44663	0.331854	-7.37261	1.67313e-13	3.5983e-12	21	29	22	118	63	55	15.1135	24.338	16.5408	156.085	63.8308	84.7495
Interval_628	1	33463211	33463676	+	466	37.8026	1.18599	0.314153	3.7752	0.000159882	0.000822098	70	63	72	17	22	16	50.3782	52.8721	54.1336	22.4869	22.2901	24.6544
Interval_631	1	33525405	33526291	+	887	67.6309	-1.02894	0.241866	-4.25418	2.09815e-05	0.000129373	59	62	53	70	102	49	42.4616	52.0329	39.8484	92.593	103.345	75.5041
Interval_633	1	33578577	33579087	+	511	137.792	-0.594587	0.175027	-3.39712	0.000680996	0.00300324	161	126	143	129	160	107	115.87	105.744	107.515	170.636	162.11	164.876
Interval_641	1	33708057	33708626	+	570	48.2507	-1.33875	0.282384	-4.74089	2.1278e-06	1.59546e-05	31	31	45	60	67	39	22.3103	26.0165	33.8335	79.3654	67.8836	60.0951
Interval_654	1	33925343	33925867	+	525	67.2305	-1.33205	0.248248	-5.36581	8.0589e-08	7.75641e-07	54	53	42	87	89	54	38.8632	44.4797	31.5779	115.08	90.1737	83.2086
Interval_663	1	34112105	34112872	+	768	37.9445	1.33247	0.320698	4.15489	3.25442e-05	0.000193835	70	70	71	18	18	15	50.3782	58.7468	53.3818	23.8096	18.2374	23.1135
Interval_664	1	34120198	34121522	+	1325	369.706	0.60141	0.13831	4.34829	1.37203e-05	8.80274e-05	595	551	594	250	277	175	428.215	462.421	446.602	330.689	280.653	269.658
Interval_667	1	34140129	34140628	+	500	273.293	0.524776	0.145692	3.60197	0.00031582	0.00151683	438	385	439	183	226	130	315.224	323.108	330.065	242.065	228.98	200.317
Interval_680	1	34255162	34255397	+	236	22.8566	-1.72856	0.419705	-4.11851	3.8133e-05	0.00022368	8	13	20	33	26	23	5.75751	10.9101	15.0371	43.651	26.3429	35.4407
Interval_682	1	34290382	34290544	+	163	18.2844	-2.40354	0.46916	-5.12307	3.00598e-07	2.6299e-06	10	5	8	22	35	18	7.19688	4.1962	6.01485	29.1007	35.4616	27.7362
Interval_683	1	34298771	34299025	+	255	18.7464	-1.62704	0.426747	-3.81267	0.000137473	0.000717263	14	10	12	23	28	17	10.0756	8.3924	9.02227	30.4234	28.3693	26.1953
Interval_685	1	34314702	34315767	+	1066	100.45	-0.935771	0.199265	-4.6961	2.65172e-06	1.95373e-05	102	83	85	106	129	81	73.4082	69.657	63.9077	140.212	130.701	124.813
Interval_688	1	34399765	34400028	+	264	25.1961	-1.20535	0.376527	-3.20123	0.00136844	0.00553995	22	24	13	28	31	24	15.8331	20.1418	9.77413	37.0372	31.4088	36.9816
Interval_690	1	34432898	34433521	+	624	58.2839	-2.25845	0.282659	-7.99002	1.34915e-15	3.7375e-14	34	23	22	90	86	54	24.4694	19.3025	16.5408	119.048	87.1341	83.2086
Interval_695	1	34467345	34468720	+	1376	94.3751	-1.03882	0.220829	-4.70418	2.54883e-06	1.88518e-05	91	88	61	99	113	88	65.4916	73.8532	45.8632	130.953	114.49	135.599
Interval_699	1	34481916	34482622	+	707	97.0373	0.801472	0.205757	3.89524	9.81012e-05	0.000528243	177	138	169	55	72	43	127.385	115.815	127.064	72.7516	72.9495	66.2587
Interval_700	1	34485655	34486199	+	545	46.6882	-0.863971	0.279132	-3.0952	0.00196677	0.00760173	42	38	49	54	49	39	30.2269	31.8911	36.8409	71.4289	49.6462	60.0951
Interval_703	1	34536737	34537505	+	769	126.289	-0.587609	0.183163	-3.20813	0.00133601	0.00542486	143	114	139	124	153	88	102.915	95.6734	104.508	164.022	155.018	135.599
Interval_710	1	34662360	34663032	+	673	27.2448	-1.22144	0.400849	-3.04713	0.0023104	0.00874847	20	25	18	14	37	38	14.3938	20.981	13.5334	18.5186	37.4879	58.5542
Interval_711	1	34677727	34679002	+	1276	164.41	-0.612529	0.17017	-3.59952	0.00031881	0.00152982	178	145	187	165	198	115	128.105	121.69	140.597	218.255	200.611	177.204
Interval_712	1	34713996	34714267	+	272	24.8512	-1.21107	0.398093	-3.04217	0.00234883	0.0088805	26	22	11	21	46	19	18.7119	18.4633	8.27041	27.7779	46.6066	29.2771
Interval_714	1	34748962	34749832	+	871	47.5458	-1.43361	0.277596	-5.16438	2.41237e-07	2.14665e-06	31	33	36	49	67	49	22.3103	27.6949	27.0668	64.8151	67.8836	75.5041
Interval_717	1	34831226	34831559	+	334	26.3285	-1.12133	0.35948	-3.11931	0.00181277	0.00708798	28	19	18	31	33	22	20.1513	15.9456	13.5334	41.0055	33.4352	33.8998
Interval_719	1	34840385	34840542	+	158	9.12016	-2.27114	0.662882	-3.42616	0.000612176	0.00273325	2	5	5	8	13	14	1.43938	4.1962	3.75928	10.5821	13.1714	21.5726
Interval_722	1	34858582	34859108	+	527	122.035	1.20949	0.192003	6.29931	2.98983e-10	4.17365e-09	235	204	227	55	72	49	169.127	171.205	170.671	72.7516	72.9495	75.5041
Interval_728	1	35115121	35116079	+	959	63.1033	-1.53808	0.263468	-5.83783	5.28865e-09	6.17233e-08	56	33	39	64	115	52	40.3025	27.6949	29.3224	84.6565	116.517	80.1268
Interval_731	1	35213856	35214505	+	650	111.307	1.75312	0.216866	8.08388	6.27379e-16	1.8076e-14	240	227	201	35	48	38	172.725	190.508	151.123	46.2965	48.633	58.5542
Interval_742	1	35342547	35342986	+	440	35.6292	1.65836	0.341573	4.85506	1.20349e-06	9.45443e-06	65	67	79	13	17	11	46.7797	56.2291	59.3966	17.1958	17.2242	16.9499
Interval_743	1	35344270	35345020	+	751	130.673	0.762029	0.186846	4.07838	4.53508e-05	0.000262118	205	204	233	74	100	59	147.536	171.205	175.182	97.884	101.319	90.9131
Interval_760	1	35903924	35904420	+	497	143.77	0.950651	0.186081	5.1088	3.24206e-07	2.81827e-06	284	228	232	72	111	55	204.391	191.347	174.431	95.2385	112.464	84.7495
Interval_762	1	35913588	35913807	+	220	28.0394	1.29615	0.36816	3.52063	0.000430526	0.00199911	59	40	58	14	16	9	42.4616	33.5696	43.6076	18.5186	16.211	13.8681
Interval_763	1	35930585	35931525	+	941	311.244	0.552859	0.144599	3.82339	0.000131632	0.000689539	489	420	541	204	252	150	351.928	352.481	406.754	269.842	255.323	231.135
Interval_773	1	36079642	36079959	+	318	37.6286	-1.35088	0.313888	-4.30371	1.67963e-05	0.000105738	29	29	24	41	43	42	20.871	24.338	18.0445	54.233	43.5671	64.7178
Interval_775	1	36087988	36088740	+	753	154.223	-0.821912	0.174653	-4.70597	2.52665e-06	1.87046e-05	146	140	149	169	186	116	105.075	117.494	112.027	223.546	188.453	178.744
Interval_780	1	36116238	36117088	+	851	101.298	0.933982	0.206107	4.53154	5.85554e-06	4.03968e-05	172	160	187	47	69	50	123.786	134.278	140.597	62.1696	69.9099	77.045
Interval_798	1	36254714	36255450	+	737	204.952	-0.79151	0.165631	-4.77875	1.76384e-06	1.34339e-05	178	198	207	206	230	178	128.105	166.17	155.634	272.488	233.033	274.28
Interval_799	1	36264019	36265711	+	1693	272.745	0.885481	0.149663	5.91651	3.28844e-09	3.96168e-08	495	421	468	125	196	137	356.246	353.32	351.869	165.345	198.585	211.103
Interval_800	1	36266270	36266654	+	385	132.886	0.806575	0.183036	4.40664	1.04987e-05	6.88858e-05	245	198	219	79	92	60	176.324	166.17	164.656	104.498	93.2133	92.454
Interval_801	1	36271654	36273620	+	1967	492.824	0.515243	0.123176	4.18299	2.87698e-05	0.000172979	800	705	760	313	383	270	575.751	591.665	571.41	414.023	388.051	416.043
Interval_812	1	36325788	36326367	+	580	98.3927	0.659241	0.203049	3.24671	0.00116749	0.0048188	161	140	170	56	74	52	115.87	117.494	127.815	74.0744	74.9759	80.1268
Interval_827	1	36457121	36458218	+	1098	149.241	1.10369	0.1803	6.12142	9.27477e-10	1.20672e-08	277	254	266	69	104	56	199.354	213.167	199.994	91.2702	105.372	86.2904
Interval_828	1	36471189	36472201	+	1013	331.392	0.537973	0.148759	3.6164	0.000298726	0.0014432	552	457	530	231	281	142	397.268	383.533	398.484	305.557	284.706	218.808
Interval_829	1	36475500	36476773	+	1274	223.079	1.14178	0.161593	7.06576	1.59734e-12	3.03149e-11	419	392	387	119	133	81	301.549	328.982	290.968	157.408	134.754	124.813
Interval_830	1	36490207	36490834	+	628	67.4433	0.747757	0.241039	3.10222	0.00192077	0.00744834	114	104	112	46	45	29	82.0445	87.281	84.2079	60.8468	45.5934	44.6861
Interval_839	1	36546927	36547653	+	727	561.573	0.415909	0.132915	3.12914	0.00175318	0.00688436	888	725	902	419	446	284	639.083	608.449	678.174	554.235	451.882	437.616
Interval_841	1	36569823	36570229	+	407	47.3083	-1.54555	0.282208	-5.47664	4.33466e-08	4.36816e-07	36	25	34	60	71	39	25.9088	20.981	25.5631	79.3654	71.9363	60.0951
Interval_843	1	36575567	36575762	+	196	34.6432	-1.72963	0.329508	-5.24913	1.52819e-07	1.4049e-06	23	22	18	38	62	30	16.5528	18.4633	13.5334	50.2648	62.8176	46.227
Interval_844	1	36577041	36577580	+	540	163.025	1.08434	0.177733	6.10095	1.0544e-09	1.36293e-08	295	292	276	71	107	72	212.308	245.058	207.512	93.9158	108.411	110.945
Interval_846	1	36583098	36583992	+	895	498.331	0.40568	0.122304	3.31697	0.000909992	0.00388003	772	691	756	336	417	272	555.599	579.915	568.403	444.446	422.499	419.125
Interval_848	1	36595753	36596405	+	653	64.1997	-1.10903	0.259313	-4.27678	1.89613e-05	0.000118098	46	63	49	77	90	45	33.1057	52.8721	36.8409	101.852	91.1869	69.3405
Interval_851	1	36611158	36612450	+	1293	130.064	-1.0711	0.188676	-5.67694	1.37126e-08	1.50242e-07	124	90	115	154	160	106	89.2414	75.5316	86.4634	203.705	162.11	163.335
Interval_871	1	36772386	36772923	+	538	49.4718	0.838612	0.278085	3.01567	0.00256416	0.00957976	92	81	74	23	33	28	66.2113	67.9785	55.6373	30.4234	33.4352	43.1452
Interval_884	1	36870656	36871406	+	751	41.3408	-1.29849	0.296671	-4.37686	1.20402e-05	7.80799e-05	33	30	30	37	56	46	23.7497	25.1772	22.5557	48.942	56.7385	70.8814
Interval_885	1	36874557	36875685	+	1129	54.8436	-0.890575	0.264125	-3.37179	0.000746808	0.00326036	52	55	42	61	60	47	37.4238	46.1582	31.5779	80.6882	60.7913	72.4223
Interval_886	1	36879235	36879761	+	527	33.9471	-1.84194	0.334373	-5.50863	3.61646e-08	3.69466e-07	24	18	16	46	50	31	17.2725	15.1063	12.0297	60.8468	50.6594	47.7679
Interval_887	1	36881355	36881715	+	361	29.6445	-3.25438	0.432655	-7.52188	5.39928e-14	1.23449e-12	3	8	11	41	61	29	2.15907	6.71392	8.27041	54.233	61.8044	44.6861
Interval_888	1	36883940	36884164	+	225	24.4658	-1.74426	0.386862	-4.50874	6.52128e-06	4.4571e-05	20	12	12	27	34	28	14.3938	10.0709	9.02227	35.7144	34.4484	43.1452
Interval_889	1	36888896	36890152	+	1257	121.201	-1.19323	0.198376	-6.01498	1.79912e-09	2.25224e-08	106	80	102	139	135	121	76.287	67.1392	76.6893	183.863	136.78	186.449
Interval_890	1	36902564	36903957	+	1394	225.885	-0.937524	0.164397	-5.70281	1.17851e-08	1.3016e-07	206	180	220	268	266	173	148.256	151.063	165.408	354.499	269.508	266.576
Interval_891	1	36904503	36905477	+	975	196.782	-1.91063	0.217404	-8.7884	1.51711e-18	5.87599e-17	130	85	110	331	247	159	93.5595	71.3354	82.7041	437.833	250.257	245.003
Interval_897	1	36942023	36942266	+	244	44.056	1.82295	0.321888	5.66332	1.48475e-08	1.61915e-07	84	88	95	20	15	11	60.4538	73.8532	71.4263	26.4551	15.1978	16.9499
Interval_898	1	36965272	36966189	+	918	226.588	1.17113	0.157468	7.43725	1.02804e-13	2.27295e-12	450	373	406	95	148	92	323.86	313.037	305.253	125.662	149.952	141.763
Interval_899	1	36970677	36971713	+	1037	489.263	0.665863	0.133094	5.00297	5.64548e-07	4.70606e-06	765	757	816	310	338	249	550.562	635.305	613.514	410.055	342.457	383.684
Interval_900	1	36977954	36979562	+	1609	95.1401	0.927015	0.215225	4.3072	1.65333e-05	0.000104199	173	162	150	56	55	44	124.506	135.957	112.778	74.0744	55.7253	67.7996
Interval_903	1	37026951	37027209	+	259	41.8508	1.16787	0.301729	3.8706	0.000108568	0.000579395	74	76	76	20	27	15	53.2569	63.7823	57.141	26.4551	27.3561	23.1135
Interval_904	1	37030477	37031700	+	1224	165.925	0.940203	0.176352	5.33141	9.74519e-08	9.2515e-07	295	250	311	93	121	61	212.308	209.81	233.827	123.016	122.596	93.9949
Interval_923	1	37340978	37341299	+	322	16.1674	-1.95842	0.475491	-4.11873	3.80961e-05	0.000223513	12	8	6	19	27	16	8.63626	6.71392	4.51113	25.1324	27.3561	24.6544
Interval_924	1	37347347	37347706	+	360	92.2215	-3.60074	0.271148	-13.2796	3.0396e-40	8.55308e-38	20	16	19	149	161	98	14.3938	13.4278	14.2853	197.091	163.123	151.008
Interval_925	1	37350894	37351682	+	789	128.763	-2.24809	0.204595	-10.988	4.36419e-28	4.32087e-26	49	62	63	176	193	136	35.2647	52.0329	47.3669	232.805	195.545	209.562
Interval_926	1	37358663	37359368	+	706	99.3508	-3.18804	0.25082	-12.7105	5.17083e-37	1.1043e-34	25	22	30	159	175	97	17.9922	18.4633	22.5557	210.318	177.308	149.467
Interval_944	1	37510166	37510477	+	312	23.4061	-1.87099	0.398451	-4.69567	2.65729e-06	1.95757e-05	12	12	15	31	29	26	8.63626	10.0709	11.2778	41.0055	29.3824	40.0634
Interval_947	1	37519128	37519335	+	208	20.311	2.14874	0.469885	4.57291	4.80994e-06	3.37679e-05	49	40	41	6	8	4	35.2647	33.5696	30.8261	7.93654	8.1055	6.1636
Interval_948	1	37522192	37522501	+	310	153.705	0.520187	0.169934	3.06111	0.00220515	0.00839979	252	219	237	94	125	83	181.361	183.794	178.19	124.339	126.648	127.895
Interval_951	1	37534527	37535395	+	869	62.8891	1.00191	0.279068	3.5902	0.000330425	0.00157983	148	74	112	31	52	20	106.514	62.1038	84.2079	41.0055	52.6858	30.818
Interval_953	1	37546340	37547073	+	734	147.477	2.03066	0.199106	10.1989	2.00545e-24	1.408e-22	327	267	332	48	47	42	235.338	224.077	249.616	63.4923	47.6198	64.7178
Interval_954	1	37549502	37549753	+	252	32.736	2.17333	0.387103	5.61435	1.97308e-08	2.10647e-07	80	63	68	4	17	8	57.5751	52.8721	51.1262	5.29103	17.2242	12.3272
Interval_955	1	37566399	37567192	+	794	118.091	1.04181	0.198662	5.24411	1.57036e-07	1.44104e-06	198	205	215	63	68	52	142.498	172.044	161.649	83.3337	68.8968	80.1268
Interval_956	1	37568155	37569024	+	870	163.978	-0.843988	0.169856	-4.96885	6.73518e-07	5.53948e-06	150	144	163	161	189	148	107.953	120.851	122.552	212.964	191.492	228.053
Interval_960	1	37595457	37596060	+	604	63.4717	1.18278	0.252994	4.67515	2.93743e-06	2.14616e-05	123	103	120	25	45	24	88.5217	86.4418	90.2227	33.0689	45.5934	36.9816
Interval_961	1	37603248	37603756	+	509	283.756	0.812611	0.148159	5.48472	4.14113e-08	4.19113e-07	490	471	448	167	194	130	352.647	395.282	336.831	220.9	196.558	200.317
Interval_965	1	37630797	37631887	+	1091	241.904	0.772346	0.151662	5.09256	3.53266e-07	3.0511e-06	397	379	414	127	175	124	285.716	318.072	311.268	167.99	177.308	191.072
Interval_969	1	37665459	37667022	+	1564	712.565	0.622952	0.12415	5.01775	5.22792e-07	4.38032e-06	1174	1007	1200	477	529	335	844.914	845.115	902.227	630.955	535.976	516.202
Interval_972	1	37694432	37694885	+	454	155.202	0.669444	0.177399	3.77366	0.000160873	0.000826641	280	211	257	104	114	69	201.513	177.08	193.227	137.567	115.503	106.322
Interval_973	1	37696226	37697254	+	1029	127.29	1.15413	0.192786	5.98658	2.14299e-09	2.65267e-08	223	220	243	55	85	50	160.491	184.633	182.701	72.7516	86.1209	77.045
Interval_974	1	37711575	37712822	+	1248	152.978	2.39575	0.202197	11.8486	2.18897e-32	3.14581e-30	360	317	326	41	42	33	259.088	266.039	245.105	54.233	42.5539	50.8497
Interval_977	1	37864567	37865538	+	972	1532.86	0.426221	0.141908	3.00351	0.00266884	0.00991316	2352	2092	2428	1225	1222	691	1692.71	1755.69	1825.51	1620.38	1238.12	1064.76
Interval_978	1	37871734	37873620	+	1887	304.043	0.55181	0.142335	3.87685	0.000105816	0.000565976	494	446	471	206	226	155	355.526	374.301	354.124	272.488	228.98	238.84
Interval_985	1	37954411	37955180	+	770	427.783	0.687828	0.138457	4.96781	6.77125e-07	5.56745e-06	657	658	742	272	298	209	472.835	552.22	557.877	359.79	301.93	322.048
Interval_986	1	37956271	37957276	+	1006	211.135	-0.528797	0.168829	-3.13215	0.00173531	0.00682369	218	233	221	222	219	151	156.892	195.543	166.16	293.652	221.888	232.676
Interval_987	1	37959476	37959768	+	293	43.1903	-2.00929	0.313949	-6.40005	1.5533e-10	2.26477e-09	24	24	19	67	61	37	17.2725	20.1418	14.2853	88.6247	61.8044	57.0133
Interval_988	1	37968787	37969365	+	579	292.859	0.489756	0.158339	3.09309	0.00198083	0.00764941	450	406	481	226	218	137	323.86	340.732	361.643	298.943	220.875	211.103
Interval_990	1	37976445	37976965	+	521	49.1959	-1.31787	0.276601	-4.76451	1.89312e-06	1.43333e-05	40	28	43	59	73	38	28.7875	23.4987	32.3298	78.0427	73.9627	58.5542
Interval_1013	1	38358021	38358912	+	892	127.494	-0.828808	0.18127	-4.57224	4.82532e-06	3.38581e-05	120	114	125	126	166	100	86.3626	95.6734	93.982	166.667	168.189	154.09
Interval_1014	1	38363097	38364319	+	1223	462.456	0.66453	0.142078	4.67722	2.90791e-06	2.127e-05	712	675	826	306	310	231	512.418	566.487	621.033	404.764	314.088	355.948
Interval_1017	1	38394565	38395596	+	1032	130.754	1.48597	0.198377	7.49065	6.85318e-14	1.54548e-12	244	230	279	44	73	48	175.604	193.025	209.768	58.2013	73.9627	73.9632
Interval_1028	1	38635223	38635486	+	264	13.1282	-1.75719	0.562315	-3.12492	0.00177855	0.00697044	13	7	4	10	33	9	9.35595	5.87468	3.00742	13.2276	33.4352	13.8681
Interval_1034	1	38979980	38980262	+	283	29.0002	1.27112	0.364807	3.48438	0.000493279	0.00225691	56	54	49	10	15	15	40.3025	45.319	36.8409	13.2276	15.1978	23.1135
Interval_1040	1	39025259	39025851	+	593	37.3002	-1.08295	0.333001	-3.2521	0.00114555	0.00473854	31	35	26	45	31	40	22.3103	29.3734	19.5483	59.5241	31.4088	61.636
Interval_1044	1	39105374	39105991	+	618	156.432	0.88416	0.174521	5.06621	4.0581e-07	3.46748e-06	274	249	271	87	115	63	197.195	208.971	203.753	115.08	116.517	97.0767
Interval_1052	1	39196193	39197345	+	1153	451.197	0.566268	0.134272	4.21731	2.4723e-05	0.00015053	742	623	744	312	347	212	534.009	522.847	559.381	412.7	351.576	326.671
Interval_1060	1	39234989	39236272	+	1284	308.91	2.2694	0.165106	13.7451	5.45104e-43	1.96108e-40	700	648	648	99	94	60	503.782	543.828	487.203	130.953	95.2396	92.454
Interval_1062	1	39240853	39241787	+	935	515.904	0.646604	0.145955	4.43016	9.41634e-06	6.23505e-05	789	787	878	366	353	237	567.834	660.482	660.129	484.129	357.655	365.193
Interval_1065	1	39255734	39257263	+	1530	209.29	0.576099	0.156808	3.67392	0.00023886	0.00117819	362	289	331	138	165	100	260.527	242.54	248.864	182.54	167.176	154.09
Interval_1066	1	39259550	39260059	+	510	90.7489	1.75489	0.228544	7.67858	1.60864e-14	3.91512e-13	185	176	185	34	39	26	133.142	147.706	139.093	44.9737	39.5143	40.0634
Interval_1070	1	39317976	39318487	+	512	36.557	-1.32651	0.324787	-4.08425	4.42193e-05	0.000256172	32	31	18	46	46	32	23.03	26.0165	13.5334	60.8468	46.6066	49.3088
Interval_1077	1	39367562	39368339	+	778	386.667	0.504534	0.151033	3.34057	0.000836079	0.00360183	615	544	616	289	317	165	442.608	456.547	463.143	382.277	321.18	254.249
Interval_1080	1	39398906	39399820	+	915	63.2459	-0.91739	0.25116	-3.65262	0.00025958	0.00127011	55	64	51	74	75	48	39.5829	53.7114	38.3446	97.884	75.9891	73.9632
Interval_1081	1	39408271	39409087	+	817	66.7309	-1.75745	0.245019	-7.17273	7.35171e-13	1.45822e-11	39	39	41	85	101	61	28.0678	32.7304	30.8261	112.434	102.332	93.9949
Interval_1082	1	39410147	39410752	+	606	47.7251	-2.13717	0.294121	-7.26629	3.69508e-13	7.62698e-12	28	23	18	58	74	53	20.1513	19.3025	13.5334	76.7199	74.9759	81.6677
Interval_1085	1	39458182	39458763	+	582	49.522	-0.855459	0.273621	-3.12643	0.00176941	0.00693869	37	47	53	52	60	40	26.6285	39.4443	39.8484	68.7834	60.7913	61.636
Interval_1100	1	39606840	39607248	+	409	21.0593	1.83098	0.467061	3.92022	8.84664e-05	0.000481124	44	29	58	6	14	3	31.6663	24.338	43.6076	7.93654	14.1846	4.6227
Interval_1112	1	39749231	39749899	+	669	37.2585	1.08484	0.319288	3.3977	0.000679555	0.00299775	68	58	72	13	25	19	48.9388	48.6759	54.1336	17.1958	25.3297	29.2771
Interval_1113	1	39752707	39752964	+	258	26.5986	1.16121	0.370921	3.13062	0.00174438	0.00685531	54	39	51	14	14	11	38.8632	32.7304	38.3446	18.5186	14.1846	16.9499
Interval_1114	1	39759323	39759804	+	482	113.197	1.60655	0.211526	7.59501	3.07761e-14	7.23569e-13	210	211	245	44	60	31	151.135	177.08	184.205	58.2013	60.7913	47.7679
Interval_1115	1	39761127	39762306	+	1180	225.273	1.13677	0.161008	7.06035	1.66079e-12	3.14357e-11	394	394	420	116	140	82	283.557	330.661	315.779	153.44	141.846	126.354
Interval_1120	1	39895087	39895939	+	853	298.316	0.995149	0.144762	6.87437	6.22625e-12	1.0986e-10	518	476	558	161	190	125	372.799	399.478	419.536	212.964	192.506	192.613
Interval_1121	1	39900345	39901623	+	1279	253.355	0.644431	0.202364	3.18451	0.00145001	0.0058301	412	368	430	205	196	79	296.512	308.84	323.298	271.165	198.585	121.731
Interval_1126	1	39935869	39936817	+	949	111.436	-0.740554	0.199673	-3.70883	0.000208218	0.00104386	117	93	117	127	127	79	84.2035	78.0494	87.9671	167.99	128.675	121.731
Interval_1130	1	39955797	39957094	+	1298	111.715	1.42163	0.203432	6.98825	2.78332e-12	5.12886e-11	215	199	221	43	60	42	154.733	167.009	166.16	56.8786	60.7913	64.7178
Interval_1131	1	39964212	39964842	+	631	55.9315	-1.11747	0.256802	-4.35149	1.35216e-05	8.68881e-05	43	43	52	64	76	44	30.9466	36.0873	39.0965	84.6565	77.0023	67.7996
Interval_1143	1	40129241	40130037	+	797	189.096	0.544671	0.179806	3.02922	0.00245188	0.00921812	274	279	321	144	131	90	197.195	234.148	241.346	190.477	132.728	138.681
Interval_1149	1	40233267	40233671	+	405	20.4612	-1.79371	0.421165	-4.25894	2.05401e-05	0.000126958	12	8	16	27	30	19	8.63626	6.71392	12.0297	35.7144	30.3956	29.2771
Interval_1150	1	40243499	40243988	+	490	132.748	-1.00018	0.189776	-5.2703	1.36202e-07	1.26217e-06	108	113	124	156	165	102	77.7263	94.8342	93.2301	206.35	167.176	157.172
Interval_1152	1	40275295	40275609	+	315	51.0521	2.20154	0.317467	6.9347	4.07098e-12	7.35662e-11	128	83	118	14	14	15	92.1201	69.657	88.719	18.5186	14.1846	23.1135
Interval_1154	1	40288694	40289053	+	360	18.938	1.35571	0.444011	3.05332	0.00226324	0.00859238	36	34	37	6	14	6	25.9088	28.5342	27.8187	7.93654	14.1846	9.2454
Interval_1158	1	40340367	40341135	+	769	174.689	-1.13023	0.169732	-6.65889	2.75901e-11	4.45939e-10	135	136	156	198	219	153	97.1579	114.137	117.29	261.906	221.888	235.758
Interval_1160	1	40359851	40360020	+	170	16.0672	-2.4991	0.502427	-4.97406	6.55665e-07	5.4026e-06	7	5	7	23	28	15	5.03782	4.1962	5.26299	30.4234	28.3693	23.1135
Interval_1163	1	40393168	40393861	+	694	77.14	1.15729	0.237945	4.8637	1.15213e-06	9.08024e-06	131	123	163	32	52	31	94.2792	103.227	122.552	42.3282	52.6858	47.7679
Interval_1168	1	40542293	40543002	+	710	95.7558	1.24446	0.227889	5.46081	4.73963e-08	4.748e-07	202	167	155	40	45	48	145.377	140.153	116.538	52.9103	45.5934	73.9632
Interval_1175	1	40614366	40615072	+	707	133.944	1.62873	0.19404	8.39377	4.70801e-17	1.5412e-15	273	249	268	55	60	41	196.475	208.971	201.497	72.7516	60.7913	63.1769
Interval_1176	1	40616997	40617723	+	727	129.477	1.19201	0.192651	6.18741	6.11599e-10	8.16041e-09	242	217	247	62	87	42	174.165	182.115	185.708	82.0109	88.1473	64.7178
Interval_1177	1	40619834	40620178	+	345	75.2535	2.43287	0.270683	8.98789	2.52022e-19	1.05337e-17	177	151	168	14	23	19	127.385	126.725	126.312	18.5186	23.3033	29.2771
Interval_1178	1	40621758	40621901	+	144	15.9293	2.33803	0.549097	4.25796	2.06302e-05	0.000127449	37	33	35	4	8	1	26.6285	27.6949	26.315	5.29103	8.1055	1.5409
Interval_1181	1	40635504	40635722	+	219	27.3621	-1.87098	0.370134	-5.05487	4.30683e-07	3.65699e-06	16	14	16	40	40	23	11.515	11.7494	12.0297	52.9103	40.5275	35.4407
Interval_1184	1	40657015	40658353	+	1339	128.533	0.672167	0.186309	3.60781	0.000308798	0.00148664	207	193	216	67	97	72	148.975	161.973	162.401	88.6247	98.2792	110.945
Interval_1186	1	40680735	40682227	+	1493	196.354	0.691657	0.187197	3.6948	0.000220061	0.00109559	315	281	354	146	145	71	226.702	235.827	266.157	193.123	146.912	109.404
Interval_1187	1	40691422	40691868	+	447	27.1188	1.31542	0.371426	3.54154	0.000397804	0.00186204	56	48	47	13	14	10	40.3025	40.2835	35.3372	17.1958	14.1846	15.409
Interval_1191	1	40714788	40715244	+	457	39.4112	1.18908	0.314061	3.78616	0.000152994	0.00078994	86	57	73	15	27	16	61.8932	47.8367	54.8855	19.8414	27.3561	24.6544
Interval_1192	1	40740478	40740983	+	506	20.5074	-1.43849	0.430881	-3.33849	0.000842359	0.00362597	16	10	18	15	43	17	11.515	8.3924	13.5334	19.8414	43.5671	26.1953
Interval_1193	1	40764573	40765254	+	682	73.0169	-0.818817	0.231519	-3.53671	0.000405144	0.00189202	65	67	75	67	107	53	46.7797	56.2291	56.3892	88.6247	108.411	81.6677
Interval_1195	1	40776672	40777490	+	819	102.054	0.893414	0.204948	4.35921	1.3053e-05	8.41138e-05	178	161	181	52	80	41	128.105	135.118	136.086	68.7834	81.055	63.1769
Interval_1199	1	40815153	40815886	+	734	195.385	-1.76283	0.176477	-9.98904	1.7023e-23	1.0831e-21	114	94	141	252	303	172	82.0445	78.8886	106.012	333.335	306.996	265.035
Interval_1201	1	40830892	40831774	+	883	90.4809	-1.77101	0.230051	-7.69831	1.37879e-14	3.37795e-13	44	45	71	105	130	97	31.6663	37.7658	53.3818	138.889	131.714	149.467
Interval_1202	1	40840376	40841898	+	1523	166.101	-1.54915	0.189346	-8.18159	2.80127e-16	8.43361e-15	134	90	109	222	247	129	96.4382	75.5316	81.9523	293.652	250.257	198.776
Interval_1207	1	41143723	41143988	+	266	15.9645	-1.85714	0.499341	-3.71917	0.000199878	0.0010059	12	6	9	28	15	15	8.63626	5.03544	6.7667	37.0372	15.1978	23.1135
Interval_1208	1	41158170	41158493	+	324	26.0324	-1.90935	0.406333	-4.69899	2.61457e-06	1.92928e-05	15	12	16	47	36	16	10.7953	10.0709	12.0297	62.1696	36.4748	24.6544
Interval_1209	1	41555737	41556046	+	310	24.3029	-2.91355	0.461631	-6.31142	2.76481e-10	3.88687e-09	8	10	4	44	30	26	5.75751	8.3924	3.00742	58.2013	30.3956	40.0634
Interval_1221	1	42967059	42967584	+	526	27.5751	1.55425	0.387805	4.00781	6.12833e-05	0.000345142	44	56	59	12	11	10	31.6663	46.9975	44.3595	15.8731	11.1451	15.409
Interval_1232	1	43139642	43140116	+	475	84.0887	0.722574	0.222629	3.24564	0.00117185	0.00483389	152	110	148	46	56	48	109.393	92.3164	111.275	60.8468	56.7385	73.9632
Interval_1236	1	43152324	43153233	+	910	283.559	1.6621	0.149977	11.0823	1.52819e-28	1.57838e-26	580	524	579	107	130	88	417.419	439.762	435.325	141.535	131.714	135.599
Interval_1237	1	43163660	43164272	+	613	307.332	0.98936	0.172063	5.74997	8.92592e-09	1.00434e-07	557	493	549	203	193	99	400.866	413.746	412.769	268.52	195.545	152.549
Interval_1238	1	43167768	43169963	+	2196	1074.13	1.39576	0.134995	10.3393	4.67891e-25	3.48106e-23	2095	1956	2021	540	508	355	1507.75	1641.55	1519.5	714.289	514.699	547.02
Interval_1239	1	43173402	43174213	+	812	240.868	1.0049	0.164829	6.09658	1.08362e-09	1.398e-08	445	385	428	149	150	85	320.261	323.108	321.794	197.091	151.978	130.977
Interval_1240	1	43174912	43175070	+	159	27.2435	1.53431	0.382087	4.01561	5.92935e-05	0.000334974	61	42	57	9	17	8	43.901	35.2481	42.8558	11.9048	17.2242	12.3272
Interval_1243	1	43202157	43203846	+	1690	242.535	1.10205	0.159449	6.91159	4.79237e-12	8.58169e-11	408	413	470	125	154	91	293.633	346.606	353.372	165.345	156.031	140.222
Interval_1244	1	43207030	43207779	+	750	101.456	1.48677	0.221896	6.70028	2.08017e-11	3.42045e-10	202	180	201	52	41	33	145.377	151.063	151.123	68.7834	41.5407	50.8497
Interval_1247	1	43224197	43225254	+	1058	127.754	1.05485	0.192997	5.46562	4.61296e-08	4.63019e-07	240	220	215	65	91	45	172.725	184.633	161.649	85.9792	92.2001	69.3405
Interval_1249	1	43232735	43233058	+	324	20.0743	1.40658	0.435615	3.22895	0.00124244	0.00508942	34	38	41	7	10	9	24.4694	31.8911	30.8261	9.2593	10.1319	13.8681
Interval_1256	1	43284584	43285083	+	500	36.422	1.45967	0.336606	4.33643	1.44814e-05	9.24268e-05	66	77	65	15	22	10	47.4994	64.6215	48.8706	19.8414	22.2901	15.409
Interval_1260	1	43358249	43358623	+	375	142.629	-0.681053	0.191685	-3.55298	0.000380895	0.00179205	156	131	142	167	162	92	112.271	109.94	106.764	220.9	164.136	141.763
Interval_1262	1	43377955	43378281	+	327	45.9851	-0.996547	0.297638	-3.34819	0.000813411	0.00351675	36	35	49	63	52	31	25.9088	29.3734	36.8409	83.3337	52.6858	47.7679
Interval_1265	1	43423180	43423805	+	626	47.4283	1.09637	0.287541	3.81291	0.000137341	0.000716608	96	73	85	17	35	21	69.0901	61.2646	63.9077	22.4869	35.4616	32.3589
Interval_1266	1	43433889	43434295	+	407	82.8451	-2.4831	0.261341	-9.50136	2.07175e-21	1.07092e-19	46	24	29	134	126	76	33.1057	20.1418	21.8038	177.249	127.662	117.108
Interval_1268	1	43450794	43451280	+	487	111.171	0.692184	0.207552	3.33499	0.00085304	0.00366518	209	173	157	66	97	44	150.415	145.189	118.041	87.302	98.2792	67.7996
Interval_1270	1	43463951	43464741	+	791	62.5656	-1.00723	0.257017	-3.91891	8.89487e-05	0.000483453	46	56	60	77	81	43	33.1057	46.9975	45.1113	101.852	82.0682	66.2587
Interval_1276	1	43534596	43535182	+	587	54.3446	-2.36154	0.290286	-8.13519	4.11286e-16	1.21036e-14	29	17	24	63	108	52	20.871	14.2671	18.0445	83.3337	109.424	80.1268
Interval_1278	1	43549460	43549839	+	380	36.5916	1.53523	0.335684	4.57345	4.79768e-06	3.36906e-05	76	60	76	14	14	16	54.6963	50.3544	57.141	18.5186	14.1846	24.6544
Interval_1281	1	43590460	43591082	+	623	94.8209	-2.5039	0.224918	-11.1325	8.71437e-29	9.19546e-27	40	35	36	125	153	106	28.7875	29.3734	27.0668	165.345	155.018	163.335
Interval_1284	1	43607905	43608391	+	487	39.6967	-1.36384	0.29782	-4.5794	4.6632e-06	3.2828e-05	29	25	33	46	56	35	20.871	20.981	24.8112	60.8468	56.7385	53.9315
Interval_1285	1	43615769	43616602	+	834	128.143	-1.61618	0.199553	-8.099	5.54119e-16	1.60212e-14	95	66	86	173	163	121	68.3704	55.3899	64.6596	228.837	165.15	186.449
Interval_1286	1	43694781	43695172	+	392	27.4991	-1.55482	0.380967	-4.08125	4.47934e-05	0.000259175	22	20	13	23	56	23	15.8331	16.7848	9.77413	30.4234	56.7385	35.4407
Interval_1287	1	43698638	43698908	+	271	29.0274	-1.80438	0.384601	-4.69157	2.71111e-06	1.99434e-05	20	12	19	50	41	18	14.3938	10.0709	14.2853	66.1379	41.5407	27.7362
Interval_1292	1	43768486	43769845	+	1360	506.036	0.874673	0.124324	7.03541	1.98679e-12	3.71991e-11	887	805	865	282	340	230	638.364	675.589	650.355	373.017	344.484	354.407
Interval_1295	1	43789841	43790016	+	176	10.5558	-2.15386	0.608184	-3.54146	0.000397915	0.00186248	3	8	4	10	21	11	2.15907	6.71392	3.00742	13.2276	21.2769	16.9499
Interval_1297	1	43821718	43821962	+	245	33.0396	-1.0928	0.350627	-3.11671	0.00182883	0.00714089	42	25	16	40	43	25	30.2269	20.981	12.0297	52.9103	43.5671	38.5225
Interval_1300	1	43879100	43879604	+	505	57.6636	-1.73156	0.26959	-6.42293	1.33678e-10	1.96726e-09	41	27	37	82	84	47	29.5072	22.6595	27.8187	108.466	85.1078	72.4223
Interval_1308	1	44042019	44042420	+	402	19.0191	-1.73484	0.451232	-3.84468	0.00012071	0.000637562	13	14	7	15	29	25	9.35595	11.7494	5.26299	19.8414	29.3824	38.5225
Interval_1313	1	44388103	44388369	+	267	32.8092	-1.08313	0.332352	-3.25899	0.00111809	0.00463819	37	17	29	37	40	29	26.6285	14.2671	21.8038	48.942	40.5275	44.6861
Interval_1314	1	44395438	44396258	+	821	104.753	-1.17983	0.218446	-5.40102	6.62621e-08	6.47102e-07	89	81	80	142	116	85	64.0523	67.9785	60.1485	187.832	117.53	130.977
Interval_1315	1	44397957	44398391	+	435	40.089	-1.01133	0.301845	-3.3505	0.000806644	0.00349116	41	27	36	49	42	35	29.5072	22.6595	27.0668	64.8151	42.5539	53.9315
Interval_1316	1	44433426	44433831	+	406	38.4214	-1.14474	0.306538	-3.7344	0.000188165	0.000952273	34	35	24	37	52	37	24.4694	29.3734	18.0445	48.942	52.6858	57.0133
Interval_1317	1	44551466	44552778	+	1313	242.041	-2.34589	0.166334	-14.1035	3.61429e-45	1.56244e-42	110	108	92	336	371	255	79.1657	90.638	69.1707	444.446	375.893	392.93
Interval_1318	1	44580179	44580710	+	532	29.888	-2.73539	0.40371	-6.77562	1.23871e-11	2.10462e-10	6	14	10	44	40	37	4.31813	11.7494	7.51856	58.2013	40.5275	57.0133
Interval_1319	1	44584892	44585434	+	543	66.7365	-1.70085	0.245807	-6.91943	4.53474e-12	8.14348e-11	38	36	49	76	107	63	27.3482	30.2127	36.8409	100.53	108.411	97.0767
Interval_1327	1	45842827	45843136	+	310	28.0653	-1.82503	0.385201	-4.73787	2.15972e-06	1.61725e-05	14	16	18	48	32	23	10.0756	13.4278	13.5334	63.4923	32.422	35.4407
Interval_1333	1	45996928	45997541	+	614	38.7521	1.04311	0.316253	3.29835	0.000972555	0.00411033	69	65	69	13	25	22	49.6585	54.5506	51.8781	17.1958	25.3297	33.8998
Interval_1334	1	46002592	46004040	+	1449	186.962	1.17462	0.201994	5.81511	6.05923e-09	6.99929e-08	324	338	345	120	84	66	233.179	283.663	259.39	158.731	85.1078	101.699
Interval_1335	1	46006862	46007125	+	264	31.0698	1.42938	0.367162	3.89304	9.89955e-05	0.000532658	71	50	58	18	18	5	51.0979	41.962	43.6076	23.8096	18.2374	7.7045
Interval_1341	1	46123536	46123901	+	366	62.8579	1.22681	0.253443	4.84056	1.29472e-06	1.0108e-05	124	101	121	27	42	22	89.2414	84.7633	90.9746	35.7144	42.5539	33.8998
Interval_1342	1	46127887	46128852	+	966	186.432	0.883272	0.16876	5.2339	1.6597e-07	1.51809e-06	326	292	329	108	139	70	234.618	245.058	247.361	142.858	140.833	107.863
Interval_1345	1	46342166	46343900	+	1735	221.494	1.21257	0.172896	7.01327	2.32809e-12	4.32643e-11	393	406	402	104	107	102	282.838	340.732	302.246	137.567	108.411	157.172
Interval_1348	1	46359650	46359936	+	287	20.5207	1.36694	0.446818	3.05928	0.00221871	0.00844633	47	30	40	3	16	9	33.8254	25.1772	30.0742	3.96827	16.211	13.8681
Interval_1349	1	46360656	46361651	+	996	89.7019	2.45421	0.254405	9.64687	5.06785e-22	2.79773e-20	189	199	202	19	27	20	136.021	167.009	151.875	25.1324	27.3561	30.818
Interval_1351	1	46412648	46412790	+	143	29.5405	1.24399	0.357938	3.47543	0.00051004	0.00232457	49	52	61	15	17	10	35.2647	43.6405	45.8632	19.8414	17.2242	15.409
Interval_1353	1	46416811	46416954	+	144	23.2691	1.25711	0.397072	3.16595	0.00154578	0.00616889	42	43	43	9	15	9	30.2269	36.0873	32.3298	11.9048	15.1978	13.8681
Interval_1357	1	46885194	46885802	+	609	131.363	-1.18914	0.184514	-6.44473	1.15803e-10	1.71716e-09	123	85	106	137	171	126	88.5217	71.3354	79.6967	181.218	173.255	194.153
Interval_1360	1	46894394	46894981	+	588	76.4077	-1.81783	0.243804	-7.4561	8.91185e-14	1.98304e-12	56	38	39	76	139	75	40.3025	31.8911	29.3224	100.53	140.833	115.568
Interval_1364	1	50926747	50928183	+	1437	103.968	-1.11149	0.208499	-5.33089	9.77306e-08	9.27549e-07	77	91	87	118	121	96	55.416	76.3709	65.4115	156.085	122.596	147.926
Interval_1367	1	51243187	51244139	+	953	247.59	1.05389	0.16634	6.33578	2.36149e-10	3.35196e-09	455	413	438	151	151	84	327.458	346.606	329.313	199.736	152.991	129.436
Interval_1369	1	51265115	51266201	+	1087	90.13	-1.31462	0.219073	-6.00083	1.96309e-09	2.44296e-08	73	51	79	111	119	77	52.5373	42.8013	59.3966	146.826	120.569	118.649
Interval_1371	1	51288797	51289562	+	766	78.4374	-2.43099	0.265389	-9.16008	5.18566e-20	2.33887e-18	27	33	35	118	95	94	19.4316	27.6949	26.315	156.085	96.2528	144.845
Interval_1372	1	51290738	51290884	+	147	13.1856	-2.43134	0.572054	-4.2502	2.13583e-05	0.00013153	2	6	8	23	19	11	1.43938	5.03544	6.01485	30.4234	19.2506	16.9499
Interval_1374	1	51400436	51401392	+	957	88.3695	-2.28734	0.236158	-9.68564	3.47026e-22	1.93975e-20	38	36	44	117	164	77	27.3482	30.2127	33.0817	154.763	166.163	118.649
Interval_1381	1	51508559	51510183	+	1625	375.283	0.659696	0.139714	4.72174	2.33832e-06	1.7409e-05	676	521	605	249	272	174	486.509	437.244	454.873	329.367	275.587	268.117
Interval_1382	1	51525727	51526158	+	432	83.1495	0.721511	0.225441	3.20044	0.00137217	0.00555337	134	129	141	59	57	34	96.4382	108.262	106.012	78.0427	57.7517	52.3906
Interval_1383	1	51529765	51530759	+	995	387.97	0.841028	0.14555	5.77826	7.54764e-09	8.59453e-08	663	610	672	250	259	156	477.153	511.937	505.247	330.689	262.416	240.38
Interval_1391	1	51671378	51671646	+	269	31.4349	-1.28009	0.332564	-3.84916	0.000118521	0.000627081	24	22	26	38	47	23	17.2725	18.4633	19.5483	50.2648	47.6198	35.4407
Interval_1392	1	51747024	51747805	+	782	64.1855	0.902287	0.243508	3.70537	0.000211083	0.00105644	113	99	115	34	44	29	81.3248	83.0848	86.4634	44.9737	44.5803	44.6861
Interval_1394	1	51789410	51789590	+	181	13.9872	-2.1586	0.515901	-4.18413	2.86255e-05	0.000172207	6	7	7	19	23	13	4.31813	5.87468	5.26299	25.1324	23.3033	20.0317
Interval_1398	1	51848576	51850057	+	1482	465.48	0.612906	0.128377	4.77426	1.80366e-06	1.37092e-05	754	702	742	297	365	221	542.645	589.147	557.877	392.859	369.813	340.539
Interval_1400	1	51853319	51853807	+	489	99.2529	1.85019	0.224711	8.23362	1.81636e-16	5.57487e-15	227	182	198	35	36	31	163.369	152.742	148.867	46.2965	36.4748	47.7679
Interval_1401	1	51855345	51857125	+	1781	321.075	0.588537	0.151004	3.89749	9.71961e-05	0.000523923	511	490	502	230	224	155	367.761	411.228	377.432	304.234	226.954	238.84
Interval_1404	1	51934209	51935097	+	889	75.0633	-1.8432	0.261887	-7.03814	1.94817e-12	3.65589e-11	34	34	60	109	105	66	24.4694	28.5342	45.1113	144.181	106.385	101.699
Interval_1405	1	51969097	51969250	+	154	15.3359	-1.78093	0.483592	-3.6827	0.000230773	0.0011433	7	11	9	19	27	12	5.03782	9.23164	6.7667	25.1324	27.3561	18.4908
Interval_1407	1	51996188	51997534	+	1347	330.777	-1.98845	0.152188	-13.0658	5.16649e-39	1.30944e-36	178	173	168	457	472	326	128.105	145.189	126.312	604.5	478.225	502.334
Interval_1409	1	52107065	52107891	+	827	132.523	0.620365	0.185039	3.35262	0.000800496	0.00346791	218	176	236	74	109	68	156.892	147.706	177.438	97.884	110.437	104.781
Interval_1417	1	52243211	52243630	+	420	31.6962	1.77969	0.366479	4.85619	1.19667e-06	9.40447e-06	67	54	71	8	14	12	48.2191	45.319	53.3818	10.5821	14.1846	18.4908
Interval_1418	1	52254083	52254781	+	699	154.884	0.931084	0.173978	5.35174	8.7111e-08	8.33847e-07	296	236	264	84	104	67	213.028	198.061	198.49	111.112	105.372	103.24
Interval_1419	1	52272296	52272741	+	446	24.6945	1.99193	0.451508	4.41174	1.02544e-05	6.74412e-05	44	56	55	4	18	3	31.6663	46.9975	41.3521	5.29103	18.2374	4.6227
Interval_1422	1	52293274	52294082	+	809	120.536	1.64569	0.202315	8.1343	4.14329e-16	1.21898e-14	256	220	240	44	64	33	184.24	184.633	180.445	58.2013	64.844	50.8497
Interval_1427	1	52578327	52578760	+	434	38.7925	-0.89936	0.297766	-3.02036	0.00252472	0.00945384	32	33	41	38	54	30	23.03	27.6949	30.8261	50.2648	54.7121	46.227
Interval_1431	1	52652659	52653080	+	422	37.4347	-0.943413	0.313385	-3.0104	0.00260908	0.00972274	31	32	36	38	36	40	22.3103	26.8557	27.0668	50.2648	36.4748	61.636
Interval_1433	1	52669767	52670519	+	753	79.0034	-1.23823	0.223322	-5.5446	2.94631e-08	3.05219e-07	72	52	60	80	103	80	51.8176	43.6405	45.1113	105.821	104.358	123.272
Interval_1434	1	52675118	52676962	+	1845	137.996	-1.00712	0.175986	-5.72269	1.04847e-08	1.16616e-07	133	107	119	135	184	122	95.7186	89.7987	89.4708	178.572	186.427	187.99
Interval_1435	1	52687344	52688553	+	1210	108.574	-0.62475	0.195527	-3.19522	0.00139726	0.00564256	119	106	110	98	147	75	85.6429	88.9595	82.7041	129.63	148.939	115.568
Interval_1438	1	52718277	52719300	+	1024	76.1266	-0.737008	0.226909	-3.24803	0.00116206	0.00479915	81	77	65	79	96	54	58.2948	64.6215	48.8706	104.498	97.266	83.2086
Interval_1440	1	52728977	52729138	+	162	19.8678	-1.60415	0.430462	-3.72658	0.000194096	0.000979884	12	9	18	23	37	14	8.63626	7.55316	13.5334	30.4234	37.4879	21.5726
Interval_1442	1	52765145	52765519	+	375	20.5892	-1.72044	0.423825	-4.05932	4.92165e-05	0.000282312	11	12	14	22	24	27	7.91657	10.0709	10.526	29.1007	24.3165	41.6043
Interval_1444	1	52802261	52803145	+	885	89.6684	0.686978	0.224714	3.05712	0.00223478	0.00849936	143	150	137	39	72	53	102.915	125.886	103.004	51.5875	72.9495	81.6677
Interval_1445	1	52803828	52804131	+	304	98.5439	-0.701922	0.215611	-3.2555	0.00113194	0.0046902	100	85	108	116	98	74	71.9688	71.3354	81.2004	153.44	99.2924	114.027
Interval_1447	1	52816559	52818009	+	1451	360.724	-0.589603	0.134424	-4.38613	1.15384e-05	7.51349e-05	391	348	385	338	390	298	281.398	292.056	289.464	447.092	395.143	459.188
Interval_1453	1	52952489	52953421	+	933	249.665	-0.505944	0.153033	-3.3061	0.00094603	0.00401246	289	234	286	251	287	166	207.99	196.382	215.031	332.012	290.785	255.789
Interval_1455	1	53313327	53313944	+	618	114.464	0.926252	0.198503	4.6662	3.06827e-06	2.23348e-05	207	173	206	69	67	51	148.975	145.189	154.882	91.2702	67.8836	78.5859
Interval_1457	1	53352298	53352942	+	645	217.432	0.55534	0.161398	3.44081	0.000579967	0.00260648	389	283	346	141	187	98	279.959	237.505	260.142	186.509	189.466	151.008
Interval_1461	1	53715894	53716341	+	448	38.2627	1.98643	0.349104	5.69007	1.26987e-08	1.39719e-07	84	73	82	6	18	13	60.4538	61.2646	61.6522	7.93654	18.2374	20.0317
Interval_1466	1	53797650	53798171	+	522	67.2151	1.73551	0.269082	6.44974	1.12042e-10	1.66508e-09	117	136	150	25	34	16	84.2035	114.137	112.778	33.0689	34.4484	24.6544
Interval_1469	1	53823564	53824311	+	748	127.629	-0.722798	0.198898	-3.63402	0.000279044	0.00135557	131	109	138	147	158	79	94.2792	91.4772	103.756	194.445	160.084	121.731
Interval_1470	1	53838072	53838933	+	862	203.591	1.39958	0.165049	8.4798	2.25588e-17	7.69246e-16	390	367	394	89	102	75	280.678	308.001	296.231	117.725	103.345	115.568
Interval_1471	1	53844267	53846974	+	2708	515.46	0.724031	0.133038	5.44227	5.2605e-08	5.22584e-07	813	794	897	326	355	244	585.107	666.357	674.415	431.219	359.682	375.98
Interval_1474	1	53855681	53856412	+	732	65.4514	1.37929	0.256225	5.38312	7.32056e-08	7.09804e-07	117	115	137	23	38	26	84.2035	96.5126	103.004	30.4234	38.5011	40.0634
Interval_1477	1	53894521	53895025	+	505	35.3475	-1.09846	0.341293	-3.21853	0.00128848	0.00525396	24	19	45	39	39	35	17.2725	15.9456	33.8335	51.5875	39.5143	53.9315
Interval_1478	1	53911950	53912166	+	217	20.9274	-1.29752	0.404583	-3.20704	0.00134107	0.00544273	19	11	18	20	36	17	13.6741	9.23164	13.5334	26.4551	36.4748	26.1953
Interval_1481	1	54377578	54377898	+	321	32.225	-1.83795	0.338919	-5.423	5.86076e-08	5.77187e-07	20	15	20	38	45	36	14.3938	12.5886	15.0371	50.2648	45.5934	55.4724
Interval_1490	1	54531235	54531579	+	345	25.4974	1.33918	0.388296	3.44887	0.000562933	0.00253887	48	47	48	7	18	10	34.545	39.4443	36.0891	9.2593	18.2374	15.409
Interval_1493	1	54551692	54552216	+	525	39.1413	1.02056	0.314812	3.2418	0.00118777	0.00489203	86	60	59	19	22	20	61.8932	50.3544	44.3595	25.1324	22.2901	30.818
Interval_1494	1	54556916	54558259	+	1344	403.937	0.522943	0.150368	3.47775	0.000505644	0.00230758	646	560	657	309	294	187	464.919	469.975	493.969	408.732	297.877	288.148
Interval_1496	1	54581488	54581771	+	284	41.2886	2.0758	0.341036	6.08676	1.15221e-09	1.48042e-08	87	80	92	11	11	15	62.6129	67.1392	69.1707	14.5503	11.1451	23.1135
Interval_1497	1	54584614	54586045	+	1432	243.443	2.01286	0.165035	12.1966	3.24072e-34	5.48004e-32	521	499	500	73	90	67	374.958	418.781	375.928	96.5613	91.1869	103.24
Interval_1498	1	54600173	54601935	+	1763	1064.67	0.670555	0.118336	5.66655	1.45705e-08	1.59056e-07	1712	1632	1757	689	758	510	1232.11	1369.64	1321.01	911.38	767.996	785.859
Interval_1499	1	54603944	54604239	+	296	125.786	1.309	0.212783	6.15179	7.66146e-10	1.00906e-08	222	249	223	67	55	48	159.771	208.971	167.664	88.6247	55.7253	73.9632
Interval_1500	1	54606127	54606418	+	292	81.1295	1.78416	0.23989	7.43742	1.02669e-13	2.27042e-12	179	154	158	26	35	26	128.824	129.243	118.793	34.3917	35.4616	40.0634
Interval_1501	1	54607044	54607272	+	229	38.7872	2.41952	0.368519	6.56552	5.18509e-11	8.07977e-10	79	93	81	9	11	9	56.8554	78.0494	60.9003	11.9048	11.1451	13.8681
Interval_1502	1	54607806	54608007	+	202	37.0473	2.92684	0.409473	7.14783	8.81608e-13	1.72917e-11	96	85	76	6	12	3	69.0901	71.3354	57.141	7.93654	12.1583	4.6227
Interval_1503	1	54609772	54610314	+	543	204.802	1.65598	0.171981	9.62885	6.04017e-22	3.31064e-20	401	390	421	86	89	60	288.595	327.304	316.531	113.757	90.1737	92.454
Interval_1504	1	54611997	54612603	+	607	154.274	0.615369	0.174023	3.53613	0.000406032	0.00189575	251	225	254	103	118	71	180.642	188.829	190.971	136.244	119.556	109.404
Interval_1508	1	54646763	54647707	+	945	93.6219	0.964442	0.215626	4.47276	7.7216e-06	5.20187e-05	166	144	176	42	74	38	119.468	120.851	132.327	55.5558	74.9759	58.5542
Interval_1509	1	54652997	54653358	+	362	29.8034	1.20622	0.351725	3.42944	0.000604818	0.00270468	59	45	59	14	17	12	42.4616	37.7658	44.3595	18.5186	17.2242	18.4908
Interval_1510	1	54658616	54658940	+	325	47.257	1.93423	0.311813	6.20318	5.53342e-10	7.43678e-09	97	99	96	18	19	10	69.8098	83.0848	72.1782	23.8096	19.2506	15.409
Interval_1528	1	55031179	55031654	+	476	54.0323	1.21462	0.279169	4.35085	1.3561e-05	8.71147e-05	103	105	87	26	37	16	74.1279	88.1202	65.4115	34.3917	37.4879	24.6544
Interval_1530	1	55052349	55053310	+	962	838.987	0.511551	0.161652	3.16452	0.00155337	0.00619573	1270	1186	1398	660	686	328	914.004	995.339	1051.09	873.02	695.047	505.415
Interval_1540	1	55193061	55193728	+	668	60.1863	-0.785595	0.257067	-3.05599	0.00224319	0.00852679	65	50	58	75	64	42	46.7797	41.962	43.6076	99.2068	64.844	64.7178
Interval_1541	1	55196483	55196918	+	436	32.8601	-1.43542	0.328274	-4.37263	1.2276e-05	7.9484e-05	29	17	24	36	51	29	20.871	14.2671	18.0445	47.6193	51.6726	44.6861
Interval_1543	1	55210210	55210966	+	757	93.5426	-1.5588	0.221614	-7.03387	2.0088e-12	3.75981e-11	54	60	71	123	134	78	38.8632	50.3544	53.3818	162.699	135.767	120.19
Interval_1548	1	55363431	55363894	+	464	27.2311	-1.48588	0.363253	-4.09047	4.30498e-05	0.000249842	22	19	15	37	37	22	15.8331	15.9456	11.2778	48.942	37.4879	33.8998
Interval_1550	1	55405540	55406386	+	847	94.9039	-0.910913	0.222144	-4.10055	4.12176e-05	0.000240109	89	68	102	116	118	64	64.0523	57.0683	76.6893	153.44	119.556	98.6176
Interval_1551	1	55429026	55429322	+	297	19.1329	-1.81733	0.437087	-4.15781	3.21308e-05	0.000191564	13	9	11	28	23	19	9.35595	7.55316	8.27041	37.0372	23.3033	29.2771
Interval_1555	1	55863868	55864102	+	235	8.06341	-3.03212	0.81887	-3.7028	0.000213229	0.00106569	5	0	2	20	9	5	3.59844	0	1.50371	26.4551	9.11869	7.7045
Interval_1557	1	55886535	55888407	+	1873	287.166	0.606472	0.160282	3.78378	0.000154464	0.000796916	456	433	460	194	177	162	328.178	363.391	345.854	256.615	179.334	249.626
Interval_1560	1	55891978	55892113	+	136	37.399	1.13003	0.3164	3.57151	0.000354928	0.00168466	74	60	68	18	27	12	53.2569	50.3544	51.1262	23.8096	27.3561	18.4908
Interval_1564	1	55963226	55964704	+	1479	90.5584	0.857906	0.225335	3.80724	0.000140524	0.000731686	169	125	162	42	54	55	121.627	104.905	121.801	55.5558	54.7121	84.7495
Interval_1565	1	56811385	56811630	+	246	25.0856	-1.45673	0.376069	-3.87357	0.000107251	0.000572879	19	17	16	33	28	25	13.6741	14.2671	12.0297	43.651	28.3693	38.5225
Interval_1569	1	56897605	56898176	+	572	49.051	1.36314	0.291381	4.67822	2.89373e-06	2.1175e-05	84	94	96	24	23	18	60.4538	78.8886	72.1782	31.7462	23.3033	27.7362
Interval_1573	1	56949163	56949441	+	279	35.8009	0.974164	0.320715	3.03748	0.00238566	0.00900219	68	56	61	22	19	16	48.9388	46.9975	45.8632	29.1007	19.2506	24.6544
Interval_1582	1	56971054	56973752	+	2699	668.141	0.536429	0.142312	3.7694	0.000163641	0.000839536	1063	978	1049	493	536	285	765.029	820.777	788.697	652.119	543.069	439.157
Interval_1588	1	57269388	57269955	+	568	37.1299	-1.52378	0.317616	-4.79757	1.60604e-06	1.23437e-05	29	19	27	50	45	35	20.871	15.9456	20.3001	66.1379	45.5934	53.9315
Interval_1597	1	57424344	57424794	+	451	27.7494	-1.63381	0.381101	-4.28708	1.81039e-05	0.000113238	20	13	20	46	31	22	14.3938	10.9101	15.0371	60.8468	31.4088	33.8998
Interval_1603	1	57843937	57845719	+	1783	190.626	1.15741	0.170689	6.78082	1.19499e-11	2.03549e-10	331	339	354	97	105	78	238.217	284.503	266.157	128.307	106.385	120.19
Interval_1610	1	58081416	58081695	+	280	20.7549	1.58716	0.445231	3.56481	0.000364116	0.00172385	39	41	40	6	7	11	28.0678	34.4089	30.0742	7.93654	7.09231	16.9499
Interval_1612	1	58144366	58144891	+	526	35.3085	-1.23236	0.325749	-3.78317	0.000154844	0.000798648	27	30	25	49	43	26	19.4316	25.1772	18.7964	64.8151	43.5671	40.0634
Interval_1619	1	58304436	58304722	+	287	78.3426	0.840902	0.227729	3.69256	0.000222008	0.00110426	138	121	134	51	51	32	99.317	101.548	100.749	67.4606	51.6726	49.3088
Interval_1621	1	58343943	58344195	+	253	30.545	3.03949	0.455042	6.67959	2.39605e-11	3.90928e-10	78	72	63	5	8	3	56.1357	60.4253	47.3669	6.61379	8.1055	4.6227
Interval_1622	1	58353348	58354059	+	712	271.663	1.08428	0.155803	6.95927	3.42044e-12	6.23643e-11	513	427	506	156	164	97	369.2	358.356	380.439	206.35	166.163	149.467
Interval_1623	1	58358993	58359870	+	878	406.824	0.785739	0.13787	5.69914	1.20412e-08	1.32839e-07	658	675	673	239	299	179	473.555	566.487	505.999	316.139	302.943	275.821
Interval_1624	1	58361770	58362127	+	358	115.77	0.647197	0.210093	3.08053	0.00206632	0.00794007	194	177	183	82	99	39	139.62	148.546	137.59	108.466	100.306	60.0951
Interval_1625	1	58366530	58367330	+	801	286.02	1.24142	0.156458	7.93448	2.11387e-15	5.71616e-14	540	493	537	155	155	96	388.632	413.746	403.747	205.027	157.044	147.926
Interval_1639	1	58582875	58583258	+	384	22.7617	-1.64342	0.419844	-3.91435	9.06487e-05	0.00049162	14	15	14	40	27	15	10.0756	12.5886	10.526	52.9103	27.3561	23.1135
Interval_1641	1	58651614	58653294	+	1681	473.979	0.732893	0.138182	5.30382	1.13406e-07	1.06417e-06	758	735	813	299	304	238	545.524	616.842	611.259	395.504	308.009	366.734
Interval_1646	1	58691960	58692754	+	795	53.0785	0.909552	0.274086	3.31849	0.000905041	0.00386229	95	80	95	21	34	32	68.3704	67.1392	71.4263	27.7779	34.4484	49.3088
Interval_1649	1	58703170	58703588	+	419	38.9303	1.11383	0.311695	3.57348	0.000352274	0.0016731	68	65	74	20	20	18	48.9388	54.5506	55.6373	26.4551	20.2638	27.7362
Interval_1650	1	58711418	58713537	+	2120	929.798	0.433361	0.127566	3.39715	0.000680915	0.00300301	1461	1284	1429	692	676	503	1051.46	1077.58	1074.4	915.348	684.915	775.073
Interval_1655	1	58741630	58743032	+	1403	683.889	0.440826	0.130079	3.3889	0.000701731	0.00308543	1059	937	1082	510	519	351	762.15	786.368	813.508	674.606	525.844	540.856
Interval_1658	1	58761155	58762340	+	1186	304.044	1.0148	0.142843	7.10433	1.20906e-12	2.32965e-11	535	513	539	157	199	126	385.033	430.53	405.25	207.673	201.624	194.153
Interval_1660	1	58777616	58778473	+	858	98.0278	2.15711	0.238325	9.05111	1.41521e-19	6.0884e-18	215	210	199	20	39	27	154.733	176.24	149.619	26.4551	39.5143	41.6043
Interval_1667	1	58849050	58849462	+	413	22.7709	-2.63898	0.469129	-5.62527	1.85218e-08	1.9867e-07	12	1	12	38	32	23	8.63626	0.83924	9.02227	50.2648	32.422	35.4407
Interval_1671	1	58889816	58890585	+	770	109.095	-0.998349	0.193387	-5.16244	2.43753e-07	2.16705e-06	103	82	100	119	137	91	74.1279	68.8177	75.1856	157.408	138.807	140.222
Interval_1679	1	58947916	58948258	+	343	34.8825	-1.39233	0.325548	-4.27689	1.8952e-05	0.000118047	25	22	28	48	40	31	17.9922	18.4633	21.052	63.4923	40.5275	47.7679
Interval_1688	1	59157366	59157768	+	403	29.0266	-1.07221	0.346116	-3.09784	0.00194936	0.00754444	28	19	26	34	30	28	20.1513	15.9456	19.5483	44.9737	30.3956	43.1452
Interval_1689	1	59162589	59163562	+	974	305.751	0.54659	0.150324	3.63607	0.000276832	0.00134617	457	452	504	203	211	172	328.898	379.337	378.935	268.52	213.783	265.035
Interval_1703	1	59444252	59444471	+	220	19.0729	2.12309	0.490654	4.32707	1.51106e-05	9.60163e-05	34	36	51	5	7	5	24.4694	30.2127	38.3446	6.61379	7.09231	7.7045
Interval_1707	1	59458456	59459104	+	649	72.2068	-1.48622	0.241041	-6.16584	7.01119e-10	9.28207e-09	47	42	59	87	88	75	33.8254	35.2481	44.3595	115.08	89.1605	115.568
Interval_1709	1	59475626	59475992	+	367	62.3205	0.958984	0.248671	3.85643	0.000115054	0.000610424	117	95	111	34	44	24	84.2035	79.7278	83.456	44.9737	44.5803	36.9816
Interval_1710	1	59481675	59484206	+	2532	773.778	0.544829	0.126514	4.30648	1.65873e-05	0.000104514	1188	1126	1270	540	591	373	854.99	944.985	954.857	714.289	598.794	574.756
Interval_1712	1	59516536	59516997	+	462	105.218	2.04311	0.226227	9.03123	1.69755e-19	7.22479e-18	229	196	239	37	42	20	164.809	164.491	179.694	48.942	42.5539	30.818
Interval_1713	1	59519980	59520775	+	796	323.636	0.981408	0.149807	6.55116	5.70916e-11	8.83988e-10	562	505	612	192	195	131	404.465	423.816	460.136	253.969	197.572	201.858
Interval_1719	1	59580086	59580743	+	658	89.4642	1.11581	0.236457	4.71887	2.37164e-06	1.76388e-05	170	163	147	44	71	24	122.347	136.796	110.523	58.2013	71.9363	36.9816
Interval_1729	1	59687591	59687756	+	166	26.0208	1.35803	0.382268	3.55258	0.000381478	0.00179447	51	39	57	10	15	10	36.7041	32.7304	42.8558	13.2276	15.1978	15.409
Interval_1742	1	59886908	59887551	+	644	56.6008	-2.34737	0.29332	-8.00276	1.21658e-15	3.38599e-14	21	26	25	88	71	62	15.1135	21.8203	18.7964	116.403	71.9363	95.5358
Interval_1744	1	59897226	59897800	+	575	186.42	-0.861748	0.169972	-5.06993	3.97961e-07	3.40693e-06	184	140	195	208	219	146	132.423	117.494	146.612	275.133	221.888	224.971
Interval_1750	1	59963529	59964028	+	500	88.4852	1.77268	0.234361	7.56389	3.91182e-14	9.09328e-13	182	153	200	31	35	29	130.983	128.404	150.371	41.0055	35.4616	44.6861
Interval_1753	1	60000114	60000715	+	602	96.0574	1.18256	0.213712	5.53344	3.14003e-08	3.2391e-07	178	156	189	45	64	33	128.105	130.922	142.101	59.5241	64.844	50.8497
Interval_1754	1	60013897	60014175	+	279	30.3806	1.32554	0.357538	3.70741	0.000209387	0.00104908	53	54	63	10	21	11	38.1435	45.319	47.3669	13.2276	21.2769	16.9499
Interval_1759	1	60169449	60170465	+	1017	100.741	1.06366	0.207816	5.11827	3.08352e-07	2.69094e-06	173	166	193	46	66	44	124.506	139.314	145.108	60.8468	66.8704	67.7996
Interval_1761	1	60342918	60343777	+	860	478.14	0.46493	0.146155	3.18107	0.00146732	0.00588976	714	716	732	357	395	215	513.858	600.896	550.358	472.224	400.209	331.294
Interval_1766	1	60545796	60546038	+	243	24.8161	1.70574	0.40738	4.18711	2.82531e-05	0.000170187	51	53	44	10	12	6	36.7041	44.4797	33.0817	13.2276	12.1583	9.2454
Interval_1767	1	60548411	60548703	+	293	32.561	2.43195	0.401276	6.06056	1.3565e-09	1.72452e-08	68	67	81	6	15	4	48.9388	56.2291	60.9003	7.93654	15.1978	6.1636
Interval_1768	1	60555052	60555497	+	446	35.9523	1.52592	0.342528	4.45488	8.39382e-06	5.61766e-05	74	65	69	8	19	17	53.2569	54.5506	51.8781	10.5821	19.2506	26.1953
Interval_1771	1	60572831	60573698	+	868	113.301	1.64835	0.21187	7.78003	7.25075e-15	1.83987e-13	247	203	220	45	43	41	177.763	170.366	165.408	59.5241	43.5671	63.1769
Interval_1772	1	60579596	60580737	+	1142	92.671	0.827278	0.215023	3.8474	0.00011938	0.000631063	168	137	158	60	55	43	120.908	114.976	118.793	79.3654	55.7253	66.2587
Interval_1776	1	60609035	60609840	+	806	281.721	0.558994	0.147344	3.7938	0.000148361	0.00076835	458	389	466	195	209	139	329.617	326.465	350.365	257.938	211.756	214.185
Interval_1778	1	60621114	60622136	+	1023	281.191	0.985717	0.153084	6.43904	1.2023e-10	1.7774e-09	469	464	523	159	168	121	337.534	389.408	393.221	210.318	170.216	186.449
Interval_1779	1	60624229	60624453	+	225	39.4608	1.67256	0.324177	5.15941	2.47729e-07	2.19931e-06	85	70	80	12	19	14	61.1735	58.7468	60.1485	15.8731	19.2506	21.5726
Interval_1780	1	60636548	60637380	+	833	143.704	1.62473	0.194358	8.35947	6.30006e-17	2.03257e-15	267	288	290	53	73	43	192.157	241.701	218.038	70.1061	73.9627	66.2587
Interval_1782	1	60658422	60658931	+	510	64.0069	1.57455	0.273852	5.74962	8.94427e-09	1.0062e-07	149	106	119	28	21	26	107.234	88.9595	89.4708	37.0372	21.2769	40.0634
Interval_1783	1	60662348	60662884	+	537	131.044	1.57209	0.20458	7.68447	1.53636e-14	3.746e-13	257	248	263	43	82	36	184.96	208.132	197.738	56.8786	83.0814	55.4724
Interval_1788	1	60825719	60826078	+	360	26.5737	-2.92111	0.448851	-6.50798	7.61669e-11	1.16189e-09	4	11	9	50	40	22	2.87875	9.23164	6.7667	66.1379	40.5275	33.8998
Interval_1790	1	60846803	60846965	+	163	10.1428	-1.88359	0.613887	-3.0683	0.0021528	0.00822786	9	2	6	9	13	15	6.4772	1.67848	4.51113	11.9048	13.1714	23.1135
Interval_1800	1	62048470	62048950	+	481	52.846	-1.35671	0.274509	-4.94232	7.71984e-07	6.28044e-06	38	47	30	58	73	50	27.3482	39.4443	22.5557	76.7199	73.9627	77.045
Interval_1804	1	62397811	62398784	+	974	257.07	0.809124	0.161944	4.99633	5.84314e-07	4.85987e-06	449	394	437	174	172	101	323.14	330.661	328.561	230.16	174.268	155.631
Interval_1806	1	62698537	62698667	+	131	25.3468	-1.35928	0.36691	-3.70467	0.00021167	0.00105873	24	15	17	28	38	22	17.2725	12.5886	12.7815	37.0372	38.5011	33.8998
Interval_1813	1	62724481	62724825	+	345	27.0959	-1.23088	0.390435	-3.15259	0.00161827	0.00641952	28	10	26	19	38	33	20.1513	8.3924	19.5483	25.1324	38.5011	50.8497
Interval_1815	1	62737937	62738512	+	576	114.526	-2.37783	0.231911	-10.2532	1.14478e-24	8.24246e-23	50	43	51	182	140	126	35.9844	36.0873	38.3446	240.742	141.846	194.153
Interval_1820	1	62917474	62917694	+	221	15.4467	-2.69569	0.534307	-5.0452	4.53038e-07	3.83344e-06	6	7	3	24	22	17	4.31813	5.87468	2.25557	31.7462	22.2901	26.1953
Interval_1830	1	63004736	63005654	+	919	201.219	1.29402	0.162799	7.94859	1.8865e-15	5.12933e-14	379	354	383	88	116	75	272.762	297.091	287.961	116.403	117.53	115.568
Interval_1844	1	63123812	63124723	+	912	183.026	2.12212	0.181109	11.7174	1.03788e-31	1.39436e-29	420	346	400	48	71	45	302.269	290.377	300.742	63.4923	71.9363	69.3405
Interval_1845	1	63129391	63130514	+	1124	149.428	0.76255	0.176031	4.3319	1.4783e-05	9.41695e-05	248	234	253	81	118	68	178.483	196.382	190.22	107.143	119.556	104.781
Interval_1846	1	63134548	63135645	+	1098	129.026	1.25672	0.189332	6.63762	3.18798e-11	5.11188e-10	251	219	242	55	80	48	180.642	183.794	181.949	72.7516	81.055	73.9632
Interval_1860	1	63776950	63777269	+	320	24.7863	1.78636	0.412607	4.32944	1.49492e-05	9.51373e-05	47	52	51	6	14	7	33.8254	43.6405	38.3446	7.93654	14.1846	10.7863
Interval_1865	1	63995753	63996354	+	602	125.318	0.999448	0.191749	5.21228	1.86536e-07	1.6919e-06	247	189	220	70	84	47	177.763	158.616	165.408	92.593	85.1078	72.4223
Interval_1866	1	64005299	64005620	+	322	85.1992	1.04163	0.230332	4.52229	6.11732e-06	4.20594e-05	172	129	148	54	45	33	123.786	108.262	111.275	71.4289	45.5934	50.8497
Interval_1868	1	64081362	64082222	+	861	65.5022	1.11348	0.247046	4.50717	6.5699e-06	4.48775e-05	117	107	126	28	42	29	84.2035	89.7987	94.7338	37.0372	42.5539	44.6861
Interval_1869	1	64088192	64089313	+	1122	300.789	1.10393	0.155101	7.11747	1.09927e-12	2.1323e-11	602	493	513	170	186	103	433.252	413.746	385.702	224.869	188.453	158.713
Interval_1872	1	64118782	64119501	+	720	252.735	0.59389	0.152316	3.89906	9.6565e-05	0.000520887	407	370	411	174	191	117	292.913	310.519	309.013	230.16	193.519	180.285
Interval_1874	1	64192909	64193825	+	917	59.0688	1.38547	0.271293	5.10693	3.27438e-07	2.84338e-06	114	106	112	19	29	29	82.0445	88.9595	84.2079	25.1324	29.3824	44.6861
Interval_1875	1	64194592	64194745	+	154	17.0915	1.6148	0.497784	3.24397	0.00117876	0.00485885	38	22	43	5	13	3	27.3482	18.4633	32.3298	6.61379	13.1714	4.6227
Interval_1879	1	64224281	64224714	+	434	53.5612	1.41876	0.280719	5.05402	4.32616e-07	3.67181e-06	103	92	109	28	23	18	74.1279	77.2101	81.9523	37.0372	23.3033	27.7362
Interval_1880	1	64225957	64226658	+	702	224.586	1.74237	0.181684	9.5901	8.79973e-22	4.72887e-20	474	401	478	104	87	55	341.132	336.535	359.387	137.567	88.1473	84.7495
Interval_1881	1	64231758	64232024	+	267	22.7151	1.74949	0.424333	4.12293	3.74087e-05	0.000219876	45	42	50	10	10	5	32.386	35.2481	37.5928	13.2276	10.1319	7.7045
Interval_1884	1	64287181	64287394	+	214	15.5516	2.42819	0.563026	4.31274	1.61242e-05	0.000101853	39	28	37	4	7	1	28.0678	23.4987	27.8187	5.29103	7.09231	1.5409
Interval_1885	1	64295138	64295888	+	751	91.2492	2.30966	0.250518	9.21954	2.98373e-20	1.37821e-18	194	177	222	17	31	25	139.62	148.546	166.912	22.4869	31.4088	38.5225
Interval_1886	1	64299140	64299309	+	170	33.8773	2.27464	0.397253	5.72591	1.02878e-08	1.14574e-07	58	69	90	9	7	11	41.7419	57.9076	67.667	11.9048	7.09231	16.9499
Interval_1887	1	64301184	64302059	+	876	432.79	2.2319	0.14772	15.109	1.41232e-51	9.23255e-49	959	884	944	135	145	84	690.181	741.889	709.752	178.572	146.912	129.436
Interval_1888	1	64305437	64305855	+	419	96.3569	1.01944	0.239204	4.26178	2.02801e-05	0.000125517	170	136	201	67	58	28	122.347	114.137	151.123	88.6247	58.7649	43.1452
Interval_1890	1	64338065	64338905	+	841	40.0884	1.13537	0.320074	3.54721	0.000389333	0.00182726	59	73	82	14	27	19	42.4616	61.2646	61.6522	18.5186	27.3561	29.2771
Interval_1904	1	64690352	64691530	+	1179	778.91	0.483543	0.149837	3.22712	0.00125043	0.00511746	1233	1066	1255	617	606	336	887.376	894.63	943.579	816.141	613.992	517.743
Interval_1908	1	64787541	64788244	+	704	290.255	1.89922	0.152649	12.4417	1.55131e-35	2.89747e-33	618	548	623	100	116	77	444.767	459.904	468.406	132.276	117.53	118.649
Interval_1909	1	64793054	64793366	+	313	48.6024	-1.91359	0.285261	-6.70822	1.97019e-11	3.24657e-10	26	22	32	62	78	45	18.7119	18.4633	24.0594	82.0109	79.0286	69.3405
Interval_1910	1	64795735	64796175	+	441	66.6044	0.857488	0.245399	3.49427	0.000475367	0.00218363	115	102	120	40	52	23	82.7642	85.6025	90.2227	52.9103	52.6858	35.4407
Interval_1911	1	64796906	64797861	+	956	236.234	1.15745	0.154317	7.50042	6.36114e-14	1.44058e-12	434	388	452	114	136	98	312.345	325.625	339.839	150.794	137.794	151.008
Interval_1913	1	64826354	64826937	+	584	48.5011	1.31953	0.287787	4.58507	4.53833e-06	3.20225e-05	95	77	99	25	24	17	68.3704	64.6215	74.4337	33.0689	24.3165	26.1953
Interval_1915	1	64847546	64848232	+	687	76.9665	-1.08575	0.220732	-4.91886	8.70506e-07	7.01753e-06	67	58	68	83	104	64	48.2191	48.6759	51.1262	109.789	105.372	98.6176
Interval_1917	1	64941918	64942947	+	1030	250.392	1.08294	0.154333	7.01692	2.26817e-12	4.21728e-11	438	418	470	129	144	108	315.224	350.803	353.372	170.636	145.899	166.417
Interval_1926	1	65118027	65119132	+	1106	294.868	0.957898	0.14207	6.74245	1.55737e-11	2.60271e-10	523	467	532	157	198	125	376.397	391.925	399.987	207.673	200.611	192.613
Interval_1930	1	65146629	65147177	+	549	170.501	3.56857	0.236816	15.0689	2.59281e-51	1.64481e-48	412	404	412	21	31	12	296.512	339.053	309.765	27.7779	31.4088	18.4908
Interval_1931	1	65148035	65148292	+	258	26.5988	1.26756	0.37609	3.37035	0.000750726	0.0032753	57	45	46	13	18	7	41.0222	37.7658	34.5854	17.1958	18.2374	10.7863
Interval_1932	1	65154866	65155411	+	546	35.608	1.062	0.322607	3.29194	0.000994982	0.00419222	71	60	57	15	23	17	51.0979	50.3544	42.8558	19.8414	23.3033	26.1953
Interval_1934	1	65171416	65172118	+	703	434.414	-0.835264	0.156536	-5.33593	9.50581e-08	9.03625e-07	427	372	421	531	484	310	307.307	312.197	316.531	702.384	490.383	477.679
Interval_1939	1	65245756	65245973	+	218	25.803	1.52837	0.402069	3.80127	0.000143957	0.000747924	51	48	51	16	12	4	36.7041	40.2835	38.3446	21.1641	12.1583	6.1636
Interval_1944	1	65439336	65439455	+	120	14.0712	-1.56557	0.490599	-3.19114	0.00141712	0.00571329	10	7	11	13	24	14	7.19688	5.87468	8.27041	17.1958	24.3165	21.5726
Interval_1947	1	65746383	65747335	+	953	125.567	-2.74854	0.215836	-12.7344	3.80777e-37	8.19733e-35	45	40	42	195	192	132	32.386	33.5696	31.5779	257.938	194.532	203.399
Interval_1949	1	66004112	66004600	+	489	26.4031	-1.4047	0.404307	-3.47434	0.000512114	0.00233244	21	18	18	44	39	11	15.1135	15.1063	13.5334	58.2013	39.5143	16.9499
Interval_1954	1	66186553	66186986	+	434	77.8755	1.21024	0.233649	5.17975	2.22186e-07	1.98851e-06	137	134	153	40	43	29	98.5973	112.458	115.034	52.9103	43.5671	44.6861
Interval_1957	1	66552472	66553066	+	595	101.812	-1.51562	0.21353	-7.09792	1.26651e-12	2.43598e-11	71	60	76	135	150	79	51.0979	50.3544	57.141	178.572	151.978	121.731
Interval_1958	1	66558505	66558812	+	308	29.6163	-1.21135	0.347523	-3.48566	0.000490916	0.00224761	29	19	22	40	34	24	20.871	15.9456	16.5408	52.9103	34.4484	36.9816
Interval_1960	1	66597295	66597618	+	324	24.0008	-2.40963	0.435703	-5.53045	3.19407e-08	3.29326e-07	17	9	4	35	42	21	12.2347	7.55316	3.00742	46.2965	42.5539	32.3589
Interval_1965	1	66775983	66776193	+	211	32.4446	-2.37875	0.37249	-6.38607	1.70202e-10	2.46851e-09	17	14	10	54	51	26	12.2347	11.7494	7.51856	71.4289	51.6726	40.0634
Interval_1966	1	66781981	66782549	+	569	26.1575	-2.19949	0.408392	-5.38573	7.21527e-08	7.00354e-07	13	13	10	30	29	39	9.35595	10.9101	7.51856	39.6827	29.3824	60.0951
Interval_1967	1	66792818	66793245	+	428	25.1487	1.86207	0.411575	4.52426	6.06086e-06	4.17086e-05	54	51	49	11	10	5	38.8632	42.8013	36.8409	14.5503	10.1319	7.7045
Interval_1968	1	66797726	66798231	+	506	59.2212	-2.23648	0.268835	-8.31918	8.85712e-17	2.81102e-15	30	26	25	82	91	60	21.5907	21.8203	18.7964	108.466	92.2001	92.454
Interval_1972	1	66845776	66846685	+	910	262.377	0.960996	0.1486	6.46699	9.99754e-11	1.49696e-09	511	390	458	139	170	116	367.761	327.304	344.35	183.863	172.242	178.744
Interval_1975	1	66881790	66882117	+	328	70.9622	1.04228	0.237365	4.39102	1.12821e-05	7.36221e-05	132	121	120	38	45	28	94.9989	101.548	90.2227	50.2648	45.5934	43.1452
Interval_1979	1	66931716	66931901	+	186	8.48125	2.81303	0.832931	3.37727	0.000732097	0.0032033	10	22	25	1	2	2	7.19688	18.4633	18.7964	1.32276	2.02638	3.0818
Interval_1982	1	66980255	66980414	+	160	16.0058	-1.44038	0.464058	-3.10387	0.00191006	0.00741297	10	11	13	17	30	11	7.19688	9.23164	9.77413	22.4869	30.3956	16.9499
Interval_1984	1	67001530	67001774	+	245	26.7485	-1.84393	0.383661	-4.80614	1.53872e-06	1.1856e-05	17	10	19	41	40	20	12.2347	8.3924	14.2853	54.233	40.5275	30.818
Interval_1987	1	67042638	67042905	+	268	32.9598	-2.47893	0.361228	-6.86252	6.76574e-12	1.18812e-10	13	11	15	42	47	42	9.35595	9.23164	11.2778	55.5558	47.6198	64.7178
Interval_1988	1	67045150	67045403	+	254	21.3088	-2.36534	0.440204	-5.37329	7.73126e-08	7.46654e-07	8	11	8	33	35	18	5.75751	9.23164	6.01485	43.651	35.4616	27.7362
Interval_1992	1	67113479	67113643	+	165	14.2651	-2.38616	0.539733	-4.421	9.82455e-06	6.48372e-05	5	5	8	25	23	10	3.59844	4.1962	6.01485	33.0689	23.3033	15.409
Interval_1993	1	67184279	67184959	+	681	59.1841	-2.65837	0.290966	-9.13635	6.45969e-20	2.88557e-18	18	21	24	94	87	61	12.9544	17.624	18.0445	124.339	88.1473	93.9949
Interval_1995	1	68542980	68543224	+	245	21.6027	-1.66916	0.424585	-3.93128	8.4496e-05	0.000461709	21	11	9	19	42	20	15.1135	9.23164	6.7667	25.1324	42.5539	30.818
Interval_1997	1	68720672	68721118	+	447	53.3921	-3.00352	0.313508	-9.58034	9.67235e-22	5.16931e-20	13	20	13	77	92	58	9.35595	16.7848	9.77413	101.852	93.2133	89.3722
Interval_1999	1	69106218	69107290	+	1073	52.8121	-1.43241	0.275377	-5.20163	1.97549e-07	1.78305e-06	51	33	28	55	76	53	36.7041	27.6949	21.052	72.7516	77.0023	81.6677
Interval_2002	1	69350631	69351346	+	716	48.1663	0.862512	0.283753	3.03966	0.00236847	0.00894404	82	79	80	30	25	25	59.0144	66.3	60.1485	39.6827	25.3297	38.5225
Interval_2003	1	69367496	69368220	+	725	73.5257	0.811551	0.241146	3.3654	0.000764338	0.00332835	128	109	130	53	49	26	92.1201	91.4772	97.7413	70.1061	49.6462	40.0634
Interval_2011	1	69447376	69447556	+	181	15.3681	-1.82226	0.525223	-3.4695	0.000521432	0.00237075	11	8	8	23	33	5	7.91657	6.71392	6.01485	30.4234	33.4352	7.7045
Interval_2014	1	69457494	69457900	+	407	54.4736	1.30445	0.275341	4.73757	2.16291e-06	1.6193e-05	102	90	110	21	27	26	73.4082	75.5316	82.7041	27.7779	27.3561	40.0634
Interval_2015	1	69460859	69461497	+	639	134.705	0.624879	0.201147	3.10658	0.00189267	0.00735373	207	200	230	105	86	60	148.975	167.848	172.927	138.889	87.1341	92.454
Interval_2021	1	69591400	69591732	+	333	25.6864	-1.3751	0.372608	-3.69048	0.000223829	0.0011125	25	13	18	30	30	27	17.9922	10.9101	13.5334	39.6827	30.3956	41.6043
Interval_2029	1	71000395	71000659	+	265	34.8427	1.88385	0.35811	5.26052	1.43648e-07	1.32704e-06	76	69	68	8	13	14	54.6963	57.9076	51.1262	10.5821	13.1714	21.5726
Interval_2030	1	71004161	71004587	+	427	166.504	2.9076	0.218766	13.2909	2.6131e-40	7.41132e-38	396	347	405	42	30	21	284.997	291.216	304.502	55.5558	30.3956	32.3589
Interval_2031	1	71014132	71014611	+	480	36.7604	1.79961	0.339367	5.30284	1.14014e-07	1.06932e-06	81	68	74	12	15	12	58.2948	57.0683	55.6373	15.8731	15.1978	18.4908
Interval_2035	1	71095266	71095560	+	295	33.0086	1.37292	0.342224	4.01177	6.02658e-05	0.000339893	60	57	69	12	19	13	43.1813	47.8367	51.8781	15.8731	19.2506	20.0317
Interval_2037	1	71109802	71110262	+	461	44.6128	1.25605	0.313413	4.00766	6.13221e-05	0.000345306	70	68	107	19	22	21	50.3782	57.0683	80.4486	25.1324	22.2901	32.3589
Interval_2040	1	71143438	71143831	+	394	27.2019	1.55822	0.393063	3.96432	7.36067e-05	0.000407398	41	51	66	10	14	9	29.5072	42.8013	49.6225	13.2276	14.1846	13.8681
Interval_2042	1	71310463	71311166	+	704	78.696	0.970723	0.231498	4.19323	2.75007e-05	0.000166056	139	128	140	50	48	29	100.037	107.423	105.26	66.1379	48.633	44.6861
Interval_2043	1	71326687	71327580	+	894	91.7346	1.40966	0.23407	6.02237	1.71886e-09	2.15529e-08	177	142	204	49	45	26	127.385	119.172	153.379	64.8151	45.5934	40.0634
Interval_2044	1	71337154	71337301	+	148	27.2068	1.3737	0.372087	3.69187	0.000222614	0.00110691	52	48	53	11	14	11	37.4238	40.2835	39.8484	14.5503	14.1846	16.9499
Interval_2045	1	71338575	71339721	+	1147	388.731	1.74228	0.144898	12.0242	2.65063e-33	4.19132e-31	794	759	781	154	166	107	571.433	636.983	587.199	203.705	168.189	164.876
Interval_2047	1	71373017	71373576	+	560	129.321	1.43548	0.195917	7.327	2.35369e-13	4.97901e-12	248	226	265	59	71	38	178.483	189.668	199.242	78.0427	71.9363	58.5542
Interval_2050	1	71432324	71432916	+	593	99.1641	1.59008	0.217185	7.32135	2.45497e-13	5.17997e-12	192	181	208	39	47	32	138.18	151.903	156.386	51.5875	47.6198	49.3088
Interval_2052	1	71460648	71461281	+	634	56.053	0.969875	0.264801	3.66265	0.000249615	0.00122532	91	101	96	29	35	26	65.4916	84.7633	72.1782	38.36	35.4616	40.0634
Interval_2053	1	71473986	71474252	+	267	49.0703	1.06388	0.290382	3.66374	0.000248561	0.00122066	89	87	82	33	24	18	64.0523	73.0139	61.6522	43.651	24.3165	27.7362
Interval_2054	1	71475732	71476118	+	387	55.6115	1.3865	0.308588	4.49306	7.02086e-06	4.76452e-05	97	95	121	38	18	16	69.8098	79.7278	90.9746	50.2648	18.2374	24.6544
Interval_2063	1	71652711	71653878	+	1168	95.1547	-0.766147	0.207982	-3.68373	0.000229848	0.00113929	86	81	109	88	127	74	61.8932	67.9785	81.9523	116.403	128.675	114.027
Interval_2066	1	71680369	71680705	+	337	28.2735	-1.61977	0.366437	-4.42033	9.85492e-06	6.50216e-05	19	14	21	38	30	31	13.6741	11.7494	15.789	50.2648	30.3956	47.7679
Interval_2070	1	71725398	71725660	+	263	25.6751	-1.46667	0.376856	-3.89186	9.94806e-05	0.000535	16	15	22	34	28	26	11.515	12.5886	16.5408	44.9737	28.3693	40.0634
Interval_2073	1	71756310	71757541	+	1232	91.8946	-1.93548	0.227043	-8.52472	1.53176e-17	5.31797e-16	43	53	52	127	130	89	30.9466	44.4797	39.0965	167.99	131.714	137.14
Interval_2074	1	71763578	71764188	+	611	98.8213	-2.37078	0.239932	-9.88104	5.03105e-23	3.06114e-21	49	32	45	158	158	83	35.2647	26.8557	33.8335	208.996	160.084	127.895
Interval_2077	1	71827869	71827993	+	125	7.6637	-3.83092	0.917938	-4.1734	3.00086e-05	0.000179742	1	1	2	14	18	4	0.719688	0.83924	1.50371	18.5186	18.2374	6.1636
Interval_2078	1	71837175	71838134	+	960	126.154	0.685651	0.189694	3.61452	0.000300904	0.00145242	236	174	199	76	85	68	169.846	146.028	149.619	100.53	86.1209	104.781
Interval_2083	1	71886741	71887361	+	621	139.675	-1.53687	0.186956	-8.2205	2.02657e-16	6.18641e-15	94	79	108	168	216	118	67.6507	66.3	81.2004	222.223	218.849	181.826
Interval_2084	1	71887931	71888186	+	256	34.6602	-1.18099	0.319024	-3.70189	0.000213998	0.00106903	26	27	30	43	48	25	18.7119	22.6595	22.5557	56.8786	48.633	38.5225
Interval_2086	1	71936717	71937508	+	792	70.6038	-1.2768	0.251069	-5.08544	3.66783e-07	3.16071e-06	49	56	55	96	78	61	35.2647	46.9975	41.3521	126.985	79.0286	93.9949
Interval_2087	1	71945196	71945424	+	229	20.4367	-2.11887	0.439495	-4.82116	1.42726e-06	1.10608e-05	8	8	14	31	32	17	5.75751	6.71392	10.526	41.0055	32.422	26.1953
Interval_2095	1	72183006	72183415	+	410	41.0014	-1.04497	0.31575	-3.30949	0.000934654	0.00396938	42	38	24	54	43	33	30.2269	31.8911	18.0445	71.4289	43.5671	50.8497
Interval_2111	1	72449515	72450214	+	700	96.6988	1.78971	0.227696	7.86006	3.83952e-15	1.01287e-13	185	186	213	36	38	29	133.142	156.099	160.145	47.6193	38.5011	44.6861
Interval_2112	1	72456924	72457860	+	937	359.594	1.24169	0.147089	8.44174	3.12651e-17	1.04878e-15	657	604	712	186	186	135	472.835	506.901	535.321	246.033	188.453	208.022
Interval_2113	1	72464910	72465471	+	562	48.7838	1.24799	0.293127	4.25749	2.06733e-05	0.000127678	110	80	78	20	24	24	79.1657	67.1392	58.6448	26.4551	24.3165	36.9816
Interval_2127	1	72870252	72870450	+	199	18.7797	-1.4853	0.454666	-3.26679	0.00108774	0.00453173	8	11	20	19	37	13	5.75751	9.23164	15.0371	25.1324	37.4879	20.0317
Interval_2130	1	73850391	73850994	+	604	67.8115	-3.04099	0.291831	-10.4204	2.00205e-25	1.53862e-23	16	26	15	105	114	70	11.515	21.8203	11.2778	138.889	115.503	107.863
Interval_2131	1	73862622	73863101	+	480	93.8992	-3.01522	0.256403	-11.7597	6.29556e-32	8.70891e-30	29	22	30	159	149	91	20.871	18.4633	22.5557	210.318	150.965	140.222
Interval_2150	1	74098246	74098749	+	504	34.5833	-1.36979	0.317958	-4.30809	1.64668e-05	0.000103816	24	25	26	36	46	36	17.2725	20.981	19.5483	47.6193	46.6066	55.4724
Interval_2155	1	74149145	74149647	+	503	214.517	1.69005	0.193723	8.72407	2.68384e-18	1.01385e-16	441	394	445	108	85	49	317.383	330.661	334.576	142.858	86.1209	75.5041
Interval_2157	1	74162328	74162755	+	428	56.4907	1.28365	0.266582	4.81522	1.47034e-06	1.13668e-05	113	102	98	25	34	20	81.3248	85.6025	73.6819	33.0689	34.4484	30.818
Interval_2165	1	74239270	74240502	+	1233	119.331	0.725432	0.192002	3.77826	0.000157929	0.000812993	191	184	204	70	80	63	137.46	154.42	153.379	92.593	81.055	97.0767
Interval_2197	1	74411950	74412133	+	184	61.9233	1.56113	0.264306	5.90652	3.49417e-09	4.19352e-08	130	110	122	29	29	17	93.5595	92.3164	91.7264	38.36	29.3824	26.1953
Interval_2198	1	74415017	74415636	+	620	228.882	0.53286	0.176014	3.02736	0.00246697	0.00926736	378	307	375	184	159	102	272.042	257.647	281.946	243.387	161.097	157.172
Interval_2199	1	74418857	74419711	+	855	168.416	-2.85215	0.188654	-15.1184	1.22481e-51	8.15596e-49	57	54	49	232	290	186	41.0222	45.319	36.8409	306.88	293.824	286.608
Interval_2201	1	74433303	74433444	+	142	60.6687	1.42498	0.264513	5.38716	7.15808e-08	6.9537e-07	117	101	127	22	30	26	84.2035	84.7633	95.4857	29.1007	30.3956	40.0634
Interval_2222	1	74753939	74754725	+	787	103.634	1.21003	0.206267	5.86634	4.45532e-09	5.26162e-08	205	178	183	51	62	37	147.536	149.385	137.59	67.4606	62.8176	57.0133
Interval_2236	1	74816671	74817300	+	630	74.6569	-1.75438	0.235679	-7.44393	9.77333e-14	2.1653e-12	56	36	42	91	110	74	40.3025	30.2127	31.5779	120.371	111.451	114.027
Interval_2249	1	74948920	74952209	+	3290	395.36	1.31273	0.133775	9.81302	9.89662e-23	5.84899e-21	779	668	759	180	225	139	560.637	560.613	570.659	238.096	227.967	214.185
Interval_2250	1	74961845	74963359	+	1515	215.661	1.7275	0.166353	10.3845	2.91637e-25	2.21275e-23	444	419	428	74	94	70	319.542	351.642	321.794	97.884	95.2396	107.863
Interval_2252	1	74967835	74968239	+	405	94.3242	1.58786	0.220462	7.20243	5.91477e-13	1.18927e-11	198	167	188	34	44	34	142.498	140.153	141.349	44.9737	44.5803	52.3906
Interval_2253	1	74970413	74972096	+	1684	501.492	1.18674	0.133171	8.91141	5.03879e-19	2.05245e-17	960	838	927	264	292	177	690.901	703.283	696.97	349.208	295.851	272.739
Interval_2255	1	74998949	74999221	+	273	16.4415	1.44005	0.476292	3.02347	0.00249896	0.00937146	35	26	33	6	8	7	25.1891	21.8203	24.8112	7.93654	8.1055	10.7863
Interval_2259	1	75024198	75025344	+	1147	466.433	1.35263	0.154222	8.77068	1.77592e-18	6.81928e-17	872	855	887	247	244	138	627.568	717.551	666.896	326.721	247.218	212.644
Interval_2260	1	75026324	75026494	+	171	33.8995	1.89623	0.360886	5.25438	1.48521e-07	1.36888e-06	77	57	77	10	18	7	55.416	47.8367	57.8929	13.2276	18.2374	10.7863
Interval_2261	1	75027407	75027573	+	167	28.0534	2.59274	0.438445	5.9135	3.34915e-09	4.0303e-08	60	54	74	4	8	7	43.1813	45.319	55.6373	5.29103	8.1055	10.7863
Interval_2262	1	75040408	75040779	+	372	64.8851	1.46922	0.256837	5.72043	1.06252e-08	1.18044e-07	143	105	127	28	36	19	102.915	88.1202	95.4857	37.0372	36.4748	29.2771
Interval_2270	1	75179289	75180606	+	1318	336.362	0.541219	0.14975	3.61416	0.000301327	0.00145419	533	486	541	235	285	143	383.594	407.871	406.754	310.848	288.758	220.349
Interval_2273	1	75213158	75213375	+	218	44.2212	1.39345	0.305972	4.55417	5.25929e-06	3.66251e-05	85	67	99	22	21	15	61.1735	56.2291	74.4337	29.1007	21.2769	23.1135
Interval_2274	1	75214434	75215200	+	767	484.298	0.79043	0.134775	5.86481	4.49637e-09	5.30485e-08	830	768	801	279	384	197	597.341	644.537	602.237	369.049	389.064	303.557
Interval_2275	1	75218597	75219951	+	1355	544.631	0.518655	0.129042	4.01927	5.83797e-05	0.000330226	887	738	886	382	411	274	638.364	619.359	666.144	505.293	416.42	422.207
Interval_2276	1	75221619	75221963	+	345	92.0522	1.58026	0.242575	6.51452	7.29209e-11	1.1146e-09	201	173	166	49	43	19	144.657	145.189	124.808	64.8151	43.5671	29.2771
Interval_2277	1	75230563	75232210	+	1648	512.267	1.12835	0.142972	7.89212	2.97089e-15	7.90927e-14	938	902	900	291	288	187	675.068	756.995	676.67	384.922	291.798	288.148
Interval_2280	1	75248018	75248698	+	681	367.004	0.694471	0.145896	4.76005	1.93541e-06	1.46318e-05	653	532	593	246	278	151	469.957	446.476	445.85	325.398	281.666	232.676
Interval_2288	1	75357435	75357580	+	146	13.5997	-1.56335	0.502674	-3.11006	0.00187052	0.00727914	13	6	8	15	18	15	9.35595	5.03544	6.01485	19.8414	18.2374	23.1135
Interval_2315	1	76025219	76025686	+	468	45.4181	-2.37239	0.315214	-7.52629	5.22036e-14	1.19562e-12	14	23	20	66	69	46	10.0756	19.3025	15.0371	87.302	69.9099	70.8814
Interval_2316	1	76641352	76641747	+	396	31.2667	-2.14371	0.363096	-5.90398	3.54837e-09	4.25522e-08	20	16	9	42	46	33	14.3938	13.4278	6.7667	55.5558	46.6066	50.8497
Interval_2317	1	76644923	76645255	+	333	43.717	-2.9216	0.33438	-8.73735	2.38645e-18	9.05661e-17	15	10	15	65	74	46	10.7953	8.3924	11.2778	85.9792	74.9759	70.8814
Interval_2318	1	76646013	76646349	+	337	28.5121	-2.01026	0.381075	-5.27525	1.32576e-07	1.23102e-06	14	12	18	27	38	41	10.0756	10.0709	13.5334	35.7144	38.5011	63.1769
Interval_2319	1	76664314	76664509	+	196	19.6466	-1.68745	0.431213	-3.91327	9.10534e-05	0.000493691	9	12	15	26	23	21	6.4772	10.0709	11.2778	34.3917	23.3033	32.3589
Interval_2321	1	76928128	76928335	+	208	14.4318	1.79481	0.554731	3.23545	0.0012145	0.00499082	33	17	38	7	3	5	23.7497	14.2671	28.5705	9.2593	3.03956	7.7045
Interval_2322	1	76942713	76943169	+	457	37.5751	-3.08314	0.372365	-8.27987	1.23305e-16	3.85969e-15	8	8	15	58	61	41	5.75751	6.71392	11.2778	76.7199	61.8044	63.1769
Interval_2323	1	76992671	76994390	+	1720	182.055	0.717804	0.166985	4.29862	1.71862e-05	0.000107958	296	263	328	101	147	84	213.028	220.72	246.609	133.598	148.939	129.436
Interval_2331	1	77126924	77127570	+	647	74.1067	-0.788446	0.239467	-3.2925	0.000993005	0.00418504	59	82	69	77	83	62	42.4616	68.8177	51.8781	101.852	84.0946	95.5358
Interval_2333	1	77177297	77177712	+	416	67.4393	1.02271	0.246476	4.14933	3.33455e-05	0.000198145	116	106	130	31	39	35	83.4839	88.9595	97.7413	41.0055	39.5143	53.9315
Interval_2334	1	77181471	77182622	+	1152	138.647	0.640559	0.189197	3.38567	0.00071004	0.00311799	207	213	238	97	97	64	148.975	178.758	178.942	128.307	98.2792	98.6176
Interval_2335	1	77202416	77203214	+	799	52.1495	1.24967	0.288907	4.32552	1.52175e-05	9.66501e-05	96	77	114	17	29	27	69.0901	64.6215	85.7116	22.4869	29.3824	41.6043
Interval_2336	1	77205040	77205528	+	489	78.2435	1.7474	0.248309	7.03722	1.96116e-12	3.67705e-11	147	148	174	25	32	28	105.794	124.208	130.823	33.0689	32.422	43.1452
Interval_2337	1	77206580	77207199	+	620	300.961	0.52551	0.152703	3.4414	0.000578723	0.00260113	447	412	528	209	217	159	321.701	345.767	396.98	276.456	219.862	245.003
Interval_2339	1	77219240	77220447	+	1208	474.722	0.581977	0.130919	4.44532	8.77604e-06	5.85082e-05	750	709	762	319	358	231	539.766	595.021	572.914	421.96	362.721	355.948
Interval_2340	1	77258763	77259272	+	510	72.4556	-0.687912	0.222877	-3.08651	0.00202524	0.00780265	76	67	74	67	89	58	54.6963	56.2291	55.6373	88.6247	90.1737	89.3722
Interval_2343	1	77318559	77319098	+	540	33.0584	-2.17185	0.350365	-6.19882	5.68882e-10	7.63606e-09	12	15	20	42	58	31	8.63626	12.5886	15.0371	55.5558	58.7649	47.7679
Interval_2347	1	77431479	77433344	+	1866	86.6033	-1.51255	0.224457	-6.73869	1.59823e-11	2.66726e-10	50	57	68	108	117	80	35.9844	47.8367	51.1262	142.858	118.543	123.272
Interval_2349	1	77441949	77442402	+	454	65.9944	0.779597	0.25138	3.10126	0.00192697	0.00746993	93	101	131	35	48	33	66.931	84.7633	98.4931	46.2965	48.633	50.8497
Interval_2351	1	77458661	77459238	+	578	129.321	1.34966	0.19266	7.0054	2.46285e-12	4.5642e-11	248	230	247	62	68	44	178.483	193.025	185.708	82.0109	68.8968	67.7996
Interval_2352	1	77460592	77461628	+	1037	433.074	0.49094	0.141272	3.47514	0.000510578	0.00232676	632	631	709	310	320	225	454.843	529.561	533.066	410.055	324.22	346.703
Interval_2354	1	77467457	77467871	+	415	60.4632	1.43302	0.269385	5.31962	1.03985e-07	9.81955e-07	128	94	123	21	28	28	92.1201	78.8886	92.4783	27.7779	28.3693	43.1452
Interval_2355	1	77468497	77469361	+	865	165.848	1.30127	0.185109	7.02973	2.06935e-12	3.86369e-11	294	288	339	87	89	53	211.588	241.701	254.879	115.08	90.1737	81.6677
Interval_2363	1	77981651	77981845	+	195	17.8895	-2.12038	0.464392	-4.56594	4.97259e-06	3.4798e-05	11	8	7	19	25	24	7.91657	6.71392	5.26299	25.1324	25.3297	36.9816
Interval_2364	1	78008864	78009200	+	337	27.2768	-1.74151	0.361181	-4.82171	1.42331e-06	1.10339e-05	18	16	15	32	40	28	12.9544	13.4278	11.2778	42.3282	40.5275	43.1452
Interval_2365	1	78038188	78038893	+	706	43.9937	-1.68401	0.298135	-5.64848	1.61875e-08	1.75333e-07	34	19	29	58	58	43	24.4694	15.9456	21.8038	76.7199	58.7649	66.2587
Interval_2366	1	78196425	78197237	+	813	54.6747	-0.78566	0.26028	-3.01852	0.00254016	0.00949972	50	57	49	60	64	41	35.9844	47.8367	36.8409	79.3654	64.844	63.1769
Interval_2372	1	78309248	78311276	+	2029	526.154	0.629029	0.12415	5.06667	4.04833e-07	3.45941e-06	910	762	829	335	404	251	654.916	639.501	623.288	443.124	409.328	386.766
Interval_2373	1	78312947	78313410	+	464	156.648	1.29189	0.177718	7.26931	3.61323e-13	7.47099e-12	299	268	303	73	91	54	215.187	224.916	227.812	96.5613	92.2001	83.2086
Interval_2374	1	78320084	78320715	+	632	125.494	0.626574	0.186182	3.36538	0.00076437	0.00332835	212	170	215	80	95	61	152.574	142.671	161.649	105.821	96.2528	93.9949
Interval_2375	1	78322184	78322823	+	640	54.4988	1.45871	0.274269	5.31854	1.04601e-07	9.87424e-07	112	94	106	22	26	21	80.6051	78.8886	79.6967	29.1007	26.3429	32.3589
Interval_2382	1	78371701	78372142	+	442	31.0601	-1.58073	0.346076	-4.56757	4.93402e-06	3.45439e-05	22	19	20	45	44	23	15.8331	15.9456	15.0371	59.5241	44.5803	35.4407
Interval_2394	1	78483330	78484828	+	1499	219.016	-0.560351	0.178528	-3.13874	0.00169679	0.00668937	264	194	236	252	215	151	189.998	162.813	177.438	333.335	217.835	232.676
Interval_2398	1	78526260	78526770	+	511	85.3109	1.95453	0.239846	8.14911	3.66603e-16	1.08873e-14	183	162	184	26	31	26	131.703	135.957	138.341	34.3917	31.4088	40.0634
Interval_2400	1	78537413	78538711	+	1299	129.566	1.58195	0.196385	8.05533	7.92641e-16	2.25526e-14	288	216	259	50	67	39	207.27	181.276	194.731	66.1379	67.8836	60.0951
Interval_2403	1	78568180	78568412	+	233	20.3876	-1.62716	0.410855	-3.96042	7.48169e-05	0.00041335	12	12	15	22	32	20	8.63626	10.0709	11.2778	29.1007	32.422	30.818
Interval_2408	1	78613372	78613582	+	211	12.0798	-2.0553	0.56002	-3.67004	0.00024251	0.00119427	4	7	7	16	14	15	2.87875	5.87468	5.26299	21.1641	14.1846	23.1135
Interval_2409	1	78644103	78644934	+	832	166.449	0.772412	0.170037	4.54262	5.55603e-06	3.85093e-05	270	264	285	97	120	77	194.316	221.559	214.279	128.307	121.583	118.649
Interval_2411	1	78649335	78649733	+	399	92.4991	-1.56767	0.217375	-7.21185	5.51981e-13	1.11466e-11	59	54	69	118	119	90	42.4616	45.319	51.8781	156.085	120.569	138.681
Interval_2412	1	78652245	78652415	+	171	28.2478	2.39308	0.42875	5.58153	2.38407e-08	2.51049e-07	56	63	64	7	5	9	40.3025	52.8721	48.1188	9.2593	5.06594	13.8681
Interval_2416	1	78659468	78659613	+	146	41.4569	1.17685	0.306364	3.84133	0.000122371	0.00064519	93	64	69	21	25	15	66.931	53.7114	51.8781	27.7779	25.3297	23.1135
Interval_2418	1	78702354	78703083	+	730	47.9004	-1.23826	0.283236	-4.37183	1.2321e-05	7.97613e-05	45	31	36	64	61	36	32.386	26.0165	27.0668	84.6565	61.8044	55.4724
Interval_2419	1	78705052	78705191	+	140	15.9755	-1.51865	0.479989	-3.16393	0.00155655	0.00620626	14	9	9	20	14	20	10.0756	7.55316	6.7667	26.4551	14.1846	30.818
Interval_2420	1	78710219	78710418	+	200	14.084	-2.10473	0.548887	-3.83454	0.000125798	0.000661727	13	4	4	25	17	12	9.35595	3.35696	3.00742	33.0689	17.2242	18.4908
Interval_2427	1	78895652	78896220	+	569	58.395	0.939479	0.260353	3.60848	0.000307996	0.00148298	113	86	103	24	47	26	81.3248	72.1747	77.4411	31.7462	47.6198	40.0634
Interval_2428	1	78897531	78897820	+	290	22.5906	1.5322	0.428486	3.57585	0.000349087	0.00165951	37	52	41	6	14	8	26.6285	43.6405	30.8261	7.93654	14.1846	12.3272
Interval_2433	1	79190939	79191390	+	452	58.8564	1.82631	0.283051	6.45222	1.10225e-10	1.63967e-09	131	105	124	27	23	12	94.2792	88.1202	93.2301	35.7144	23.3033	18.4908
Interval_2440	1	79559349	79559865	+	517	56.3285	1.01068	0.270356	3.73834	0.000185239	0.000938662	84	93	116	27	36	26	60.4538	78.0494	87.2153	35.7144	36.4748	40.0634
Interval_2442	1	79571936	79572141	+	206	22.0007	1.30808	0.41559	3.14752	0.00164663	0.00651559	43	32	49	9	16	6	30.9466	26.8557	36.8409	11.9048	16.211	9.2454
Interval_2444	1	79637061	79639563	+	2503	611.306	1.07136	0.121286	8.83329	1.0164e-18	4.01647e-17	1092	1037	1103	300	389	254	785.9	870.292	829.297	396.827	394.13	391.389
Interval_2445	1	79640302	79640635	+	334	73.7574	1.41893	0.243269	5.83276	5.45183e-09	6.34827e-08	144	133	142	24	42	30	103.635	111.619	106.764	31.7462	42.5539	46.227
Interval_2449	1	79677963	79679381	+	1419	114.862	1.35197	0.206716	6.54021	6.14319e-11	9.47497e-10	213	207	223	39	65	50	153.294	173.723	167.664	51.5875	65.8572	77.045
Interval_2454	1	79751909	79752718	+	810	59.9006	0.948641	0.263676	3.59776	0.000320972	0.00153917	95	110	100	32	33	31	68.3704	92.3164	75.1856	42.3282	33.4352	47.7679
Interval_2459	1	79858156	79858624	+	469	36.6221	-0.933331	0.307005	-3.04012	0.00236486	0.00893356	39	31	29	34	55	28	28.0678	26.0165	21.8038	44.9737	55.7253	43.1452
Interval_2460	1	80025881	80026150	+	270	34.6068	-1.62534	0.324543	-5.00808	5.49746e-07	4.59159e-06	22	24	20	44	50	31	15.8331	20.1418	15.0371	58.2013	50.6594	47.7679
Interval_2473	1	81618426	81619355	+	930	79.6777	1.51539	0.252704	5.99669	2.01384e-09	2.50059e-08	130	164	164	24	45	30	93.5595	137.635	123.304	31.7462	45.5934	46.227
Interval_2474	1	81623933	81624515	+	583	106.576	1.38775	0.228263	6.07962	1.20471e-09	1.54455e-08	202	187	212	63	43	33	145.377	156.938	159.393	83.3337	43.5671	50.8497
Interval_2478	1	81653107	81653270	+	164	13.9891	-3.87949	0.68345	-5.67634	1.37608e-08	1.50754e-07	2	1	4	24	25	14	1.43938	0.83924	3.00742	31.7462	25.3297	21.5726
Interval_2479	1	81671025	81672111	+	1087	207.503	0.983676	0.199855	4.92195	8.5686e-07	6.91584e-06	354	323	400	149	112	70	254.77	271.075	300.742	197.091	113.477	107.863
Interval_2480	1	81718299	81718783	+	485	38.9955	-1.76822	0.329374	-5.36841	7.94321e-08	7.65193e-07	22	24	23	63	52	29	15.8331	20.1418	17.2927	83.3337	52.6858	44.6861
Interval_2482	1	81755401	81756477	+	1077	87.2563	1.23936	0.224468	5.52132	3.36469e-08	3.45588e-07	158	163	157	37	56	32	113.711	136.796	118.041	48.942	56.7385	49.3088
Interval_2486	1	81950209	81950443	+	235	17.352	1.6856	0.486062	3.46787	0.000524605	0.00238335	33	30	41	3	11	6	23.7497	25.1772	30.8261	3.96827	11.1451	9.2454
Interval_2487	1	81951563	81952076	+	514	117.577	2.38378	0.22787	10.4612	1.30261e-25	1.0201e-23	278	227	265	26	30	33	200.073	190.508	199.242	34.3917	30.3956	50.8497
Interval_2488	1	81987513	81987733	+	221	22.7038	1.45927	0.411788	3.54374	0.000394497	0.00184842	48	33	50	9	12	8	34.545	27.6949	37.5928	11.9048	12.1583	12.3272
Interval_2491	1	82040361	82040679	+	319	20.4777	1.70852	0.443325	3.85388	0.000116263	0.000616165	39	43	40	7	10	6	28.0678	36.0873	30.0742	9.2593	10.1319	9.2454
Interval_2494	1	82156009	82156437	+	429	94.9554	2.31287	0.242745	9.52795	1.60413e-21	8.39732e-20	216	198	205	26	36	15	155.453	166.17	154.13	34.3917	36.4748	23.1135
Interval_2495	1	82162902	82163308	+	407	66.5397	0.923653	0.254127	3.63461	0.000278407	0.00135284	108	117	115	43	47	21	77.7263	98.1911	86.4634	56.8786	47.6198	32.3589
Interval_2497	1	82188997	82190121	+	1125	213.336	0.62548	0.157276	3.97696	6.98014e-05	0.000388301	346	322	343	140	163	99	249.012	270.235	257.887	185.186	165.15	152.549
Interval_2499	1	82235214	82236376	+	1163	150.983	-3.41367	0.214521	-15.913	5.14999e-57	4.6397e-54	33	32	36	194	260	200	23.7497	26.8557	27.0668	256.615	263.429	308.18
Interval_2500	1	82238322	82238638	+	317	36.4852	-3.89607	0.431253	-9.03429	1.65078e-19	7.0369e-18	6	7	5	54	74	38	4.31813	5.87468	3.75928	71.4289	74.9759	58.5542
Interval_2501	1	82239329	82239628	+	300	25.7904	-2.22507	0.425024	-5.23516	1.64843e-07	1.50842e-06	13	6	17	46	40	17	9.35595	5.03544	12.7815	60.8468	40.5275	26.1953
Interval_2502	1	82247249	82248122	+	874	139.65	-1.28347	0.214684	-5.97843	2.253e-09	2.78275e-08	110	89	119	201	148	116	79.1657	74.6924	89.4708	265.874	149.952	178.744
Interval_2509	1	82428596	82430253	+	1658	462.873	0.514928	0.13982	3.68279	0.000230695	0.00114302	710	700	712	335	346	227	510.979	587.468	535.321	443.124	350.563	349.784
Interval_2511	1	82526012	82526502	+	491	36.8369	-1.04644	0.316052	-3.31096	0.000929767	0.0039513	28	31	34	31	43	42	20.1513	26.0165	25.5631	41.0055	43.5671	64.7178
Interval_2512	1	82540148	82540397	+	250	20.0356	-1.95848	0.435143	-4.50078	6.77049e-06	4.60961e-05	9	10	13	31	28	17	6.4772	8.3924	9.77413	41.0055	28.3693	26.1953
Interval_2516	1	82739826	82740148	+	323	25.6093	-1.721	0.378319	-4.54908	5.3882e-06	3.74474e-05	21	10	16	33	37	24	15.1135	8.3924	12.0297	43.651	37.4879	36.9816
Interval_2518	1	82761933	82762052	+	120	15.0835	-1.91857	0.497515	-3.8563	0.000115115	0.000610658	13	6	6	21	25	12	9.35595	5.03544	4.51113	27.7779	25.3297	18.4908
Interval_2520	1	82768350	82768565	+	216	48.1043	1.48589	0.297205	4.99954	5.74678e-07	4.78567e-06	101	87	91	19	32	11	72.6885	73.0139	68.4189	25.1324	32.422	16.9499
Interval_2522	1	82771250	82771735	+	486	150.878	-0.961121	0.181711	-5.28928	1.22797e-07	1.14687e-06	143	142	114	161	197	120	102.915	119.172	85.7116	212.964	199.598	184.908
Interval_2523	1	82779528	82779834	+	307	22.8896	1.31298	0.423186	3.1026	0.00191827	0.00744025	49	35	46	10	20	3	35.2647	29.3734	34.5854	13.2276	20.2638	4.6227
Interval_2525	1	82785341	82785982	+	642	125.622	0.786276	0.195406	4.02381	5.72652e-05	0.000324404	220	199	202	54	99	68	158.331	167.009	151.875	71.4289	100.306	104.781
Interval_2535	1	82831841	82832384	+	544	289.12	0.815344	0.176164	4.62832	3.68648e-06	2.64496e-05	535	438	470	212	178	109	385.033	367.587	353.372	280.424	180.347	167.958
Interval_2536	1	82834654	82834867	+	214	104.662	0.672757	0.210085	3.20232	0.00136327	0.00552215	168	170	162	75	67	49	120.908	142.671	121.801	99.2068	67.8836	75.5041
Interval_2542	1	82879245	82879625	+	381	122.623	0.570788	0.187584	3.04284	0.00234358	0.00886255	218	173	183	80	95	61	156.892	145.189	137.59	105.821	96.2528	93.9949
Interval_2546	1	82971677	82972385	+	709	58.004	1.42298	0.265886	5.35187	8.70513e-08	8.3335e-07	117	100	113	22	30	23	84.2035	83.924	84.9597	29.1007	30.3956	35.4407
Interval_2547	1	82973476	82974638	+	1163	117.26	1.16243	0.208432	5.577	2.44703e-08	2.57124e-07	195	196	243	62	76	37	140.339	164.491	182.701	82.0109	77.0023	57.0133
Interval_2548	1	82975808	82976520	+	713	145.705	1.03175	0.186133	5.54309	2.97183e-08	3.07714e-07	289	217	262	86	89	54	207.99	182.115	196.986	113.757	90.1737	83.2086
Interval_2550	1	82990765	82992413	+	1649	292.373	1.5276	0.148959	10.2551	1.12214e-24	8.08492e-23	575	519	601	116	139	103	413.821	435.566	451.865	153.44	140.833	158.713
Interval_2553	1	83036866	83037157	+	292	29.0466	1.2251	0.358384	3.4184	0.000629897	0.00280291	53	51	54	14	14	13	38.1435	42.8013	40.6002	18.5186	14.1846	20.0317
Interval_2567	1	83159641	83159979	+	339	32.2668	-2.04634	0.352039	-5.81283	6.14238e-09	7.08617e-08	12	18	19	44	52	29	8.63626	15.1063	14.2853	58.2013	52.6858	44.6861
Interval_2574	1	84253910	84254151	+	242	11.8439	-2.26042	0.606315	-3.72813	0.000192905	0.000974425	6	4	6	26	12	8	4.31813	3.35696	4.51113	34.3917	12.1583	12.3272
Interval_2575	1	84302859	84302992	+	134	13.365	-2.33865	0.552208	-4.23509	2.28463e-05	0.000140089	4	9	4	20	20	13	2.87875	7.55316	3.00742	26.4551	20.2638	20.0317
Interval_2576	1	84305677	84305982	+	306	29.1245	-2.71091	0.407714	-6.64904	2.95004e-11	4.74882e-10	12	10	8	51	36	31	8.63626	8.3924	6.01485	67.4606	36.4748	47.7679
Interval_2577	1	84306640	84307067	+	428	52.2564	-2.70212	0.330342	-8.17977	2.84387e-16	8.55707e-15	17	20	17	97	64	51	12.2347	16.7848	12.7815	128.307	64.844	78.5859
Interval_2578	1	84308109	84308578	+	470	43.012	-2.48846	0.35003	-7.10929	1.16645e-12	2.25322e-11	14	12	25	77	61	36	10.0756	10.0709	18.7964	101.852	61.8044	55.4724
Interval_2579	1	84332696	84333539	+	844	31.2678	-1.62605	0.417204	-3.89749	9.71954e-05	0.000523923	18	11	31	58	25	26	12.9544	9.23164	23.3075	76.7199	25.3297	40.0634
Interval_2580	1	84358926	84359163	+	238	10.187	-3.13882	0.720798	-4.35464	1.33285e-05	8.57574e-05	3	2	3	18	8	15	2.15907	1.67848	2.25557	23.8096	8.1055	23.1135
Interval_2581	1	84362343	84362550	+	208	16.6283	-1.50038	0.461421	-3.25165	0.00114735	0.0047447	12	11	11	26	22	11	8.63626	9.23164	8.27041	34.3917	22.2901	16.9499
Interval_2582	1	84364450	84364768	+	319	16.6252	-1.50458	0.47532	-3.16541	0.00154866	0.0061797	10	9	15	28	21	10	7.19688	7.55316	11.2778	37.0372	21.2769	15.409
Interval_2583	1	84405013	84405173	+	161	17.1996	-1.61541	0.475931	-3.39421	0.000688273	0.00303259	11	12	10	31	21	10	7.91657	10.0709	7.51856	41.0055	21.2769	15.409
Interval_2584	1	84405837	84406155	+	319	37.5383	-1.63102	0.319391	-5.10666	3.27903e-07	2.84719e-06	26	26	19	47	46	40	18.7119	21.8203	14.2853	62.1696	46.6066	61.636
Interval_2585	1	84406674	84407453	+	780	245.963	-1.09929	0.157181	-6.99375	2.67632e-12	4.94187e-11	222	183	207	294	292	209	159.771	153.581	155.634	388.891	295.851	322.048
Interval_2586	1	84416412	84416707	+	296	13.2092	-1.82414	0.542938	-3.35976	0.000780103	0.0033897	8	5	10	24	19	7	5.75751	4.1962	7.51856	31.7462	19.2506	10.7863
Interval_2587	1	84444253	84444431	+	179	15.7449	-1.4116	0.464077	-3.04174	0.00235211	0.00889077	15	7	12	20	22	13	10.7953	5.87468	9.02227	26.4551	22.2901	20.0317
Interval_2591	1	84847680	84848106	+	427	93.5928	2.2639	0.239042	9.47074	2.77877e-21	1.41929e-19	213	180	213	24	31	22	153.294	151.063	160.145	31.7462	31.4088	33.8998
Interval_2595	1	84881346	84882320	+	975	165.153	0.560811	0.182893	3.06633	0.00216702	0.00827248	260	252	254	124	108	83	187.119	211.489	190.971	164.022	109.424	127.895
Interval_2597	1	84962792	84964176	+	1385	107.543	-0.849769	0.211001	-4.02733	5.64148e-05	0.000320043	115	103	81	87	138	104	82.7642	86.4418	60.9003	115.08	139.82	160.254
Interval_2600	1	84987910	84989320	+	1411	107.139	-0.884919	0.21486	-4.11858	3.81216e-05	0.000223638	102	90	101	82	126	118	73.4082	75.5316	75.9374	108.466	127.662	181.826
Interval_2602	1	84992041	84994944	+	2904	296.138	-0.885276	0.169445	-5.22457	1.74557e-07	1.59027e-06	304	237	274	216	409	294	218.785	198.9	206.008	285.716	414.394	453.025
Interval_2603	1	85004125	85004645	+	521	35.6451	-1.42754	0.328044	-4.35166	1.3511e-05	8.68407e-05	24	26	25	28	52	43	17.2725	21.8203	18.7964	37.0372	52.6858	66.2587
Interval_2608	1	85046768	85047089	+	322	17.3584	-1.713	0.477224	-3.58951	0.000331299	0.00158337	9	12	10	18	16	26	6.4772	10.0709	7.51856	23.8096	16.211	40.0634
Interval_2609	1	85062258	85064012	+	1755	60.2507	-1.16301	0.301903	-3.85228	0.000117024	0.000619646	45	48	51	36	74	83	32.386	40.2835	38.3446	47.6193	74.9759	127.895
Interval_2613	1	85075074	85076308	+	1235	102.669	-1.04622	0.206698	-5.06161	4.15727e-07	3.54375e-06	78	90	93	92	149	92	56.1357	75.5316	69.9226	121.694	150.965	141.763
Interval_2615	1	85080428	85081812	+	1385	167.453	-0.834996	0.17527	-4.76406	1.89741e-06	1.43617e-05	170	144	155	146	192	167	122.347	120.851	116.538	193.123	194.532	257.33
Interval_2617	1	85084814	85085537	+	724	139.162	-1.00859	0.195699	-5.15379	2.55274e-07	2.26123e-06	126	122	112	108	195	141	90.6807	102.387	84.2079	142.858	197.572	217.267
Interval_2618	1	85085977	85088817	+	2841	557.347	-0.965538	0.150164	-6.42989	1.27699e-10	1.88444e-09	506	450	520	430	809	534	364.162	377.658	390.965	568.786	819.669	822.841
Interval_2619	1	85089751	85091114	+	1364	397.865	-0.8998	0.144038	-6.24696	4.18529e-10	5.72542e-09	388	329	368	333	504	392	279.239	276.11	276.683	440.478	510.647	604.033
Interval_2620	1	85096954	85099316	+	2363	279.457	-1.04529	0.189474	-5.51678	3.45277e-08	3.54058e-07	239	225	248	190	415	297	172.006	188.829	186.46	251.324	420.473	457.647
Interval_2622	1	85102839	85103524	+	686	79.0448	-1.0876	0.265771	-4.09226	4.27194e-05	0.000248126	68	43	89	56	134	73	48.9388	36.0873	66.9152	74.0744	135.767	112.486
Interval_2623	1	85105249	85106421	+	1173	161.869	-0.807859	0.205931	-3.92296	8.74694e-05	0.000476233	162	128	171	105	218	168	116.59	107.423	128.567	138.889	220.875	258.871
Interval_2625	1	85110279	85112497	+	2219	158.698	-0.892671	0.174109	-5.12708	2.94278e-07	2.57818e-06	142	130	162	139	206	147	102.196	109.101	121.801	183.863	208.717	226.512
Interval_2626	1	85113959	85115490	+	1532	120.122	-0.875746	0.203722	-4.29873	1.71783e-05	0.000107927	134	105	92	98	152	119	96.4382	88.1202	69.1707	129.63	154.005	183.367
Interval_2628	1	85147444	85148391	+	948	95.416	-0.782621	0.226993	-3.44778	0.000565212	0.00254765	101	95	77	67	124	96	72.6885	79.7278	57.8929	88.6247	125.635	147.926
Interval_2633	1	85165339	85165891	+	553	71.3118	-1.11219	0.254564	-4.36899	1.24823e-05	8.07224e-05	49	58	68	55	94	81	35.2647	48.6759	51.1262	72.7516	95.2396	124.813
Interval_2634	1	85166687	85167157	+	471	39.4968	-0.950283	0.296127	-3.20904	0.00133178	0.00541037	33	33	39	34	52	38	23.7497	27.6949	29.3224	44.9737	52.6858	58.5542
Interval_2635	1	85171019	85171894	+	876	45.8369	-1.09604	0.282891	-3.87443	0.000106875	0.000571072	37	38	39	37	68	45	26.6285	31.8911	29.3224	48.942	68.8968	69.3405
Interval_2636	1	85179263	85180651	+	1389	73.3501	-0.930994	0.233508	-3.98699	6.6918e-05	0.000373729	67	57	73	60	93	75	48.2191	47.8367	54.8855	79.3654	94.2264	115.568
Interval_2637	1	85181722	85182197	+	476	24.2293	-1.52485	0.390178	-3.90807	9.3035e-05	0.000503493	19	13	17	18	39	29	13.6741	10.9101	12.7815	23.8096	39.5143	44.6861
Interval_2638	1	85184819	85185742	+	924	57.1027	-1.27003	0.26499	-4.79274	1.64521e-06	1.26164e-05	52	36	44	48	97	52	37.4238	30.2127	33.0817	63.4923	98.2792	80.1268
Interval_2640	1	85195872	85197000	+	1129	58.6875	-1.00221	0.277617	-3.61004	0.000306145	0.00147486	60	43	50	37	82	67	43.1813	36.0873	37.5928	48.942	83.0814	103.24
Interval_2641	1	85198329	85199766	+	1438	89.4613	-0.989526	0.214261	-4.61831	3.86873e-06	2.76601e-05	82	73	79	74	122	88	59.0144	61.2646	59.3966	97.884	123.609	135.599
Interval_2643	1	85208745	85209278	+	534	21.0806	-1.20338	0.399176	-3.01465	0.00257274	0.00960714	15	15	20	18	33	20	10.7953	12.5886	15.0371	23.8096	33.4352	30.818
Interval_2645	1	85231059	85231805	+	747	77.0747	-0.846097	0.234902	-3.60191	0.000315885	0.00151708	61	74	79	61	101	74	43.901	62.1038	59.3966	80.6882	102.332	114.027
Interval_2646	1	85233203	85233516	+	314	43.6192	-1.08868	0.297932	-3.6541	0.000258082	0.00126324	42	38	29	33	67	43	30.2269	31.8911	21.8038	43.651	67.8836	66.2587
Interval_2647	1	85234564	85236685	+	2122	187.783	-0.798926	0.171301	-4.66386	3.10328e-06	2.2559e-05	178	170	186	152	230	183	128.105	142.671	139.845	201.059	233.033	281.985
Interval_2648	1	85242925	85243626	+	702	115.856	-0.638597	0.192872	-3.31099	0.000929655	0.00395113	135	106	113	96	132	106	97.1579	88.9595	84.9597	126.985	133.741	163.335
Interval_2649	1	85244288	85245807	+	1520	177.533	-0.678852	0.176936	-3.83671	0.000124691	0.000656294	190	171	172	130	231	162	136.741	143.51	129.319	171.958	234.046	249.626
Interval_2650	1	85246515	85247270	+	756	121.387	-0.762034	0.212745	-3.58192	0.000341079	0.00162555	114	108	129	82	154	126	82.0445	90.638	96.9894	108.466	156.031	194.153
Interval_2652	1	85249035	85249462	+	428	85.1699	-0.874127	0.218316	-4.00394	6.22955e-05	0.000350364	87	67	81	71	105	85	62.6129	56.2291	60.9003	93.9158	106.385	130.977
Interval_2653	1	85250496	85250937	+	442	96.3765	-0.924887	0.214923	-4.30335	1.68238e-05	0.000105892	87	79	94	73	137	93	62.6129	66.3	70.6744	96.5613	138.807	143.304
Interval_2654	1	85252846	85253213	+	368	62.737	-1.37161	0.253774	-5.40485	6.48624e-08	6.34358e-07	53	43	41	54	100	64	38.1435	36.0873	30.8261	71.4289	101.319	98.6176
Interval_2655	1	85254326	85256424	+	2099	295.885	-1.01962	0.17115	-5.95745	2.56201e-09	3.13945e-08	251	222	291	231	398	312	180.642	186.311	218.79	305.557	403.249	480.761
Interval_2656	1	85256996	85258922	+	1927	339.469	-0.984686	0.157863	-6.2376	4.44345e-10	6.06079e-09	304	274	312	269	460	345	218.785	229.952	234.579	355.822	466.066	531.611
Interval_2657	1	85260154	85260692	+	539	98.9958	-0.927781	0.217495	-4.26576	1.99226e-05	0.000123526	86	88	91	77	123	106	61.8932	73.8532	68.4189	101.852	124.622	163.335
Interval_2658	1	85261791	85262553	+	763	143.342	-1.08967	0.193293	-5.63741	1.72627e-08	1.86088e-07	131	108	119	114	195	154	94.2792	90.638	89.4708	150.794	197.572	237.299
Interval_2659	1	85263155	85263989	+	835	120.167	-1.18078	0.200177	-5.89867	3.66453e-09	4.3857e-08	106	78	105	101	184	117	76.287	65.4608	78.9449	133.598	186.427	180.285
Interval_2660	1	85265485	85266397	+	913	122.305	-0.76842	0.200506	-3.8324	0.000126897	0.000667018	131	106	116	94	143	126	94.2792	88.9595	87.2153	124.339	144.886	194.153
Interval_2661	1	85269893	85270528	+	636	148.432	-0.645338	0.200226	-3.22305	0.00126835	0.00518071	164	145	142	101	174	152	118.029	121.69	106.764	133.598	176.295	234.217
Interval_2662	1	85272215	85273175	+	961	172.921	-0.755556	0.198618	-3.80407	0.000142338	0.00074027	187	148	168	115	217	182	134.582	124.208	126.312	152.117	219.862	280.444
Interval_2663	1	85273776	85274489	+	714	143.197	-0.898236	0.197738	-4.54256	5.5574e-06	3.85159e-05	137	135	117	108	189	146	98.5973	113.297	87.9671	142.858	191.492	224.971
Interval_2664	1	85275214	85278994	+	3781	770.668	-0.858533	0.137098	-6.26219	3.796e-10	5.22354e-09	733	669	737	617	999	748	527.532	561.452	554.118	816.141	1012.17	1152.59
Interval_2665	1	85279747	85282075	+	2329	466.045	-0.91464	0.176627	-5.17837	2.23828e-07	2.00153e-06	457	377	430	316	637	496	328.898	316.394	323.298	417.991	645.4	764.287
Interval_2666	1	85285645	85286747	+	1103	161.081	-0.82914	0.208018	-3.98591	6.72218e-05	0.000375255	154	154	143	107	205	175	110.832	129.243	107.515	141.535	207.703	269.658
Interval_2667	1	85287297	85288950	+	1654	227.545	-0.796345	0.167127	-4.7649	1.88951e-06	1.4308e-05	247	219	184	194	321	184	177.763	183.794	138.341	256.615	325.233	283.526
Interval_2668	1	85293657	85295542	+	1886	185.748	-0.960606	0.167032	-5.75103	8.87015e-09	9.98488e-08	188	141	165	162	245	178	135.301	118.333	124.056	214.287	248.231	274.28
Interval_2669	1	85296661	85297311	+	651	64.7109	-1.0594	0.268131	-3.95107	7.78014e-05	0.000428425	66	51	46	55	68	79	47.4994	42.8013	34.5854	72.7516	68.8968	121.731
Interval_2671	1	85299342	85300045	+	704	72.6288	-0.85496	0.248633	-3.43864	0.000584641	0.00262485	66	57	79	50	95	77	47.4994	47.8367	59.3966	66.1379	96.2528	118.649
Interval_2672	1	85302593	85302768	+	176	23.6491	-1.20561	0.383235	-3.14589	0.00165582	0.00654833	17	18	21	18	39	23	12.2347	15.1063	15.789	23.8096	39.5143	35.4407
Interval_2673	1	85304585	85305648	+	1064	110.241	-1.07606	0.201113	-5.35056	8.76849e-08	8.38741e-07	99	87	91	92	154	111	71.2491	73.0139	68.4189	121.694	156.031	171.04
Interval_2676	1	85307756	85308415	+	660	39.7981	-1.37968	0.326551	-4.225	2.38938e-05	0.000145921	30	20	36	41	40	51	21.5907	16.7848	27.0668	54.233	40.5275	78.5859
Interval_2678	1	85309400	85311715	+	2316	156.714	-0.787513	0.179493	-4.38744	1.14694e-05	7.47265e-05	161	130	158	131	182	155	115.87	109.101	118.793	173.281	184.4	238.84
Interval_2681	1	85315562	85316108	+	547	44.8092	-0.95409	0.283602	-3.36418	0.000767715	0.00334143	39	44	36	40	66	37	28.0678	36.9266	27.0668	52.9103	66.8704	57.0133
Interval_2683	1	85319250	85319960	+	711	78.9355	-0.844009	0.245065	-3.44402	0.00057313	0.00257911	88	65	68	52	105	84	63.3326	54.5506	51.1262	68.7834	106.385	129.436
Interval_2684	1	85320576	85324058	+	3483	335.381	-0.833414	0.153725	-5.42148	5.91079e-08	5.81847e-07	373	269	304	269	444	314	268.444	225.756	228.564	355.822	449.855	483.843
Interval_2685	1	85325107	85325723	+	617	109.371	-0.91998	0.213913	-4.30072	1.70246e-05	0.000107055	109	89	98	77	156	110	78.446	74.6924	73.6819	101.852	158.057	169.499
Interval_2686	1	85327092	85327808	+	717	100.468	-0.92773	0.211095	-4.39484	1.10853e-05	7.24531e-05	107	76	88	82	127	103	77.0067	63.7823	66.1633	108.466	128.675	158.713
Interval_2687	1	85329851	85330685	+	835	113.153	-0.867416	0.196624	-4.41154	1.02637e-05	6.74818e-05	107	93	113	93	146	109	77.0067	78.0494	84.9597	123.016	147.925	167.958
Interval_2688	1	85332154	85333704	+	1551	156.785	-0.896696	0.207961	-4.31184	1.61899e-05	0.000102233	141	122	166	104	228	158	101.476	102.387	124.808	137.567	231.007	243.462
Interval_2690	1	85339700	85340515	+	816	144.308	-0.828305	0.20032	-4.1349	3.55102e-05	0.000209776	145	123	137	112	160	159	104.355	103.227	103.004	148.149	162.11	245.003
Interval_2691	1	85341235	85343607	+	2373	217.378	-0.961965	0.185653	-5.18153	2.20074e-07	1.97043e-06	183	189	201	172	259	242	131.703	158.616	151.123	227.514	262.416	372.898
Interval_2692	1	85344676	85347032	+	2357	222.875	-0.926626	0.195617	-4.73693	2.16982e-06	1.62379e-05	232	185	184	150	309	237	166.968	155.259	138.341	198.414	313.075	365.193
Interval_2697	1	85461598	85462343	+	746	25.7759	-1.28622	0.39241	-3.27775	0.00104637	0.00438049	20	17	21	18	29	37	14.3938	14.2671	15.789	23.8096	29.3824	57.0133
Interval_2699	1	85479136	85479689	+	554	34.1284	-1.10251	0.330084	-3.3401	0.000837492	0.00360662	34	23	28	24	49	38	24.4694	19.3025	21.052	31.7462	49.6462	58.5542
Interval_2700	1	85480788	85481773	+	986	86.3027	-0.910011	0.22309	-4.07912	4.52069e-05	0.000261356	75	81	77	68	114	86	53.9766	67.9785	57.8929	89.9475	115.503	132.517
Interval_2702	1	85492308	85492622	+	315	26.2858	-1.31206	0.375754	-3.4918	0.000479773	0.00220235	21	16	22	18	39	32	15.1135	13.4278	16.5408	23.8096	39.5143	49.3088
Interval_2704	1	85498907	85500522	+	1616	100.093	-0.979977	0.214945	-4.55921	5.1347e-06	3.58343e-05	102	81	80	79	131	105	73.4082	67.9785	60.1485	104.498	132.728	161.795
Interval_2706	1	85506531	85507155	+	625	33.1315	-1.06487	0.345785	-3.07957	0.00207303	0.00796272	28	26	30	19	56	34	20.1513	21.8203	22.5557	25.1324	56.7385	52.3906
Interval_2708	1	85526622	85527323	+	702	35.052	-1.30812	0.32907	-3.97522	7.03153e-05	0.000390876	27	20	32	27	52	40	19.4316	16.7848	24.0594	35.7144	52.6858	61.636
Interval_2709	1	85528463	85529019	+	557	72.6259	-2.46868	0.251441	-9.81812	9.40799e-23	5.56634e-21	28	25	34	92	124	79	20.1513	20.981	25.5631	121.694	125.635	121.731
Interval_2712	1	85552657	85553448	+	792	33.3628	-1.15898	0.330156	-3.5104	0.000447426	0.00206839	23	28	29	27	45	37	16.5528	23.4987	21.8038	35.7144	45.5934	57.0133
Interval_2718	1	85582795	85583145	+	351	73.4701	-0.928714	0.251176	-3.69746	0.000217767	0.00108532	76	54	69	48	113	72	54.6963	45.319	51.8781	63.4923	114.49	110.945
Interval_2719	1	85584205	85586185	+	1981	312.02	-0.788366	0.165801	-4.75489	1.98557e-06	1.49836e-05	320	271	304	223	423	300	230.3	227.434	228.564	294.975	428.578	462.27
Interval_2720	1	85587332	85587681	+	350	72.6409	-0.973074	0.263047	-3.69925	0.000216241	0.00107878	64	54	74	44	109	78	46.0601	45.319	55.6373	58.2013	110.437	120.19
Interval_2721	1	85588736	85589033	+	298	113.853	-0.6768	0.197112	-3.43358	0.000595672	0.00266857	120	104	119	85	153	99	86.3626	87.281	89.4708	112.434	155.018	152.549
Interval_2722	1	85591099	85593389	+	2291	916.801	-0.821305	0.152718	-5.37792	7.53513e-08	7.29092e-07	892	818	877	658	1244	897	641.962	686.499	659.378	870.374	1260.41	1382.19
Interval_2723	1	85594468	85595580	+	1113	268.527	-0.886544	0.165017	-5.37243	7.7684e-08	7.50105e-07	275	232	229	213	341	272	197.914	194.704	172.175	281.747	345.497	419.125
Interval_2724	1	85596161	85596639	+	479	68.5445	-0.77294	0.234178	-3.30065	0.000964607	0.00408092	64	60	73	63	77	64	46.0601	50.3544	54.8855	83.3337	78.0154	98.6176
Interval_2725	1	85598084	85601284	+	3201	402.712	-0.828559	0.152977	-5.41623	6.08703e-08	5.97934e-07	418	319	400	316	509	398	300.83	267.718	300.742	417.991	515.712	613.278
Interval_2726	1	85604202	85605688	+	1487	279.117	-0.665114	0.156102	-4.26077	2.03722e-05	0.000126029	295	263	284	220	323	266	212.308	220.72	213.527	291.007	327.26	409.88
Interval_2727	1	85606252	85606890	+	639	60.5969	-0.812958	0.2676	-3.03796	0.00238184	0.00898929	63	54	55	37	89	60	45.3404	45.319	41.3521	48.942	90.1737	92.454
Interval_2728	1	85607890	85609431	+	1542	162.111	-0.761227	0.193105	-3.94204	8.07904e-05	0.000443313	160	150	159	112	210	163	115.15	125.886	119.545	148.149	212.769	251.167
Interval_2729	1	85614249	85615543	+	1295	147.372	-0.925105	0.204621	-4.52106	6.15307e-06	4.22672e-05	147	106	146	103	205	153	105.794	88.9595	109.771	136.244	207.703	235.758
Interval_2730	1	85616787	85617892	+	1106	138.25	-0.892471	0.224471	-3.97588	7.01203e-05	0.000389933	156	115	108	88	191	149	112.271	96.5126	81.2004	116.403	193.519	229.594
Interval_2731	1	85620523	85622133	+	1611	179.965	-0.7474	0.165742	-4.50942	6.50054e-06	4.44462e-05	187	166	171	154	215	166	134.582	139.314	128.567	203.705	217.835	255.789
Interval_2732	1	85623521	85627553	+	4033	509.131	-0.855119	0.144389	-5.92234	3.17394e-09	3.83279e-08	505	440	471	404	656	499	363.443	369.266	354.124	534.394	664.651	768.909
Interval_2733	1	85630750	85631038	+	289	22.2949	-1.29084	0.414977	-3.11062	0.00186693	0.00726792	14	17	19	14	30	30	10.0756	14.2671	14.2853	18.5186	30.3956	46.227
Interval_2744	1	85790528	85791032	+	505	169.957	2.51054	0.199437	12.5881	2.45364e-36	4.93532e-34	427	340	365	46	45	30	307.307	285.342	274.427	60.8468	45.5934	46.227
Interval_2746	1	85799716	85800097	+	382	47.7936	1.14703	0.298757	3.83932	0.000123374	0.000649932	90	74	92	28	18	23	64.772	62.1038	69.1707	37.0372	18.2374	35.4407
Interval_2762	1	85958542	85958925	+	384	21.8589	-1.32731	0.404903	-3.27809	0.00104514	0.0043763	17	12	20	32	28	15	12.2347	10.0709	15.0371	42.3282	28.3693	23.1135
Interval_2763	1	86007506	86008085	+	580	83.0016	-0.73869	0.224602	-3.28888	0.00100587	0.00423128	76	74	93	95	95	58	54.6963	62.1038	69.9226	125.662	96.2528	89.3722
Interval_2774	1	86116217	86116661	+	445	24.3533	-1.55716	0.387864	-4.0147	5.95213e-05	0.000336119	13	16	19	35	30	21	9.35595	13.4278	14.2853	46.2965	30.3956	32.3589
Interval_2778	1	86176087	86176343	+	257	60.9127	1.38652	0.260611	5.32024	1.03628e-07	9.78753e-07	121	104	119	29	29	22	87.0823	87.281	89.4708	38.36	29.3824	33.8998
Interval_2784	1	86214238	86214557	+	320	45.0128	0.909121	0.285663	3.18249	0.00146012	0.00586506	83	69	78	20	33	22	59.7341	57.9076	58.6448	26.4551	33.4352	33.8998
Interval_2785	1	86216497	86216696	+	200	22.0486	-1.26878	0.390551	-3.2487	0.00115933	0.00478979	21	15	15	22	36	18	15.1135	12.5886	11.2778	29.1007	36.4748	27.7362
Interval_2786	1	86217654	86218665	+	1012	194.99	0.841572	0.16451	5.11562	3.12705e-07	2.72559e-06	330	312	334	93	139	101	237.497	261.843	251.12	123.016	140.833	155.631
Interval_2790	1	86241049	86241570	+	522	66.7871	-1.51189	0.260251	-5.80935	6.27165e-09	7.2221e-08	58	42	36	94	91	52	41.7419	35.2481	27.0668	124.339	92.2001	80.1268
Interval_2791	1	86257160	86257589	+	430	120.576	1.84595	0.212803	8.67445	4.15547e-18	1.52832e-16	267	231	239	51	45	29	192.157	193.865	179.694	67.4606	45.5934	44.6861
Interval_2793	1	86268825	86269684	+	860	200.788	2.55282	0.187588	13.6087	3.55646e-42	1.18045e-39	476	390	478	37	61	42	342.572	327.304	359.387	48.942	61.8044	64.7178
Interval_2794	1	86271773	86272257	+	485	67.995	1.75349	0.267786	6.54809	5.82758e-11	9.01412e-10	138	126	144	31	21	21	99.317	105.744	108.267	41.0055	21.2769	32.3589
Interval_2798	1	86282013	86282661	+	649	142.568	0.602462	0.178809	3.3693	0.000753585	0.00328673	222	211	237	81	107	81	159.771	177.08	178.19	107.143	108.411	124.813
Interval_2800	1	86293206	86293469	+	264	42.3136	-1.03654	0.295287	-3.51027	0.000447649	0.00206924	36	36	36	55	48	32	25.9088	30.2127	27.0668	72.7516	48.633	49.3088
Interval_2802	1	86300943	86302174	+	1232	775.558	0.449276	0.122747	3.66017	0.000252045	0.00123606	1143	1099	1251	542	605	414	822.604	922.325	940.572	716.934	612.978	637.933
Interval_2803	1	86303014	86303754	+	741	524.515	0.520799	0.140051	3.71865	0.000200288	0.00100773	791	786	834	376	423	237	569.274	659.643	627.048	497.357	428.578	365.193
Interval_2809	1	86327035	86328160	+	1126	117.313	2.24206	0.217116	10.3266	5.34331e-25	3.94797e-23	269	228	261	33	40	25	193.596	191.347	196.234	43.651	40.5275	38.5225
Interval_2810	1	86331751	86332876	+	1126	292.255	1.36331	0.149046	9.14692	5.85785e-20	2.62548e-18	580	505	560	140	150	100	417.419	423.816	421.039	185.186	151.978	154.09
Interval_2811	1	86334346	86334479	+	134	35.3572	1.69267	0.355954	4.75531	1.98142e-06	1.49553e-05	78	64	71	17	20	4	56.1357	53.7114	53.3818	22.4869	20.2638	6.1636
Interval_2812	1	86336355	86337267	+	913	263.496	1.35722	0.164441	8.25355	1.53761e-16	4.7547e-15	462	496	519	123	154	80	332.496	416.263	390.213	162.699	156.031	123.272
Interval_2824	1	86403799	86404495	+	697	77.1784	-0.870786	0.225296	-3.86508	0.000111052	0.000591416	80	65	68	87	85	64	57.5751	54.5506	51.1262	115.08	86.1209	98.6176
Interval_2825	1	86406678	86407247	+	570	61.5701	-1.80991	0.260672	-6.94324	3.83216e-12	6.95281e-11	32	28	47	72	94	63	23.03	23.4987	35.3372	95.2385	95.2396	97.0767
Interval_2833	1	86440009	86443013	+	3005	1044.31	0.400996	0.127261	3.15097	0.00162729	0.00645097	1600	1462	1579	799	825	524	1151.5	1226.97	1187.18	1056.88	835.88	807.432
Interval_2834	1	86447907	86448799	+	893	99.3783	-0.725314	0.209883	-3.4558	0.000548656	0.00248242	95	89	109	113	117	67	68.3704	74.6924	81.9523	149.472	118.543	103.24
Interval_2835	1	86450002	86450296	+	295	68.0488	-0.990472	0.244709	-4.04756	5.17545e-05	0.000295655	63	44	72	81	82	53	45.3404	36.9266	54.1336	107.143	83.0814	81.6677
Interval_2837	1	86463526	86463990	+	465	43.0011	1.38086	0.304636	4.53282	5.82026e-06	4.01678e-05	83	75	86	18	28	12	59.7341	62.943	64.6596	23.8096	28.3693	18.4908
Interval_2838	1	86470563	86473015	+	2453	700.634	0.566046	0.129209	4.38085	1.18218e-05	7.67898e-05	1133	1026	1106	494	498	349	815.407	861.061	831.553	653.442	504.567	537.774
Interval_2842	1	86497882	86498326	+	445	96.7524	0.740357	0.213402	3.46931	0.000521788	0.00237198	176	138	159	66	58	47	126.665	115.815	119.545	87.302	58.7649	72.4223
Interval_2844	1	86503241	86504700	+	1460	1588.28	0.352182	0.116299	3.02823	0.00245988	0.00924334	2403	2152	2404	1196	1269	856	1729.41	1806.05	1807.46	1582.02	1285.74	1319.01
Interval_2857	1	86622434	86623837	+	1404	238.467	0.595676	0.153141	3.88971	0.000100363	0.000539231	371	349	402	152	194	111	267.004	292.895	302.246	201.059	196.558	171.04
Interval_2863	1	86669577	86670662	+	1086	134.769	-0.808672	0.180756	-4.47384	7.6827e-06	5.17891e-05	127	117	139	143	166	102	91.4004	98.1911	104.508	189.154	168.189	157.172
Interval_2866	1	87028485	87029193	+	709	112.938	-0.661658	0.195094	-3.39148	0.000695151	0.00306013	113	104	125	121	130	80	81.3248	87.281	93.982	160.054	131.714	123.272
Interval_2867	1	87035618	87036074	+	457	71.4944	-1.23303	0.233183	-5.28784	1.23766e-07	1.15462e-06	54	54	58	83	87	67	38.8632	45.319	43.6076	109.789	88.1473	103.24
Interval_2869	1	87051319	87051842	+	524	140.554	0.826313	0.195889	4.21828	2.46172e-05	0.000149954	260	209	235	100	89	53	187.119	175.401	176.686	132.276	90.1737	81.6677
Interval_2885	1	87175797	87176482	+	686	371.613	1.35599	0.13672	9.91805	3.47469e-23	2.14832e-21	758	632	700	165	194	138	545.524	530.4	526.299	218.255	196.558	212.644
Interval_2886	1	87180947	87181283	+	337	91.5381	0.741286	0.209483	3.53865	0.000402184	0.00187985	164	136	149	49	73	43	118.029	114.137	112.027	64.8151	73.9627	66.2587
Interval_2894	1	87258543	87258751	+	209	32.5437	-1.29566	0.334006	-3.87915	0.000104822	0.000561011	31	24	19	40	48	24	22.3103	20.1418	14.2853	52.9103	48.633	36.9816
Interval_2915	1	87550902	87551645	+	744	736.134	0.488383	0.118222	4.13105	3.61103e-05	0.000213027	1127	1062	1164	484	566	406	811.089	891.273	875.16	640.214	573.464	625.606
Interval_2919	1	87578877	87579509	+	633	158.974	1.36721	0.183699	7.44265	9.86885e-14	2.18466e-12	281	296	314	70	81	60	202.232	248.415	236.083	92.593	82.0682	92.454
Interval_2921	1	87589716	87590273	+	558	164.08	1.44352	0.177975	8.11079	5.0293e-16	1.4616e-14	339	282	320	68	95	50	243.974	236.666	240.594	89.9475	96.2528	77.045
Interval_2922	1	87594330	87594716	+	387	91.5481	0.919395	0.233016	3.94563	7.95917e-05	0.000437385	137	143	189	54	70	30	98.5973	120.011	142.101	71.4289	70.9231	46.227
Interval_2927	1	87621324	87621892	+	569	30.1765	-1.025	0.332068	-3.08673	0.00202374	0.00779771	26	24	28	28	45	25	18.7119	20.1418	21.052	37.0372	45.5934	38.5225
Interval_2945	1	87848395	87848920	+	526	155.494	0.709843	0.175708	4.0399	5.3474e-05	0.000304633	274	212	272	96	120	68	197.195	177.919	204.505	126.985	121.583	104.781
Interval_2949	1	87879127	87880234	+	1108	60.3314	-1.03503	0.252504	-4.09905	4.14844e-05	0.000241515	52	54	49	60	94	44	37.4238	45.319	36.8409	79.3654	95.2396	67.7996
Interval_2950	1	87890871	87893064	+	2194	458.176	0.481317	0.132884	3.62208	0.000292246	0.00141477	709	621	758	322	355	235	510.259	521.168	569.907	425.928	359.682	362.112
Interval_2951	1	87900887	87901714	+	828	693.315	0.371916	0.117462	3.16628	0.00154401	0.00616253	1090	945	1023	492	580	373	784.46	793.082	769.148	650.796	587.649	574.756
Interval_2952	1	87906432	87907657	+	1226	447.334	0.952509	0.128665	7.40302	1.3312e-13	2.89722e-12	837	684	787	226	288	211	602.379	574.04	591.711	298.943	291.798	325.13
Interval_2953	1	87908823	87909086	+	264	55.5779	1.48594	0.28483	5.21694	1.81907e-07	1.65257e-06	108	105	104	22	20	26	77.7263	88.1202	78.193	29.1007	20.2638	40.0634
Interval_2954	1	87910199	87910692	+	494	122.222	1.00935	0.201464	5.01006	5.4412e-07	4.54673e-06	190	212	232	60	73	59	136.741	177.919	174.431	79.3654	73.9627	90.9131
Interval_2965	1	88094265	88095326	+	1062	109.285	-0.701383	0.192232	-3.64862	0.00026365	0.00128785	124	92	110	106	126	90	89.2414	77.2101	82.7041	140.212	127.662	138.681
Interval_2968	1	88134071	88134796	+	726	44.8645	-1.82082	0.293272	-6.20864	5.34442e-10	7.20366e-09	24	24	29	53	62	50	17.2725	20.1418	21.8038	70.1061	62.8176	77.045
Interval_2971	1	88158530	88158809	+	280	20.5833	-2.5011	0.451034	-5.54527	2.93504e-08	3.0414e-07	7	7	10	25	30	27	5.03782	5.87468	7.51856	33.0689	30.3956	41.6043
Interval_2973	1	88186402	88186931	+	530	32.4862	-1.4522	0.329574	-4.40628	1.05162e-05	6.89858e-05	23	18	27	34	45	34	16.5528	15.1063	20.3001	44.9737	45.5934	52.3906
Interval_2975	1	88211785	88213006	+	1222	318.603	-1.49802	0.141724	-10.5699	4.10764e-26	3.37971e-24	237	209	205	380	456	290	170.566	175.401	154.13	502.648	462.014	446.861
Interval_2976	1	88213633	88215128	+	1496	699.143	-2.4266	0.138741	-17.4901	1.70428e-68	2.94701e-65	295	250	313	1035	1036	726	212.308	209.81	235.331	1369.05	1049.66	1118.69
Interval_2977	1	88216759	88217745	+	987	118.38	-0.848952	0.213754	-3.97162	7.13846e-05	0.000396306	103	114	111	85	150	125	74.1279	95.6734	83.456	112.434	151.978	192.613
Interval_2978	1	88222144	88223276	+	1133	114.148	-1.13213	0.213262	-5.30865	1.1044e-07	1.03779e-06	100	84	96	84	175	118	71.9688	70.4962	72.1782	111.112	177.308	181.826
Interval_2979	1	88226758	88227054	+	297	53.586	-0.868516	0.278405	-3.11961	0.00181092	0.00708205	45	42	62	38	85	46	32.386	35.2481	46.6151	50.2648	86.1209	70.8814
Interval_2980	1	88227712	88228516	+	805	134.119	-0.753266	0.193358	-3.8957	9.79147e-05	0.000527319	155	114	122	103	167	130	111.552	95.6734	91.7264	136.244	169.202	200.317
Interval_2983	1	88237240	88237700	+	461	141.372	-0.998561	0.175345	-5.69484	1.2349e-08	1.36108e-07	126	109	134	137	189	125	90.6807	91.4772	100.749	181.218	191.492	192.613
Interval_2987	1	88246055	88246439	+	385	99.271	-0.921979	0.226096	-4.07783	4.54588e-05	0.000262656	91	78	98	77	112	114	65.4916	65.4608	73.6819	101.852	113.477	175.663
Interval_2988	1	88247827	88247969	+	143	48.5783	-1.18661	0.280525	-4.22996	2.33732e-05	0.000142994	38	37	41	38	77	48	27.3482	31.0519	30.8261	50.2648	78.0154	73.9632
Interval_2990	1	88249879	88250133	+	255	60.8089	-0.779593	0.247626	-3.14827	0.00164242	0.00650183	64	58	52	55	68	58	46.0601	48.6759	39.0965	72.7516	68.8968	89.3722
Interval_2991	1	88254777	88256583	+	1807	446.583	-0.739853	0.133154	-5.55635	2.75472e-08	2.86896e-07	464	406	438	369	591	382	333.935	340.732	329.313	488.097	598.794	588.624
Interval_2993	1	88262075	88263204	+	1130	349.324	-0.426896	0.136132	-3.1359	0.00171327	0.00674644	422	345	398	299	364	285	303.708	289.538	299.239	395.504	368.8	439.157
Interval_2996	1	88276849	88277859	+	1011	1327.54	-0.383528	0.112091	-3.42158	0.000622585	0.00277452	1494	1390	1615	1218	1408	955	1075.21	1166.54	1214.25	1611.12	1426.57	1471.56
Interval_2998	1	88284380	88285296	+	917	212.9	-0.71274	0.178454	-3.99397	6.49762e-05	0.000364008	238	182	212	150	273	207	171.286	152.742	159.393	198.414	276.6	318.966
Interval_2999	1	88286772	88287260	+	489	104.492	-0.829305	0.207815	-3.99059	6.59081e-05	0.000368632	110	97	87	81	144	96	79.1657	81.4063	65.4115	107.143	145.899	147.926
Interval_3001	1	88290061	88290699	+	639	107.719	-0.745012	0.194338	-3.83359	0.000126286	0.000664152	120	92	103	95	130	96	86.3626	77.2101	77.4411	125.662	131.714	147.926
Interval_3003	1	88295904	88296160	+	257	36.7602	-0.915254	0.303603	-3.01464	0.00257285	0.00960721	31	34	34	38	44	32	22.3103	28.5342	25.5631	50.2648	44.5803	49.3088
Interval_3005	1	88300658	88301572	+	915	173.823	-0.69787	0.167317	-4.17095	3.03331e-05	0.000181553	181	172	165	149	233	137	130.264	144.349	124.056	197.091	236.073	211.103
Interval_3006	1	88302623	88302786	+	164	40.0302	-0.978271	0.315907	-3.0967	0.00195685	0.00756971	44	31	30	29	47	48	31.6663	26.0165	22.5557	38.36	47.6198	73.9632
Interval_3008	1	88307908	88308498	+	591	69.8869	-0.939159	0.260761	-3.60162	0.000316246	0.00151868	76	58	53	47	91	79	54.6963	48.6759	39.8484	62.1696	92.2001	121.731
Interval_3009	1	88309159	88310725	+	1567	175.998	-1.02658	0.177483	-5.78414	7.28858e-09	8.3234e-08	167	147	138	148	234	179	120.188	123.368	103.756	195.768	237.086	275.821
Interval_3016	1	88428195	88428972	+	778	116.87	0.750276	0.191642	3.915	9.04058e-05	0.000490502	202	168	203	69	79	59	145.377	140.992	152.627	91.2702	80.0418	90.9131
Interval_3017	1	88437020	88438161	+	1142	709.596	0.84898	0.131744	6.44417	1.16236e-10	1.72335e-09	1214	1120	1227	445	437	318	873.702	939.949	922.527	588.627	442.763	490.006
Interval_3019	1	88451901	88452786	+	886	74.815	0.767151	0.24337	3.1522	0.00162043	0.00642615	116	119	130	38	43	48	83.4839	99.8696	97.7413	50.2648	43.5671	73.9632
Interval_3021	1	88462497	88463529	+	1033	307.538	-0.569108	0.14696	-3.87254	0.000107708	0.000575148	355	278	337	319	327	227	255.489	233.309	253.375	421.96	331.312	349.784
Interval_3022	1	88464542	88464848	+	307	131.21	1.16562	0.198195	5.88118	4.07351e-09	4.83844e-08	261	208	242	78	71	44	187.839	174.562	181.949	103.175	71.9363	67.7996
Interval_3024	1	88468322	88469332	+	1011	308.028	1.0083	0.143855	7.00914	2.39781e-12	4.44906e-11	549	509	550	165	208	119	395.109	427.173	413.521	218.255	210.743	183.367
Interval_3025	1	88474464	88476011	+	1548	867.248	1.35221	0.120244	11.2455	2.43578e-29	2.68384e-27	1652	1504	1715	399	488	286	1188.93	1262.22	1289.43	527.78	494.436	440.698
Interval_3027	1	88507707	88508689	+	983	168.731	1.95073	0.185464	10.5181	7.12863e-26	5.73333e-24	351	331	366	55	73	39	252.611	277.789	275.179	72.7516	73.9627	60.0951
Interval_3028	1	88509792	88510285	+	494	60.2088	1.6552	0.274082	6.03907	1.55006e-09	1.95783e-08	124	119	114	16	34	20	89.2414	99.8696	85.7116	21.1641	34.4484	30.818
Interval_3030	1	88533961	88534460	+	500	88.0117	1.13128	0.223372	5.06456	4.09351e-07	3.49395e-06	167	161	142	41	51	39	120.188	135.118	106.764	54.233	51.6726	60.0951
Interval_3031	1	88536894	88537274	+	381	65.9701	1.04729	0.245371	4.26819	1.97067e-05	0.000122321	113	110	124	30	44	29	81.3248	92.3164	93.2301	39.6827	44.5803	44.6861
Interval_3034	1	88550718	88550996	+	279	22.327	1.28153	0.422625	3.03232	0.00242683	0.00913868	52	26	47	7	13	11	37.4238	21.8203	35.3372	9.2593	13.1714	16.9499
Interval_3035	1	88556473	88556896	+	424	99.7029	2.71733	0.250137	10.8634	1.72206e-27	1.60959e-25	250	210	217	18	27	18	179.922	176.24	163.153	23.8096	27.3561	27.7362
Interval_3036	1	88559246	88559929	+	684	180.157	1.20038	0.17714	6.77644	1.23174e-11	2.09476e-10	318	318	342	98	97	65	228.861	266.878	257.135	129.63	98.2792	100.159
Interval_3037	1	88560696	88561235	+	540	113.879	2.36549	0.226452	10.4459	1.53009e-25	1.19042e-23	268	236	240	24	35	29	192.876	198.061	180.445	31.7462	35.4616	44.6861
Interval_3042	1	88583762	88585022	+	1261	293.738	1.16727	0.144932	8.05395	8.01661e-16	2.27972e-14	551	508	529	139	186	110	396.548	426.334	397.732	183.863	188.453	169.499
Interval_3048	1	88638674	88640207	+	1534	320.765	0.597572	0.136251	4.38581	1.15555e-05	7.52373e-05	532	452	528	195	256	161	382.874	379.337	396.98	257.938	259.376	248.085
Interval_3055	1	88700326	88700632	+	307	42.5253	0.898642	0.298149	3.01407	0.00257765	0.00962314	65	77	73	24	29	18	46.7797	64.6215	54.8855	31.7462	29.3824	27.7362
Interval_3057	1	88705045	88706201	+	1157	234.933	0.454704	0.151357	3.00419	0.00266287	0.00989442	357	333	369	151	181	138	256.929	279.467	277.435	199.736	183.387	212.644
Interval_3068	1	88929187	88929767	+	581	33.659	1.52202	0.362738	4.19593	2.71756e-05	0.000164269	50	69	75	9	21	12	35.9844	57.9076	56.3892	11.9048	21.2769	18.4908
Interval_3075	1	89039911	89040306	+	396	46.5311	-1.368	0.291697	-4.6898	2.73477e-06	2.01037e-05	28	29	45	54	73	36	20.1513	24.338	33.8335	71.4289	73.9627	55.4724
Interval_3078	1	89074023	89074303	+	281	66.5823	2.93191	0.319818	9.16743	4.8442e-20	2.19039e-18	146	149	161	11	9	16	105.075	125.047	121.049	14.5503	9.11869	24.6544
Interval_3079	1	89088664	89089360	+	697	211.406	1.09785	0.160281	6.84951	7.41054e-12	1.2912e-10	408	338	384	105	143	77	293.633	283.663	288.713	138.889	144.886	118.649
Interval_3080	1	89089945	89090916	+	972	137.528	1.07022	0.18527	5.77653	7.62591e-09	8.67905e-08	262	215	253	58	94	61	188.558	180.437	190.22	76.7199	95.2396	93.9949
Interval_3081	1	89097235	89098617	+	1383	72.854	-3.37459	0.296221	-11.3921	4.57604e-30	5.3793e-28	14	16	20	78	141	99	10.0756	13.4278	15.0371	103.175	142.859	152.549
Interval_3083	1	89107370	89109080	+	1711	579.147	0.451214	0.124722	3.61776	0.000297165	0.00143631	924	804	887	412	455	300	664.992	674.749	666.896	544.976	461	462.27
Interval_3084	1	89109804	89110110	+	307	87.8682	-1.4356	0.216632	-6.62691	3.4278e-11	5.47106e-10	66	53	67	109	125	74	47.4994	44.4797	50.3743	144.181	126.648	114.027
Interval_3087	1	89122477	89122735	+	259	77.1329	1.49703	0.242077	6.18411	6.2454e-10	8.32479e-09	148	138	157	30	33	32	106.514	115.815	118.041	39.6827	33.4352	49.3088
Interval_3088	1	89123943	89124557	+	615	228.897	0.532462	0.168611	3.15793	0.00158893	0.00631804	376	297	387	173	156	114	270.603	249.254	290.968	228.837	158.057	175.663
Interval_3089	1	89125592	89126039	+	448	133.351	0.847231	0.194705	4.35136	1.35294e-05	8.69331e-05	222	213	233	90	80	56	159.771	178.758	175.182	119.048	81.055	86.2904
Interval_3091	1	89133120	89133879	+	760	183.5	0.507166	0.161594	3.13852	0.00169803	0.00669329	297	244	303	117	150	96	213.747	204.775	227.812	154.763	151.978	147.926
Interval_3099	1	89271727	89272241	+	515	42.3904	0.944673	0.303022	3.1175	0.00182391	0.00712425	74	62	83	15	34	21	53.2569	52.0329	62.404	19.8414	34.4484	32.3589
Interval_3100	1	89272854	89273442	+	589	58.0017	1.42199	0.276779	5.13765	2.78198e-07	2.44832e-06	110	104	114	18	27	29	79.1657	87.281	85.7116	23.8096	27.3561	44.6861
Interval_3106	1	89421540	89421771	+	232	34.0354	-2.85822	0.38584	-7.40779	1.28417e-13	2.80453e-12	7	13	12	58	51	33	5.03782	10.9101	9.02227	76.7199	51.6726	50.8497
Interval_3107	1	89424555	89425015	+	461	156.917	-1.79934	0.184096	-9.7739	1.45729e-22	8.46801e-21	98	73	104	208	236	141	70.5295	61.2646	78.193	275.133	239.112	217.267
Interval_3108	1	89426306	89426482	+	177	29.8399	-1.39533	0.350057	-3.986	6.71959e-05	0.000375169	26	24	14	34	41	28	18.7119	20.1418	10.526	44.9737	41.5407	43.1452
Interval_3112	1	89467559	89468112	+	554	174.449	-0.623974	0.161964	-3.85256	0.00011689	0.000619175	183	168	186	161	218	130	131.703	140.992	139.845	212.964	220.875	200.317
Interval_3113	1	89473758	89474336	+	579	68.531	-1.16527	0.254613	-4.57662	4.72549e-06	3.3225e-05	64	55	45	80	69	71	46.0601	46.1582	33.8335	105.821	69.9099	109.404
Interval_3115	1	89476973	89477428	+	456	65.0662	0.796371	0.242185	3.28827	0.00100805	0.00423978	124	94	106	38	47	29	89.2414	78.8886	79.6967	50.2648	47.6198	44.6861
Interval_3116	1	89481132	89481812	+	681	153.938	0.620041	0.172906	3.58601	0.000335779	0.00160221	266	215	250	100	119	72	191.437	180.437	187.964	132.276	120.569	110.945
Interval_3119	1	89492905	89493653	+	749	115.811	-0.572961	0.189944	-3.01647	0.00255737	0.00955773	116	112	135	103	130	96	83.4839	93.9949	101.501	136.244	131.714	147.926
Interval_3121	1	89504655	89505719	+	1065	163.438	0.552215	0.174123	3.1714	0.00151705	0.00606848	242	255	259	92	131	93	174.165	214.006	194.731	121.694	132.728	143.304
Interval_3122	1	89509757	89510303	+	547	194.407	0.725849	0.159968	4.53747	5.69341e-06	3.93695e-05	339	290	320	106	156	91	243.974	243.38	240.594	140.212	158.057	140.222
Interval_3145	1	89663616	89664160	+	545	38.8159	-1.85947	0.316572	-5.87376	4.26033e-09	5.04635e-08	21	23	21	42	54	47	15.1135	19.3025	15.789	55.5558	54.7121	72.4223
Interval_3150	1	89804947	89805390	+	444	100.464	1.00683	0.205931	4.88915	1.0127e-06	8.0734e-06	179	165	181	49	72	40	128.824	138.475	136.086	64.8151	72.9495	61.636
Interval_3153	1	89887068	89887796	+	729	36.0809	-0.963428	0.307002	-3.13818	0.00170001	0.00670009	30	33	32	38	43	32	21.5907	27.6949	24.0594	50.2648	43.5671	49.3088
Interval_3156	1	89903995	89904245	+	251	15.603	-1.40558	0.466991	-3.00985	0.00261374	0.00973785	14	8	12	17	28	11	10.0756	6.71392	9.02227	22.4869	28.3693	16.9499
Interval_3158	1	89930152	89931540	+	1389	87.1911	-1.16568	0.222838	-5.23107	1.68536e-07	1.53945e-06	91	54	66	94	106	85	65.4916	45.319	49.6225	124.339	107.398	130.977
Interval_3174	1	90186201	90186561	+	361	41.4564	0.900835	0.295823	3.04518	0.0023254	0.00879969	78	66	67	24	27	18	56.1357	55.3899	50.3743	31.7462	27.3561	27.7362
Interval_3177	1	90225498	90226147	+	650	93.6263	1.65055	0.236399	6.98205	2.90913e-12	5.35241e-11	186	193	173	24	48	36	133.862	161.973	130.071	31.7462	48.633	55.4724
Interval_3194	1	90633506	90634654	+	1149	188.995	0.589583	0.164545	3.58311	0.000339524	0.00161864	319	285	282	127	137	95	229.581	239.184	212.023	167.99	138.807	146.386
Interval_3198	1	90718634	90719450	+	817	227.635	3.63249	0.213567	17.0086	7.0854e-65	9.86518e-62	556	514	574	19	34	28	400.147	431.37	431.565	25.1324	34.4484	43.1452
Interval_3199	1	90720850	90721032	+	183	17.4502	1.821	0.494805	3.68025	0.000233008	0.00115298	38	39	28	7	5	6	27.3482	32.7304	21.052	9.2593	5.06594	9.2454
Interval_3200	1	90729488	90729852	+	365	90.7085	2.20064	0.250319	8.79134	1.47787e-18	5.73438e-17	223	165	194	23	24	29	160.491	138.475	145.86	30.4234	24.3165	44.6861
Interval_3207	1	90834603	90835195	+	593	126.219	0.742311	0.196291	3.78169	0.000155767	0.000803057	211	211	191	74	78	70	151.854	177.08	143.604	97.884	79.0286	107.863
Interval_3219	1	90900538	90900725	+	188	35.9281	-1.28251	0.310122	-4.13551	3.54169e-05	0.000209294	29	24	29	43	49	30	20.871	20.1418	21.8038	56.8786	49.6462	46.227
Interval_3221	1	90908913	90910192	+	1280	276.299	0.619247	0.145895	4.24446	2.19121e-05	0.00013467	443	413	450	150	217	153	318.822	346.606	338.335	198.414	219.862	235.758
Interval_3223	1	90917176	90917828	+	653	105.746	2.22323	0.238332	9.32829	1.0759e-20	5.21221e-19	238	199	246	17	45	28	171.286	167.009	184.957	22.4869	45.5934	43.1452
Interval_3224	1	90921592	90922244	+	653	171.299	1.85463	0.193438	9.5877	9.00689e-22	4.83293e-20	370	313	365	72	56	47	266.285	262.682	274.427	95.2385	56.7385	72.4223
Interval_3225	1	90923265	90923786	+	522	100.88	0.901465	0.209365	4.30571	1.66452e-05	0.000104848	177	168	166	60	58	48	127.385	140.992	124.808	79.3654	58.7649	73.9632
Interval_3227	1	90927100	90928843	+	1744	394.291	0.565746	0.148732	3.8038	0.000142491	0.000740958	605	595	639	241	365	170	435.411	499.348	480.436	318.784	369.813	261.953
Interval_3231	1	90962967	90963435	+	469	247.244	-0.608451	0.155674	-3.90849	9.2874e-05	0.000502723	259	234	273	261	286	169	186.399	196.382	205.257	345.24	289.772	260.412
Interval_3232	1	90967143	90967869	+	727	253.93	0.840786	0.153707	5.47004	4.49927e-08	4.52031e-07	429	404	441	149	189	101	308.746	339.053	331.568	197.091	191.492	155.631
Interval_3233	1	90969271	90970169	+	899	181.716	0.591736	0.176137	3.35953	0.000780745	0.00339221	328	249	280	134	134	79	236.058	208.971	210.52	177.249	135.767	121.731
Interval_3235	1	90974942	90975606	+	665	289.567	0.833799	0.144427	5.77313	7.78112e-09	8.84536e-08	511	452	485	169	187	138	367.761	379.337	364.65	223.546	189.466	212.644
Interval_3239	1	91022650	91024675	+	2026	604.217	0.880301	0.13126	6.70656	1.9926e-11	3.28149e-10	1031	982	1042	368	400	249	741.999	824.134	783.434	486.775	405.275	383.684
Interval_3242	1	91041539	91041984	+	446	86.8336	1.00752	0.227767	4.42346	9.71313e-06	6.41414e-05	135	155	161	50	55	33	97.1579	130.082	121.049	66.1379	55.7253	50.8497
Interval_3243	1	91043155	91044553	+	1399	287.772	1.30822	0.149642	8.74232	2.28367e-18	8.6819e-17	530	504	566	114	168	114	381.435	422.977	425.55	150.794	170.216	175.663
Interval_3244	1	91049396	91049753	+	358	233.108	0.611921	0.173395	3.52906	0.00041704	0.0019425	367	363	369	176	171	95	264.126	304.644	277.435	232.805	173.255	146.386
Interval_3248	1	91083608	91084545	+	938	202.708	0.735142	0.162196	4.53242	5.83118e-06	4.02339e-05	330	295	367	116	161	90	237.497	247.576	275.931	153.44	163.123	138.681
Interval_3249	1	91094864	91095919	+	1056	204.375	0.683786	0.157012	4.35499	1.3307e-05	8.56324e-05	354	305	327	123	160	94	254.77	255.968	245.857	162.699	162.11	144.845
Interval_3251	1	91103427	91104706	+	1280	147.164	-2.13649	0.204897	-10.4271	1.8644e-25	1.43592e-23	72	65	76	230	203	136	51.8176	54.5506	57.141	304.234	205.677	209.562
Interval_3256	1	91130302	91130758	+	457	33.8012	-1.75479	0.334652	-5.24361	1.57466e-07	1.44474e-06	17	20	23	45	44	34	12.2347	16.7848	17.2927	59.5241	44.5803	52.3906
Interval_3257	1	91134535	91135006	+	472	16.1674	-2.25511	0.497494	-4.53294	5.81672e-06	4.01471e-05	6	8	8	15	35	16	4.31813	6.71392	6.01485	19.8414	35.4616	24.6544
Interval_3261	1	91181254	91181605	+	352	62.0347	1.26087	0.266011	4.7399	2.13824e-06	1.60262e-05	110	111	119	36	27	23	79.1657	93.1557	89.4708	47.6193	27.3561	35.4407
Interval_3267	1	91240593	91241263	+	671	242.898	0.550674	0.153984	3.57617	0.000348659	0.0016577	431	332	369	167	189	116	310.186	278.628	277.435	220.9	191.492	178.744
Interval_3274	1	91297819	91298643	+	825	415.556	0.717748	0.135657	5.29092	1.21703e-07	1.13705e-06	681	637	701	262	312	181	490.108	534.596	527.051	346.562	316.115	278.903
Interval_3280	1	91362164	91362358	+	195	37.9749	1.65459	0.329983	5.01416	5.3266e-07	4.45826e-06	75	74	76	12	20	12	53.9766	62.1038	57.141	15.8731	20.2638	18.4908
Interval_3281	1	91366231	91367424	+	1194	375.241	0.510736	0.147247	3.46856	0.000523259	0.00237794	609	536	579	281	289	171	438.29	449.833	435.325	371.695	292.811	263.494
Interval_3282	1	91369471	91369836	+	366	160.479	1.75896	0.187349	9.38867	6.07614e-21	3.01164e-19	354	287	327	62	60	51	254.77	240.862	245.857	82.0109	60.7913	78.5859
Interval_3286	1	91400790	91401531	+	742	364.752	1.35708	0.184647	7.34961	1.98784e-13	4.24163e-12	695	617	738	217	154	112	500.183	517.811	554.87	287.038	156.031	172.581
Interval_3292	1	91456271	91456799	+	529	288.736	0.862938	0.153099	5.63646	1.73584e-08	1.87015e-07	480	460	516	174	209	111	345.45	386.051	387.958	230.16	211.756	171.04
Interval_3293	1	91457864	91459866	+	2003	1311.36	0.376179	0.112117	3.35524	0.00079296	0.00343929	2044	1709	2046	945	1071	707	1471.04	1434.26	1538.3	1250.01	1085.12	1089.42
Interval_3294	1	91463540	91463786	+	247	76.1221	2.87595	0.302484	9.50779	1.94756e-21	1.01063e-19	194	125	210	11	21	12	139.62	104.905	157.89	14.5503	21.2769	18.4908
Interval_3295	1	91464529	91465839	+	1311	219.75	0.564137	0.163266	3.45531	0.000549655	0.0024861	353	316	357	157	176	94	254.05	265.2	268.413	207.673	178.321	144.845
Interval_3297	1	91490330	91490767	+	438	77.7592	2.01918	0.253379	7.96902	1.59941e-15	4.38546e-14	164	144	179	26	26	21	118.029	120.851	134.582	34.3917	26.3429	32.3589
Interval_3302	1	91537240	91537992	+	753	66.136	1.76734	0.268926	6.57185	4.96944e-11	7.76066e-10	127	142	127	25	25	21	91.4004	119.172	95.4857	33.0689	25.3297	32.3589
Interval_3309	1	91577793	91578493	+	701	172.654	2.31581	0.204382	11.3308	9.23471e-30	1.05135e-27	371	361	391	58	56	25	267.004	302.966	293.976	76.7199	56.7385	38.5225
Interval_3311	1	91600573	91601333	+	761	121.13	0.949083	0.198881	4.77212	1.82296e-06	1.38461e-05	229	179	220	68	92	41	164.809	150.224	165.408	89.9475	93.2133	63.1769
Interval_3314	1	91612805	91613332	+	528	143.177	1.94433	0.202402	9.60627	7.52226e-22	4.06889e-20	301	292	293	56	53	32	216.626	245.058	220.294	74.0744	53.6989	49.3088
Interval_3317	1	91625816	91626372	+	557	105.741	1.02467	0.203306	5.04005	4.65414e-07	3.92886e-06	199	167	190	58	72	38	143.218	140.153	142.853	76.7199	72.9495	58.5542
Interval_3318	1	91628178	91629600	+	1423	230.565	2.02695	0.175555	11.5459	7.73852e-31	9.749e-29	449	450	545	62	91	64	323.14	377.658	409.761	82.0109	92.2001	98.6176
Interval_3319	1	91630189	91631379	+	1191	209.2	0.960539	0.157625	6.09381	1.10252e-09	1.42102e-08	403	319	361	110	140	90	290.034	267.718	271.42	145.503	141.846	138.681
Interval_3325	1	91673826	91674782	+	957	145.448	1.46074	0.193496	7.54921	4.37921e-14	1.01227e-12	301	284	248	60	83	44	216.626	238.344	186.46	79.3654	84.0946	67.7996
Interval_3331	1	91741092	91741723	+	632	25.6673	-1.32354	0.428611	-3.08798	0.00201525	0.0077661	22	18	17	10	38	38	15.8331	15.1063	12.7815	13.2276	38.5011	58.5542
Interval_3333	1	91770080	91770629	+	550	55.375	0.948919	0.266476	3.561	0.000369447	0.00174564	91	92	101	23	38	29	65.4916	77.2101	75.9374	30.4234	38.5011	44.6861
Interval_3338	1	91823487	91824057	+	571	68.8236	-1.45943	0.251913	-5.79341	6.89701e-09	7.89643e-08	59	33	52	86	81	70	42.4616	27.6949	39.0965	113.757	82.0682	107.863
Interval_3354	1	91956153	91957209	+	1057	66.723	1.20228	0.252379	4.76378	1.90002e-06	1.43805e-05	119	107	137	25	39	32	85.6429	89.7987	103.004	33.0689	39.5143	49.3088
Interval_3366	1	92064180	92064829	+	650	391.007	1.05087	0.137144	7.66251	1.82329e-14	4.40173e-13	700	618	744	211	237	159	503.782	518.651	559.381	279.102	240.125	245.003
Interval_3368	1	92083414	92084565	+	1152	81.0852	1.33593	0.231001	5.78325	7.3269e-09	8.36271e-08	168	144	143	34	50	27	120.908	120.851	107.515	44.9737	50.6594	41.6043
Interval_3370	1	92113484	92113856	+	373	24.6948	-1.53471	0.379389	-4.04521	5.22763e-05	0.000298333	18	12	20	32	38	19	12.9544	10.0709	15.0371	42.3282	38.5011	29.2771
Interval_3374	1	92193114	92193784	+	671	55.6568	-1.48225	0.264603	-5.6018	2.12139e-08	2.25358e-07	46	34	35	73	76	47	33.1057	28.5342	26.315	96.5613	77.0023	72.4223
Interval_3385	1	92325250	92325952	+	703	46.2407	-1.25989	0.28445	-4.42922	9.45763e-06	6.26084e-05	48	30	29	49	64	43	34.545	25.1772	21.8038	64.8151	64.844	66.2587
Interval_3386	1	92329709	92330376	+	668	52.9181	-2.01415	0.281709	-7.14975	8.69354e-13	1.70701e-11	32	29	21	72	81	50	23.03	24.338	15.789	95.2385	82.0682	77.045
Interval_3401	1	92616124	92616514	+	391	37.2143	1.58863	0.333359	4.76553	1.88361e-06	1.42663e-05	67	71	79	15	16	13	48.2191	59.5861	59.3966	19.8414	16.211	20.0317
Interval_3406	1	92647822	92649179	+	1358	158.113	0.539629	0.169966	3.17493	0.00149874	0.00600441	258	213	263	94	131	84	185.68	178.758	197.738	124.339	132.728	129.436
Interval_3407	1	92654122	92655326	+	1205	255.561	1.39978	0.15335	9.12804	6.97507e-20	3.09772e-18	487	464	495	101	141	94	350.488	389.408	372.169	133.598	142.859	144.845
Interval_3408	1	92657531	92657744	+	214	35.2942	1.50514	0.33963	4.4317	9.34943e-06	6.19457e-05	78	60	68	14	23	8	56.1357	50.3544	51.1262	18.5186	23.3033	12.3272
Interval_3409	1	92666136	92667519	+	1384	237.472	1.04277	0.153636	6.78731	1.14244e-11	1.95066e-10	438	380	434	109	167	98	315.224	318.911	326.305	144.181	169.202	151.008
Interval_3410	1	92668767	92669778	+	1012	182.439	2.30684	0.187088	12.3302	6.22807e-35	1.10914e-32	402	362	421	43	58	45	289.315	303.805	316.531	56.8786	58.7649	69.3405
Interval_3412	1	92683088	92683978	+	891	81.3389	1.06761	0.23417	4.5591	5.13725e-06	3.58474e-05	158	123	150	29	53	43	113.711	103.227	112.778	38.36	53.6989	66.2587
Interval_3414	1	92697803	92698302	+	500	36.4553	-0.943646	0.307359	-3.07017	0.00213934	0.00818313	37	25	36	31	50	34	26.6285	20.981	27.0668	41.0055	50.6594	52.3906
Interval_3420	1	92744699	92746051	+	1353	403.543	0.512514	0.130677	3.92201	8.78149e-05	0.000477871	631	580	642	268	320	207	454.123	486.759	482.691	354.499	324.22	318.966
Interval_3425	1	92785524	92785678	+	155	22.7027	1.72185	0.445833	3.8621	0.000112414	0.00059778	44	43	47	8	4	12	31.6663	36.0873	35.3372	10.5821	4.05275	18.4908
Interval_3426	1	92787122	92787616	+	495	164.685	1.12207	0.176823	6.34573	2.21373e-10	3.15266e-09	311	247	327	86	99	63	223.823	207.292	245.857	113.757	100.306	97.0767
Interval_3428	1	92799636	92800177	+	542	141.779	0.705551	0.190883	3.69625	0.000218803	0.00108994	250	214	222	102	88	65	179.922	179.597	166.912	134.921	89.1605	100.159
Interval_3429	1	92801749	92802743	+	995	153.826	0.656691	0.211392	3.1065	0.00189315	0.0073548	260	221	255	130	93	60	187.119	185.472	191.723	171.958	94.2264	92.454
Interval_3446	1	92934076	92934988	+	913	584.863	0.44117	0.133266	3.31045	0.000931461	0.00395787	880	834	915	434	464	288	633.326	699.927	687.948	574.077	470.119	443.779
Interval_3450	1	92959106	92959579	+	474	37.131	-0.971137	0.300171	-3.23528	0.00121523	0.00499305	33	32	33	37	50	31	23.7497	26.8557	24.8112	48.942	50.6594	47.7679
Interval_3453	1	92978645	92979355	+	711	62.4082	-0.81928	0.24684	-3.31907	0.000903166	0.00385521	71	54	52	70	76	45	51.0979	45.319	39.0965	92.593	77.0023	69.3405
Interval_3454	1	92989809	92990220	+	412	33.0983	-1.15253	0.326582	-3.52906	0.000417032	0.0019425	31	19	31	40	45	25	22.3103	15.9456	23.3075	52.9103	45.5934	38.5225
Interval_3459	1	93063666	93064100	+	435	52.4705	-1.07399	0.269323	-3.98775	6.67027e-05	0.00037261	47	48	37	60	74	38	33.8254	40.2835	27.8187	79.3654	74.9759	58.5542
Interval_3463	1	93128843	93129248	+	406	84.7629	0.688672	0.218254	3.15537	0.00160297	0.00636776	133	131	144	55	61	39	95.7186	109.94	108.267	72.7516	61.8044	60.0951
Interval_3469	1	93159819	93161042	+	1224	517.925	0.689363	0.154446	4.46346	8.06456e-06	5.41318e-05	838	781	879	373	380	201	603.099	655.447	660.881	493.388	385.011	309.721
Interval_3470	1	93166439	93167035	+	597	80.977	1.15271	0.234	4.92608	8.38941e-07	6.7845e-06	156	130	150	29	48	42	112.271	109.101	112.778	38.36	48.633	64.7178
Interval_3473	1	93210220	93210549	+	330	42.0861	-1.47553	0.293092	-5.03437	4.79418e-07	4.03688e-06	27	26	34	49	60	39	19.4316	21.8203	25.5631	64.8151	60.7913	60.0951
Interval_3474	1	93216965	93217467	+	503	42.2341	-1.50888	0.295745	-5.10195	3.3617e-07	2.91448e-06	28	30	28	47	70	35	20.1513	25.1772	21.052	62.1696	70.9231	53.9315
Interval_3476	1	93225334	93225553	+	220	40.8654	-2.08633	0.311672	-6.69401	2.17131e-11	3.55993e-10	24	18	19	56	62	40	17.2725	15.1063	14.2853	74.0744	62.8176	61.636
Interval_3478	1	93245834	93246516	+	683	48.085	-0.857615	0.283763	-3.02229	0.00250869	0.00940202	58	31	46	37	67	45	41.7419	26.0165	34.5854	48.942	67.8836	69.3405
Interval_3488	1	93334479	93335091	+	613	65.9609	0.83005	0.24518	3.38548	0.00071055	0.0031199	115	100	114	42	38	32	82.7642	83.924	85.7116	55.5558	38.5011	49.3088
Interval_3505	1	93529233	93530472	+	1240	131.963	1.79859	0.201474	8.92718	4.37008e-19	1.7889e-17	287	238	275	44	49	46	206.551	199.739	206.76	58.2013	49.6462	70.8814
Interval_3515	1	93654387	93655330	+	944	271.558	1.22574	0.15566	7.8745	3.42105e-15	9.06786e-14	529	465	489	122	138	123	380.715	390.247	367.657	161.376	139.82	189.531
Interval_3516	1	93656672	93657370	+	699	444.062	1.88708	0.136577	13.8169	2.0145e-43	7.47309e-41	932	851	947	154	178	119	670.75	714.194	712.007	203.705	180.347	183.367
Interval_3517	1	93667843	93669288	+	1446	501.648	-0.46101	0.126923	-3.63221	0.000281002	0.00136427	613	514	525	467	581	348	441.169	431.37	394.724	617.728	588.662	536.233
Interval_3526	1	93711414	93712144	+	731	182.768	-2.3281	0.211009	-11.0332	2.64283e-28	2.67549e-26	91	66	81	311	249	163	65.4916	55.3899	60.9003	411.377	252.284	251.167
Interval_3545	1	94034922	94035825	+	904	154.27	0.963256	0.177251	5.43441	5.49774e-08	5.44387e-07	285	240	275	82	113	58	205.111	201.418	206.76	108.466	114.49	89.3722
Interval_3546	1	94040412	94040737	+	326	34.4012	1.05891	0.326163	3.24657	0.00116806	0.00482049	70	52	61	16	25	13	50.3782	43.6405	45.8632	21.1641	25.3297	20.0317
Interval_3548	1	94076839	94077132	+	294	44.3888	-1.05883	0.282397	-3.74945	0.000177226	0.000902582	45	30	38	51	55	37	32.386	25.1772	28.5705	67.4606	55.7253	57.0133
Interval_3554	1	94796089	94796389	+	301	15.6712	1.49381	0.492727	3.03173	0.00243157	0.0091549	36	29	26	6	10	4	25.9088	24.338	19.5483	7.93654	10.1319	6.1636
Interval_3555	1	94804928	94805771	+	844	127.622	0.785524	0.199143	3.94452	7.99589e-05	0.000439268	232	195	205	91	84	49	166.968	163.652	154.13	120.371	85.1078	75.5041
Interval_3557	1	94937893	94938490	+	598	40.1447	1.62007	0.320552	5.05401	4.32635e-07	3.67181e-06	81	68	88	14	19	14	58.2948	57.0683	66.1633	18.5186	19.2506	21.5726
Interval_3558	1	94949964	94950932	+	969	78.2875	2.21096	0.271155	8.15385	3.52523e-16	1.04895e-14	145	185	168	24	24	18	104.355	155.259	126.312	31.7462	24.3165	27.7362
Interval_3559	1	95250359	95250662	+	304	25.1646	2.1908	0.429525	5.10053	3.387e-07	2.93475e-06	57	52	53	5	12	5	41.0222	43.6405	39.8484	6.61379	12.1583	7.7045
Interval_3572	1	96625468	96625697	+	230	11.7199	-2.87094	0.621735	-4.61763	3.88143e-06	2.77398e-05	5	4	2	19	18	12	3.59844	3.35696	1.50371	25.1324	18.2374	18.4908
Interval_3575	1	96871866	96872565	+	700	193.655	-0.957395	0.178554	-5.36192	8.23414e-08	7.913e-07	183	147	186	241	231	139	131.703	123.368	139.845	318.784	234.046	214.185
Interval_3576	1	96883637	96884241	+	605	37.5621	-1.95733	0.327135	-5.98323	2.18751e-09	2.70497e-08	25	17	18	52	47	41	17.9922	14.2671	13.5334	68.7834	47.6198	63.1769
Interval_3578	1	97555120	97555427	+	308	14.7721	-1.54069	0.485345	-3.17443	0.00150132	0.0060125	11	6	13	14	27	13	7.91657	5.03544	9.77413	18.5186	27.3561	20.0317
Interval_3582	1	97599229	97599646	+	418	25.6771	-1.17421	0.370204	-3.1718	0.00151495	0.00606098	19	21	21	33	26	24	13.6741	17.624	15.789	43.651	26.3429	36.9816
Interval_3590	1	97873515	97874237	+	723	143.693	1.45635	0.191472	7.60609	2.82504e-14	6.67409e-13	278	268	273	63	63	55	200.073	224.916	205.257	83.3337	63.8308	84.7495
Interval_3591	1	97910711	97911418	+	708	211.625	0.562902	0.169294	3.32499	0.000884203	0.00378316	368	286	333	152	136	114	264.845	240.023	250.368	201.059	137.794	175.663
Interval_3593	1	97925688	97926938	+	1251	81.9006	-2.18499	0.240581	-9.08216	1.06438e-19	4.64246e-18	35	37	43	119	116	83	25.1891	31.0519	32.3298	157.408	117.53	127.895
Interval_3594	1	97960038	97960891	+	854	61.7209	-3.58381	0.355185	-10.09	6.11864e-24	4.08706e-22	11	13	13	128	85	56	7.91657	10.9101	9.77413	169.313	86.1209	86.2904
Interval_3596	1	97963359	97964096	+	738	119.182	-0.915786	0.207835	-4.40631	1.05146e-05	6.89795e-05	119	87	119	145	156	76	85.6429	73.0139	89.4708	191.8	158.057	117.108
Interval_3597	1	97969740	97970288	+	549	46.1941	-1.35451	0.292006	-4.63864	3.50707e-06	2.52698e-05	37	28	36	55	48	51	26.6285	23.4987	27.0668	72.7516	48.633	78.5859
Interval_3599	1	97993034	97993511	+	478	82.351	2.18454	0.258345	8.4559	2.76944e-17	9.34853e-16	185	187	153	21	30	20	133.142	156.938	115.034	27.7779	30.3956	30.818
Interval_3600	1	97996474	97998092	+	1619	490.039	1.00777	0.128265	7.85691	3.93716e-15	1.03684e-13	905	753	904	266	304	206	651.318	631.948	679.678	351.853	308.009	317.426
Interval_3601	1	98025838	98026466	+	629	38.2309	1.52893	0.331061	4.61826	3.86974e-06	2.76654e-05	76	72	72	13	15	18	54.6963	60.4253	54.1336	17.1958	15.1978	27.7362
Interval_3602	1	98029071	98030168	+	1098	52.1557	1.15461	0.2765	4.17582	2.96914e-05	0.000178021	89	83	109	23	31	23	64.0523	69.657	81.9523	30.4234	31.4088	35.4407
Interval_3604	1	98038043	98038785	+	743	138.463	1.48734	0.192094	7.74278	9.72645e-15	2.42447e-13	255	254	287	59	70	45	183.521	213.167	215.783	78.0427	70.9231	69.3405
Interval_3605	1	98047696	98048655	+	960	181.041	1.20083	0.174614	6.87708	6.10914e-12	1.07954e-10	337	280	372	93	106	64	242.535	234.987	279.69	123.016	107.398	98.6176
Interval_3606	1	98050463	98050881	+	419	69.3868	1.09699	0.25289	4.33781	1.43912e-05	9.19139e-05	122	123	121	32	33	38	87.802	103.227	90.9746	42.3282	33.4352	58.5542
Interval_3608	1	98056319	98057752	+	1434	142.877	1.22224	0.193422	6.31904	2.63189e-10	3.71266e-09	248	237	294	71	70	61	178.483	198.9	221.046	93.9158	70.9231	93.9949
Interval_3611	1	98083179	98084844	+	1666	378.388	1.06226	0.140952	7.53629	4.83539e-14	1.11316e-12	636	637	721	193	228	162	457.722	534.596	542.088	255.292	231.007	249.626
Interval_3612	1	98089263	98089855	+	593	99.8517	1.05243	0.208356	5.05112	4.39229e-07	3.72365e-06	171	170	184	46	64	45	123.067	142.671	138.341	60.8468	64.844	69.3405
Interval_3614	1	98096762	98096986	+	225	37.0333	2.50229	0.390257	6.41191	1.4371e-10	2.10623e-09	90	66	90	14	5	7	64.772	55.3899	67.667	18.5186	5.06594	10.7863
Interval_3621	1	99917688	99918144	+	457	36.6853	1.7905	0.357206	5.0125	5.37272e-07	4.49441e-06	67	72	82	6	17	16	48.2191	60.4253	61.6522	7.93654	17.2242	24.6544
Interval_3625	1	103488914	103489805	+	892	213.561	-1.30151	0.192475	-6.76198	1.36118e-11	2.29379e-10	158	152	171	307	254	161	113.711	127.565	128.567	406.086	257.35	248.085
Interval_3628	1	103762261	103763003	+	743	43.5755	-0.914842	0.292119	-3.13175	0.00173768	0.00683155	43	44	30	44	49	41	30.9466	36.9266	22.5557	58.2013	49.6462	63.1769
Interval_3629	1	103767286	103767518	+	233	13.0924	-2.02432	0.543467	-3.72483	0.00019545	0.000985977	6	7	7	23	14	12	4.31813	5.87468	5.26299	30.4234	14.1846	18.4908
Interval_3630	1	103850158	103850352	+	195	14.1199	-2.26956	0.543281	-4.17751	2.94716e-05	0.000176802	10	3	6	22	15	17	7.19688	2.51772	4.51113	29.1007	15.1978	26.1953
Interval_3635	1	105356043	105357017	+	975	168.823	-0.621142	0.174572	-3.55809	0.000373561	0.00176257	205	155	161	179	184	124	147.536	130.082	121.049	236.774	186.427	191.072
Interval_3637	1	105431951	105432161	+	211	34.4793	1.06873	0.327486	3.26344	0.00110068	0.0045782	65	49	69	16	21	16	46.7797	41.1228	51.8781	21.1641	21.2769	24.6544
Interval_3638	1	105434899	105435381	+	483	152.201	2.20442	0.204796	10.764	5.09213e-27	4.56353e-25	364	303	312	53	50	27	261.967	254.29	234.579	70.1061	50.6594	41.6043
Interval_3648	1	105790238	105790561	+	324	57.6605	1.35946	0.269457	5.04518	4.53106e-07	3.83371e-06	125	95	105	30	28	19	89.961	79.7278	78.9449	39.6827	28.3693	29.2771
Interval_3654	1	105864325	105864959	+	635	128.002	0.926939	0.186798	4.96226	6.96782e-07	5.7181e-06	240	200	217	61	93	58	172.725	167.848	163.153	80.6882	94.2264	89.3722
Interval_3655	1	105866763	105867419	+	657	585.947	0.540792	0.128875	4.19626	2.71364e-05	0.000164059	905	837	972	400	469	277	651.318	702.444	730.804	529.103	475.185	426.829
Interval_3657	1	105886358	105886718	+	361	62.7075	-1.12123	0.251505	-4.45809	8.26946e-06	5.53997e-05	69	42	44	66	79	59	49.6585	35.2481	33.0817	87.302	80.0418	90.9131
Interval_3660	1	105907505	105908809	+	1305	281.101	-1.53163	0.145551	-10.523	6.77052e-26	5.4535e-24	211	160	195	330	390	274	151.854	134.278	146.612	436.51	395.143	422.207
Interval_3661	1	105911775	105912007	+	233	36.7275	-2.62803	0.359155	-7.31724	2.53123e-13	5.32831e-12	12	17	11	51	73	31	8.63626	14.2671	8.27041	67.4606	73.9627	47.7679
Interval_3662	1	105922346	105923284	+	939	77.1497	0.819623	0.226777	3.61423	0.000301244	0.00145393	135	121	130	43	61	31	97.1579	101.548	97.7413	56.8786	61.8044	47.7679
Interval_3663	1	105925490	105926251	+	762	91.7391	0.815462	0.209546	3.89158	9.95952e-05	0.000535562	156	143	158	52	65	42	112.271	120.011	118.793	68.7834	65.8572	64.7178
Interval_3670	1	105980883	105981516	+	634	44.6017	-1.07247	0.285255	-3.75968	0.000170129	0.000869866	31	38	43	49	60	36	22.3103	31.8911	32.3298	64.8151	60.7913	55.4724
Interval_3675	1	106032903	106033053	+	151	17.2839	-1.98964	0.482431	-4.1242	3.72028e-05	0.000218823	7	9	11	31	20	14	5.03782	7.55316	8.27041	41.0055	20.2638	21.5726
Interval_3676	1	106033766	106034842	+	1077	139.988	-1.09885	0.178819	-6.14502	7.99543e-10	1.05047e-08	123	112	113	159	181	116	88.5217	93.9949	84.9597	210.318	183.387	178.744
Interval_3679	1	106043085	106043616	+	532	56.7091	-2.47498	0.290018	-8.53388	1.41518e-17	4.9356e-16	27	17	24	89	91	51	19.4316	14.2671	18.0445	117.725	92.2001	78.5859
Interval_3683	1	106161016	106161504	+	489	45.5503	1.13447	0.290406	3.90651	9.36391e-05	0.000506378	91	72	83	18	33	18	65.4916	60.4253	62.404	23.8096	33.4352	27.7362
Interval_3684	1	106168887	106169111	+	225	96.3278	1.55636	0.235995	6.59488	4.2561e-11	6.69639e-10	194	185	182	52	43	22	139.62	155.259	136.838	68.7834	43.5671	33.8998
Interval_3689	1	106211975	106212483	+	509	63.4713	-1.00425	0.256986	-3.90782	9.31334e-05	0.000503974	69	51	45	79	69	52	49.6585	42.8013	33.8335	104.498	69.9099	80.1268
Interval_3697	1	106320494	106320947	+	454	92.0886	-0.847261	0.218306	-3.88107	0.000103999	0.000557006	92	77	89	111	114	60	66.2113	64.6215	66.9152	146.826	115.503	92.454
Interval_3702	1	106400688	106401628	+	941	163.627	1.34743	0.179382	7.51148	5.84621e-14	1.33015e-12	308	284	326	80	88	53	221.664	238.344	245.105	105.821	89.1605	81.6677
Interval_3703	1	106403575	106403701	+	127	25.8871	2.84416	0.475948	5.97578	2.28997e-09	2.82483e-08	62	57	58	8	4	3	44.6207	47.8367	43.6076	10.5821	4.05275	4.6227
Interval_3704	1	106407028	106409004	+	1977	483.01	0.604251	0.128932	4.6866	2.77785e-06	2.03882e-05	818	677	786	322	359	234	588.705	568.166	590.959	425.928	363.734	360.571
Interval_3707	1	106449741	106450238	+	498	208.187	1.23392	0.16482	7.48648	7.0744e-14	1.59403e-12	426	347	370	107	113	76	306.587	291.216	278.187	141.535	114.49	117.108
Interval_3709	1	106477665	106478480	+	816	488.858	1.09408	0.146091	7.48903	6.93867e-14	1.56443e-12	896	827	876	289	280	175	644.841	694.052	658.626	382.277	283.693	269.658
Interval_3715	1	106574527	106574877	+	351	40.6068	1.43874	0.314659	4.57236	4.8225e-06	3.38405e-05	83	76	72	14	21	17	59.7341	63.7823	54.1336	18.5186	21.2769	26.1953
Interval_3717	1	106591356	106591692	+	337	53.0826	1.3879	0.296282	4.68438	2.80811e-06	2.05906e-05	94	87	117	20	20	28	67.6507	73.0139	87.9671	26.4551	20.2638	43.1452
Interval_3719	1	106602693	106602865	+	173	11.2155	-1.74163	0.576717	-3.01991	0.00252854	0.00946559	4	10	6	17	18	7	2.87875	8.3924	4.51113	22.4869	18.2374	10.7863
Interval_3728	1	106796226	106797628	+	1403	372.564	0.543692	0.147316	3.69064	0.000223688	0.00111195	594	548	582	274	261	184	427.495	459.904	437.58	362.435	264.442	283.526
Interval_3729	1	106813336	106813613	+	278	13.0474	1.92223	0.581774	3.30408	0.000952878	0.00403751	40	16	26	4	5	4	28.7875	13.4278	19.5483	5.29103	5.06594	6.1636
Interval_3732	1	106860733	106861596	+	864	233.245	0.75926	0.155342	4.88767	1.02036e-06	8.12898e-06	403	356	385	144	150	116	290.034	298.77	289.464	190.477	151.978	178.744
Interval_3733	1	106862249	106862474	+	226	26.9934	1.27767	0.375605	3.40164	0.000669839	0.00296001	60	46	44	9	18	11	43.1813	38.6051	33.0817	11.9048	18.2374	16.9499
Interval_3734	1	106875601	106876544	+	944	179.361	1.71892	0.180525	9.5218	1.70213e-21	8.89609e-20	367	306	404	69	76	54	264.126	256.808	303.75	91.2702	77.0023	83.2086
Interval_3741	1	107245018	107246024	+	1007	47.8302	-1.28326	0.276399	-4.64278	3.43749e-06	2.48135e-05	39	29	41	46	65	50	28.0678	24.338	30.8261	60.8468	65.8572	77.045
Interval_3744	1	107316202	107316836	+	635	83.4153	-0.936633	0.236906	-3.9536	7.69836e-05	0.000424336	70	68	85	108	85	65	50.3782	57.0683	63.9077	142.858	86.1209	100.159
Interval_3751	1	107445475	107445778	+	304	45.3251	1.0996	0.290703	3.78255	0.00015523	0.0008006	75	77	89	21	29	19	53.9766	64.6215	66.9152	27.7779	29.3824	29.2771
Interval_3754	1	107531107	107531385	+	279	19.7885	-1.71487	0.42373	-4.04708	5.18613e-05	0.000296186	10	11	15	26	27	19	7.19688	9.23164	11.2778	34.3917	27.3561	29.2771
Interval_3755	1	107586129	107586376	+	248	21.3807	-2.85526	0.481416	-5.93097	3.01152e-09	3.65104e-08	5	10	5	38	28	22	3.59844	8.3924	3.75928	50.2648	28.3693	33.8998
Interval_3756	1	107589910	107590521	+	612	113.189	-1.06847	0.204421	-5.22681	1.72455e-07	1.57284e-06	107	80	99	141	126	95	77.0067	67.1392	74.4337	186.509	127.662	146.386
Interval_3775	1	118355206	118356187	+	982	90.0481	-1.86421	0.223055	-8.35762	6.39956e-17	2.06405e-15	54	44	54	125	132	81	38.8632	36.9266	40.6002	165.345	133.741	124.813
Interval_3797	1	118598170	118598575	+	406	31.2929	-2.13756	0.361711	-5.9096	3.42942e-09	4.12042e-08	11	14	20	42	43	35	7.91657	11.7494	15.0371	55.5558	43.5671	53.9315
Interval_3799	1	118627637	118628413	+	777	351.462	0.490203	0.143009	3.42779	0.000608527	0.00271922	523	517	559	243	256	193	376.397	433.887	420.287	321.43	259.376	297.394
Interval_3800	1	118630122	118630573	+	452	205.424	0.971529	0.161304	6.02298	1.71234e-09	2.14761e-08	384	328	351	117	125	88	276.36	275.271	263.901	154.763	126.648	135.599
Interval_3803	1	118649798	118650902	+	1105	601.074	-0.598693	0.13364	-4.47989	7.468e-06	5.04338e-05	667	575	627	642	649	432	480.032	482.563	471.414	849.21	657.559	665.669
Interval_3804	1	118656695	118657600	+	906	123.508	0.859875	0.19036	4.51711	6.26893e-06	4.29914e-05	223	202	196	62	85	62	160.491	169.527	147.364	82.0109	86.1209	95.5358
Interval_3808	1	118718135	118718449	+	315	15.1166	-2.00155	0.520781	-3.84337	0.000121356	0.00064047	9	3	12	11	30	18	6.4772	2.51772	9.02227	14.5503	30.3956	27.7362
Interval_3825	1	118976441	118976922	+	482	38.4607	-1.02892	0.324465	-3.17114	0.00151841	0.00607258	50	27	23	45	53	27	35.9844	22.6595	17.2927	59.5241	53.6989	41.6043
Interval_3828	1	119051655	119052021	+	367	24.0843	-1.66953	0.389068	-4.2911	1.77788e-05	0.000111361	16	18	11	27	41	21	11.515	15.1063	8.27041	35.7144	41.5407	32.3589
Interval_3829	1	119053482	119053767	+	286	29.0884	-1.17256	0.340143	-3.44725	0.000566328	0.00255206	27	23	20	30	42	25	19.4316	19.3025	15.0371	39.6827	42.5539	38.5225
Interval_3835	1	119097755	119098426	+	672	82.5396	-1.63878	0.260981	-6.27931	3.40084e-10	4.70696e-09	64	55	38	124	121	57	46.0601	46.1582	28.5705	164.022	122.596	87.8313
Interval_3836	1	119119776	119120195	+	420	33.2288	-1.40227	0.324219	-4.32507	1.52486e-05	9.68132e-05	23	22	26	35	44	35	16.5528	18.4633	19.5483	46.2965	44.5803	53.9315
Interval_3837	1	119189558	119190013	+	456	36.8416	-1.2652	0.310624	-4.0731	4.63917e-05	0.000267413	27	27	31	36	61	30	19.4316	22.6595	23.3075	47.6193	61.8044	46.227
Interval_3839	1	119209579	119210085	+	507	80.2871	-2.49815	0.246458	-10.1362	3.81647e-24	2.6028e-22	25	33	36	99	136	91	17.9922	27.6949	27.0668	130.953	137.794	140.222
Interval_3840	1	119217428	119217923	+	496	45.7449	-0.988681	0.278511	-3.54989	0.000385399	0.00181085	42	34	44	54	55	36	30.2269	28.5342	33.0817	71.4289	55.7253	55.4724
Interval_3841	1	119221213	119221563	+	351	25.7054	-1.28068	0.380278	-3.36774	0.000757863	0.0033023	19	18	21	35	23	26	13.6741	15.1063	15.789	46.2965	23.3033	40.0634
Interval_3842	1	119256181	119256337	+	157	18.2674	-2.05204	0.482239	-4.25524	2.08823e-05	0.000128865	5	15	7	23	22	23	3.59844	12.5886	5.26299	30.4234	22.2901	35.4407
Interval_3843	1	119259302	119259832	+	531	38.6328	-2.70475	0.351791	-7.68852	1.48846e-14	3.63583e-13	13	13	14	64	54	40	9.35595	10.9101	10.526	84.6565	54.7121	61.636
Interval_3844	1	119265386	119265873	+	488	34.0871	-1.18252	0.323879	-3.65111	0.000261106	0.00127659	23	30	28	42	44	27	16.5528	25.1772	21.052	55.5558	44.5803	41.6043
Interval_3845	1	119271056	119272092	+	1037	277.739	-1.05236	0.148662	-7.07888	1.45327e-12	2.77181e-11	243	205	260	312	369	219	174.884	172.044	195.483	412.7	373.866	337.457
Interval_3846	1	119278165	119279506	+	1342	182.608	-1.08324	0.169114	-6.40543	1.4995e-10	2.19258e-09	160	139	160	208	257	135	115.15	116.654	120.297	275.133	260.389	208.022
Interval_3849	1	119280915	119281212	+	298	45.8078	-1.22219	0.296593	-4.12076	3.77623e-05	0.00022176	35	36	36	66	52	34	25.1891	30.2127	27.0668	87.302	52.6858	52.3906
Interval_3850	1	119289785	119290754	+	970	237.389	-1.90206	0.154519	-12.3096	8.04466e-35	1.41619e-32	138	117	137	302	356	236	99.317	98.1911	103.004	399.473	360.695	363.653
Interval_3851	1	119292047	119292593	+	547	240.16	-1.75978	0.176211	-9.98676	1.74176e-23	1.10755e-21	161	112	157	344	324	214	115.87	93.9949	118.041	455.028	328.273	329.753
Interval_3852	1	119293854	119294188	+	335	68.4623	-3.24922	0.296287	-10.9665	5.53948e-28	5.44347e-26	25	17	9	94	121	81	17.9922	14.2671	6.7667	124.339	122.596	124.813
Interval_3853	1	119295049	119295573	+	525	130.945	-3.22217	0.242462	-13.2894	2.66836e-40	7.54809e-38	31	29	39	233	194	133	22.3103	24.338	29.3224	308.202	196.558	204.94
Interval_3854	1	119302528	119302998	+	471	71.4817	-1.79304	0.242046	-7.40785	1.28363e-13	2.80392e-12	49	41	35	92	102	70	35.2647	34.4089	26.315	121.694	103.345	107.863
Interval_3855	1	119305389	119305655	+	267	33.1916	-2.05236	0.347572	-5.90484	3.52979e-09	4.2339e-08	13	21	16	37	55	36	9.35595	17.624	12.0297	48.942	55.7253	55.4724
Interval_3857	1	119322533	119323073	+	541	24.6235	-1.32954	0.399763	-3.32582	0.000881596	0.00377335	9	23	22	23	36	25	6.4772	19.3025	16.5408	30.4234	36.4748	38.5225
Interval_3858	1	119328905	119329384	+	480	104.514	-1.59058	0.218682	-7.27346	3.50403e-13	7.25499e-12	67	61	76	148	148	81	48.2191	51.1937	57.141	195.768	149.952	124.813
Interval_3868	1	119420563	119422911	+	2349	170.182	-1.63833	0.189747	-8.63426	5.91071e-18	2.13793e-16	131	93	101	237	245	137	94.2792	78.0494	75.9374	313.493	248.231	211.103
Interval_3869	1	119436140	119436634	+	495	57.49	-1.30033	0.263222	-4.94006	7.80983e-07	6.34787e-06	38	36	56	69	79	48	27.3482	30.2127	42.1039	91.2702	80.0418	73.9632
Interval_3870	1	119437459	119437763	+	305	30.7081	-2.68774	0.384518	-6.98991	2.75068e-12	5.07221e-11	8	11	13	43	45	37	5.75751	9.23164	9.77413	56.8786	45.5934	57.0133
Interval_3871	1	119446258	119447085	+	828	71.6736	-2.58515	0.257041	-10.0574	8.52553e-24	5.60058e-22	26	27	27	100	122	73	18.7119	22.6595	20.3001	132.276	123.609	112.486
Interval_3872	1	119450950	119451692	+	743	87.127	-1.57727	0.229678	-6.86733	6.54129e-12	1.15191e-10	58	49	65	81	157	81	41.7419	41.1228	48.8706	107.143	159.07	124.813
Interval_3873	1	119453543	119454285	+	743	226.628	-0.613476	0.151141	-4.05896	4.92908e-05	0.00028268	245	207	248	203	254	193	176.324	173.723	186.46	268.52	257.35	297.394
Interval_3874	1	119456613	119457320	+	708	97.3955	-0.984787	0.206626	-4.76605	1.87875e-06	1.42325e-05	96	69	92	110	127	74	69.0901	57.9076	69.1707	145.503	128.675	114.027
Interval_3875	1	119458146	119458380	+	235	31.0788	-1.41477	0.335704	-4.21434	2.50513e-05	0.000152373	25	22	19	32	42	33	17.9922	18.4633	14.2853	42.3282	42.5539	50.8497
Interval_3878	1	119492087	119492745	+	659	117.509	-1.31585	0.197522	-6.66181	2.70484e-11	4.37908e-10	102	79	83	147	160	95	73.4082	66.3	62.404	194.445	162.11	146.386
Interval_3880	1	119509555	119510116	+	562	164.846	1.16081	0.1753	6.62183	3.54769e-11	5.64644e-10	320	257	316	86	98	60	230.3	215.685	237.586	113.757	99.2924	92.454
Interval_3903	1	120027599	120028216	+	618	83.7007	-2.04922	0.23771	-8.62066	6.65667e-18	2.39642e-16	46	49	32	103	141	81	33.1057	41.1228	24.0594	136.244	142.859	124.813
Interval_3906	1	120055568	120055820	+	253	19.22	-1.29989	0.428547	-3.03325	0.00241935	0.00911337	22	9	13	17	30	19	15.8331	7.55316	9.77413	22.4869	30.3956	29.2771
Interval_3908	1	120073602	120075890	+	2289	393.328	1.36853	0.139102	9.83833	7.69751e-23	4.59745e-21	759	659	803	159	237	134	546.243	553.059	603.74	210.318	240.125	206.481
Interval_3909	1	120080615	120081017	+	403	110.109	1.04483	0.203279	5.13988	2.74916e-07	2.42182e-06	197	184	199	63	72	38	141.779	154.42	149.619	83.3337	72.9495	58.5542
Interval_3910	1	120082970	120084543	+	1574	396.524	1.02055	0.145398	7.01905	2.2338e-12	4.1577e-11	720	644	710	236	225	160	518.176	540.471	533.818	312.171	227.967	246.544
Interval_3911	1	120090847	120091519	+	673	90.7227	0.96947	0.212916	4.55329	5.28137e-06	3.67693e-05	163	141	166	43	63	41	117.309	118.333	124.808	56.8786	63.8308	63.1769
Interval_3913	1	120098848	120100130	+	1283	77.622	-0.72818	0.227333	-3.20315	0.00135935	0.00550856	65	74	89	70	102	61	46.7797	62.1038	66.9152	92.593	103.345	93.9949
Interval_3914	1	120100588	120100851	+	264	23.2998	-1.95488	0.412868	-4.73488	2.19189e-06	1.63847e-05	14	15	8	35	29	23	10.0756	12.5886	6.01485	46.2965	29.3824	35.4407
Interval_3917	1	120136071	120136778	+	708	218.191	1.03031	0.162962	6.32236	2.57592e-10	3.6385e-09	401	360	383	128	130	84	288.595	302.127	287.961	169.313	131.714	129.436
Interval_3924	1	120263278	120263519	+	242	41.9841	-1.57202	0.302396	-5.19855	2.00852e-07	1.81042e-06	29	32	21	51	57	41	20.871	26.8557	15.789	67.4606	57.7517	63.1769
Interval_3928	1	120333446	120333871	+	426	21.8356	-1.29958	0.431941	-3.0087	0.00262368	0.00977149	16	13	20	12	28	32	11.515	10.9101	15.0371	15.8731	28.3693	49.3088
Interval_3930	1	120342457	120342815	+	359	23.306	-1.32512	0.381321	-3.47507	0.000510715	0.00232705	22	15	15	24	31	24	15.8331	12.5886	11.2778	31.7462	31.4088	36.9816
Interval_3931	1	120357315	120357991	+	677	184.42	-1.42444	0.168682	-8.44452	3.05302e-17	1.02573e-15	128	130	133	218	276	154	92.1201	109.101	99.9968	288.361	279.64	237.299
Interval_3937	1	120654813	120655435	+	623	211.733	-1.10528	0.168606	-6.55542	5.54856e-11	8.60737e-10	197	155	174	263	253	171	141.779	130.082	130.823	347.885	256.336	263.494
Interval_3948	1	121343958	121344929	+	972	135.332	0.947175	0.190952	4.96028	7.03932e-07	5.77147e-06	231	207	257	78	76	64	166.248	173.723	193.227	103.175	77.0023	98.6176
Interval_3949	1	121350437	121351343	+	907	110.35	1.43839	0.208427	6.90115	5.15815e-12	9.19673e-11	198	204	226	47	57	38	142.498	171.205	169.919	62.1696	57.7517	58.5542
Interval_3950	1	121360409	121361029	+	621	110.912	1.09215	0.201655	5.41592	6.09729e-08	5.98831e-07	221	168	203	61	65	43	159.051	140.992	152.627	80.6882	65.8572	66.2587
Interval_3953	1	121377482	121378299	+	818	85.3219	1.67777	0.232334	7.22135	5.14732e-13	1.04337e-11	185	152	173	28	45	25	133.142	127.565	130.071	37.0372	45.5934	38.5225
Interval_3957	1	121463822	121464403	+	582	81.1026	-1.06701	0.234293	-4.55418	5.25895e-06	3.66251e-05	80	70	54	98	91	70	57.5751	58.7468	40.6002	129.63	92.2001	107.863
Interval_3958	1	121470516	121471245	+	730	87.5822	-3.13742	0.262304	-11.961	5.68656e-33	8.73424e-31	28	22	20	142	148	87	20.1513	18.4633	15.0371	187.832	149.952	134.058
Interval_3965	1	121787792	121787993	+	202	11.1003	-2.62497	0.636745	-4.12249	3.74798e-05	0.000220246	3	3	6	21	11	12	2.15907	2.51772	4.51113	27.7779	11.1451	18.4908
Interval_3966	1	121869154	121869653	+	500	13.5155	-1.94645	0.570677	-3.41078	0.000647774	0.00287376	10	3	9	6	24	21	7.19688	2.51772	6.7667	7.93654	24.3165	32.3589
Interval_3969	1	122101704	122103124	+	1421	103.114	0.873157	0.22105	3.95005	7.81361e-05	0.000430069	168	165	185	68	51	51	120.908	138.475	139.093	89.9475	51.6726	78.5859
Interval_3971	1	122328317	122328828	+	512	115.942	-2.02496	0.220269	-9.19312	3.81594e-20	1.74532e-18	52	60	66	176	160	106	37.4238	50.3544	49.6225	232.805	162.11	163.335
Interval_3976	1	124553451	124553721	+	271	14.6737	-1.443	0.476492	-3.02839	0.00245863	0.00923927	13	7	11	16	20	15	9.35595	5.87468	8.27041	21.1641	20.2638	23.1135
Interval_3978	1	125213974	125214705	+	732	46.7041	0.99215	0.31078	3.19245	0.00141073	0.00569097	65	87	89	14	36	25	46.7797	73.0139	66.9152	18.5186	36.4748	38.5225
Interval_3988	1	125450246	125450975	+	730	142.212	1.85522	0.20266	9.15437	5.46749e-20	2.45874e-18	284	281	306	54	66	29	204.391	235.827	230.068	71.4289	66.8704	44.6861
Interval_3991	1	125481830	125483519	+	1690	129.476	0.703037	0.188907	3.7216	0.000197963	0.000997527	204	199	222	85	87	62	146.816	167.009	166.912	112.434	88.1473	95.5358
Interval_3992	1	125489134	125489814	+	681	212.577	1.07928	0.191027	5.64989	1.60554e-08	1.74025e-07	384	348	397	139	129	61	276.36	292.056	298.487	183.863	130.701	93.9949
Interval_3997	1	125503670	125504302	+	633	36.7638	1.21962	0.325785	3.74362	0.000181389	0.000921156	72	56	75	14	28	12	51.8176	46.9975	56.3892	18.5186	28.3693	18.4908
Interval_4003	1	125532766	125533853	+	1088	134.974	-0.786416	0.204963	-3.83686	0.000124618	0.000655973	126	123	136	159	123	116	90.6807	103.227	102.252	210.318	124.622	178.744
Interval_4012	1	125610658	125611020	+	363	54.4077	1.24727	0.268392	4.64719	3.36479e-06	2.43179e-05	106	94	99	25	31	21	76.287	78.8886	74.4337	33.0689	31.4088	32.3589
Interval_4013	1	125612740	125613239	+	500	68.7197	1.04117	0.24037	4.33155	1.48062e-05	9.43005e-05	129	103	130	34	42	31	92.8398	86.4418	97.7413	44.9737	42.5539	47.7679
Interval_4014	1	125647906	125648437	+	532	58.4262	0.991625	0.268436	3.69408	0.000220685	0.00109855	97	95	112	39	37	18	69.8098	79.7278	84.2079	51.5875	37.4879	27.7362
Interval_4015	1	125660709	125661280	+	572	72.4256	1.0649	0.236813	4.49681	6.89795e-06	4.68883e-05	131	116	137	31	52	30	94.2792	97.3519	103.004	41.0055	52.6858	46.227
Interval_4020	1	125700901	125702086	+	1186	363.851	0.708887	0.155006	4.57329	4.80122e-06	3.37111e-05	625	556	583	260	250	150	449.805	466.618	438.332	343.917	253.297	231.135
Interval_4028	1	125911361	125912599	+	1239	96.9777	-0.962073	0.216454	-4.4447	8.80155e-06	5.866e-05	88	79	90	123	111	71	63.3326	66.3	67.667	162.699	112.464	109.404
Interval_4033	1	126123009	126123403	+	395	42.2736	-1.94941	0.301176	-6.47267	9.62876e-11	1.44558e-09	23	21	24	47	69	45	16.5528	17.624	18.0445	62.1696	69.9099	69.3405
Interval_4034	1	126195163	126195643	+	481	58.0362	-1.23143	0.253633	-4.85517	1.20282e-06	9.45061e-06	40	47	48	61	82	52	28.7875	39.4443	36.0891	80.6882	83.0814	80.1268
Interval_4035	1	126210011	126210489	+	479	43.4725	-1.77929	0.296425	-6.00249	1.94316e-09	2.42012e-08	32	23	22	54	68	40	23.03	19.3025	16.5408	71.4289	68.8968	61.636
Interval_4036	1	126211455	126212196	+	742	55.7128	-1.86536	0.269582	-6.91946	4.53356e-12	8.14272e-11	28	28	38	69	91	51	20.1513	23.4987	28.5705	91.2702	92.2001	78.5859
Interval_4037	1	126317269	126317974	+	706	41.8723	-2.88712	0.352096	-8.19979	2.40812e-16	7.28682e-15	14	8	17	68	57	48	10.0756	6.71392	12.7815	89.9475	57.7517	73.9632
Interval_4038	1	126356801	126357623	+	823	346.132	0.700983	0.146845	4.77362	1.80942e-06	1.37472e-05	541	531	601	226	258	149	389.351	445.637	451.865	298.943	261.402	229.594
Interval_4041	1	126443328	126443966	+	639	47.1382	1.45996	0.30353	4.80994	1.50975e-06	1.16478e-05	90	72	109	14	26	20	64.772	60.4253	81.9523	18.5186	26.3429	30.818
Interval_4042	1	126592624	126593732	+	1109	137.222	1.45371	0.188318	7.71942	1.16862e-14	2.88488e-13	293	233	262	56	74	46	210.869	195.543	196.986	74.0744	74.9759	70.8814
Interval_4044	1	126683744	126683886	+	143	11.145	-1.95472	0.590852	-3.3083	0.000938628	0.00398374	9	4	5	21	13	8	6.4772	3.35696	3.75928	27.7779	13.1714	12.3272
Interval_4047	1	126829985	126830861	+	877	57.8878	-2.19382	0.269814	-8.13085	4.26288e-16	1.25245e-14	26	25	30	67	92	67	18.7119	20.981	22.5557	88.6247	93.2133	103.24
Interval_4051	1	127103675	127104168	+	494	38.1006	-1.63864	0.311257	-5.26458	1.40507e-07	1.29982e-06	31	18	24	43	60	36	22.3103	15.1063	18.0445	56.8786	60.7913	55.4724
Interval_4052	1	127105602	127106244	+	643	78.4338	1.51609	0.244898	6.19068	5.99034e-10	8.00172e-09	176	120	161	38	36	23	126.665	100.709	121.049	50.2648	36.4748	35.4407
Interval_4053	1	127202369	127202537	+	169	25.7446	1.62011	0.404439	4.00581	6.18042e-05	0.000347856	41	47	63	8	12	10	29.5072	39.4443	47.3669	10.5821	12.1583	15.409
Interval_4056	1	127214615	127215475	+	861	254.301	0.904928	0.152526	5.93292	2.97586e-09	3.61231e-08	433	407	452	140	156	123	311.625	341.571	339.839	185.186	158.057	189.531
Interval_4057	1	127217098	127217300	+	203	46.8314	1.05707	0.287239	3.6801	0.00023314	0.00115342	92	73	84	19	37	18	66.2113	61.2646	63.1559	25.1324	37.4879	27.7362
Interval_4059	1	127233047	127234002	+	956	846.761	0.464205	0.124354	3.73294	0.00018926	0.000957637	1343	1199	1293	618	644	432	966.541	1006.25	972.15	817.464	652.493	665.669
Interval_4061	1	127239843	127240540	+	698	319.914	0.72051	0.144083	5.00066	5.71346e-07	4.75902e-06	539	489	529	202	245	135	387.912	410.389	397.732	267.197	248.231	208.022
Interval_4066	1	127261106	127261299	+	194	34.9934	1.17717	0.335593	3.50773	0.000451955	0.00208663	71	53	65	19	14	17	51.0979	44.4797	48.8706	25.1324	14.1846	26.1953
Interval_4068	1	127270274	127270818	+	545	90.9529	-2.47029	0.244206	-10.1156	4.71054e-24	3.18821e-22	37	34	38	142	155	76	26.6285	28.5342	28.5705	187.832	157.044	117.108
Interval_4069	1	127275817	127276370	+	554	34.7511	1.06169	0.328769	3.22928	0.00124101	0.00508456	68	46	71	16	23	15	48.9388	38.6051	53.3818	21.1641	23.3033	23.1135
Interval_4075	1	127355026	127355308	+	283	19.8696	-1.32838	0.417487	-3.18185	0.00146338	0.00587659	19	10	16	22	34	14	13.6741	8.3924	12.0297	29.1007	34.4484	21.5726
Interval_4076	1	127357212	127358085	+	874	49.506	-1.06265	0.275818	-3.85271	0.000116816	0.000618882	36	47	41	55	58	45	25.9088	39.4443	30.8261	72.7516	58.7649	69.3405
Interval_4090	1	127569222	127569799	+	578	33.178	-1.2446	0.335936	-3.70488	0.00021149	0.00105806	19	27	30	33	39	37	13.6741	22.6595	22.5557	43.651	39.5143	57.0133
Interval_4092	1	127622257	127622713	+	457	56.0084	1.12028	0.263014	4.25938	2.04993e-05	0.000126735	109	89	102	29	32	23	78.446	74.6924	76.6893	38.36	32.422	35.4407
Interval_4099	1	127796184	127797172	+	989	259.491	-0.6038	0.176134	-3.42807	0.000607898	0.00271686	258	246	300	304	264	175	185.68	206.453	225.557	402.118	267.482	269.658
Interval_4108	1	127904964	127905374	+	411	129.533	0.676398	0.191965	3.52354	0.000425819	0.00197943	242	174	209	89	87	61	174.165	146.028	157.138	117.725	88.1473	93.9949
Interval_4113	1	127981014	127982844	+	1831	538.121	0.504167	0.121657	4.14417	3.41049e-05	0.000202276	838	755	874	344	438	283	603.099	633.627	657.122	455.028	443.776	436.075
Interval_4114	1	127983390	127984294	+	905	196.925	1.31162	0.176641	7.42535	1.1248e-13	2.47412e-12	354	347	392	101	92	74	254.77	291.216	294.727	133.598	93.2133	114.027
Interval_4116	1	127988172	127988786	+	615	122.533	0.882708	0.19335	4.56533	4.98717e-06	3.48864e-05	218	203	199	75	81	50	156.892	170.366	149.619	99.2068	82.0682	77.045
Interval_4117	1	127990335	127990755	+	421	71.8412	-1.27096	0.231319	-5.4944	3.92051e-08	3.98553e-07	62	52	51	81	105	59	44.6207	43.6405	38.3446	107.143	106.385	90.9131
Interval_4120	1	128081176	128081589	+	414	26.6134	-1.69606	0.370048	-4.58335	4.57588e-06	3.22598e-05	20	17	12	34	38	25	14.3938	14.2671	9.02227	44.9737	38.5011	38.5225
Interval_4124	1	128124492	128124681	+	190	23.1284	1.27904	0.40325	3.17183	0.0015148	0.00606061	44	39	46	12	16	5	31.6663	32.7304	34.5854	15.8731	16.211	7.7045
Interval_4127	1	128295438	128295551	+	114	13.3118	-1.58471	0.507842	-3.12048	0.00180555	0.00706335	9	6	11	13	18	16	6.4772	5.03544	8.27041	17.1958	18.2374	24.6544
Interval_4132	1	128398813	128399587	+	775	122.018	0.981067	0.205839	4.76618	1.87754e-06	1.42244e-05	181	215	232	64	72	58	130.264	180.437	174.431	84.6565	72.9495	89.3722
Interval_4135	1	128592124	128592691	+	568	39.6663	-1.88146	0.331221	-5.68038	1.34396e-08	1.47417e-07	24	21	21	66	47	34	17.2725	17.624	15.789	87.302	47.6198	52.3906
Interval_4139	1	128692393	128692648	+	256	16.3309	-1.68604	0.477067	-3.53418	0.00040904	0.00190823	12	8	10	22	15	20	8.63626	6.71392	7.51856	29.1007	15.1978	30.818
Interval_4140	1	128704914	128705398	+	485	26.9815	-1.77748	0.394203	-4.50905	6.51177e-06	4.45173e-05	13	16	18	42	25	29	9.35595	13.4278	13.5334	55.5558	25.3297	44.6861
Interval_4142	1	128787375	128787559	+	185	24.2485	-2.14059	0.429532	-4.98354	6.24313e-07	5.1669e-06	10	9	16	45	28	20	7.19688	7.55316	12.0297	59.5241	28.3693	30.818
Interval_4143	1	128789442	128790258	+	817	62.7555	-2.24974	0.273296	-8.23188	1.84299e-16	5.65012e-15	22	28	35	92	97	59	15.8331	23.4987	26.315	121.694	98.2792	90.9131
Interval_4144	1	128806422	128806997	+	576	65.3543	-1.78199	0.256137	-6.95715	3.47235e-12	6.32678e-11	37	40	38	91	100	53	26.6285	33.5696	28.5705	120.371	101.319	81.6677
Interval_4145	1	128824349	128824714	+	366	27.2509	-1.56551	0.358007	-4.37285	1.22634e-05	7.94124e-05	18	15	21	33	41	24	12.9544	12.5886	15.789	43.651	41.5407	36.9816
Interval_4147	1	128832568	128832826	+	259	15.6137	-1.68055	0.48254	-3.48272	0.000496346	0.00226969	9	7	13	24	18	14	6.4772	5.87468	9.77413	31.7462	18.2374	21.5726
Interval_4158	1	130422688	130423295	+	608	49.7319	-1.05533	0.271933	-3.88085	0.000104094	0.00055746	48	30	49	55	62	43	34.545	25.1772	36.8409	72.7516	62.8176	66.2587
Interval_4160	1	130463932	130464407	+	476	31.481	-1.82817	0.339897	-5.37861	7.50639e-08	7.26377e-07	19	17	18	37	47	33	13.6741	14.2671	13.5334	48.942	47.6198	50.8497
Interval_4164	1	130520091	130520451	+	361	38.195	-0.998783	0.307055	-3.25279	0.00114279	0.00472895	34	32	33	30	48	42	24.4694	26.8557	24.8112	39.6827	48.633	64.7178
Interval_4169	1	130550725	130551452	+	728	55.6861	-1.18843	0.26275	-4.52304	6.09577e-06	4.19246e-05	49	37	47	72	67	45	35.2647	31.0519	35.3372	95.2385	67.8836	69.3405
Interval_4176	1	130703772	130703937	+	166	15.7708	-1.71954	0.488964	-3.5167	0.000436944	0.00202483	14	9	6	24	25	10	10.0756	7.55316	4.51113	31.7462	25.3297	15.409
Interval_4177	1	130713744	130714281	+	538	77.7116	1.27619	0.235851	5.411	6.26727e-08	6.14569e-07	168	122	141	31	43	34	120.908	102.387	106.012	41.0055	43.5671	52.3906
Interval_4180	1	130733198	130734892	+	1695	647.154	0.53162	0.130802	4.06431	4.81753e-05	0.000276875	1026	909	1054	460	460	334	738.4	762.87	792.456	608.468	466.066	514.661
Interval_4181	1	130737439	130737954	+	516	330.193	0.622198	0.146621	4.24359	2.19968e-05	0.000135167	551	474	539	229	223	164	396.548	397.8	405.25	302.911	225.941	252.708
Interval_4184	1	130745606	130745952	+	347	60.3213	1.35365	0.263744	5.13242	2.86042e-07	2.51116e-06	132	107	100	25	33	23	94.9989	89.7987	75.1856	33.0689	33.4352	35.4407
Interval_4186	1	130761157	130762202	+	1046	361.031	0.514151	0.146072	3.51986	0.000431779	0.00200383	524	525	606	253	265	188	377.117	440.601	455.625	334.658	268.495	289.689
Interval_4187	1	130763812	130764691	+	880	363.162	0.626923	0.133304	4.70297	2.56406e-06	1.89527e-05	582	532	608	221	277	184	418.859	446.476	457.128	292.329	280.653	283.526
Interval_4189	1	130770381	130771408	+	1028	784.025	0.6584	0.137563	4.78618	1.69988e-06	1.29941e-05	1323	1180	1246	559	536	352	952.148	990.304	936.812	739.421	543.069	542.397
Interval_4199	1	130828756	130829045	+	290	47.8991	-1.20641	0.280196	-4.30559	1.66539e-05	0.000104897	44	30	40	61	65	35	31.6663	25.1772	30.0742	80.6882	65.8572	53.9315
Interval_4215	1	131083588	131084827	+	1240	95.419	-0.740523	0.219572	-3.37258	0.000744684	0.00325227	82	108	87	101	116	69	59.0144	90.638	65.4115	133.598	117.53	106.322
Interval_4218	1	131107701	131108853	+	1153	264.995	0.720471	0.15554	4.63207	3.62036e-06	2.60144e-05	455	388	449	176	199	107	327.458	325.625	337.583	232.805	201.624	164.876
Interval_4219	1	131112679	131112851	+	173	40.2823	0.956544	0.306317	3.12272	0.00179187	0.00701443	78	58	74	21	33	13	56.1357	48.6759	55.6373	27.7779	33.4352	20.0317
Interval_4220	1	131118551	131119433	+	883	187.326	2.17888	0.181243	12.0218	2.72803e-33	4.30102e-31	412	369	418	47	68	47	296.512	309.68	314.276	62.1696	68.8968	72.4223
Interval_4221	1	131123357	131124131	+	775	383.423	1.72784	0.185433	9.31788	1.18685e-20	5.73673e-19	757	734	805	190	135	95	544.804	616.002	605.244	251.324	136.78	146.386
Interval_4222	1	131125954	131126703	+	750	355.228	1.44563	0.191412	7.55247	4.27079e-14	9.88273e-13	678	662	684	206	139	104	487.949	555.577	514.269	272.488	140.833	160.254
Interval_4224	1	131137743	131138966	+	1224	361.222	0.552661	0.172492	3.20399	0.00135538	0.00549412	584	508	591	274	308	131	420.298	426.334	444.347	362.435	312.062	201.858
Interval_4228	1	131184427	131184912	+	486	64.9329	0.918971	0.244259	3.76228	0.000168374	0.000861549	111	106	115	36	46	26	79.8854	88.9595	86.4634	47.6193	46.6066	40.0634
Interval_4230	1	131198666	131199403	+	738	163.639	-0.655263	0.16959	-3.86381	0.000111633	0.000594214	179	159	158	168	182	126	128.824	133.439	118.793	222.223	184.4	194.153
Interval_4237	1	131238968	131239875	+	908	169.596	1.91996	0.192887	9.95383	2.42651e-23	1.51953e-21	333	319	396	43	76	51	239.656	267.718	297.735	56.8786	77.0023	78.5859
Interval_4238	1	131244902	131246147	+	1246	275.351	0.708607	0.148435	4.77385	1.80735e-06	1.37344e-05	437	436	460	164	215	124	314.504	365.909	345.854	216.932	217.835	191.072
Interval_4240	1	131274876	131275397	+	522	57.32	1.07774	0.264431	4.0757	4.58752e-05	0.000264706	122	88	95	24	37	27	87.802	73.8532	71.4263	31.7462	37.4879	41.6043
Interval_4245	1	131358708	131359118	+	411	27.3906	-1.57735	0.376692	-4.18737	2.8221e-05	0.000170022	16	17	20	30	28	36	11.515	14.2671	15.0371	39.6827	28.3693	55.4724
Interval_4269	1	131749919	131750329	+	411	51.0953	-1.29973	0.266891	-4.86989	1.11662e-06	8.82508e-06	46	30	40	57	71	46	33.1057	25.1772	30.0742	75.3972	71.9363	70.8814
Interval_4270	1	131751256	131753080	+	1825	238.626	-0.891741	0.165781	-5.37902	7.48928e-08	7.24893e-07	228	201	225	284	296	165	164.089	168.687	169.168	375.663	299.904	254.249
Interval_4272	1	131761427	131761906	+	480	79.446	-1.62489	0.229495	-7.08029	1.43851e-12	2.74562e-11	55	41	57	99	124	67	39.5829	34.4089	42.8558	130.953	125.635	103.24
Interval_4275	1	131820899	131821606	+	708	64.9043	-1.52022	0.306704	-4.95664	7.17237e-07	5.868e-06	36	40	55	113	78	39	25.9088	33.5696	41.3521	149.472	79.0286	60.0951
Interval_4281	1	131940834	131941270	+	437	68.2263	-2.242	0.261636	-8.56918	1.04226e-17	3.68777e-16	31	27	35	104	96	67	22.3103	22.6595	26.315	137.567	97.266	103.24
Interval_4285	1	131967199	131967691	+	493	76.2713	-1.05784	0.228863	-4.62213	3.79812e-06	2.71969e-05	78	57	59	90	95	61	56.1357	47.8367	44.3595	119.048	96.2528	93.9949
Interval_4293	1	132006116	132006358	+	243	100.883	1.11238	0.210101	5.2945	1.19339e-07	1.11623e-06	197	168	174	57	57	38	141.779	140.992	130.823	75.3972	57.7517	58.5542
Interval_4295	1	132010703	132010971	+	269	76.9162	0.919545	0.227421	4.04335	5.26925e-05	0.000300532	131	120	142	39	52	36	94.2792	100.709	106.764	51.5875	52.6858	55.4724
Interval_4300	1	132055128	132056008	+	881	89.7447	-0.911657	0.207717	-4.38893	1.13909e-05	7.42648e-05	91	76	77	84	123	75	65.4916	63.7823	57.8929	111.112	124.622	115.568
Interval_4303	1	132075551	132076050	+	500	46.3373	-1.09018	0.282282	-3.86201	0.00011246	0.000597901	45	28	44	52	67	34	32.386	23.4987	33.0817	68.7834	67.8836	52.3906
Interval_4305	1	132095448	132095975	+	528	415.758	0.593187	0.134861	4.39851	1.08998e-05	7.13406e-05	716	571	672	282	308	201	515.297	479.206	505.247	373.017	312.062	309.721
Interval_4315	1	132150126	132152255	+	2130	483.609	1.05324	0.132681	7.93814	2.05228e-15	5.56035e-14	869	787	894	268	294	189	625.409	660.482	672.159	354.499	297.877	291.23
Interval_4332	1	132291809	132293164	+	1356	294.479	0.946867	0.158157	5.98686	2.13927e-09	2.64898e-08	525	460	530	187	170	120	377.836	386.051	398.484	247.356	172.242	184.908
Interval_4337	1	132315837	132316378	+	542	275.919	0.594484	0.149365	3.98007	6.88954e-05	0.000383699	435	376	489	178	216	133	313.064	315.554	367.657	235.451	218.849	204.94
Interval_4343	1	132335232	132335777	+	546	82.9824	1.52946	0.232732	6.57175	4.97272e-11	7.76464e-10	168	152	160	32	37	32	120.908	127.565	120.297	42.3282	37.4879	49.3088
Interval_4352	1	132371592	132371956	+	365	58.3965	-1.24192	0.257678	-4.81967	1.43799e-06	1.11343e-05	50	33	53	67	71	56	35.9844	27.6949	39.8484	88.6247	71.9363	86.2904
Interval_4380	1	132912734	132913431	+	698	110.344	1.4785	0.209692	7.05082	1.77865e-12	3.35481e-11	217	217	198	47	55	37	156.172	182.115	148.867	62.1696	55.7253	57.0133
Interval_4390	1	133012281	133012803	+	523	151.548	-2.54909	0.191243	-13.329	1.56915e-40	4.52223e-38	59	52	62	215	247	157	42.4616	43.6405	46.6151	284.393	250.257	241.921
Interval_4392	1	133033386	133034401	+	1016	118.353	-2.1676	0.215313	-10.0672	7.71383e-24	5.09049e-22	45	61	61	160	165	131	32.386	51.1937	45.8632	211.641	167.176	201.858
Interval_4396	1	133050034	133050879	+	846	143.149	0.774478	0.188286	4.11331	3.90022e-05	0.000228306	210	233	261	82	109	63	151.135	195.543	196.234	108.466	110.437	97.0767
Interval_4401	1	133076992	133077822	+	831	62.5874	-1.55219	0.266639	-5.82131	5.83877e-09	6.76357e-08	47	46	31	87	85	51	33.8254	38.6051	23.3075	115.08	86.1209	78.5859
Interval_4407	1	133103429	133103808	+	380	47.0822	-0.932342	0.270325	-3.44897	0.000562728	0.00253826	46	38	43	44	66	39	33.1057	31.8911	32.3298	58.2013	66.8704	60.0951
Interval_4416	1	133161794	133164976	+	3183	900.112	0.57765	0.115042	5.02122	5.13434e-07	4.30609e-06	1452	1326	1431	592	683	449	1044.99	1112.83	1075.91	783.072	692.007	691.864
Interval_4420	1	133178821	133179399	+	579	61.1507	-1.62519	0.254339	-6.38986	1.66035e-10	2.41101e-09	39	37	41	81	87	53	28.0678	31.0519	30.8261	107.143	88.1473	81.6677
Interval_4423	1	133188446	133189130	+	685	234.351	1.03043	0.159536	6.4589	1.05469e-10	1.57285e-09	418	378	433	136	139	92	300.83	317.233	325.554	179.895	140.833	141.763
Interval_4424	1	133190277	133191023	+	747	221.808	0.709916	0.168761	4.20665	2.59186e-05	0.000157264	387	334	355	159	148	94	278.519	280.306	266.909	210.318	149.952	144.845
Interval_4426	1	133201174	133201681	+	508	58.5298	-0.841397	0.245066	-3.43334	0.000596189	0.00267043	60	48	56	56	72	51	43.1813	40.2835	42.1039	74.0744	72.9495	78.5859
Interval_4428	1	133210011	133210682	+	672	412.206	0.741084	0.137573	5.38684	7.17082e-08	6.96482e-07	695	628	692	268	287	182	500.183	527.043	520.284	354.499	290.785	280.444
Interval_4429	1	133211668	133212139	+	472	64.3401	1.98265	0.281735	7.03731	1.95988e-12	3.6753e-11	116	125	159	17	26	19	83.4839	104.905	119.545	22.4869	26.3429	29.2771
Interval_4430	1	133214046	133214268	+	223	81.1473	1.07505	0.23016	4.67087	2.99925e-06	2.18739e-05	151	127	153	49	48	28	108.673	106.584	115.034	64.8151	48.633	43.1452
Interval_4431	1	133217657	133217870	+	214	19.3101	-1.39929	0.431499	-3.24285	0.00118339	0.00487587	16	14	12	17	39	14	11.515	11.7494	9.02227	22.4869	39.5143	21.5726
Interval_4432	1	133221247	133221840	+	594	194.494	0.663502	0.18007	3.68469	0.000228979	0.00113551	308	284	340	145	136	79	221.664	238.344	255.631	191.8	137.794	121.731
Interval_4438	1	133245496	133246128	+	633	225.488	0.787204	0.160221	4.91323	8.95882e-07	7.20367e-06	361	361	391	109	171	116	259.808	302.966	293.976	144.181	173.255	178.744
Interval_4441	1	133265244	133265848	+	605	201.742	1.1752	0.161884	7.2595	3.88527e-13	7.998e-12	377	327	389	92	118	85	271.323	274.432	292.472	121.694	119.556	130.977
Interval_4453	1	133328995	133329611	+	617	89.5363	-2.7638	0.275531	-10.0308	1.11623e-23	7.22642e-22	36	24	30	166	115	86	25.9088	20.1418	22.5557	219.578	116.517	132.517
Interval_4461	1	133397700	133398121	+	422	47.3347	-1.26555	0.280106	-4.51811	6.23926e-06	4.28072e-05	35	32	42	59	66	36	25.1891	26.8557	31.5779	78.0427	66.8704	55.4724
Interval_4462	1	133400145	133400828	+	684	138.663	0.883326	0.183019	4.82643	1.39005e-06	1.08045e-05	268	197	240	74	91	67	192.876	165.33	180.445	97.884	92.2001	103.24
Interval_4467	1	133447772	133449611	+	1840	111.316	0.655376	0.202607	3.23471	0.00121766	0.00500226	197	158	176	60	73	70	141.779	132.6	132.327	79.3654	73.9627	107.863
Interval_4468	1	133460680	133461257	+	578	187.453	2.67798	0.199037	13.4547	2.88863e-41	8.79793e-39	441	364	467	45	52	25	317.383	305.484	351.117	59.5241	52.6858	38.5225
Interval_4469	1	133463075	133463523	+	449	99.6352	1.91321	0.22906	8.35241	6.68826e-17	2.15005e-15	217	183	215	40	33	26	156.172	153.581	161.649	52.9103	33.4352	40.0634
Interval_4471	1	133476964	133477594	+	631	85.0631	2.14194	0.253323	8.4554	2.78131e-17	9.38562e-16	179	186	176	18	38	20	128.824	156.099	132.327	23.8096	38.5011	30.818
Interval_4472	1	133482807	133483179	+	373	71.441	1.83842	0.25714	7.1495	8.70928e-13	1.70947e-11	142	144	148	25	27	22	102.196	120.851	111.275	33.0689	27.3561	33.8998
Interval_4473	1	133487170	133487909	+	740	203.698	2.29122	0.179531	12.7622	2.66454e-37	5.80615e-35	473	413	434	51	62	51	340.413	346.606	326.305	67.4606	62.8176	78.5859
Interval_4487	1	133669867	133671470	+	1604	292.167	0.855449	0.151471	5.6476	1.62706e-08	1.7618e-07	499	453	515	149	182	159	359.125	380.176	387.206	197.091	184.4	245.003
Interval_4490	1	133685701	133686087	+	387	35.0981	1.5105	0.336858	4.4841	7.32213e-06	4.95579e-05	72	60	72	16	19	9	51.8176	50.3544	54.1336	21.1641	19.2506	13.8681
Interval_4499	1	133779085	133779555	+	471	45.5967	1.27053	0.295951	4.29306	1.76228e-05	0.000110499	84	75	92	18	23	22	60.4538	62.943	69.1707	23.8096	23.3033	33.8998
Interval_4500	1	133798514	133798734	+	221	18.6033	-1.37406	0.436744	-3.14613	0.00165444	0.00654336	16	14	10	19	20	23	11.515	11.7494	7.51856	25.1324	20.2638	35.4407
Interval_4507	1	133876993	133877454	+	462	197.329	2.73989	0.194819	14.0638	6.34165e-45	2.65579e-42	509	375	464	44	49	30	366.321	314.715	348.861	58.2013	49.6462	46.227
Interval_4508	1	133878309	133878477	+	169	39.1644	2.35547	0.362274	6.50192	7.93036e-11	1.20511e-09	103	65	91	9	15	7	74.1279	54.5506	68.4189	11.9048	15.1978	10.7863
Interval_4509	1	133882380	133883119	+	740	185.521	2.25641	0.189667	11.8967	1.23125e-32	1.82322e-30	402	383	410	58	52	42	289.315	321.429	308.261	76.7199	52.6858	64.7178
Interval_4510	1	133885903	133886091	+	189	53.2616	1.53808	0.286743	5.36397	8.1412e-08	7.82789e-07	115	99	94	23	20	21	82.7642	83.0848	70.6744	30.4234	20.2638	32.3589
Interval_4517	1	133916028	133916507	+	480	66.3081	-1.66905	0.261079	-6.39288	1.62795e-10	2.36877e-09	41	35	48	99	83	57	29.5072	29.3734	36.0891	130.953	84.0946	87.8313
Interval_4518	1	133917719	133919022	+	1304	117.675	-2.17741	0.205254	-10.6084	2.72476e-26	2.26624e-24	54	53	59	161	169	126	38.8632	44.4797	44.3595	212.964	171.229	194.153
Interval_4519	1	133921290	133921803	+	514	49.74	-1.68902	0.288859	-5.84723	4.99835e-09	5.85392e-08	28	36	28	53	91	42	20.1513	30.2127	21.052	70.1061	92.2001	64.7178
Interval_4526	1	133961634	133962110	+	477	44.4593	-1.40261	0.294588	-4.76126	1.92384e-06	1.45535e-05	33	32	31	48	79	32	23.7497	26.8557	23.3075	63.4923	80.0418	49.3088
Interval_4528	1	134006153	134006899	+	747	204.817	-1.22615	0.175091	-7.00294	2.50642e-12	4.63854e-11	183	130	169	262	269	157	131.703	109.101	127.064	346.562	272.547	241.921
Interval_4529	1	134038282	134038450	+	169	15.0796	-1.9668	0.568446	-3.45995	0.000540268	0.00244736	10	3	11	8	17	29	7.19688	2.51772	8.27041	10.5821	17.2242	44.6861
Interval_4535	1	134063497	134063683	+	187	56.1323	-1.2252	0.254977	-4.80512	1.5466e-06	1.19099e-05	47	42	42	62	70	54	33.8254	35.2481	31.5779	82.0109	70.9231	83.2086
Interval_4541	1	134081174	134081411	+	238	53.6928	-1.2767	0.269966	-4.7291	2.25514e-06	1.68236e-05	48	42	32	63	64	52	34.545	35.2481	24.0594	83.3337	64.844	80.1268
Interval_4543	1	134096152	134096883	+	732	311.986	0.629974	0.148529	4.24143	2.22099e-05	0.000136406	561	435	490	215	230	141	403.745	365.07	368.409	284.393	233.033	217.267
Interval_4544	1	134097946	134098489	+	544	242.465	0.646329	0.175829	3.6759	0.000237008	0.00117024	377	397	373	145	145	150	271.323	333.178	280.442	191.8	146.912	231.135
Interval_4545	1	134098948	134099644	+	697	438.944	0.567946	0.145084	3.91461	9.05511e-05	0.000491191	720	627	701	322	298	217	518.176	526.204	527.051	425.928	301.93	334.375
Interval_4554	1	134162561	134163080	+	520	34.2294	1.24237	0.333695	3.72308	0.000196805	0.000992131	68	64	56	15	22	12	48.9388	53.7114	42.1039	19.8414	22.2901	18.4908
Interval_4555	1	134196508	134196901	+	394	45.8172	-1.21904	0.288077	-4.23166	2.31975e-05	0.000142048	36	33	39	60	64	31	25.9088	27.6949	29.3224	79.3654	64.844	47.7679
Interval_4557	1	134206009	134206576	+	568	82.9966	-1.56581	0.245212	-6.38553	1.70805e-10	2.47658e-09	60	44	60	124	95	73	43.1813	36.9266	45.1113	164.022	96.2528	112.486
Interval_4558	1	134217009	134217456	+	448	80.2668	-1.29031	0.236688	-5.45153	4.99381e-08	4.98632e-07	66	49	67	105	87	75	47.4994	41.1228	50.3743	138.889	88.1473	115.568
Interval_4559	1	134222109	134223042	+	934	142.127	-2.2927	0.194983	-11.7585	6.38894e-32	8.81534e-30	59	59	70	201	216	145	42.4616	49.5152	52.6299	265.874	218.849	223.431
Interval_4560	1	134232526	134233861	+	1336	313.868	-2.19454	0.16232	-13.5198	1.19486e-41	3.76765e-39	151	132	157	469	454	302	108.673	110.78	118.041	620.373	459.987	465.352
Interval_4561	1	134243525	134244561	+	1037	74.1632	-0.733768	0.227194	-3.22969	0.00123923	0.00507821	89	64	65	70	86	64	64.0523	53.7114	48.8706	92.593	87.1341	98.6176
Interval_4568	1	134322994	134323227	+	234	18.8501	-1.49676	0.430059	-3.48036	0.000500735	0.0022879	14	12	13	19	36	14	10.0756	10.0709	9.77413	25.1324	36.4748	21.5726
Interval_4591	1	134583440	134584199	+	760	181.21	0.977419	0.183071	5.33902	9.34522e-08	8.89464e-07	290	296	351	113	109	69	208.71	248.415	263.901	149.472	110.437	106.322
Interval_4603	1	134747631	134747893	+	263	20.4513	-1.59233	0.40836	-3.89933	9.64601e-05	0.000520374	14	11	15	23	32	19	10.0756	9.23164	11.2778	30.4234	32.422	29.2771
Interval_4606	1	134771335	134772251	+	917	211.302	-0.658979	0.169295	-3.89249	9.92192e-05	0.000533755	249	185	210	226	265	135	179.202	155.259	157.89	298.943	268.495	208.022
Interval_4612	1	134940980	134941218	+	239	18.5934	-1.61573	0.434428	-3.71922	0.000199836	0.00100574	11	12	13	21	34	14	7.91657	10.0709	9.77413	27.7779	34.4484	21.5726
Interval_4627	1	135085521	135086804	+	1284	197.869	0.915896	0.164882	5.55486	2.77833e-08	2.89124e-07	333	300	378	111	129	87	239.656	251.772	284.201	146.826	130.701	134.058
Interval_4628	1	135089750	135089925	+	176	34.5739	1.05615	0.337509	3.12926	0.0017525	0.00688192	64	56	62	25	16	12	46.0601	46.9975	46.6151	33.0689	16.211	18.4908
Interval_4629	1	135091051	135091264	+	214	35.2428	1.45397	0.334104	4.35185	1.34991e-05	8.67796e-05	76	61	65	12	19	14	54.6963	51.1937	48.8706	15.8731	19.2506	21.5726
Interval_4630	1	135094349	135095651	+	1303	114.122	0.990309	0.198495	4.98908	6.06669e-07	5.03019e-06	209	178	207	48	80	55	150.415	149.385	155.634	63.4923	81.055	84.7495
Interval_4631	1	135100223	135100851	+	629	132.183	1.48692	0.192267	7.73358	1.04561e-14	2.59669e-13	261	227	275	52	72	43	187.839	190.508	206.76	68.7834	72.9495	66.2587
Interval_4632	1	135105089	135106233	+	1145	123.723	0.847844	0.200447	4.22976	2.33943e-05	0.000143114	203	209	208	82	84	46	146.097	175.401	156.386	108.466	85.1078	70.8814
Interval_4635	1	135124778	135125395	+	618	116.038	0.955419	0.196272	4.86783	1.12829e-06	8.91e-06	212	190	196	51	82	56	152.574	159.456	147.364	67.4606	83.0814	86.2904
Interval_4637	1	135131114	135131907	+	794	154.17	0.825387	0.177543	4.64896	3.3362e-06	2.41311e-05	245	251	272	79	112	75	176.324	210.649	204.505	104.498	113.477	115.568
Interval_4643	1	135177866	135178107	+	242	80.5285	1.84377	0.24726	7.45684	8.86229e-14	1.97242e-12	172	162	156	32	28	23	123.786	135.957	117.29	42.3282	28.3693	35.4407
Interval_4644	1	135180816	135182498	+	1683	640.32	1.25714	0.121853	10.3169	5.91245e-25	4.34751e-23	1259	1110	1157	301	351	247	906.088	931.557	869.897	398.15	355.629	380.602
Interval_4645	1	135183127	135184565	+	1439	661.96	0.696112	0.121398	5.73415	9.80042e-09	1.0947e-07	1085	1031	1077	411	479	316	780.862	865.257	809.749	543.653	485.317	486.925
Interval_4650	1	135200512	135200693	+	182	48.4854	-1.86125	0.286571	-6.49489	8.30922e-11	1.25876e-09	26	28	28	60	84	41	18.7119	23.4987	21.052	79.3654	85.1078	63.1769
Interval_4651	1	135204802	135205431	+	630	55.0615	0.926546	0.262799	3.52568	0.000422402	0.001965	98	79	106	29	38	24	70.5295	66.3	79.6967	38.36	38.5011	36.9816
Interval_4658	1	135248246	135249001	+	756	459.726	0.543053	0.136797	3.96979	7.19363e-05	0.000399121	749	684	697	320	371	209	539.047	574.04	524.043	423.282	375.893	322.048
Interval_4659	1	135250813	135252018	+	1206	502.586	0.683331	0.126392	5.40644	6.42912e-08	6.29174e-07	859	790	768	290	383	250	618.212	663	577.425	383.6	388.051	385.225
Interval_4663	1	135260964	135261271	+	308	192.38	0.840948	0.165486	5.08167	3.74125e-07	3.21829e-06	359	292	318	104	152	78	258.368	245.058	239.09	137.567	154.005	120.19
Interval_4664	1	135265891	135266333	+	443	120.343	1.10528	0.201937	5.47337	4.41567e-08	4.44256e-07	237	195	210	72	63	46	170.566	163.652	157.89	95.2385	63.8308	70.8814
Interval_4668	1	135313349	135314081	+	733	296.632	0.587901	0.148137	3.96864	7.22847e-05	0.000400805	482	417	496	203	235	132	346.89	349.963	372.92	268.52	238.099	203.399
Interval_4673	1	135366991	135367417	+	427	106.592	0.788428	0.202925	3.88531	0.000102199	0.000547998	178	156	195	67	78	43	128.105	130.922	146.612	88.6247	79.0286	66.2587
Interval_4675	1	135374314	135375432	+	1119	89.0618	-0.650616	0.205978	-3.15867	0.00158492	0.00630353	92	81	98	81	107	72	66.2113	67.9785	73.6819	107.143	108.411	110.945
Interval_4684	1	135466961	135467464	+	504	183.567	1.08492	0.177037	6.12823	8.88632e-10	1.15913e-08	358	280	339	109	99	71	257.648	234.987	254.879	144.181	100.306	109.404
Interval_4685	1	135475119	135475571	+	453	38.4621	1.31938	0.324699	4.06338	4.83662e-05	0.000277838	67	75	72	21	22	10	48.2191	62.943	54.1336	27.7779	22.2901	15.409
Interval_4687	1	135498620	135499419	+	800	108.717	2.24905	0.227227	9.89782	4.25464e-23	2.60947e-21	241	227	232	24	37	29	173.445	190.508	174.431	31.7462	37.4879	44.6861
Interval_4690	1	135509239	135509698	+	460	90.9734	1.3037	0.22084	5.90338	3.56127e-09	4.26783e-08	185	156	164	43	44	37	133.142	130.922	123.304	56.8786	44.5803	57.0133
Interval_4691	1	135510191	135510652	+	462	141.022	0.743123	0.183132	4.05786	4.95255e-05	0.000283934	241	194	257	89	99	64	173.445	162.813	193.227	117.725	100.306	98.6176
Interval_4695	1	135535184	135535757	+	574	230.771	0.70696	0.177172	3.99025	6.60048e-05	0.000369077	362	365	391	158	186	82	260.527	306.323	293.976	208.996	188.453	126.354
Interval_4704	1	135655273	135655554	+	282	30.6113	-2.1859	0.365104	-5.98707	2.13656e-09	2.64593e-08	17	16	10	32	52	36	12.2347	13.4278	7.51856	42.3282	52.6858	55.4724
Interval_4711	1	135693340	135694582	+	1243	149.814	-1.68391	0.192079	-8.76675	1.83892e-18	7.05363e-17	85	96	95	195	188	154	61.1735	80.5671	71.4263	257.938	190.479	237.299
Interval_4717	1	135723098	135723353	+	256	62.2579	1.63961	0.283661	5.78016	7.46298e-09	8.50626e-08	139	93	140	32	29	12	100.037	78.0494	105.26	42.3282	29.3824	18.4908
Interval_4718	1	135724011	135724601	+	591	102.925	0.857347	0.202418	4.23553	2.28016e-05	0.000139823	173	158	188	55	76	45	124.506	132.6	141.349	72.7516	77.0023	69.3405
Interval_4719	1	135728974	135729649	+	676	164.666	0.528013	0.167753	3.14756	0.00164637	0.0065148	272	220	269	102	127	92	195.755	184.633	202.249	134.921	128.675	141.763
Interval_4721	1	135731887	135732201	+	315	104.372	-0.622868	0.204185	-3.0505	0.0022846	0.00866639	111	98	113	114	125	66	79.8854	82.2456	84.9597	150.794	126.648	101.699
Interval_4722	1	135738413	135738741	+	329	36.0172	-1.89063	0.338881	-5.57903	2.41857e-08	2.54408e-07	26	15	19	56	45	33	18.7119	12.5886	14.2853	74.0744	45.5934	50.8497
Interval_4730	1	135779053	135779504	+	452	76.0437	0.94668	0.233435	4.05543	5.00414e-05	0.000286586	141	105	147	44	48	32	101.476	88.1202	110.523	58.2013	48.633	49.3088
Interval_4731	1	135780418	135781532	+	1115	182.313	0.877001	0.173976	5.04095	4.63234e-07	3.91108e-06	298	278	344	98	110	95	214.467	233.309	258.638	129.63	111.451	146.386
Interval_4734	1	135788754	135789007	+	254	43.1144	0.924645	0.295772	3.1262	0.00177079	0.00694307	71	62	88	24	28	19	51.0979	52.0329	66.1633	31.7462	28.3693	29.2771
Interval_4735	1	135793222	135794989	+	1768	344.247	-0.704838	0.155218	-4.54096	5.59979e-06	3.87822e-05	383	275	370	386	377	252	275.641	230.791	278.187	510.584	381.972	388.307
Interval_4738	1	135807493	135808204	+	712	170.355	0.807485	0.191463	4.21745	2.47083e-05	0.000150449	303	244	301	123	95	74	218.066	204.775	226.309	162.699	96.2528	114.027
Interval_4741	1	135812216	135813343	+	1128	352.753	0.788782	0.145125	5.43521	5.47324e-08	5.4221e-07	591	555	597	228	230	157	425.336	465.778	448.858	301.589	233.033	241.921
Interval_4743	1	135820022	135821912	+	1891	794.135	0.560054	0.125883	4.44899	8.62744e-06	5.75999e-05	1263	1198	1231	550	613	374	908.966	1005.41	925.535	727.516	621.084	576.297
Interval_4749	1	135846246	135848027	+	1782	346.842	1.2368	0.141788	8.72288	2.71225e-18	1.02386e-16	648	619	633	169	202	124	466.358	519.49	475.925	223.546	204.664	191.072
Interval_4750	1	135850730	135851196	+	467	102.899	0.77081	0.220746	3.49184	0.000479701	0.00220212	152	173	178	72	59	48	109.393	145.189	133.83	95.2385	59.7781	73.9632
Interval_4751	1	135852209	135852769	+	561	246.373	0.833385	0.150889	5.52315	3.32967e-08	3.42286e-07	427	393	413	144	176	105	307.307	329.821	310.516	190.477	178.321	161.795
Interval_4752	1	135857084	135857604	+	521	257.857	1.22402	0.157882	7.75272	8.99454e-15	2.25355e-13	492	429	491	139	141	89	354.087	360.034	369.161	183.863	142.859	137.14
Interval_4753	1	135861902	135862756	+	855	656.563	0.477088	0.134131	3.55688	0.000375288	0.00176963	1066	934	987	489	518	308	767.188	783.851	742.082	646.828	524.831	474.597
Interval_4756	1	135882802	135883816	+	1015	130.449	0.948106	0.1877	5.05119	4.39076e-07	3.72294e-06	242	219	209	70	83	59	174.165	183.794	157.138	92.593	84.0946	90.9131
Interval_4757	1	135891871	135892298	+	428	127.959	0.706329	0.1955	3.61293	0.000302761	0.00146013	226	182	214	92	90	51	162.65	152.742	160.897	121.694	91.1869	78.5859
Interval_4759	1	135895247	135895791	+	545	141.352	0.940741	0.215834	4.35864	1.30872e-05	8.43088e-05	292	198	240	103	74	52	210.149	166.17	180.445	136.244	74.9759	80.1268
Interval_4765	1	135925787	135926320	+	534	110.285	0.593831	0.194966	3.04582	0.00232044	0.00878277	178	164	176	74	83	53	128.105	137.635	132.327	97.884	84.0946	81.6677
Interval_4784	1	136104761	136105016	+	256	36.0999	-1.43473	0.348154	-4.12098	3.77271e-05	0.000221566	21	36	18	51	45	29	15.1135	30.2127	13.5334	67.4606	45.5934	44.6861
Interval_4788	1	136126223	136127223	+	1001	117.215	1.14212	0.197538	5.78175	7.39295e-09	8.43353e-08	228	197	204	54	65	54	164.089	165.33	153.379	71.4289	65.8572	83.2086
Interval_4791	1	136135017	136135409	+	393	293.18	0.643722	0.142944	4.50332	6.68986e-06	4.56098e-05	493	407	501	184	227	138	354.806	341.571	376.68	243.387	229.994	212.644
Interval_4792	1	136136922	136137740	+	819	402.827	0.468498	0.131841	3.55351	0.000380123	0.00178873	633	556	639	279	316	211	455.563	466.618	480.436	369.049	320.167	325.13
Interval_4808	1	136228094	136229370	+	1277	253.974	1.15393	0.153399	7.52237	5.37914e-14	1.23015e-12	462	443	461	130	145	100	332.496	371.784	346.606	171.958	146.912	154.09
Interval_4809	1	136230207	136230566	+	360	247.6	0.594285	0.161552	3.67859	0.000234527	0.00115932	438	350	380	177	194	104	315.224	293.734	285.705	234.128	196.558	160.254
Interval_4818	1	136325920	136326374	+	455	78.7736	-1.26317	0.246894	-5.11623	3.11697e-07	2.71725e-06	66	53	63	111	108	50	47.4994	44.4797	47.3669	146.826	109.424	77.045
Interval_4822	1	136360908	136361914	+	1007	140.001	1.54922	0.198027	7.82328	5.1465e-15	1.3308e-13	294	237	290	54	85	35	211.588	198.9	218.038	71.4289	86.1209	53.9315
Interval_4823	1	136370268	136370717	+	450	33.9241	1.01704	0.328425	3.0967	0.00195687	0.00756971	64	54	59	20	18	15	46.0601	45.319	44.3595	26.4551	18.2374	23.1135
Interval_4826	1	136405441	136405978	+	538	97.51	2.20759	0.233607	9.45	3.38839e-21	1.71757e-19	222	200	204	27	34	22	159.771	167.848	153.379	35.7144	34.4484	33.8998
Interval_4827	1	136408213	136408467	+	255	29.1146	1.83587	0.390653	4.69949	2.60817e-06	1.92482e-05	60	55	62	15	8	7	43.1813	46.1582	46.6151	19.8414	8.1055	10.7863
Interval_4828	1	136410306	136410921	+	616	62.6425	1.93759	0.28229	6.86384	6.70337e-12	1.17813e-10	117	121	151	19	31	13	84.2035	101.548	113.53	25.1324	31.4088	20.0317
Interval_4832	1	136466067	136466662	+	596	416.236	0.442076	0.12965	3.40975	0.000650215	0.00288316	688	558	633	281	355	212	495.146	468.296	475.925	371.695	359.682	326.671
Interval_4837	1	136598198	136598345	+	148	9.90017	-2.04903	0.632538	-3.23938	0.00119788	0.00492969	2	4	9	8	17	13	1.43938	3.35696	6.7667	10.5821	17.2242	20.0317
Interval_4838	1	136606021	136606600	+	580	39.9076	-1.69203	0.303603	-5.57317	2.5015e-08	2.62333e-07	27	20	27	50	59	37	19.4316	16.7848	20.3001	66.1379	59.7781	57.0133
Interval_4848	1	136683187	136683979	+	793	90.486	0.642194	0.209713	3.06225	0.00219681	0.00837339	162	125	146	54	73	43	116.59	104.905	109.771	71.4289	73.9627	66.2587
Interval_4849	1	136685209	136685988	+	780	69.5989	1.04548	0.240818	4.34137	1.416e-05	9.05829e-05	117	118	130	35	42	31	84.2035	99.0304	97.7413	46.2965	42.5539	47.7679
Interval_4852	1	136698539	136698752	+	214	49.0597	-1.21885	0.272647	-4.47044	7.80584e-06	5.253e-05	35	34	46	52	64	47	25.1891	28.5342	34.5854	68.7834	64.844	72.4223
Interval_4856	1	136839231	136839492	+	262	25.4419	-1.38559	0.394241	-3.51457	0.000440473	0.00203933	15	17	23	41	31	16	10.7953	14.2671	17.2927	54.233	31.4088	24.6544
Interval_4858	1	136948769	136949396	+	628	33.5427	-1.3671	0.328158	-4.16597	3.10027e-05	0.000185323	28	22	24	35	59	25	20.1513	18.4633	18.0445	46.2965	59.7781	38.5225
Interval_4861	1	136960502	136960756	+	255	14.5487	1.72687	0.54219	3.18499	0.00144758	0.00582164	29	18	41	7	5	4	20.871	15.1063	30.8261	9.2593	5.06594	6.1636
Interval_4863	1	137485077	137485540	+	464	26.6957	-1.34546	0.36956	-3.6407	0.000271896	0.0013245	25	18	16	38	32	21	17.9922	15.1063	12.0297	50.2648	32.422	32.3589
Interval_4864	1	137571341	137572763	+	1423	110.693	-3.00433	0.251531	-11.9442	6.96325e-33	1.0604e-30	35	28	33	199	165	104	25.1891	23.4987	24.8112	263.229	167.176	160.254
Interval_4865	1	137578621	137578870	+	250	11.7755	-2.48245	0.595601	-4.16797	3.07322e-05	0.000183767	6	5	3	21	18	9	4.31813	4.1962	2.25557	27.7779	18.2374	13.8681
Interval_4866	1	137579673	137579926	+	254	12.9521	-3.1782	0.626327	-5.07434	3.88838e-07	3.33362e-06	5	3	2	19	17	18	3.59844	2.51772	1.50371	25.1324	17.2242	27.7362
Interval_4869	1	137898333	137898826	+	494	139.045	-3.81855	0.246442	-15.4947	3.76564e-54	2.90439e-51	18	20	34	225	250	148	12.9544	16.7848	25.5631	297.62	253.297	228.053
Interval_4870	1	137900212	137900869	+	658	77.0949	-3.05243	0.267134	-11.4266	3.08053e-30	3.69832e-28	22	19	24	117	136	78	15.8331	15.9456	18.0445	154.763	137.794	120.19
Interval_4871	1	137919804	137920371	+	568	68.5058	-2.98797	0.27636	-10.8119	3.02407e-27	2.76627e-25	18	18	24	97	121	74	12.9544	15.1063	18.0445	128.307	122.596	114.027
Interval_4872	1	138039301	138039477	+	177	11.7186	-1.7428	0.57161	-3.04893	0.00229657	0.0087044	5	7	9	22	14	7	3.59844	5.87468	6.7667	29.1007	14.1846	10.7863
Interval_4874	1	138162710	138163081	+	372	37.7368	-1.47266	0.313353	-4.69967	2.60587e-06	1.92339e-05	31	24	23	50	46	35	22.3103	20.1418	17.2927	66.1379	46.6066	53.9315
Interval_4879	1	138266078	138266352	+	275	17.2192	-2.70326	0.518091	-5.21775	1.81114e-07	1.64565e-06	10	5	3	30	25	16	7.19688	4.1962	2.25557	39.6827	25.3297	24.6544
Interval_4880	1	138304028	138304930	+	903	40.5056	-1.44643	0.307848	-4.69851	2.62072e-06	1.93329e-05	27	33	25	43	70	32	19.4316	27.6949	18.7964	56.8786	70.9231	49.3088
Interval_4881	1	138343246	138343833	+	588	200.368	0.663201	0.158	4.19746	2.69923e-05	0.000163287	348	296	317	109	160	103	250.452	248.415	238.338	144.181	162.11	158.713
Interval_4883	1	138355844	138356788	+	945	53.6905	1.32056	0.275551	4.79242	1.64778e-06	1.26319e-05	104	95	101	18	35	21	74.8476	79.7278	75.9374	23.8096	35.4616	32.3589
Interval_4884	1	138357701	138358558	+	858	39.8358	1.03482	0.304094	3.40296	0.000666596	0.00294799	76	63	71	17	29	17	54.6963	52.8721	53.3818	22.4869	29.3824	26.1953
Interval_4885	1	138370073	138370513	+	441	36.541	-2.01797	0.338543	-5.96075	2.51083e-09	3.08096e-08	18	21	17	55	44	38	12.9544	17.624	12.7815	72.7516	44.5803	58.5542
Interval_4887	1	138515242	138515678	+	437	30.5877	1.09328	0.34349	3.18286	0.00145829	0.00585793	55	51	57	14	21	12	39.5829	42.8013	42.8558	18.5186	21.2769	18.4908
Interval_4889	1	138530236	138531061	+	826	130.247	-0.648537	0.192507	-3.36889	0.000754713	0.00329071	134	142	118	137	140	100	96.4382	119.172	88.719	181.218	141.846	154.09
Interval_4890	1	138571082	138571967	+	886	238.411	0.516743	0.158917	3.25166	0.00114732	0.0047447	384	318	395	168	164	131	276.36	266.878	296.983	222.223	166.163	201.858
Interval_4891	1	138575702	138576575	+	874	43.9367	1.36932	0.310896	4.40443	1.06063e-05	6.95553e-05	76	74	99	17	31	12	54.6963	62.1038	74.4337	22.4869	31.4088	18.4908
Interval_4892	1	138590665	138590998	+	334	33.4328	-1.40839	0.35991	-3.91316	9.10955e-05	0.000493869	34	16	22	53	34	27	24.4694	13.4278	16.5408	70.1061	34.4484	41.6043
Interval_4893	1	138603859	138604290	+	432	26.358	1.32414	0.389063	3.4034	0.000665528	0.00294399	45	53	47	10	11	14	32.386	44.4797	35.3372	13.2276	11.1451	21.5726
Interval_4894	1	138604891	138605074	+	184	11.3357	1.96829	0.612205	3.21509	0.00130403	0.00530968	21	25	24	2	5	4	15.1135	20.981	18.0445	2.64551	5.06594	6.1636
Interval_4897	1	138641022	138641288	+	267	18.0098	-1.88681	0.454497	-4.15142	3.3042e-05	0.000196538	10	7	13	27	23	17	7.19688	5.87468	9.77413	35.7144	23.3033	26.1953
Interval_4898	1	138645119	138645360	+	242	28.5669	-2.05557	0.381387	-5.38972	7.05676e-08	6.86087e-07	10	13	20	42	36	30	7.19688	10.9101	15.0371	55.5558	36.4748	46.227
Interval_4902	1	138843368	138843704	+	337	26.5137	-1.07021	0.355215	-3.01285	0.00258811	0.00965646	21	22	24	30	38	19	15.1135	18.4633	18.0445	39.6827	38.5011	29.2771
Interval_4905	1	138905264	138905619	+	356	18.6358	1.36543	0.447916	3.04841	0.00230054	0.00871636	32	31	42	7	11	7	23.03	26.0165	31.5779	9.2593	11.1451	10.7863
Interval_4909	1	138936234	138936727	+	494	31.8346	2.57957	0.409183	6.3042	2.89682e-10	4.05384e-09	69	71	73	8	10	4	49.6585	59.5861	54.8855	10.5821	10.1319	6.1636
Interval_4910	1	138952021	138953138	+	1118	94.2667	1.17864	0.220269	5.35093	8.75053e-08	8.37173e-07	166	143	203	44	56	38	119.468	120.011	152.627	58.2013	56.7385	58.5542
Interval_4913	1	138959148	138960197	+	1050	139.595	0.88174	0.197638	4.46139	8.14286e-06	5.46061e-05	232	214	261	96	85	53	166.968	179.597	196.234	126.985	86.1209	81.6677
Interval_4916	1	138974755	138975520	+	766	131.824	1.15102	0.189582	6.07137	1.26824e-09	1.62038e-08	272	198	243	62	77	56	195.755	166.17	182.701	82.0109	78.0154	86.2904
Interval_4923	1	139181469	139181693	+	225	35.1039	1.15355	0.331646	3.47826	0.000504674	0.00230397	63	50	77	19	20	13	45.3404	41.962	57.8929	25.1324	20.2638	20.0317
Interval_4931	1	140233724	140233978	+	255	24.084	-2.22248	0.434841	-5.11102	3.20428e-07	2.78724e-06	9	11	13	46	27	20	6.4772	9.23164	9.77413	60.8468	27.3561	30.818
Interval_4935	1	141061875	141062113	+	239	8.78649	-2.09456	0.683137	-3.06608	0.00216883	0.00827789	4	2	7	5	13	15	2.87875	1.67848	5.26299	6.61379	13.1714	23.1135
Interval_4936	1	142867335	142867527	+	193	9.96814	-2.20162	0.643706	-3.42023	0.000625691	0.00278663	5	3	6	21	12	6	3.59844	2.51772	4.51113	27.7779	12.1583	9.2454
Interval_4937	1	143016797	143016973	+	177	12.6073	-1.73898	0.534464	-3.25368	0.00113919	0.00471605	10	7	6	10	26	12	7.19688	5.87468	4.51113	13.2276	26.3429	18.4908
Interval_4940	1	143548617	143549250	+	634	168.463	-1.2506	0.184828	-6.76629	1.32128e-11	2.23041e-10	140	100	151	210	201	150	100.756	83.924	113.53	277.779	203.651	231.135
Interval_4942	1	143558100	143558729	+	630	203.668	-1.4186	0.168979	-8.39515	4.65281e-17	1.52639e-15	150	125	159	263	267	176	107.953	104.905	119.545	347.885	270.521	271.199
Interval_4951	1	143888096	143888333	+	238	20.0983	-2.54366	0.466247	-5.45561	4.88047e-08	4.88361e-07	9	8	6	35	30	17	6.4772	6.71392	4.51113	46.2965	30.3956	26.1953
Interval_4953	1	143946821	143947228	+	408	25.7145	-2.43212	0.422845	-5.75181	8.82933e-09	9.94311e-08	11	14	6	42	31	28	7.91657	11.7494	4.51113	55.5558	31.4088	43.1452
Interval_4954	1	144003903	144004770	+	868	272.18	-0.735166	0.167996	-4.37609	1.20828e-05	7.8337e-05	286	247	265	325	282	198	205.831	207.292	199.242	429.896	285.719	305.098
Interval_4961	1	146320795	146321120	+	326	37.597	1.57533	0.34171	4.61014	4.02394e-06	2.86818e-05	86	65	68	11	14	19	61.8932	54.5506	51.1262	14.5503	14.1846	29.2771
Interval_4962	1	146321934	146322415	+	482	91.5878	3.06121	0.274397	11.1561	6.6834e-29	7.09426e-27	224	195	221	13	21	13	161.21	163.652	166.16	17.1958	21.2769	20.0317
Interval_4964	1	146330603	146331151	+	549	171.2	1.83893	0.223845	8.21522	2.11781e-16	6.45574e-15	381	318	348	88	58	32	274.201	266.878	261.646	116.403	58.7649	49.3088
Interval_4965	1	146331794	146332064	+	271	47.9885	1.75228	0.307222	5.70361	1.17297e-08	1.29602e-07	95	88	107	22	22	9	68.3704	73.8532	80.4486	29.1007	22.2901	13.8681
Interval_4968	1	146356998	146357467	+	470	72.9541	1.2093	0.240723	5.02362	5.07055e-07	4.25892e-06	125	135	136	34	42	29	89.961	113.297	102.252	44.9737	42.5539	44.6861
Interval_4974	1	149846681	149847018	+	338	40.1531	1.50262	0.321972	4.66691	3.05756e-06	2.22659e-05	85	63	85	21	18	11	61.1735	52.8721	63.9077	27.7779	18.2374	16.9499
Interval_4976	1	149862856	149863258	+	403	34.5119	1.15577	0.332862	3.47223	0.000516151	0.00234873	63	56	66	16	16	18	45.3404	46.9975	49.6225	21.1641	16.211	27.7362
Interval_4977	1	149876590	149876906	+	317	31.2458	1.32139	0.350217	3.77306	0.000161256	0.000828371	55	60	59	14	19	10	39.5829	50.3544	44.3595	18.5186	19.2506	15.409
Interval_4979	1	149895024	149895216	+	193	15.9984	2.0212	0.532417	3.79628	0.000146885	0.000761516	47	26	28	3	6	6	33.8254	21.8203	21.052	3.96827	6.07913	9.2454
Interval_4980	1	149897168	149897777	+	610	146.858	0.98257	0.19526	5.0321	4.85136e-07	4.08249e-06	277	242	245	55	120	65	199.354	203.096	184.205	72.7516	121.583	100.159
Interval_4982	1	149921315	149922766	+	1452	146.156	-0.55668	0.182389	-3.05216	0.00227202	0.00862265	144	148	168	144	147	119	103.635	124.208	126.312	190.477	148.939	183.367
Interval_4983	1	149960765	149961547	+	783	72.2222	-1.37332	0.239844	-5.72591	1.02884e-08	1.14574e-07	50	61	45	83	98	67	35.9844	51.1937	33.8335	109.789	99.2924	103.24
Interval_4990	1	150115071	150115920	+	850	226.545	0.524014	0.158076	3.31496	0.000916565	0.00390494	342	317	384	127	180	135	246.133	266.039	288.713	167.99	182.374	208.022
Interval_4992	1	150128239	150128530	+	292	43.5174	2.41963	0.353237	6.84987	7.39146e-12	1.28809e-10	94	83	108	9	9	14	67.6507	69.657	81.2004	11.9048	9.11869	21.5726
Interval_4993	1	150130086	150132465	+	2380	356.61	1.08864	0.144819	7.51726	5.59364e-14	1.27648e-12	631	644	615	180	235	134	454.123	540.471	462.391	238.096	238.099	206.481
Interval_4995	1	150151430	150151766	+	337	111.641	1.00324	0.199821	5.0207	5.14847e-07	4.31726e-06	211	182	188	62	64	50	151.854	152.742	141.349	82.0109	64.844	77.045
Interval_5001	1	150225667	150226054	+	388	23.711	-1.26282	0.396867	-3.18197	0.00146277	0.0058746	24	10	21	33	26	20	17.2725	8.3924	15.789	43.651	26.3429	30.818
Interval_5012	1	150460562	150461043	+	482	92.6583	1.14921	0.229669	5.00378	5.62179e-07	4.68777e-06	171	144	184	58	44	34	123.067	120.851	138.341	76.7199	44.5803	52.3906
Interval_5014	1	150571891	150572150	+	260	24.8765	-2.80926	0.465139	-6.03961	1.54484e-09	1.9517e-08	7	12	5	50	33	20	5.03782	10.0709	3.75928	66.1379	33.4352	30.818
Interval_5015	1	150761081	150761335	+	255	27.7657	-1.91318	0.38236	-5.00359	5.62714e-07	4.6915e-06	23	12	11	41	43	22	16.5528	10.0709	8.27041	54.233	43.5671	33.8998
Interval_5017	1	150914130	150915471	+	1342	163.372	0.779654	0.175294	4.4477	8.67942e-06	5.79181e-05	272	263	270	105	111	71	195.755	220.72	203.001	138.889	112.464	109.404
Interval_5025	1	151208783	151209296	+	514	18.2169	-1.43189	0.4585	-3.12299	0.00179024	0.00701013	15	13	10	13	21	27	10.7953	10.9101	7.51856	17.1958	21.2769	41.6043
Interval_5028	1	151263407	151263832	+	426	35.9975	1.39776	0.331012	4.22268	2.41409e-05	0.000147337	68	66	69	12	19	16	48.9388	55.3899	51.8781	15.8731	19.2506	24.6544
Interval_5030	1	151279645	151280299	+	655	133.148	0.90827	0.186515	4.86968	1.11778e-06	8.83163e-06	233	210	235	80	82	58	167.687	176.24	176.686	105.821	83.0814	89.3722
Interval_5031	1	151289012	151290210	+	1199	437.492	1.01053	0.131202	7.7021	1.33849e-14	3.28445e-13	796	724	763	238	275	180	572.872	607.61	573.666	314.816	278.627	277.362
Interval_5033	1	151303315	151303624	+	310	41.1543	-1.53376	0.299108	-5.12777	2.93202e-07	2.56959e-06	29	26	28	41	71	37	20.871	21.8203	21.052	54.233	71.9363	57.0133
Interval_5043	1	151570849	151572101	+	1253	170.793	-1.16254	0.173896	-6.68528	2.30481e-11	3.76385e-10	135	139	137	204	221	139	97.1579	116.654	103.004	269.842	223.914	214.185
Interval_5045	1	151615891	151616821	+	931	35.9396	1.11338	0.324397	3.43215	0.000598816	0.00268086	62	56	75	18	25	12	44.6207	46.9975	56.3892	23.8096	25.3297	18.4908
Interval_5047	1	151629819	151630159	+	341	23.2231	-1.35163	0.380187	-3.55518	0.000377718	0.00177999	17	18	16	27	33	20	12.2347	15.1063	12.0297	35.7144	33.4352	30.818
Interval_5049	1	151636620	151637528	+	909	55.0606	-2.07121	0.287797	-7.19679	6.16462e-13	1.23533e-11	18	29	35	67	80	63	12.9544	24.338	26.315	88.6247	81.055	97.0767
Interval_5055	1	151678017	151678547	+	531	200.952	1.16939	0.165728	7.05606	1.71288e-12	3.2376e-11	364	339	383	106	114	75	261.967	284.503	287.961	140.212	115.503	115.568
Interval_5058	1	151685783	151687029	+	1247	92.1717	-0.648284	0.206096	-3.14554	0.00165779	0.00655419	91	83	107	87	113	70	65.4916	69.657	80.4486	115.08	114.49	107.863
Interval_5063	1	151709110	151709795	+	686	47.647	-1.5208	0.277861	-5.47322	4.41921e-08	4.4457e-07	31	30	35	50	68	50	22.3103	25.1772	26.315	66.1379	68.8968	77.045
Interval_5070	1	152039391	152040040	+	650	40.7433	-1.85435	0.307295	-6.03441	1.5954e-09	2.00965e-08	24	18	27	52	56	43	17.2725	15.1063	20.3001	68.7834	56.7385	66.2587
Interval_5071	1	152084688	152085222	+	535	75.4059	-1.61425	0.244899	-6.59147	4.35493e-11	6.84687e-10	63	35	49	89	129	60	45.3404	29.3734	36.8409	117.725	130.701	92.454
Interval_5072	1	152089706	152091023	+	1318	215.203	-0.932904	0.205781	-4.53349	5.80172e-06	4.00616e-05	209	160	212	296	255	128	150.415	134.278	159.393	391.536	258.363	197.235
Interval_5073	1	152103015	152103223	+	209	14.048	-1.98824	0.533407	-3.72743	0.000193439	0.000976937	6	5	11	24	14	14	4.31813	4.1962	8.27041	31.7462	14.1846	21.5726
Interval_5074	1	152103244	152103378	+	135	9.64134	-2.71706	0.671977	-4.04339	5.2685e-05	0.000300522	2	3	5	9	21	11	1.43938	2.51772	3.75928	11.9048	21.2769	16.9499
Interval_5075	1	152105396	152106455	+	1060	101.497	-1.51827	0.225753	-6.72538	1.75131e-11	2.90465e-10	71	62	72	149	119	87	51.0979	52.0329	54.1336	197.091	120.569	134.058
Interval_5077	1	152130418	152130789	+	372	38.3746	-3.44035	0.403015	-8.53653	1.38314e-17	4.827e-16	5	11	9	67	52	45	3.59844	9.23164	6.7667	88.6247	52.6858	69.3405
Interval_5078	1	152201369	152201960	+	592	132.816	-1.2446	0.19718	-6.312	2.75445e-10	3.87282e-09	120	105	82	155	161	125	86.3626	88.1202	61.6522	205.027	163.123	192.613
Interval_5079	1	152217506	152218549	+	1044	73.5065	-2.06309	0.248997	-8.28561	1.175e-16	3.6866e-15	47	35	29	101	107	74	33.8254	29.3734	21.8038	133.598	108.411	114.027
Interval_5080	1	152226038	152226516	+	479	17.4717	-1.72816	0.499963	-3.45658	0.000547077	0.00247559	8	12	11	10	21	30	5.75751	10.0709	8.27041	13.2276	21.2769	46.227
Interval_5082	1	152255570	152255876	+	307	23.161	-2.21138	0.425197	-5.20084	1.98391e-07	1.78959e-06	5	12	15	28	41	23	3.59844	10.0709	11.2778	37.0372	41.5407	35.4407
Interval_5085	1	152399765	152400896	+	1132	69.9544	-0.914833	0.263015	-3.47826	0.000504683	0.00230397	72	58	61	87	103	35	51.8176	48.6759	45.8632	115.08	104.358	53.9315
Interval_5093	1	152585593	152585810	+	218	24.5944	-1.20529	0.371334	-3.24584	0.00117106	0.004831	22	21	15	28	33	21	15.8331	17.624	11.2778	37.0372	33.4352	32.3589
Interval_5094	1	152624871	152625222	+	352	23.1493	-1.47236	0.404347	-3.64132	0.000271247	0.00132167	16	16	16	37	31	14	11.515	13.4278	12.0297	48.942	31.4088	21.5726
Interval_5096	1	152640788	152641057	+	270	15.9539	-1.6654	0.507627	-3.28075	0.00103533	0.00434121	5	16	8	14	20	22	3.59844	13.4278	6.01485	18.5186	20.2638	33.8998
Interval_5104	1	152778917	152779615	+	699	143.025	0.58662	0.179758	3.26339	0.00110087	0.00457881	220	219	229	84	105	82	158.331	183.794	172.175	111.112	106.385	126.354
Interval_5106	1	152790288	152791605	+	1318	215.905	0.540592	0.152758	3.53887	0.00040184	0.00187864	370	300	332	136	173	112	266.285	251.772	249.616	179.895	175.281	172.581
Interval_5107	1	152792921	152793115	+	195	26.7889	-1.41275	0.372333	-3.79433	0.000148046	0.000766829	17	22	18	38	38	18	12.2347	18.4633	13.5334	50.2648	38.5011	27.7362
Interval_5108	1	152798149	152798467	+	319	64.3944	1.43912	0.255727	5.62757	1.82767e-08	1.96119e-07	134	104	131	29	33	21	96.4382	87.281	98.4931	38.36	33.4352	32.3589
Interval_5109	1	152807566	152808608	+	1043	131.596	-0.849475	0.180286	-4.71181	2.45528e-06	1.82215e-05	127	104	137	131	166	108	91.4004	87.281	103.004	173.281	168.189	166.417
Interval_5113	1	152904538	152904932	+	395	115.694	0.624997	0.191812	3.25839	0.00112047	0.00464662	181	168	199	72	86	59	130.264	140.992	149.619	95.2385	87.1341	90.9131
Interval_5115	1	152917003	152917893	+	891	71.697	0.886655	0.237661	3.73076	0.000190905	0.000965321	130	103	133	33	58	31	93.5595	86.4418	99.9968	43.651	58.7649	47.7679
Interval_5116	1	152921789	152922332	+	544	238.073	1.18706	0.153499	7.7333	1.04797e-14	2.60133e-13	445	412	434	106	143	98	320.261	345.767	326.305	140.212	144.886	151.008
Interval_5117	1	152922968	152923621	+	654	133.853	1.70256	0.198078	8.5954	8.29782e-18	2.95745e-16	264	256	277	46	56	47	189.998	214.846	208.264	60.8468	56.7385	72.4223
Interval_5120	1	152975710	152976587	+	878	59.9014	1.92131	0.278276	6.90435	5.04337e-12	9.00557e-11	132	122	116	18	26	16	94.9989	102.387	87.2153	23.8096	26.3429	24.6544
Interval_5121	1	153009350	153009786	+	437	65.7647	-1.24971	0.258725	-4.83025	1.36363e-06	1.06137e-05	62	53	37	85	84	52	44.6207	44.4797	27.8187	112.434	85.1078	80.1268
Interval_5134	1	153091778	153092955	+	1178	349.684	0.608235	0.141397	4.3016	1.69565e-05	0.000106668	567	516	567	239	263	161	408.063	433.048	426.302	316.139	266.468	248.085
Interval_5140	1	153121385	153121639	+	255	13.8278	1.65856	0.544352	3.04685	0.00231251	0.00875492	34	19	30	2	8	6	24.4694	15.9456	22.5557	2.64551	8.1055	9.2454
Interval_5141	1	153126453	153126938	+	486	88.7219	1.01104	0.223011	4.5336	5.79881e-06	4.00441e-05	150	165	146	41	61	39	107.953	138.475	109.771	54.233	61.8044	60.0951
Interval_5142	1	153129457	153130851	+	1395	358.069	1.09905	0.139277	7.89114	2.99435e-15	7.96579e-14	638	626	638	179	215	149	459.161	525.365	479.684	236.774	217.835	229.594
Interval_5144	1	153144050	153144573	+	524	65.7648	-1.90537	0.270672	-7.0394	1.93065e-12	3.6243e-11	41	36	31	104	82	59	29.5072	30.2127	23.3075	137.567	83.0814	90.9131
Interval_5147	1	153172259	153172598	+	340	30.9579	-1.38562	0.334962	-4.13664	3.52435e-05	0.000208361	22	23	22	37	46	25	15.8331	19.3025	16.5408	48.942	46.6066	38.5225
Interval_5148	1	153173374	153173519	+	146	19.6724	-1.51317	0.442379	-3.42053	0.000624987	0.00278396	10	17	13	21	40	12	7.19688	14.2671	9.77413	27.7779	40.5275	18.4908
Interval_5150	1	153185751	153186556	+	806	393.503	0.73659	0.144487	5.09797	3.43318e-07	2.97141e-06	668	588	669	257	298	157	480.752	493.473	502.992	339.949	301.93	241.921
Interval_5151	1	153188091	153188522	+	432	100.855	1.16964	0.209258	5.58945	2.27789e-08	2.40696e-07	197	166	182	52	53	42	141.779	139.314	136.838	68.7834	53.6989	64.7178
Interval_5155	1	153202227	153202479	+	253	46.1412	1.09654	0.28739	3.81551	0.000135902	0.000709825	92	73	81	26	26	18	66.2113	61.2646	60.9003	34.3917	26.3429	27.7362
Interval_5156	1	153206930	153207534	+	605	220.625	0.618843	0.162894	3.79906	0.000145248	0.000753685	397	300	350	154	151	108	285.716	251.772	263.15	203.705	152.991	166.417
Interval_5161	1	153273802	153274079	+	278	38.1622	1.24027	0.340072	3.64708	0.000265234	0.00129488	56	70	81	12	19	22	40.3025	58.7468	60.9003	15.8731	19.2506	33.8998
Interval_5165	1	153299446	153301494	+	2049	269.858	0.645591	0.157339	4.10319	4.07492e-05	0.000237635	443	398	445	193	186	122	318.822	334.018	334.576	255.292	188.453	187.99
Interval_5180	1	153549639	153549900	+	262	21.9755	-1.28271	0.424009	-3.02519	0.00248474	0.00932465	8	22	19	20	28	25	5.75751	18.4633	14.2853	26.4551	28.3693	38.5225
Interval_5181	1	153559357	153560198	+	842	67.8336	-1.57741	0.239136	-6.59628	4.2159e-11	6.63704e-10	49	39	45	76	94	71	35.2647	32.7304	33.8335	100.53	95.2396	109.404
Interval_5182	1	153585431	153586046	+	616	39.723	-1.32714	0.301995	-4.39458	1.1099e-05	7.25289e-05	32	26	31	35	66	37	23.03	21.8203	23.3075	46.2965	66.8704	57.0133
Interval_5184	1	153614565	153614867	+	303	22.8449	-1.72539	0.424986	-4.05987	4.91e-05	0.000281691	13	20	8	35	32	17	9.35595	16.7848	6.01485	46.2965	32.422	26.1953
Interval_5185	1	153635229	153635862	+	634	54.3594	-2.75559	0.331282	-8.31796	8.94937e-17	2.83946e-15	25	13	17	102	67	53	17.9922	10.9101	12.7815	134.921	67.8836	81.6677
Interval_5186	1	153661524	153662156	+	633	60.3	-1.37613	0.258719	-5.31902	1.0433e-07	9.85125e-07	47	40	45	73	98	42	33.8254	33.5696	33.8335	96.5613	99.2924	64.7178
Interval_5187	1	153691179	153691559	+	381	39.6317	-2.25137	0.3228	-6.9745	3.06952e-12	5.63107e-11	18	17	19	54	70	35	12.9544	14.2671	14.2853	71.4289	70.9231	53.9315
Interval_5189	1	153707373	153707558	+	186	18.2301	-1.78693	0.441764	-4.045	5.23235e-05	0.000298571	11	11	10	17	31	20	7.91657	9.23164	7.51856	22.4869	31.4088	30.818
Interval_5193	1	153751072	153752798	+	1727	317.336	0.712689	0.139961	5.09207	3.54171e-07	3.05842e-06	548	469	523	195	217	159	394.389	393.604	393.221	257.938	219.862	245.003
Interval_5194	1	153769087	153771250	+	2164	583.224	1.63426	0.138461	11.8031	3.76335e-32	5.32978e-30	1180	1116	1145	254	259	165	849.232	936.592	860.875	335.98	262.416	254.249
Interval_5197	1	153788980	153789357	+	378	29.1451	1.70478	0.377496	4.51601	6.3015e-06	4.31899e-05	55	59	60	8	16	9	39.5829	49.5152	45.1113	10.5821	16.211	13.8681
Interval_5208	1	153937201	153937657	+	457	41.7382	0.954365	0.298407	3.1982	0.0013829	0.00559091	72	67	76	17	30	21	51.8176	56.2291	57.141	22.4869	30.3956	32.3589
Interval_5210	1	153962338	153962507	+	170	8.52778	-2.69374	0.73203	-3.67983	0.000233393	0.00115452	6	2	1	17	11	7	4.31813	1.67848	0.751856	22.4869	11.1451	10.7863
Interval_5213	1	153986541	153987211	+	671	96.0336	1.95177	0.240741	8.10734	5.1739e-16	1.502e-14	201	180	214	41	28	24	144.657	151.063	160.897	54.233	28.3693	36.9816
Interval_5217	1	154032588	154032981	+	394	49.8646	-0.852547	0.278691	-3.05911	0.00221994	0.00845041	55	35	50	62	59	33	39.5829	29.3734	37.5928	82.0109	59.7781	50.8497
Interval_5218	1	154034011	154034796	+	786	145.886	-1.59305	0.183041	-8.70328	3.22434e-18	1.20613e-16	111	85	89	180	222	126	79.8854	71.3354	66.9152	238.096	224.928	194.153
Interval_5222	1	154112567	154112784	+	218	29.922	-1.70462	0.365924	-4.65841	3.18664e-06	2.31226e-05	23	17	15	48	38	23	16.5528	14.2671	11.2778	63.4923	38.5011	35.4407
Interval_5231	1	154791541	154791991	+	451	59.1061	-2.18989	0.271186	-8.07523	6.7351e-16	1.93375e-14	31	30	22	79	97	57	22.3103	25.1772	16.5408	104.498	98.2792	87.8313
Interval_5233	1	154802279	154802735	+	457	29.3227	-1.47477	0.355755	-4.14548	3.39101e-05	0.000201233	14	23	23	36	38	28	10.0756	19.3025	17.2927	47.6193	38.5011	43.1452
Interval_5239	1	155018680	155019481	+	802	42.3237	-0.998585	0.292872	-3.40963	0.000650503	0.00288407	37	35	39	47	64	27	26.6285	29.3734	29.3224	62.1696	64.844	41.6043
Interval_5246	1	155071388	155071816	+	429	207.623	0.665363	0.158794	4.19009	2.7884e-05	0.000168152	358	282	359	130	158	97	257.648	236.666	269.916	171.958	160.084	149.467
Interval_5247	1	155073966	155074196	+	231	51.4134	1.46811	0.296208	4.95635	7.18295e-07	5.87576e-06	113	88	97	25	33	9	81.3248	73.8532	72.93	33.0689	33.4352	13.8681
Interval_5248	1	155074825	155075337	+	513	314.21	0.456385	0.137961	3.30808	0.00093938	0.00398662	508	423	491	213	247	171	365.602	354.999	369.161	281.747	250.257	263.494
Interval_5249	1	155075959	155076249	+	291	99.7393	1.49402	0.217597	6.86602	6.60198e-12	1.16203e-10	207	193	174	39	52	34	148.975	161.973	130.823	51.5875	52.6858	52.3906
Interval_5250	1	155083210	155085137	+	1928	454.508	0.588628	0.143514	4.10154	4.10413e-05	0.000239221	702	653	779	320	352	200	505.221	548.024	585.696	423.282	356.642	308.18
Interval_5258	1	155207732	155207844	+	113	6.91606	-2.36312	0.754269	-3.133	0.0017303	0.00680623	5	2	2	7	16	6	3.59844	1.67848	1.50371	9.2593	16.211	9.2454
Interval_5263	1	155250143	155250831	+	689	26.2751	-1.09971	0.365731	-3.00689	0.00263938	0.00982212	24	17	24	28	26	29	17.2725	14.2671	18.0445	37.0372	26.3429	44.6861
Interval_5267	1	155345180	155345799	+	620	56.6264	-2.35074	0.304212	-7.72729	1.09864e-14	2.72144e-13	27	20	26	98	90	41	19.4316	16.7848	19.5483	129.63	91.1869	63.1769
Interval_5272	1	155493726	155493899	+	174	9.94085	-2.033	0.611032	-3.32716	0.000877349	0.00375773	4	6	5	10	13	14	2.87875	5.03544	3.75928	13.2276	13.1714	21.5726
Interval_5284	1	155795857	155796112	+	256	17.8227	-1.49457	0.442163	-3.38013	0.000724526	0.00317445	15	10	12	16	34	15	10.7953	8.3924	9.02227	21.1641	34.4484	23.1135
Interval_5287	1	155812517	155813133	+	617	97.7844	-0.999162	0.228805	-4.36687	1.26037e-05	8.14434e-05	86	71	99	129	123	62	61.8932	59.5861	74.4337	170.636	124.622	95.5358
Interval_5298	1	156044218	156044491	+	274	50.4145	1.00392	0.272869	3.67912	0.000234043	0.00115714	92	79	92	28	31	21	66.2113	66.3	69.1707	37.0372	31.4088	32.3589
Interval_5301	1	156071570	156072292	+	723	31.0861	-1.49676	0.376666	-3.97371	7.07625e-05	0.000393097	20	17	26	23	35	47	14.3938	14.2671	19.5483	30.4234	35.4616	72.4223
Interval_5308	1	156217393	156217881	+	489	114.4	0.658358	0.196366	3.35271	0.000800249	0.00346726	209	156	186	61	100	54	150.415	130.922	139.845	80.6882	101.319	83.2086
Interval_5311	1	156303064	156303703	+	640	46.436	-0.900427	0.284723	-3.16246	0.00156441	0.00623352	41	45	40	58	53	33	29.5072	37.7658	30.0742	76.7199	53.6989	50.8497
Interval_5316	1	156432228	156432825	+	598	35.8612	-1.92589	0.355059	-5.42414	5.82338e-08	5.73823e-07	11	20	27	55	49	31	7.91657	16.7848	20.3001	72.7516	49.6462	47.7679
Interval_5317	1	156454158	156455548	+	1391	180.58	0.586843	0.185624	3.16146	0.0015698	0.00625221	310	239	302	141	132	73	223.103	200.578	227.06	186.509	133.741	112.486
Interval_5322	1	156470316	156471014	+	699	393.101	2.08777	0.148186	14.0889	4.44371e-45	1.87561e-42	827	794	863	128	146	85	595.182	666.357	648.852	169.313	147.925	130.977
Interval_5323	1	156471840	156472291	+	452	118.873	2.16605	0.214187	10.1129	4.84516e-24	3.27312e-22	270	233	258	35	44	25	194.316	195.543	193.979	46.2965	44.5803	38.5225
Interval_5324	1	156474019	156474641	+	623	400.497	0.419002	0.138925	3.01603	0.00256109	0.00956968	649	510	638	295	324	201	467.078	428.013	479.684	390.213	328.273	309.721
Interval_5325	1	156476794	156476912	+	119	24.5355	-1.57291	0.380807	-4.13046	3.62036e-05	0.000213496	14	18	16	23	39	26	10.0756	15.1063	12.0297	30.4234	39.5143	40.0634
Interval_5326	1	156479157	156479582	+	426	152.295	1.51318	0.188319	8.03519	9.34306e-16	2.63664e-14	299	286	293	69	66	52	215.187	240.023	220.294	91.2702	66.8704	80.1268
Interval_5327	1	156507857	156508036	+	180	14.5112	1.80662	0.535186	3.37568	0.000736335	0.0032208	30	31	26	5	4	6	21.5907	26.0165	19.5483	6.61379	4.05275	9.2454
Interval_5328	1	156519858	156521164	+	1307	130.515	0.785119	0.187669	4.18353	2.87013e-05	0.000172615	219	186	241	79	87	62	157.612	156.099	181.197	104.498	88.1473	95.5358
Interval_5329	1	156521860	156522643	+	784	213.504	0.630232	0.165953	3.79766	0.000146071	0.000757697	345	301	370	149	164	90	248.292	252.611	278.187	197.091	166.163	138.681
Interval_5333	1	156593120	156593550	+	431	30.9131	1.44859	0.356788	4.06009	4.90543e-05	0.000281444	63	49	66	15	17	8	45.3404	41.1228	49.6225	19.8414	17.2242	12.3272
Interval_5336	1	156614118	156614512	+	395	113.685	0.749563	0.194455	3.85468	0.000115879	0.000614437	192	179	185	71	78	53	138.18	150.224	139.093	93.9158	79.0286	81.6677
Interval_5337	1	156615383	156616101	+	719	473.289	0.666515	0.137529	4.84636	1.25747e-06	9.84748e-06	788	700	780	323	319	226	567.114	587.468	586.448	427.251	323.207	348.244
Interval_5338	1	156617047	156617466	+	420	109.361	0.722382	0.214163	3.37304	0.000743427	0.00324744	186	176	168	82	65	48	133.862	147.706	126.312	108.466	65.8572	73.9632
Interval_5344	1	156652396	156652772	+	377	31.8032	-1.61954	0.367289	-4.40944	1.03637e-05	6.80916e-05	22	23	16	52	45	19	15.8331	19.3025	12.0297	68.7834	45.5934	29.2771
Interval_5345	1	156654902	156655470	+	569	66.2926	-1.15866	0.240438	-4.81897	1.44303e-06	1.11701e-05	57	47	56	78	77	61	41.0222	39.4443	42.1039	103.175	78.0154	93.9949
Interval_5347	1	156659983	156661041	+	1059	109.344	-1.71287	0.211923	-8.08251	6.34448e-16	1.82649e-14	62	64	73	151	141	104	44.6207	53.7114	54.8855	199.736	142.859	160.254
Interval_5349	1	156668613	156669839	+	1227	178.589	-0.926182	0.163739	-5.65645	1.54532e-08	1.6794e-07	170	158	152	183	217	156	122.347	132.6	114.282	242.065	219.862	240.38
Interval_5352	1	156677317	156677568	+	252	46.7481	1.42363	0.299039	4.76069	1.92932e-06	1.45898e-05	80	93	92	21	26	14	57.5751	78.0494	69.1707	27.7779	26.3429	21.5726
Interval_5355	1	156710637	156711005	+	369	42.8236	-1.56613	0.296359	-5.28456	1.26006e-07	1.17367e-06	32	20	33	54	60	39	23.03	16.7848	24.8112	71.4289	60.7913	60.0951
Interval_5358	1	156733685	156734658	+	974	239.348	1.19394	0.158031	7.55509	4.18564e-14	9.70036e-13	432	435	429	114	134	98	310.905	365.07	322.546	150.794	135.767	151.008
Interval_5364	1	156870207	156870475	+	269	17.2621	-1.73007	0.475506	-3.63837	0.000274374	0.00133579	10	13	8	30	21	12	7.19688	10.9101	6.01485	39.6827	21.2769	18.4908
Interval_5369	1	156987562	156987871	+	310	77.3886	0.702275	0.229095	3.06543	0.00217357	0.00829483	138	114	124	53	59	30	99.317	95.6734	93.2301	70.1061	59.7781	46.227
Interval_5371	1	156995194	156995491	+	298	57.007	0.795651	0.259677	3.06401	0.00218395	0.00832849	96	90	95	30	35	33	69.0901	75.5316	71.4263	39.6827	35.4616	50.8497
Interval_5373	1	157001044	157001430	+	387	146.064	1.69408	0.189672	8.93165	4.19704e-19	1.72201e-17	315	269	290	57	71	38	226.702	225.756	218.038	75.3972	71.9363	58.5542
Interval_5374	1	157009480	157010001	+	522	47.0122	1.3081	0.299122	4.37312	1.22483e-05	7.93287e-05	78	96	85	23	23	18	56.1357	80.5671	63.9077	30.4234	23.3033	27.7362
Interval_5375	1	157011242	157011697	+	456	52.5445	1.0418	0.268719	3.87691	0.000105793	0.000565884	94	87	95	24	34	24	67.6507	73.0139	71.4263	31.7462	34.4484	36.9816
Interval_5376	1	157038106	157038531	+	426	93.8399	-0.97359	0.210452	-4.62619	3.72452e-06	2.6702e-05	97	65	87	106	119	73	69.8098	54.5506	65.4115	140.212	120.569	112.486
Interval_5377	1	157039070	157039739	+	670	153.256	-1.26798	0.179058	-7.08139	1.42711e-12	2.72531e-11	118	106	127	186	189	138	84.9232	88.9595	95.4857	246.033	191.492	212.644
Interval_5379	1	157047661	157048061	+	401	28.964	-1.43967	0.348436	-4.13181	3.59921e-05	0.000212377	25	17	19	36	36	28	17.9922	14.2671	14.2853	47.6193	36.4748	43.1452
Interval_5383	1	157073519	157074551	+	1033	441.682	0.727576	0.134278	5.41842	6.01282e-08	5.91023e-07	780	675	699	279	329	191	561.357	566.487	525.547	369.049	333.339	294.312
Interval_5384	1	157075117	157075288	+	172	76.2766	1.42933	0.244995	5.83413	5.40726e-09	6.29979e-08	153	137	145	41	38	20	110.112	114.976	109.019	54.233	38.5011	30.818
Interval_5385	1	157076387	157077302	+	916	193.373	0.770976	0.163362	4.71944	2.36495e-06	1.75926e-05	330	302	321	120	141	82	237.497	253.451	241.346	158.731	142.859	126.354
Interval_5386	1	157079422	157080081	+	660	428.177	1.09434	0.154043	7.10411	1.21103e-12	2.33304e-11	792	704	783	261	240	150	569.993	590.825	588.703	345.24	243.165	231.135
Interval_5399	1	157380715	157381096	+	382	42.2436	1.4434	0.307528	4.69355	2.6851e-06	1.97616e-05	90	70	83	16	26	13	64.772	58.7468	62.404	21.1641	26.3429	20.0317
Interval_5405	1	157524624	157524862	+	239	24.396	1.77816	0.413208	4.30329	1.6828e-05	0.000105908	50	46	51	11	8	7	35.9844	38.6051	38.3446	14.5503	8.1055	10.7863
Interval_5406	1	157525692	157526780	+	1089	194.4	1.97439	0.201369	9.80485	1.07307e-22	6.31759e-21	428	389	390	82	54	49	308.027	326.465	293.224	108.466	54.7121	75.5041
Interval_5410	1	157560643	157562063	+	1421	204.612	2.70994	0.190707	14.21	7.93965e-46	3.57648e-43	472	438	476	33	58	39	339.693	367.587	357.883	43.651	58.7649	60.0951
Interval_5414	1	157632719	157633886	+	1168	278.643	3.33875	0.187235	17.8319	3.99711e-71	8.57051e-68	659	648	670	39	50	31	474.275	543.828	503.743	51.5875	50.6594	47.7679
Interval_5415	1	157634602	157635197	+	596	73.0288	2.53615	0.27895	9.09178	9.74297e-20	4.26689e-18	170	146	173	17	25	10	122.347	122.529	130.071	22.4869	25.3297	15.409
Interval_5416	1	157645632	157646623	+	992	313.211	3.63471	0.197997	18.3574	2.88276e-75	9.96961e-72	752	723	782	28	38	44	541.206	606.771	587.951	37.0372	38.5011	67.7996
Interval_5417	1	157652107	157652601	+	495	60.0576	2.7152	0.311093	8.72796	2.59313e-18	9.81662e-17	143	131	133	12	16	10	102.915	109.94	99.9968	15.8731	16.211	15.409
Interval_5418	1	157672297	157672816	+	520	140.02	4.21735	0.29239	14.4237	3.67124e-47	1.79721e-44	354	331	351	11	12	11	254.77	277.789	263.901	14.5503	12.1583	16.9499
Interval_5419	1	157687783	157688294	+	512	39.2929	1.61003	0.32473	4.95804	7.12093e-07	5.82991e-06	76	77	77	13	18	15	54.6963	64.6215	57.8929	17.1958	18.2374	23.1135
Interval_5424	1	157858078	157858848	+	771	36.0769	1.37972	0.327019	4.21908	2.45298e-05	0.000149472	74	62	68	13	21	14	53.2569	52.0329	51.1262	17.1958	21.2769	21.5726
Interval_5425	1	157875016	157875514	+	499	64.8831	2.12264	0.276316	7.68191	1.56728e-14	3.81792e-13	150	135	127	19	24	15	107.953	113.297	95.4857	25.1324	24.3165	23.1135
Interval_5426	1	157904590	157905256	+	667	87.0588	2.90308	0.284566	10.2018	1.94688e-24	1.37048e-22	199	191	206	12	14	22	143.218	160.295	154.882	15.8731	14.1846	33.8998
Interval_5427	1	157906289	157906598	+	310	18.0691	2.2651	0.514928	4.39887	1.08814e-05	7.12287e-05	33	45	38	5	7	3	23.7497	37.7658	28.5705	6.61379	7.09231	4.6227
Interval_5433	1	158931044	158931941	+	898	66.6716	-1.20499	0.251647	-4.78839	1.68124e-06	1.2859e-05	46	62	48	80	81	59	33.1057	52.0329	36.0891	105.821	82.0682	90.9131
Interval_5444	1	159234496	159234795	+	300	39.3274	0.999113	0.313606	3.18589	0.00144311	0.0058052	70	75	58	20	23	19	50.3782	62.943	43.6076	26.4551	23.3033	29.2771
Interval_5445	1	159250364	159250830	+	467	54.9584	1.26332	0.272647	4.63356	3.59433e-06	2.58465e-05	108	95	100	31	28	18	77.7263	79.7278	75.1856	41.0055	28.3693	27.7362
Interval_5448	1	159595663	159596928	+	1266	253.29	2.1734	0.172048	12.6325	1.39711e-36	2.91406e-34	555	504	559	86	76	56	399.427	422.977	420.287	113.757	77.0023	86.2904
Interval_5449	1	159597629	159597764	+	136	16.2574	1.50805	0.487277	3.09484	0.00196916	0.00760928	35	26	33	4	8	8	25.1891	21.8203	24.8112	5.29103	8.1055	12.3272
Interval_5450	1	159686244	159687205	+	962	324.88	1.1586	0.141421	8.19255	2.55741e-16	7.72983e-15	597	523	636	154	202	126	429.654	438.923	478.18	203.705	204.664	194.153
Interval_5453	1	159888683	159889947	+	1265	496.292	2.17251	0.140861	15.4231	1.14559e-53	8.58868e-51	1115	978	1083	159	169	103	802.453	820.777	814.26	210.318	171.229	158.713
Interval_5459	1	159997325	159997776	+	452	67.0366	2.13551	0.284909	7.49542	6.6085e-14	1.49282e-12	142	144	140	10	31	19	102.196	120.851	105.26	13.2276	31.4088	29.2771
Interval_5460	1	160005889	160006632	+	744	136.544	3.02165	0.231129	13.0735	4.66856e-39	1.18605e-36	323	294	334	21	33	18	232.459	246.737	251.12	27.7779	33.4352	27.7362
Interval_5466	1	160057687	160057988	+	302	60.698	1.20045	0.265445	4.52242	6.1138e-06	4.20379e-05	127	101	105	22	47	21	91.4004	84.7633	78.9449	29.1007	47.6198	32.3589
Interval_5478	1	160263084	160263822	+	739	48.3454	1.11	0.281485	3.94338	8.03407e-05	0.000441205	90	81	88	25	33	16	64.772	67.9785	66.1633	33.0689	33.4352	24.6544
Interval_5479	1	160271335	160272064	+	730	87.9561	0.890836	0.235394	3.78444	0.000154053	0.000794949	151	133	163	65	52	30	108.673	111.619	122.552	85.9792	52.6858	46.227
Interval_5483	1	160311944	160312137	+	194	34.9808	1.44301	0.34471	4.18615	2.83726e-05	0.000170821	56	65	78	11	20	14	40.3025	54.5506	58.6448	14.5503	20.2638	21.5726
Interval_5485	1	160397175	160397608	+	434	32.017	1.41249	0.350435	4.03068	5.5616e-05	0.000315963	57	55	70	11	19	12	41.0222	46.1582	52.6299	14.5503	19.2506	18.4908
Interval_5490	1	160693001	160693506	+	506	102.61	-0.865475	0.209319	-4.13471	3.55397e-05	0.000209939	91	94	98	122	113	79	65.4916	78.8886	73.6819	161.376	114.49	121.731
Interval_5497	1	160939831	160940168	+	338	57.6042	-1.66297	0.272693	-6.0983	1.072e-09	1.38418e-08	28	30	50	64	86	59	20.1513	25.1772	37.5928	84.6565	87.1341	90.9131
Interval_5515	1	161258084	161258231	+	148	14.3883	-2.56816	0.562701	-4.56399	5.01898e-06	3.50929e-05	7	7	2	13	21	23	5.03782	5.87468	1.50371	17.1958	21.2769	35.4407
Interval_5517	1	161264868	161265250	+	383	38.3932	1.30361	0.329527	3.95599	7.62192e-05	0.000420533	71	80	60	19	17	16	51.0979	67.1392	45.1113	25.1324	17.2242	24.6544
Interval_5519	1	161279253	161279985	+	733	253.804	0.878172	0.153357	5.72633	1.02628e-08	1.14313e-07	443	397	446	152	178	100	318.822	333.178	335.328	201.059	180.347	154.09
Interval_5523	1	161364582	161365268	+	687	57.5613	1.20816	0.261019	4.62861	3.6813e-06	2.64186e-05	112	96	106	25	34	24	80.6051	80.5671	79.6967	33.0689	34.4484	36.9816
Interval_5530	1	161436481	161437089	+	609	263.29	0.574686	0.146568	3.92097	8.81947e-05	0.000479816	413	390	428	162	219	128	297.231	327.304	321.794	214.287	221.888	197.235
Interval_5533	1	161482081	161482573	+	493	68.0783	0.95767	0.240595	3.98043	6.87917e-05	0.000383241	123	115	113	38	46	27	88.5217	96.5126	84.9597	50.2648	46.6066	41.6043
Interval_5534	1	161494269	161494837	+	569	53.4418	-0.831366	0.269152	-3.08883	0.00200945	0.00774701	57	45	49	66	66	33	41.0222	37.7658	36.8409	87.302	66.8704	50.8497
Interval_5540	1	161734736	161735268	+	533	38.3321	1.76365	0.337824	5.22064	1.78308e-07	1.62166e-06	79	64	88	14	13	14	56.8554	53.7114	66.1633	18.5186	13.1714	21.5726
Interval_5542	1	161744339	161745987	+	1649	103.847	0.678071	0.203632	3.32989	0.000868812	0.00372548	174	151	175	72	74	45	125.226	126.725	131.575	95.2385	74.9759	69.3405
Interval_5552	1	162016829	162017293	+	465	25.6638	-2.75552	0.418155	-6.5897	4.40713e-11	6.92081e-10	9	9	8	35	50	24	6.4772	7.55316	6.01485	46.2965	50.6594	36.9816
Interval_5553	1	162036158	162038239	+	2082	198.075	-3.08927	0.197048	-15.6777	2.14757e-55	1.75755e-52	51	56	55	310	292	232	36.7041	46.9975	41.3521	410.055	295.851	357.489
Interval_5554	1	162138829	162139035	+	207	11.1212	-2.02207	0.587077	-3.44431	0.000572518	0.00257679	5	7	5	20	13	9	3.59844	5.87468	3.75928	26.4551	13.1714	13.8681
Interval_5557	1	162477450	162478182	+	733	89.6081	-1.16134	0.208672	-5.56539	2.61562e-08	2.73472e-07	83	62	72	94	121	81	59.7341	52.0329	54.1336	124.339	122.596	124.813
Interval_5568	1	162773649	162773998	+	350	47.9067	1.97888	0.312869	6.32496	2.53305e-10	3.58172e-09	94	99	104	18	16	12	67.6507	83.0848	78.193	23.8096	16.211	18.4908
Interval_5569	1	162792484	162793157	+	674	125.8	3.42924	0.257236	13.3311	1.52593e-40	4.42146e-38	318	274	308	19	19	13	228.861	229.952	231.572	25.1324	19.2506	20.0317
Interval_5570	1	162815437	162815661	+	225	17.4377	2.04754	0.513204	3.98972	6.61519e-05	0.000369785	44	29	39	5	11	1	31.6663	24.338	29.3224	6.61379	11.1451	1.5409
Interval_5572	1	162859690	162860417	+	728	102.11	1.50689	0.23179	6.50109	7.9738e-11	1.21068e-09	230	169	191	50	35	39	165.528	141.832	143.604	66.1379	35.4616	60.0951
Interval_5573	1	162867305	162867891	+	587	46.4397	1.40233	0.305508	4.59016	4.42914e-06	3.13284e-05	80	92	90	26	23	12	57.5751	77.2101	67.667	34.3917	23.3033	18.4908
Interval_5577	1	162929324	162929982	+	659	75.9474	1.7567	0.249902	7.02957	2.0717e-12	3.8674e-11	148	157	151	23	36	24	106.514	131.761	113.53	30.4234	36.4748	36.9816
Interval_5579	1	162952843	162953897	+	1055	320.592	1.53421	0.34534	4.4426	8.88774e-06	5.9194e-05	600	616	640	187	132	73	431.813	516.972	481.188	247.356	133.741	112.486
Interval_5580	1	163150588	163150707	+	120	13.564	-1.60518	0.504767	-3.18004	0.00147254	0.0059085	10	10	6	17	17	14	7.19688	8.3924	4.51113	22.4869	17.2242	21.5726
Interval_5581	1	163226406	163226615	+	210	13.3645	-2.18803	0.545733	-4.00934	6.08899e-05	0.000343106	10	5	4	22	21	10	7.19688	4.1962	3.00742	29.1007	21.2769	15.409
Interval_5583	1	163338648	163339230	+	583	115.904	-2.42908	0.262282	-9.26135	2.0187e-20	9.51727e-19	43	39	60	216	151	96	30.9466	32.7304	45.1113	285.716	152.991	147.926
Interval_5584	1	163382122	163382714	+	593	42.299	-2.25888	0.325876	-6.93171	4.15791e-12	7.50321e-11	21	21	15	68	62	37	15.1135	17.624	11.2778	89.9475	62.8176	57.0133
Interval_5586	1	163443658	163444232	+	575	129.41	-0.637104	0.191199	-3.33216	0.000861758	0.00369819	152	114	132	140	157	83	109.393	95.6734	99.245	185.186	159.07	127.895
Interval_5587	1	163575703	163576043	+	341	49.1445	-1.68951	0.287445	-5.8777	4.16006e-09	4.93231e-08	29	28	34	71	70	39	20.871	23.4987	25.5631	93.9158	70.9231	60.0951
Interval_5589	1	163757566	163758064	+	499	79.1825	-3.63129	0.289793	-12.5307	5.07371e-36	9.94419e-34	11	17	18	115	136	97	7.91657	14.2671	13.5334	152.117	137.794	149.467
Interval_5600	1	164144592	164145035	+	444	36.8811	-1.11261	0.313377	-3.55038	0.000384682	0.0018078	26	27	38	45	45	30	18.7119	22.6595	28.5705	59.5241	45.5934	46.227
Interval_5606	1	164214618	164215674	+	1057	53.604	0.895461	0.269278	3.32542	0.000882857	0.00377785	87	80	106	32	37	21	62.6129	67.1392	79.6967	42.3282	37.4879	32.3589
Interval_5607	1	164222805	164223833	+	1029	44.4783	1.10685	0.314312	3.52151	0.000429093	0.00199301	73	81	80	18	19	28	52.5373	67.9785	60.1485	23.8096	19.2506	43.1452
Interval_5611	1	164250430	164250967	+	538	58.2995	0.867255	0.266127	3.2588	0.00111886	0.00464048	91	106	94	29	35	33	65.4916	88.9595	70.6744	38.36	35.4616	50.8497
Interval_5617	1	164347265	164347548	+	284	24.2492	1.73952	0.416112	4.1804	2.90998e-05	0.000174825	53	40	54	12	11	4	38.1435	33.5696	40.6002	15.8731	11.1451	6.1636
Interval_5623	1	164457645	164459156	+	1512	508.041	-0.539456	0.164805	-3.2733	0.00106298	0.00444137	532	511	573	594	517	322	382.874	428.852	430.813	785.718	523.818	496.17
Interval_5627	1	164482970	164483462	+	493	34.699	-1.9244	0.352868	-5.45362	4.93557e-08	4.93093e-07	18	24	14	55	45	30	12.9544	20.1418	10.526	72.7516	45.5934	46.227
Interval_5631	1	164520373	164520692	+	320	13.8595	-2.52979	0.57895	-4.36962	1.24462e-05	8.05036e-05	8	4	4	29	14	12	5.75751	3.35696	3.00742	38.36	14.1846	18.4908
Interval_5632	1	164521360	164521897	+	538	42.2609	-2.42543	0.317875	-7.63013	2.34524e-14	5.58983e-13	19	13	20	58	67	45	13.6741	10.9101	15.0371	76.7199	67.8836	69.3405
Interval_5636	1	164547232	164547866	+	635	80.3437	-1.8221	0.238527	-7.63897	2.18965e-14	5.23411e-13	41	42	55	111	106	79	29.5072	35.2481	41.3521	146.826	107.398	121.731
Interval_5638	1	164649633	164650033	+	401	31.5279	1.25733	0.368744	3.40975	0.000650216	0.00288316	63	48	62	21	9	13	45.3404	40.2835	46.6151	27.7779	9.11869	20.0317
Interval_5646	1	164898878	164899398	+	521	43.2398	-1.25701	0.289819	-4.33721	1.443e-05	9.2134e-05	43	28	29	49	56	40	30.9466	23.4987	21.8038	64.8151	56.7385	61.636
Interval_5652	1	165174059	165174805	+	747	46.6657	-1.79529	0.296861	-6.04756	1.47058e-09	1.86116e-08	20	27	34	59	63	49	14.3938	22.6595	25.5631	78.0427	63.8308	75.5041
Interval_5657	1	165191775	165191952	+	178	40.2578	-1.00695	0.31236	-3.22368	0.00126557	0.00517134	37	31	36	54	36	35	26.6285	26.0165	27.0668	71.4289	36.4748	53.9315
Interval_5660	1	165195566	165195785	+	220	44.14	1.34907	0.299154	4.50962	6.49432e-06	4.44065e-05	87	80	81	16	28	16	62.6129	67.1392	60.9003	21.1641	28.3693	24.6544
Interval_5662	1	165203559	165203966	+	408	83.6779	1.41629	0.230124	6.15448	7.5326e-10	9.93433e-09	156	151	168	39	43	27	112.271	126.725	126.312	51.5875	43.5671	41.6043
Interval_5671	1	165348670	165348980	+	311	21.9433	1.75874	0.442772	3.97212	7.12348e-05	0.000395536	47	45	40	3	12	9	33.8254	37.7658	30.0742	3.96827	12.1583	13.8681
Interval_5672	1	165351116	165351482	+	367	27.2969	1.24618	0.368723	3.37973	0.000725582	0.00317817	57	42	52	10	18	11	41.0222	35.2481	39.0965	13.2276	18.2374	16.9499
Interval_5681	1	165615231	165616069	+	839	76.7065	1.09694	0.23041	4.76083	1.92803e-06	1.45811e-05	141	132	135	34	50	33	101.476	110.78	101.501	44.9737	50.6594	50.8497
Interval_5684	1	165630036	165630551	+	516	152.086	-0.578425	0.173179	-3.34004	0.000837657	0.00360703	150	149	177	142	176	117	107.953	125.047	133.078	187.832	178.321	180.285
Interval_5712	1	166043711	166044282	+	572	194.081	0.554209	0.171905	3.22392	0.00126449	0.00516754	308	274	324	121	182	81	221.664	229.952	243.601	160.054	184.4	124.813
Interval_5715	1	166089775	166089953	+	179	20.9309	1.31234	0.422252	3.10796	0.00188382	0.00732427	42	37	38	12	12	5	30.2269	31.0519	28.5705	15.8731	12.1583	7.7045
Interval_5716	1	166094360	166094953	+	594	237.124	0.861951	0.16397	5.25677	1.46604e-07	1.35214e-06	394	380	421	150	166	89	283.557	318.911	316.531	198.414	168.189	137.14
Interval_5720	1	166130066	166130738	+	673	546.926	0.786114	0.149267	5.26649	1.39058e-07	1.28757e-06	960	812	936	381	338	233	690.901	681.463	703.737	503.97	342.457	359.03
Interval_5721	1	166132309	166132702	+	394	99.9143	1.54823	0.217129	7.13046	1.00035e-12	1.94993e-11	221	171	193	35	57	31	159.051	143.51	145.108	46.2965	57.7517	47.7679
Interval_5722	1	166137189	166138508	+	1320	386.222	0.728005	0.133479	5.45409	4.92235e-08	4.92047e-07	670	589	622	237	268	187	482.191	494.313	467.654	313.493	271.534	288.148
Interval_5730	1	166180891	166181149	+	259	13.9523	-1.82622	0.50591	-3.60978	0.000306462	0.00147632	6	9	9	18	24	11	4.31813	7.55316	6.7667	23.8096	24.3165	16.9499
Interval_5731	1	166183095	166183291	+	197	12.7297	-2.37008	0.582245	-4.07058	4.68966e-05	0.000270076	5	6	5	26	14	10	3.59844	5.03544	3.75928	34.3917	14.1846	15.409
Interval_5738	1	166381413	166381893	+	481	63.6237	-1.41848	0.253359	-5.59869	2.15975e-08	2.29206e-07	46	38	51	80	73	64	33.1057	31.8911	38.3446	105.821	73.9627	98.6176
Interval_5739	1	166388211	166388806	+	596	46.709	-1.39759	0.282609	-4.94531	7.6023e-07	6.1914e-06	38	32	31	45	79	41	27.3482	26.8557	23.3075	59.5241	80.0418	63.1769
Interval_5741	1	166402111	166402283	+	173	13.255	-1.87506	0.516304	-3.63169	0.000281567	0.00136684	7	8	7	16	18	15	5.03782	6.71392	5.26299	21.1641	18.2374	23.1135
Interval_5742	1	166409126	166410157	+	1032	241.632	-0.642213	0.21248	-3.02246	0.00250731	0.0093975	252	231	254	328	234	138	181.361	193.865	190.971	433.864	237.086	212.644
Interval_5752	1	167231746	167232547	+	802	97.2394	-0.841498	0.207503	-4.05535	5.00587e-05	0.00028667	103	86	84	107	126	68	74.1279	72.1747	63.1559	141.535	127.662	104.781
Interval_5754	1	167238590	167238994	+	405	61.8647	-2.46989	0.283155	-8.72276	2.71496e-18	1.02453e-16	26	26	22	98	103	52	18.7119	21.8203	16.5408	129.63	104.358	80.1268
Interval_5756	1	167243544	167244065	+	522	155.067	-1.32415	0.1905	-6.9509	3.62963e-12	6.59875e-11	132	92	124	204	209	119	94.9989	77.2101	93.2301	269.842	211.756	183.367
Interval_5757	1	167245213	167245358	+	146	37.3292	-2.01661	0.326117	-6.18369	6.26199e-10	8.34484e-09	22	18	18	54	58	32	15.8331	15.1063	13.5334	71.4289	58.7649	49.3088
Interval_5761	1	167261784	167262039	+	256	40.1093	-1.91389	0.322151	-5.94097	2.83341e-09	3.44759e-08	24	25	17	44	78	34	17.2725	20.981	12.7815	58.2013	79.0286	52.3906
Interval_5762	1	167262698	167262976	+	279	36.4862	-1.18037	0.311305	-3.79169	0.000149626	0.000774305	31	24	33	43	54	26	22.3103	20.1418	24.8112	56.8786	54.7121	40.0634
Interval_5772	1	167374047	167375076	+	1030	163.897	0.8341	0.179157	4.65569	3.22897e-06	2.34028e-05	281	250	288	105	96	77	202.232	209.81	216.534	138.889	97.266	118.649
Interval_5777	1	167466711	167467322	+	612	40.3091	-1.56825	0.305434	-5.13449	2.82911e-07	2.4853e-06	23	29	27	39	62	43	16.5528	24.338	20.3001	51.5875	62.8176	66.2587
Interval_5781	1	167497178	167497801	+	624	75.5858	-1.38629	0.231664	-5.98402	2.17693e-09	2.69344e-08	57	48	59	96	107	60	41.0222	40.2835	44.3595	126.985	108.411	92.454
Interval_5782	1	167551379	167552185	+	807	178.818	-0.998736	0.178853	-5.58413	2.34872e-08	2.47689e-07	141	154	169	212	207	146	101.476	129.243	127.064	280.424	209.73	224.971
Interval_5789	1	167688478	167689402	+	925	49.6563	-0.92488	0.270908	-3.41401	0.000640154	0.00284513	56	33	46	54	63	39	40.3025	27.6949	34.5854	71.4289	63.8308	60.0951
Interval_5800	1	168295939	168296084	+	146	10.7108	-2.90898	0.668265	-4.35304	1.34265e-05	8.63481e-05	3	2	5	19	22	6	2.15907	1.67848	3.75928	25.1324	22.2901	9.2454
Interval_5804	1	168344857	168345121	+	265	19.8292	-1.56751	0.44823	-3.4971	0.00047034	0.00216331	8	18	13	21	40	13	5.75751	15.1063	9.77413	27.7779	40.5275	20.0317
Interval_5806	1	168380260	168383160	+	2901	279.209	-1.96011	0.159998	-12.2508	1.66324e-34	2.84848e-32	154	151	140	388	404	266	110.832	126.725	105.26	513.23	409.328	409.88
Interval_5807	1	168391594	168392524	+	931	42.7485	-1.68306	0.298421	-5.63988	1.70166e-08	1.83626e-07	27	23	29	47	56	50	19.4316	19.3025	21.8038	62.1696	56.7385	77.045
Interval_5812	1	168501828	168502699	+	872	138.035	0.757096	0.192774	3.92738	8.58749e-05	0.000468408	232	198	250	95	100	52	166.968	166.17	187.964	125.662	101.319	80.1268
Interval_5814	1	168531279	168531778	+	500	33.7004	1.81251	0.361173	5.01839	5.21062e-07	4.36733e-06	61	74	69	10	17	9	43.901	62.1038	51.8781	13.2276	17.2242	13.8681
Interval_5816	1	168541215	168541540	+	326	14.4082	-1.83334	0.533615	-3.43571	0.00059101	0.00265034	12	5	8	28	18	8	8.63626	4.1962	6.01485	37.0372	18.2374	12.3272
Interval_5817	1	168583971	168584740	+	770	319.525	0.53656	0.156692	3.4243	0.000616383	0.0027494	532	430	521	241	247	138	382.874	360.873	391.717	318.784	250.257	212.644
Interval_5820	1	168708168	168710155	+	1988	148.277	1.68382	0.190517	8.83815	9.73158e-19	3.85555e-17	308	269	309	45	80	45	221.664	225.756	232.323	59.5241	81.055	69.3405
Interval_5823	1	168831490	168832302	+	813	63.2622	1.94295	0.273982	7.09151	1.32657e-12	2.54327e-11	136	114	144	16	30	17	97.8776	95.6734	108.267	21.1641	30.3956	26.1953
Interval_5825	1	168899346	168900012	+	667	114.332	3.16913	0.263183	12.0416	2.14805e-33	3.41171e-31	259	266	274	13	19	22	186.399	223.238	206.008	17.1958	19.2506	33.8998
Interval_5834	1	169980615	169981088	+	474	95.621	0.827432	0.250747	3.29986	0.000967319	0.00409078	182	130	168	80	50	33	130.983	109.101	126.312	105.821	50.6594	50.8497
Interval_5837	1	170147675	170148876	+	1202	176.077	0.752098	0.170314	4.41595	1.00567e-05	6.62428e-05	319	266	278	112	114	85	229.581	223.238	209.016	148.149	115.503	130.977
Interval_5838	1	170160698	170160956	+	259	40.5242	-1.40247	0.305292	-4.59387	4.35095e-06	3.08343e-05	27	24	36	54	52	34	19.4316	20.1418	27.0668	71.4289	52.6858	52.3906
Interval_5845	1	170313441	170313946	+	506	35.4503	-0.983863	0.319445	-3.07992	0.00207057	0.00795414	30	26	38	34	58	24	21.5907	21.8203	28.5705	44.9737	58.7649	36.9816
Interval_5847	1	170336637	170337018	+	382	23.7987	-1.96236	0.398667	-4.9223	8.55339e-07	6.90512e-06	15	13	10	23	41	27	10.7953	10.9101	7.51856	30.4234	41.5407	41.6043
Interval_5853	1	170473466	170473983	+	518	84.0497	1.6751	0.237844	7.04286	1.88336e-12	3.54296e-11	157	163	179	34	39	23	112.991	136.796	134.582	44.9737	39.5143	35.4407
Interval_5855	1	170478834	170479761	+	928	67.9588	1.39625	0.249635	5.59315	2.22988e-08	2.36018e-07	130	122	133	24	41	25	93.5595	102.387	99.9968	31.7462	41.5407	38.5225
Interval_5860	1	170549173	170549361	+	189	17.8392	-1.78756	0.457189	-3.90989	9.23364e-05	0.00050009	9	12	10	28	21	16	6.4772	10.0709	7.51856	37.0372	21.2769	24.6544
Interval_5868	1	170645977	170646620	+	644	35.3245	-1.02791	0.319786	-3.21436	0.00130736	0.005322	32	29	29	33	37	40	23.03	24.338	21.8038	43.651	37.4879	61.636
Interval_5875	1	170864862	170865035	+	174	26.4391	2.0699	0.414182	4.99756	5.80588e-07	4.8315e-06	62	55	49	8	8	8	44.6207	46.1582	36.8409	10.5821	8.1055	12.3272
Interval_5881	1	170907597	170908648	+	1052	56.8871	-0.79248	0.257725	-3.0749	0.00210571	0.00806946	69	44	51	46	79	49	49.6585	36.9266	38.3446	60.8468	80.0418	75.5041
Interval_5884	1	170981577	170982014	+	438	49.183	1.39908	0.297211	4.70737	2.50935e-06	1.8588e-05	86	95	98	23	32	11	61.8932	79.7278	73.6819	30.4234	32.422	16.9499
Interval_5888	1	171016460	171017442	+	983	59.1491	0.905253	0.276107	3.27863	0.00104311	0.00436923	96	98	106	18	44	36	69.0901	82.2456	79.6967	23.8096	44.5803	55.4724
Interval_5894	1	171057254	171057493	+	240	19.4074	-1.2889	0.418556	-3.07941	0.00207411	0.00796574	12	14	18	25	26	15	8.63626	11.7494	13.5334	33.0689	26.3429	23.1135
Interval_5896	1	171063750	171066889	+	3140	472.869	-0.449881	0.137867	-3.26315	0.00110182	0.00458256	524	471	567	477	488	333	377.117	395.282	426.302	630.955	494.436	513.12
Interval_5897	1	171069553	171070586	+	1034	82.9036	-1.07646	0.23722	-4.53781	5.68424e-06	3.93213e-05	70	64	73	72	91	98	50.3782	53.7114	54.8855	95.2385	92.2001	151.008
Interval_5904	1	171094390	171095186	+	797	55.1979	1.28954	0.268633	4.80036	1.58381e-06	1.21842e-05	114	93	100	22	34	21	82.0445	78.0494	75.1856	29.1007	34.4484	32.3589
Interval_5918	1	171195959	171196315	+	357	33.0576	-1.56497	0.332322	-4.7092	2.48687e-06	1.84406e-05	26	15	25	35	55	30	18.7119	12.5886	18.7964	46.2965	55.7253	46.227
Interval_5919	1	171204008	171204685	+	678	49.3155	-1.42752	0.296127	-4.82065	1.43091e-06	1.10859e-05	38	21	47	59	81	36	27.3482	17.624	35.3372	78.0427	82.0682	55.4724
Interval_5925	1	171248481	171249986	+	1506	268.437	0.474297	0.145737	3.25446	0.00113608	0.00470535	431	369	419	174	201	157	310.186	309.68	315.028	230.16	203.651	241.921
Interval_5937	1	171322007	171322385	+	379	63.585	1.1842	0.251689	4.70501	2.53857e-06	1.87824e-05	121	109	116	27	44	23	87.0823	91.4772	87.2153	35.7144	44.5803	35.4407
Interval_5939	1	171342870	171343090	+	221	19.9753	1.66866	0.448534	3.72025	0.000199028	0.00100223	38	35	46	5	11	7	27.3482	29.3734	34.5854	6.61379	11.1451	10.7863
Interval_5943	1	171353294	171353419	+	126	15.1004	1.85717	0.523235	3.5494	0.000386111	0.00181404	33	31	29	4	9	3	23.7497	26.0165	21.8038	5.29103	9.11869	4.6227
Interval_5944	1	171356108	171357185	+	1078	206.935	1.04577	0.16426	6.36658	1.93294e-10	2.77787e-09	360	338	389	112	118	90	259.088	283.663	292.472	148.149	119.556	138.681
Interval_5945	1	171370244	171370659	+	416	46.7367	1.08013	0.297279	3.63338	0.000279733	0.00135861	77	65	107	21	31	20	55.416	54.5506	80.4486	27.7779	31.4088	30.818
Interval_5946	1	171374914	171376123	+	1210	228.843	0.781933	0.160469	4.87281	1.10022e-06	8.70451e-06	410	316	411	140	173	93	295.072	265.2	309.013	185.186	175.281	143.304
Interval_5952	1	171418642	171419666	+	1025	117.678	-1.83622	0.203234	-9.03498	1.64031e-19	6.99786e-18	68	64	69	164	166	108	48.9388	53.7114	51.8781	216.932	168.189	166.417
Interval_5954	1	171435430	171435610	+	181	50.8851	1.23475	0.290682	4.24778	2.15898e-05	0.000132848	82	97	98	30	25	17	59.0144	81.4063	73.6819	39.6827	25.3297	26.1953
Interval_5957	1	171441277	171441914	+	638	283.379	1.02125	0.144254	7.07949	1.44684e-12	2.76004e-11	508	463	513	143	190	116	365.602	388.568	385.702	189.154	192.506	178.744
Interval_5961	1	171465729	171465946	+	218	23.9098	1.58694	0.411514	3.85635	0.000115094	0.000610577	43	40	58	9	14	6	30.9466	33.5696	43.6076	11.9048	14.1846	9.2454
Interval_5962	1	171469697	171471411	+	1715	546.278	0.80996	0.13414	6.03816	1.55884e-09	1.96823e-08	956	880	877	342	348	251	688.022	738.532	659.378	452.383	352.589	386.766
Interval_5964	1	171477887	171479246	+	1360	672.453	0.48082	0.135601	3.54583	0.000391372	0.00183564	1017	922	1122	495	488	348	731.923	773.78	843.582	654.765	494.436	536.233
Interval_5966	1	171513819	171514028	+	210	24.1852	-1.13532	0.376572	-3.01487	0.00257087	0.0096005	19	15	25	27	27	24	13.6741	12.5886	18.7964	35.7144	27.3561	36.9816
Interval_5968	1	171535086	171535423	+	338	42.3645	1.41891	0.327736	4.32942	1.495e-05	9.51373e-05	68	75	97	10	25	20	48.9388	62.943	72.93	13.2276	25.3297	30.818
Interval_5969	1	171540050	171540548	+	499	181.304	0.873275	0.19674	4.43873	9.04923e-06	6.01537e-05	322	270	324	130	91	79	231.74	226.595	243.601	171.958	92.2001	121.731
Interval_5970	1	171544496	171545959	+	1464	529.281	1.29586	0.161754	8.01131	1.13494e-15	3.16617e-14	978	929	1028	304	261	164	703.855	779.654	772.908	402.118	264.442	252.708
Interval_5982	1	172018842	172019993	+	1152	96.2809	-1.18835	0.207267	-5.73341	9.84309e-09	1.09912e-07	76	81	72	103	138	81	54.6963	67.9785	54.1336	136.244	139.82	124.813
Interval_5983	1	172026581	172027634	+	1054	117.759	-1.28749	0.189603	-6.79046	1.11777e-11	1.91063e-10	93	84	91	128	175	100	66.931	70.4962	68.4189	169.313	177.308	154.09
Interval_5990	1	172099522	172100046	+	525	73.7823	1.65655	0.247857	6.68348	2.33332e-11	3.80925e-10	157	127	155	32	33	20	112.991	106.584	116.538	42.3282	33.4352	30.818
Interval_5999	1	172179159	172179388	+	230	24.3615	-1.50124	0.407156	-3.68715	0.000226784	0.00112572	20	19	11	34	42	13	14.3938	15.9456	8.27041	44.9737	42.5539	20.0317
Interval_6000	1	172182801	172183262	+	462	44.7536	1.30496	0.297408	4.3878	1.14505e-05	7.46216e-05	84	70	96	19	27	16	60.4538	58.7468	72.1782	25.1324	27.3561	24.6544
Interval_6006	1	172220044	172220735	+	692	75.0288	-1.85045	0.25617	-7.22351	5.06613e-13	1.02808e-11	46	42	39	118	95	65	33.1057	35.2481	29.3224	156.085	96.2528	100.159
Interval_6008	1	172246420	172246726	+	307	31.2713	-1.65104	0.34748	-4.75148	2.01937e-06	1.52119e-05	27	18	14	36	42	34	19.4316	15.1063	10.526	47.6193	42.5539	52.3906
Interval_6013	1	172289371	172290121	+	751	267.994	0.749516	0.144076	5.20224	1.96905e-07	1.77768e-06	456	410	447	156	195	127	328.178	344.089	336.08	206.35	197.572	195.694
Interval_6014	1	172291506	172291998	+	493	95.1259	-0.90652	0.227245	-3.98917	6.63055e-05	0.000370507	89	69	102	121	115	62	64.0523	57.9076	76.6893	160.054	116.517	95.5358
Interval_6016	1	172302351	172303189	+	839	175.806	-1.51234	0.177725	-8.50939	1.74844e-17	6.01953e-16	143	104	110	218	221	175	102.915	87.281	82.7041	288.361	223.914	269.658
Interval_6019	1	172311331	172312430	+	1100	983.628	0.520135	0.126759	4.10333	4.07238e-05	0.0002375	1570	1361	1601	710	707	500	1129.91	1142.21	1203.72	939.158	716.324	770.45
Interval_6021	1	172326153	172326644	+	492	81.3857	-1.5033	0.222431	-6.7585	1.39425e-11	2.34399e-10	57	53	56	100	119	70	41.0222	44.4797	42.1039	132.276	120.569	107.863
Interval_6029	1	172376090	172377270	+	1181	533.857	0.378326	0.122925	3.07771	0.002086	0.00800596	816	713	831	375	447	288	587.266	598.378	624.792	496.034	452.895	443.779
Interval_6030	1	172390689	172391599	+	911	207.542	0.506321	0.155865	3.24846	0.00116031	0.00479329	356	284	313	130	161	117	256.209	238.344	235.331	171.958	163.123	180.285
Interval_6033	1	172413464	172413825	+	362	38.4889	1.10712	0.310145	3.5697	0.000357396	0.00169525	72	64	69	17	23	18	51.8176	53.7114	51.8781	22.4869	23.3033	27.7362
Interval_6036	1	172428685	172429208	+	524	76.2746	1.06386	0.236499	4.49839	6.84687e-06	4.65647e-05	140	115	151	39	56	25	100.756	96.5126	113.53	51.5875	56.7385	38.5225
Interval_6040	1	172457500	172457722	+	223	31.3171	1.55572	0.360049	4.32086	1.5542e-05	9.85299e-05	62	53	68	16	14	8	44.6207	44.4797	51.1262	21.1641	14.1846	12.3272
Interval_6041	1	172461646	172462920	+	1275	457.266	0.773313	0.155115	4.98543	6.18257e-07	5.11915e-06	786	729	736	323	295	186	565.675	611.806	553.366	427.251	298.89	286.608
Interval_6045	1	172492243	172493037	+	795	227.802	-1.59449	0.175629	-9.07874	1.09839e-19	4.78104e-18	155	136	152	324	300	191	111.552	114.137	114.282	428.573	303.956	294.312
Interval_6047	1	172510034	172510973	+	940	123.375	-1.95595	0.199638	-9.79751	1.154e-22	6.77541e-21	80	49	70	158	194	119	57.5751	41.1228	52.6299	208.996	196.558	183.367
Interval_6053	1	172539776	172540371	+	596	78.3252	-1.46346	0.22707	-6.44496	1.15627e-10	1.7148e-09	58	49	56	100	105	69	41.7419	41.1228	42.1039	132.276	106.385	106.322
Interval_6055	1	172550508	172550953	+	446	133.654	-0.766507	0.183253	-4.18278	2.87966e-05	0.000173121	140	132	114	134	165	104	100.756	110.78	85.7116	177.249	167.176	160.254
Interval_6059	1	172569017	172569287	+	271	18.8469	-1.79852	0.443185	-4.05817	4.94588e-05	0.000283568	13	7	13	28	23	18	9.35595	5.87468	9.77413	37.0372	23.3033	27.7362
Interval_6060	1	172580162	172580529	+	368	65.9457	-0.952458	0.248031	-3.84007	0.000122998	0.000648146	59	60	56	83	76	48	42.4616	50.3544	42.1039	109.789	77.0023	73.9632
Interval_6061	1	172585279	172585463	+	185	22.0288	-1.21758	0.38622	-3.15255	0.00161853	0.00642026	18	14	20	24	31	19	12.9544	11.7494	15.0371	31.7462	31.4088	29.2771
Interval_6089	1	174048932	174049251	+	320	29.6819	1.3363	0.378013	3.53507	0.000407671	0.00190266	66	45	56	21	12	7	47.4994	37.7658	42.1039	27.7779	12.1583	10.7863
Interval_6093	1	175295949	175296328	+	380	14.9274	-1.90158	0.541295	-3.51301	0.000443059	0.00205051	7	9	8	13	12	27	5.03782	7.55316	6.01485	17.1958	12.1583	41.6043
Interval_6094	1	175428071	175428758	+	688	85.501	1.3044	0.24288	5.37053	7.85053e-08	7.5749e-07	161	166	146	51	40	26	115.87	139.314	109.771	67.4606	40.5275	40.0634
Interval_6096	1	175453806	175454654	+	849	382.053	0.808365	0.14552	5.55503	2.77567e-08	2.8891e-07	655	589	656	251	250	161	471.396	494.313	493.217	332.012	253.297	248.085
Interval_6098	1	175523663	175523844	+	182	12.2991	1.83224	0.572369	3.20115	0.00136882	0.00554127	24	25	26	4	6	3	17.2725	20.981	19.5483	5.29103	6.07913	4.6227
Interval_6100	1	175655556	175655706	+	151	10.9628	-2.09576	0.615988	-3.40228	0.000668257	0.00295424	5	4	7	8	12	20	3.59844	3.35696	5.26299	10.5821	12.1583	30.818
Interval_6103	1	175699894	175700596	+	703	57.767	-1.57649	0.261428	-6.03029	1.6367e-09	2.05805e-08	39	32	42	65	73	65	28.0678	26.8557	31.5779	85.9792	73.9627	100.159
Interval_6114	1	176827496	176827965	+	470	45.5443	1.44788	0.313562	4.61752	3.88361e-06	2.77535e-05	103	77	83	11	34	15	74.1279	64.6215	62.404	14.5503	34.4484	23.1135
Interval_6121	1	177017919	177018059	+	141	7.40591	-2.38667	0.788503	-3.02684	0.00247124	0.0092818	1	3	5	7	5	15	0.719688	2.51772	3.75928	9.2593	5.06594	23.1135
Interval_6127	1	177257336	177257480	+	145	12.8361	-1.5682	0.52256	-3.001	0.00269093	0.00998311	6	12	7	16	19	11	4.31813	10.0709	5.26299	21.1641	19.2506	16.9499
Interval_6128	1	177258372	177259136	+	765	74.6845	-1.0397	0.242311	-4.29078	1.78048e-05	0.00011151	69	58	65	95	103	46	49.6585	48.6759	48.8706	125.662	104.358	70.8814
Interval_6133	1	177443276	177443438	+	163	57.5134	1.13016	0.261126	4.32804	1.50442e-05	9.56516e-05	110	90	110	29	38	20	79.1657	75.5316	82.7041	38.36	38.5011	30.818
Interval_6135	1	177453750	177454194	+	445	40.6449	1.5025	0.339946	4.41981	9.8789e-06	6.51678e-05	90	88	57	16	27	9	64.772	73.8532	42.8558	21.1641	27.3561	13.8681
Interval_6136	1	177458646	177459283	+	638	92.0877	1.91713	0.23594	8.12553	4.45419e-16	1.3033e-14	187	165	219	29	42	22	134.582	138.475	164.656	38.36	42.5539	33.8998
Interval_6137	1	177469959	177470662	+	704	271.882	0.822136	0.150877	5.44904	5.06434e-08	5.04829e-07	446	420	491	164	192	115	320.981	352.481	369.161	216.932	194.532	177.204
Interval_6138	1	177474030	177474233	+	204	31.2968	1.22826	0.36557	3.35983	0.000779891	0.00338892	61	52	59	23	16	6	43.901	43.6405	44.3595	30.4234	16.211	9.2454
Interval_6139	1	177479139	177479985	+	847	149.922	1.41718	0.184519	7.68039	1.58609e-14	3.86198e-13	304	270	277	69	72	53	218.785	226.595	208.264	91.2702	72.9495	81.6677
Interval_6143	1	177557900	177558323	+	424	48.4731	1.20671	0.30223	3.99268	6.53307e-05	0.000365708	79	91	93	32	25	13	56.8554	76.3709	69.9226	42.3282	25.3297	20.0317
Interval_6145	1	177623211	177623901	+	691	171.505	1.76966	0.189066	9.36002	7.97214e-21	3.90981e-19	338	337	358	73	67	45	243.255	282.824	269.164	96.5613	67.8836	69.3405
Interval_6146	1	177634191	177634547	+	357	39.438	1.55401	0.33865	4.58884	4.45719e-06	3.15101e-05	81	71	77	24	12	11	58.2948	59.5861	57.8929	31.7462	12.1583	16.9499
Interval_6149	1	177646009	177646510	+	502	49.0515	0.903732	0.285652	3.16375	0.00155753	0.00620949	96	65	89	29	25	26	69.0901	54.5506	66.9152	38.36	25.3297	40.0634
Interval_6154	1	177708482	177709246	+	765	703.948	0.480323	0.127621	3.76368	0.000167432	0.000857098	1152	937	1123	511	540	351	829.081	786.368	844.334	675.929	547.121	540.856
Interval_6155	1	177709981	177710149	+	169	56.1797	1.78374	0.280594	6.35702	2.05705e-10	2.94467e-09	120	101	119	20	22	18	86.3626	84.7633	89.4708	26.4551	22.2901	27.7362
Interval_6156	1	177711080	177711660	+	581	288.111	1.58731	0.161391	9.8352	7.94093e-23	4.73756e-21	610	516	562	129	114	96	439.01	433.048	422.543	170.636	115.503	147.926
Interval_6157	1	177714246	177714397	+	152	42.3425	1.99666	0.334924	5.96153	2.49887e-09	3.06769e-08	106	83	75	14	13	13	76.287	69.657	56.3892	18.5186	13.1714	20.0317
Interval_6158	1	177719087	177719460	+	374	109.984	1.48676	0.212478	6.99726	2.61019e-12	4.82476e-11	201	190	241	44	51	42	144.657	159.456	181.197	58.2013	51.6726	64.7178
Interval_6162	1	177740522	177741232	+	711	90.3312	1.57065	0.224299	7.00247	2.51488e-12	4.6526e-11	192	151	187	33	46	30	138.18	126.725	140.597	43.651	46.6066	46.227
Interval_6164	1	177748090	177748603	+	514	204.253	1.62173	0.182492	8.88659	6.30143e-19	2.53592e-17	436	400	368	93	98	50	313.784	335.696	276.683	123.016	99.2924	77.045
Interval_6174	1	178269880	178270152	+	273	11.3948	-2.1855	0.620725	-3.52088	0.000430123	0.00199736	8	2	6	9	12	21	5.75751	1.67848	4.51113	11.9048	12.1583	32.3589
Interval_6175	1	178275217	178276961	+	1745	257.267	0.655487	0.189258	3.46346	0.000533271	0.00241893	414	366	453	199	198	87	297.951	307.162	340.591	263.229	200.611	134.058
Interval_6176	1	178291563	178292033	+	471	66.994	1.10164	0.252771	4.35826	1.31099e-05	8.44502e-05	117	123	114	36	33	31	84.2035	103.227	85.7116	47.6193	33.4352	47.7679
Interval_6178	1	178298011	178298643	+	633	54.1637	1.14888	0.270217	4.25172	2.12136e-05	0.000130691	107	95	89	28	30	22	77.0067	79.7278	66.9152	37.0372	30.3956	33.8998
Interval_6179	1	178301348	178301587	+	240	24.702	1.59844	0.399692	3.99919	6.35599e-05	0.000356829	53	42	50	10	10	9	38.1435	35.2481	37.5928	13.2276	10.1319	13.8681
Interval_6188	1	178413227	178413770	+	544	40.0933	1.02687	0.304452	3.37284	0.000743963	0.00324956	73	65	72	16	27	20	52.5373	54.5506	54.1336	21.1641	27.3561	30.818
Interval_6191	1	178492537	178493080	+	544	71.9037	1.22506	0.242174	5.05859	4.22359e-07	3.59541e-06	130	134	128	29	44	30	93.5595	112.458	96.2375	38.36	44.5803	46.227
Interval_6193	1	178527513	178529143	+	1631	250.977	0.693492	0.165335	4.19446	2.73518e-05	0.00016525	427	370	416	182	172	104	307.307	310.519	312.772	240.742	174.268	160.254
Interval_6194	1	178530447	178531369	+	923	124.352	1.04649	0.199069	5.25691	1.46494e-07	1.35136e-06	202	206	247	64	87	45	145.377	172.884	185.708	84.6565	88.1473	69.3405
Interval_6196	1	178544468	178545028	+	561	79.2649	1.38134	0.240115	5.75281	8.777e-09	9.88729e-08	179	124	149	31	52	24	128.824	104.066	112.027	41.0055	52.6858	36.9816
Interval_6202	1	178959029	178959556	+	528	23.6036	-1.38812	0.412869	-3.36213	0.000773437	0.00336469	11	25	14	19	35	27	7.91657	20.981	10.526	25.1324	35.4616	41.6043
Interval_6204	1	179012318	179012590	+	273	34.2033	-2.59481	0.369238	-7.02748	2.10301e-12	3.92449e-11	16	11	11	58	48	33	11.515	9.23164	8.27041	76.7199	48.633	50.8497
Interval_6205	1	179041810	179042637	+	828	82.8596	1.30904	0.23288	5.62112	1.89728e-08	2.03203e-07	141	159	159	35	48	31	101.476	133.439	119.545	46.2965	48.633	47.7679
Interval_6206	1	179061659	179062203	+	545	76.3448	-1.23415	0.251697	-4.90331	9.42368e-07	7.55198e-06	57	58	63	109	100	49	41.0222	48.6759	47.3669	144.181	101.319	75.5041
Interval_6214	1	179229487	179229746	+	260	15.0185	-1.48613	0.485078	-3.06369	0.00218629	0.00833652	10	10	11	10	28	16	7.19688	8.3924	8.27041	13.2276	28.3693	24.6544
Interval_6220	1	179477034	179477782	+	749	72.6208	0.994196	0.241288	4.12037	3.78258e-05	0.00022206	113	126	138	34	53	30	81.3248	105.744	103.756	44.9737	53.6989	46.227
Interval_6228	1	179552089	179553975	+	1887	115.007	-1.332	0.197441	-6.7463	1.51658e-11	2.53613e-10	101	71	85	139	163	94	72.6885	59.5861	63.9077	183.863	165.15	144.845
Interval_6232	1	179570364	179570853	+	490	65.3271	0.916606	0.244926	3.74238	0.000182282	0.00092521	128	104	102	36	43	29	92.1201	87.281	76.6893	47.6193	43.5671	44.6861
Interval_6239	1	179644052	179644717	+	666	26.668	-1.11249	0.3656	-3.04292	0.00234295	0.00886045	24	20	22	38	31	18	17.2725	16.7848	16.5408	50.2648	31.4088	27.7362
Interval_6242	1	179686493	179687470	+	978	62.6487	-1.41374	0.249124	-5.67484	1.38819e-08	1.52003e-07	54	38	42	78	83	56	38.8632	31.8911	31.5779	103.175	84.0946	86.2904
Interval_6246	1	179743223	179744382	+	1160	137.745	1.36582	0.190256	7.17888	7.02834e-13	1.399e-11	273	235	267	50	74	59	196.475	197.222	200.746	66.1379	74.9759	90.9131
Interval_6253	1	179836107	179837480	+	1374	98.899	1.72047	0.222692	7.72577	1.11183e-14	2.7522e-13	205	193	195	29	52	30	147.536	161.973	146.612	38.36	52.6858	46.227
Interval_6260	1	179866274	179866997	+	724	106.937	-1.97526	0.228627	-8.63964	5.63904e-18	2.04449e-16	58	48	64	167	156	86	41.7419	40.2835	48.1188	220.9	158.057	132.517
Interval_6261	1	179870477	179871021	+	545	66.4701	-2.18858	0.278161	-7.86804	3.60252e-15	9.53164e-14	23	29	41	103	88	66	16.5528	24.338	30.8261	136.244	89.1605	101.699
Interval_6263	1	179931059	179931573	+	515	47.3343	-2.6107	0.310567	-8.40623	4.23402e-17	1.40144e-15	19	14	19	67	70	55	13.6741	11.7494	14.2853	88.6247	70.9231	84.7495
Interval_6273	1	179991794	179992296	+	503	87.2452	1.55415	0.231043	6.72666	1.736e-11	2.88149e-10	183	138	190	37	42	27	131.703	115.815	142.853	48.942	42.5539	41.6043
Interval_6278	1	180042156	180042463	+	308	16.5272	-3.41369	0.580464	-5.88097	4.07878e-09	4.84361e-08	4	6	1	26	28	18	2.87875	5.03544	0.751856	34.3917	28.3693	27.7362
Interval_6282	1	180160283	180160481	+	199	9.98526	-1.99731	0.608678	-3.28139	0.00103297	0.00433252	7	3	6	10	22	8	5.03782	2.51772	4.51113	13.2276	22.2901	12.3272
Interval_6300	1	180286594	180286793	+	200	14.2358	-1.72508	0.492377	-3.50358	0.000459046	0.00211609	8	7	11	16	24	13	5.75751	5.87468	8.27041	21.1641	24.3165	20.0317
Interval_6305	1	180312917	180314134	+	1218	215.527	-0.487513	0.157959	-3.08633	0.00202645	0.00780674	261	196	248	208	254	144	187.839	164.491	186.46	275.133	257.35	221.89
Interval_6309	1	180365196	180365675	+	480	88.3976	-2.05543	0.224193	-9.16816	4.81171e-20	2.17662e-18	49	42	43	120	133	87	35.2647	35.2481	32.3298	158.731	134.754	134.058
Interval_6312	1	180390286	180390666	+	381	119.929	1.66492	0.209319	7.95399	1.80598e-15	4.92163e-14	263	212	241	52	60	27	189.278	177.919	181.197	68.7834	60.7913	41.6043
Interval_6313	1	180401665	180402038	+	374	70.0488	-1.01104	0.231806	-4.36158	1.29125e-05	8.32832e-05	59	55	68	66	101	59	42.4616	46.1582	51.1262	87.302	102.332	90.9131
Interval_6314	1	180403685	180404639	+	955	240.592	0.518549	0.162687	3.18741	0.00143551	0.00577746	393	341	372	180	162	125	282.838	286.181	279.69	238.096	164.136	192.613
Interval_6315	1	180407192	180407641	+	450	132.01	-0.797184	0.199637	-3.99317	6.51971e-05	0.000365036	113	118	145	156	148	95	81.3248	99.0304	109.019	206.35	149.952	146.386
Interval_6324	1	180471287	180471477	+	191	11.2222	-1.9053	0.596338	-3.195	0.00139831	0.00564594	8	5	6	10	30	6	5.75751	4.1962	4.51113	13.2276	30.3956	9.2454
Interval_6337	1	180609845	180610655	+	811	48.7749	-0.925455	0.269008	-3.44025	0.000581167	0.00261133	47	35	50	44	65	44	33.8254	29.3734	37.5928	58.2013	65.8572	67.7996
Interval_6349	1	180757247	180758420	+	1174	375.049	1.46798	0.152544	9.6233	6.37518e-22	3.4818e-20	770	658	725	185	167	120	554.16	552.22	545.095	244.71	169.202	184.908
Interval_6352	1	180777473	180779273	+	1801	915.434	0.652662	0.128021	5.09809	3.43097e-07	2.96973e-06	1515	1320	1541	631	644	421	1090.33	1107.8	1158.61	834.66	652.493	648.719
Interval_6353	1	180780121	180780420	+	300	90.3765	3.20268	0.286128	11.1932	4.40338e-29	4.72554e-27	214	192	230	12	15	15	154.013	161.134	172.927	15.8731	15.1978	23.1135
Interval_6354	1	180781352	180781738	+	387	98.4108	2.53818	0.249146	10.1875	2.25387e-24	1.57315e-22	240	207	211	16	36	18	172.725	173.723	158.642	21.1641	36.4748	27.7362
Interval_6355	1	180783082	180783823	+	742	114.854	1.64519	0.205692	7.99832	1.26129e-15	3.50316e-14	245	198	240	42	59	33	176.324	166.17	180.445	55.5558	59.7781	50.8497
Interval_6360	1	180848165	180848732	+	568	102.06	0.626655	0.20199	3.10242	0.00191948	0.00744414	165	158	159	61	72	57	118.749	132.6	119.545	80.6882	72.9495	87.8313
Interval_6370	1	180903070	180903264	+	195	45.6661	0.853014	0.28373	3.00642	0.0026434	0.00983367	75	68	87	24	33	21	53.9766	57.0683	65.4115	31.7462	33.4352	32.3589
Interval_6371	1	180903849	180904584	+	736	234.111	0.598947	0.152237	3.93432	8.34332e-05	0.00045646	388	322	396	142	196	111	279.239	270.235	297.735	187.832	198.585	171.04
Interval_6372	1	180911732	180912254	+	523	162.226	0.789111	0.184709	4.27219	1.93567e-05	0.000120302	245	236	323	95	121	70	176.324	198.061	242.849	125.662	122.596	107.863
Interval_6375	1	180917143	180917473	+	331	76.9915	1.75137	0.255359	6.85847	6.96007e-12	1.22025e-10	165	141	159	16	42	27	118.749	118.333	119.545	21.1641	42.5539	41.6043
Interval_6378	1	180931151	180931517	+	367	48.58	1.27779	0.289167	4.41888	9.92135e-06	6.54317e-05	91	72	107	20	29	19	65.4916	60.4253	80.4486	26.4551	29.3824	29.2771
Interval_6382	1	180952140	180953067	+	928	326.629	0.724041	0.161926	4.47144	7.76934e-06	5.23107e-05	514	515	560	216	261	121	369.92	432.209	421.039	285.716	264.442	186.449
Interval_6395	1	181015476	181016274	+	799	64.0398	-0.916288	0.246868	-3.71165	0.000205911	0.00103321	52	49	72	64	75	59	37.4238	41.1228	54.1336	84.6565	75.9891	90.9131
Interval_6396	1	181017009	181017945	+	937	76.5876	-1.17192	0.2262	-5.18092	2.20794e-07	1.97671e-06	75	49	61	75	107	72	53.9766	41.1228	45.8632	99.2068	108.411	110.945
Interval_6398	1	181035238	181035843	+	606	54.36	-1.0534	0.256835	-4.10149	4.10507e-05	0.000239263	54	39	46	58	76	43	38.8632	32.7304	34.5854	76.7199	77.0023	66.2587
Interval_6399	1	181038124	181038528	+	405	32.2138	-1.93347	0.343032	-5.63641	1.73635e-08	1.8705e-07	19	16	17	38	44	38	13.6741	13.4278	12.7815	50.2648	44.5803	58.5542
Interval_6402	1	181131856	181132528	+	673	160.615	1.40976	0.180845	7.79541	6.42004e-15	1.63995e-13	336	260	321	70	93	49	241.815	218.203	241.346	92.593	94.2264	75.5041
Interval_6415	1	181230681	181231719	+	1039	566.996	1.22096	0.126568	9.64669	5.07667e-22	2.80116e-20	1034	996	1063	257	318	234	744.158	835.883	799.223	339.949	322.194	360.571
Interval_6416	1	181232291	181232862	+	572	205.715	0.875839	0.163133	5.36887	7.92319e-08	7.63745e-07	333	350	353	109	140	97	239.656	293.734	265.405	144.181	141.846	149.467
Interval_6418	1	181244111	181244450	+	340	46.3477	0.964161	0.29377	3.28203	0.00103063	0.00432375	90	73	76	32	23	19	64.772	61.2646	57.141	42.3282	23.3033	29.2771
Interval_6420	1	181256044	181258935	+	2892	1356.56	0.683096	0.116694	5.85373	4.80674e-09	5.64431e-08	2231	2029	2268	872	920	675	1605.62	1702.82	1705.21	1153.44	932.133	1040.11
Interval_6432	1	181393371	181394231	+	861	52.6622	-0.799806	0.265577	-3.01158	0.00259888	0.00969126	65	42	44	57	63	40	46.7797	35.2481	33.0817	75.3972	63.8308	61.636
Interval_6435	1	181425227	181425903	+	677	187.696	1.25599	0.166787	7.53053	5.05355e-14	1.15989e-12	364	318	354	80	119	68	261.967	266.878	266.157	105.821	120.569	104.781
Interval_6437	1	181445791	181447081	+	1291	95.8027	-2.31169	0.229583	-10.0691	7.56767e-24	5.00199e-22	38	40	47	138	134	104	27.3482	33.5696	35.3372	182.54	135.767	160.254
Interval_6450	1	181623146	181623843	+	698	186.119	0.861407	0.17803	4.83855	1.30789e-06	1.02066e-05	302	286	351	119	130	69	217.346	240.023	263.901	157.408	131.714	106.322
Interval_6464	1	181862613	181863162	+	550	197.516	0.555538	0.16399	3.38763	0.000704992	0.00309811	310	293	313	137	139	103	223.103	245.897	235.331	181.218	140.833	158.713
Interval_6468	1	181880833	181882192	+	1360	176.144	-0.552277	0.168521	-3.27719	0.00104845	0.00438665	215	168	177	178	205	120	154.733	140.992	133.078	235.451	207.703	184.908
Interval_6471	1	181970622	181970798	+	177	17.4259	-1.92872	0.465988	-4.13898	3.48856e-05	0.00020645	9	10	9	26	19	19	6.4772	8.3924	6.7667	34.3917	19.2506	29.2771
Interval_6472	1	182019382	182020686	+	1305	75.368	-0.863938	0.250493	-3.44894	0.000562784	0.00253831	79	54	78	94	101	42	56.8554	45.319	58.6448	124.339	102.332	64.7178
Interval_6478	1	182091171	182092077	+	907	154.146	-0.66023	0.178062	-3.70786	0.000209019	0.00104738	172	126	172	157	194	105	123.786	105.744	129.319	207.673	196.558	161.795
Interval_6480	1	182108193	182108724	+	532	43.6805	-1.59464	0.291172	-5.47664	4.33479e-08	4.36816e-07	32	29	24	50	68	40	23.03	24.338	18.0445	66.1379	68.8968	61.636
Interval_6481	1	182115348	182116314	+	967	183.362	-0.647895	0.165284	-3.91989	8.85886e-05	0.000481691	207	166	185	181	192	155	148.975	139.314	139.093	239.419	194.532	238.84
Interval_6482	1	182124541	182125357	+	817	485.975	0.410153	0.132208	3.10233	0.00192002	0.00744595	748	690	727	358	391	248	538.327	579.076	546.599	473.547	396.156	382.143
Interval_6486	1	182163091	182163305	+	215	13.0379	-2.78198	0.594008	-4.6834	2.8216e-06	2.06768e-05	4	3	6	10	27	18	2.87875	2.51772	4.51113	13.2276	27.3561	27.7362
Interval_6487	1	182174702	182174920	+	219	21.9836	-1.69247	0.412893	-4.09906	4.1484e-05	0.000241515	19	8	14	32	29	19	13.6741	6.71392	10.526	42.3282	29.3824	29.2771
Interval_6489	1	182192235	182192410	+	176	16.4606	-1.81451	0.478093	-3.79531	0.000147457	0.000764151	15	6	8	15	32	16	10.7953	5.03544	6.01485	19.8414	32.422	24.6544
Interval_6490	1	182227232	182227949	+	718	79.7162	-3.17613	0.267084	-11.8919	1.3046e-32	1.92122e-30	20	23	19	116	144	85	14.3938	19.3025	14.2853	153.44	145.899	130.977
Interval_6491	1	182237481	182238126	+	646	47.1864	-2.06991	0.300197	-6.89517	5.37996e-12	9.56677e-11	21	18	32	65	68	48	15.1135	15.1063	24.0594	85.9792	68.8968	73.9632
Interval_6493	1	182254787	182256807	+	2021	787.12	0.367694	0.112922	3.25619	0.0011292	0.00467929	1180	1074	1210	514	671	456	849.232	901.344	909.746	679.897	679.849	702.651
Interval_6507	1	182398291	182399057	+	767	75.5672	-2.31171	0.257192	-8.98826	2.51173e-19	1.05023e-17	42	18	40	91	125	85	30.2269	15.1063	30.0742	120.371	126.648	130.977
Interval_6517	1	182499400	182499752	+	353	43.655	-1.11588	0.30409	-3.66956	0.000242973	0.00119617	41	33	34	63	52	28	29.5072	27.6949	25.5631	83.3337	52.6858	43.1452
Interval_6518	1	182504331	182504562	+	232	51.638	0.858454	0.271315	3.16405	0.0015559	0.00620422	88	85	86	33	31	23	63.3326	71.3354	64.6596	43.651	31.4088	35.4407
Interval_6521	1	182515283	182515447	+	165	31.4234	1.45546	0.366738	3.96865	7.22811e-05	0.000400805	68	57	55	20	13	7	48.9388	47.8367	41.3521	26.4551	13.1714	10.7863
Interval_6523	1	182527850	182528806	+	957	483.454	0.845162	0.141375	5.97814	2.25697e-09	2.78668e-08	822	781	820	311	315	199	591.584	655.447	616.522	411.377	319.154	306.639
Interval_6525	1	182534781	182535440	+	660	129.205	-0.567212	0.18507	-3.06485	0.0021778	0.0083077	145	117	145	131	133	101	104.355	98.1911	109.019	173.281	134.754	155.631
Interval_6529	1	182571202	182571836	+	635	39.1078	-0.999851	0.331148	-3.01935	0.00253317	0.00947896	23	45	33	34	65	29	16.5528	37.7658	24.8112	44.9737	65.8572	44.6861
Interval_6539	1	182704979	182705384	+	406	35.6313	1.06975	0.322051	3.32167	0.000894802	0.00382408	63	54	72	19	22	14	45.3404	45.319	54.1336	25.1324	22.2901	21.5726
Interval_6540	1	182732461	182732956	+	496	42.4761	2.12035	0.33604	6.3098	2.79399e-10	3.92428e-09	84	88	97	9	17	12	60.4538	73.8532	72.93	11.9048	17.2242	18.4908
Interval_6543	1	182763457	182764815	+	1359	95.4553	-0.692544	0.222446	-3.11331	0.00185	0.00721067	110	92	84	111	117	57	79.1657	77.2101	63.1559	146.826	118.543	87.8313
Interval_6551	1	182873143	182873592	+	450	33.5017	1.67455	0.350885	4.77236	1.82077e-06	1.38314e-05	65	60	74	11	15	12	46.7797	50.3544	55.6373	14.5503	15.1978	18.4908
Interval_6554	1	182908356	182909360	+	1005	331.404	0.894433	0.140373	6.37183	1.86787e-10	2.69012e-09	595	519	573	185	241	133	428.215	435.566	430.813	244.71	244.178	204.94
Interval_6556	1	182936243	182936468	+	226	17.5542	1.88801	0.493766	3.82369	0.000131471	0.000688763	41	27	41	3	9	6	29.5072	22.6595	30.8261	3.96827	9.11869	9.2454
Interval_6557	1	182937328	182937879	+	552	47.4785	1.69803	0.310107	5.47562	4.35993e-08	4.39225e-07	86	95	102	11	27	16	61.8932	79.7278	76.6893	14.5503	27.3561	24.6544
Interval_6558	1	182943845	182945205	+	1361	194.287	1.91387	0.178482	10.723	7.93505e-27	6.98447e-25	423	359	420	74	76	45	304.428	301.287	315.779	97.884	77.0023	69.3405
Interval_6559	1	182951249	182951642	+	394	91.423	1.09349	0.223959	4.88256	1.04718e-06	8.3204e-06	162	141	184	55	51	33	116.59	118.333	138.341	72.7516	51.6726	50.8497
Interval_6562	1	182956336	182956510	+	175	24.7432	1.69991	0.406252	4.18437	2.85955e-05	0.000172056	54	38	57	9	12	7	38.8632	31.8911	42.8558	11.9048	12.1583	10.7863
Interval_6563	1	182957172	182957819	+	648	102.586	1.2293	0.208824	5.88677	3.93809e-09	4.68953e-08	196	179	186	53	55	38	141.059	150.224	139.845	70.1061	55.7253	58.5542
Interval_6567	1	183047678	183048371	+	694	137.219	-1.95912	0.221629	-8.83965	9.60208e-19	3.80847e-17	62	80	76	216	189	115	44.6207	67.1392	57.141	285.716	191.492	177.204
Interval_6569	1	183055556	183055906	+	351	32.2396	-1.63695	0.341845	-4.78859	1.6796e-06	1.28473e-05	22	14	26	32	57	30	15.8331	11.7494	19.5483	42.3282	57.7517	46.227
Interval_6574	1	183147484	183147880	+	397	43.6869	-2.06463	0.317073	-6.51154	7.43852e-11	1.13601e-09	26	18	22	71	57	39	18.7119	15.1063	16.5408	93.9158	57.7517	60.0951
Interval_6576	1	183212772	183213378	+	607	168.937	-2.47195	0.186733	-13.2379	5.30096e-40	1.4685e-37	69	73	59	234	274	176	49.6585	61.2646	44.3595	309.525	277.613	271.199
Interval_6578	1	183220685	183221618	+	934	97.3173	-0.65591	0.20518	-3.19676	0.00138983	0.00561551	111	89	96	105	112	68	79.8854	74.6924	72.1782	138.889	113.477	104.781
Interval_6587	1	183378246	183378845	+	600	88.5509	-2.89191	0.245677	-11.7712	5.49452e-32	7.67008e-30	27	27	28	131	142	98	19.4316	22.6595	21.052	173.281	143.873	151.008
Interval_6591	1	183419355	183420314	+	960	140.394	-0.896267	0.187455	-4.78125	1.74211e-06	1.328e-05	131	123	128	162	149	119	94.2792	103.227	96.2375	214.287	150.965	183.367
Interval_6601	1	183609220	183609958	+	739	28.941	-1.25165	0.386919	-3.23492	0.00121677	0.00499899	23	24	19	17	35	42	16.5528	20.1418	14.2853	22.4869	35.4616	64.7178
Interval_6602	1	183618118	183618598	+	481	19.5981	-1.52642	0.437673	-3.48759	0.000487393	0.0022337	15	13	11	16	23	28	10.7953	10.9101	8.27041	21.1641	23.3033	43.1452
Interval_6603	1	183637167	183637340	+	174	15.1247	-3.15272	0.568358	-5.54706	2.90512e-08	3.01447e-07	4	4	4	20	30	16	2.87875	3.35696	3.00742	26.4551	30.3956	24.6544
Interval_6604	1	183639055	183639902	+	848	289.691	-2.00219	0.163467	-12.2483	1.71513e-34	2.93265e-32	169	136	148	422	416	267	121.627	114.137	111.275	558.203	421.486	411.42
Interval_6606	1	183658419	183659316	+	898	138.977	-1.02187	0.184058	-5.55189	2.82597e-08	2.93859e-07	142	94	125	153	186	109	102.196	78.8886	93.982	202.382	188.453	167.958
Interval_6607	1	183660600	183660767	+	168	14.9877	-2.12324	0.519728	-4.0853	4.40208e-05	0.000255104	9	5	8	28	19	11	6.4772	4.1962	6.01485	37.0372	19.2506	16.9499
Interval_6611	1	183764197	183764967	+	771	101.259	2.70472	0.24797	10.9074	1.06203e-27	1.01479e-25	243	211	234	19	31	15	174.884	177.08	175.934	25.1324	31.4088	23.1135
Interval_6616	1	183864935	183866010	+	1076	134.644	1.98782	0.207913	9.56086	1.16779e-21	6.19485e-20	311	262	271	35	67	30	223.823	219.881	203.753	46.2965	67.8836	46.227
Interval_6617	1	183905228	183905895	+	668	124.832	1.10114	0.196796	5.59535	2.20176e-08	2.33365e-07	243	221	202	58	88	46	174.884	185.472	151.875	76.7199	89.1605	70.8814
Interval_6619	1	183930414	183930788	+	375	38.789	1.3122	0.319609	4.10563	4.03207e-05	0.000235444	66	71	78	14	22	17	47.4994	59.5861	58.6448	18.5186	22.2901	26.1953
Interval_6622	1	183946850	183947390	+	541	35.0906	-0.971217	0.31666	-3.06707	0.00216171	0.0082569	33	28	32	44	45	23	23.7497	23.4987	24.0594	58.2013	45.5934	35.4407
Interval_6626	1	184016298	184016896	+	599	83.6804	1.5692	0.243981	6.43163	1.26241e-10	1.86344e-09	160	159	170	21	51	30	115.15	133.439	127.815	27.7779	51.6726	46.227
Interval_6629	1	184051604	184052414	+	811	185.74	0.840317	0.187551	4.48046	7.4482e-06	5.03096e-05	301	298	332	128	130	63	216.626	250.094	249.616	169.313	131.714	97.0767
Interval_6638	1	184138721	184139076	+	356	246.82	0.641358	0.159162	4.0296	5.58708e-05	0.000317192	407	370	398	175	178	108	292.913	310.519	299.239	231.482	180.347	166.417
Interval_6639	1	184140028	184140978	+	951	422.142	0.421818	0.139467	3.0245	0.00249042	0.00934268	674	565	651	315	309	230	485.07	474.171	489.458	416.668	313.075	354.407
Interval_6645	1	184261073	184261698	+	626	92.913	2.15552	0.237934	9.05932	1.31272e-19	5.65882e-18	203	182	209	22	38	22	146.097	152.742	157.138	29.1007	38.5011	33.8998
Interval_6646	1	184274780	184274957	+	178	29.4857	1.86252	0.380706	4.89228	9.96769e-07	7.95819e-06	65	55	62	9	16	6	46.7797	46.1582	46.6151	11.9048	16.211	9.2454
Interval_6647	1	184275491	184276333	+	843	162.435	2.51436	0.202704	12.4041	2.482e-35	4.57205e-33	361	345	375	34	56	27	259.808	289.538	281.946	44.9737	56.7385	41.6043
Interval_6648	1	184276997	184277382	+	386	109.921	3.57474	0.282547	12.6518	1.09275e-36	2.30615e-34	275	252	266	9	21	11	197.914	211.489	199.994	11.9048	21.2769	16.9499
Interval_6649	1	184281557	184282088	+	532	50.6328	2.05823	0.310806	6.62222	3.53837e-11	5.63248e-10	112	100	109	11	27	10	80.6051	83.924	81.9523	14.5503	27.3561	15.409
Interval_6650	1	184289760	184290476	+	717	47.0336	1.46058	0.303005	4.82033	1.43321e-06	1.11008e-05	84	93	90	15	22	22	60.4538	78.0494	67.667	19.8414	22.2901	33.8998
Interval_6651	1	184291278	184291420	+	143	12.07	1.9189	0.593831	3.23139	0.00123188	0.00505237	34	21	20	5	4	3	24.4694	17.624	15.0371	6.61379	4.05275	4.6227
Interval_6654	1	184342049	184342286	+	238	19.7264	1.60417	0.46053	3.48332	0.000495233	0.00226508	38	31	47	12	6	5	27.3482	26.0165	35.3372	15.8731	6.07913	7.7045
Interval_6655	1	184357576	184358411	+	836	70.1051	1.78012	0.256112	6.95055	3.63861e-12	6.61397e-11	143	130	152	27	32	17	102.915	109.101	114.282	35.7144	32.422	26.1953
Interval_6660	1	184440946	184441591	+	646	277.296	0.796793	0.149689	5.32299	1.02075e-07	9.65429e-07	455	420	498	147	186	147	327.458	352.481	374.424	194.445	188.453	226.512
Interval_6662	1	184478120	184478332	+	213	27.1063	-1.35614	0.35536	-3.81624	0.000135499	0.000708001	22	17	21	27	45	23	15.8331	14.2671	15.789	35.7144	45.5934	35.4407
Interval_6665	1	184612680	184613186	+	507	67.7666	2.16329	0.28368	7.62579	2.42538e-14	5.77316e-13	157	129	151	17	35	9	112.991	108.262	113.53	22.4869	35.4616	13.8681
Interval_6667	1	184675448	184676234	+	787	250.223	0.506046	0.149512	3.38465	0.000712684	0.00312858	395	347	405	170	186	135	284.277	291.216	304.502	224.869	188.453	208.022
Interval_6674	1	184782231	184782462	+	232	30.0999	1.07662	0.347431	3.0988	0.00194305	0.00752303	61	44	55	16	17	13	43.901	36.9266	41.3521	21.1641	17.2242	20.0317
Interval_6682	1	184827394	184827571	+	178	25.1317	1.44302	0.394058	3.66194	0.000250311	0.00122823	59	39	46	9	12	11	42.4616	32.7304	34.5854	11.9048	12.1583	16.9499
Interval_6683	1	184829907	184830066	+	160	20.2559	1.48862	0.438765	3.39274	0.000691965	0.00304773	39	41	37	9	13	4	28.0678	34.4089	27.8187	11.9048	13.1714	6.1636
Interval_6684	1	184831268	184832767	+	1500	126.649	0.881261	0.192155	4.5862	4.5138e-06	3.18704e-05	215	208	217	56	92	65	154.733	174.562	163.153	74.0744	93.2133	100.159
Interval_6686	1	184852268	184852703	+	436	142.589	1.29178	0.19672	6.56658	5.14857e-11	8.0252e-10	297	234	262	81	71	45	213.747	196.382	196.986	107.143	71.9363	69.3405
Interval_6687	1	184853312	184853695	+	384	78.2755	0.981901	0.234963	4.17896	2.9284e-05	0.000175824	127	122	158	44	55	28	91.4004	102.387	118.793	58.2013	55.7253	43.1452
Interval_6688	1	184858244	184858616	+	373	165.499	1.24784	0.177763	7.01969	2.22354e-12	4.14004e-11	303	304	299	71	92	70	218.066	255.129	224.805	93.9158	93.2133	107.863
Interval_6689	1	184860287	184860748	+	462	130.641	0.725913	0.207335	3.50117	0.000463226	0.00213334	233	186	216	91	67	71	167.687	156.099	162.401	120.371	67.8836	109.404
Interval_6690	1	184861468	184862068	+	601	355.989	1.329	0.137332	9.67727	3.76639e-22	2.09761e-20	692	610	689	160	198	127	498.024	511.937	518.029	211.641	200.611	195.694
Interval_6694	1	184882377	184883371	+	995	286.672	0.783262	0.161709	4.84366	1.27468e-06	9.97101e-06	513	408	500	199	185	118	369.2	342.41	375.928	263.229	187.44	181.826
Interval_6698	1	184935344	184935864	+	521	67.7177	-1.96667	0.257664	-7.63267	2.2994e-14	5.48544e-13	41	32	35	102	95	60	29.5072	26.8557	26.315	134.921	96.2528	92.454
Interval_6703	1	185007030	185007586	+	557	55.205	-1.63572	0.260574	-6.27736	3.44369e-10	4.76135e-09	37	32	36	63	80	56	26.6285	26.8557	27.0668	83.3337	81.055	86.2904
Interval_6704	1	185066174	185066381	+	208	18.0126	1.64948	0.473864	3.48092	0.000499697	0.00228374	43	36	28	8	9	4	30.9466	30.2127	21.052	10.5821	9.11869	6.1636
Interval_6706	1	185071603	185071858	+	256	24.8182	1.86663	0.43874	4.25453	2.09488e-05	0.000129194	57	44	54	8	18	1	41.0222	36.9266	40.6002	10.5821	18.2374	1.5409
Interval_6712	1	185209592	185210091	+	500	60.616	-1.27164	0.254086	-5.00477	5.59291e-07	4.66514e-06	46	47	46	73	91	44	33.1057	39.4443	34.5854	96.5613	92.2001	67.7996
Interval_6722	1	185253020	185253507	+	488	35.3284	-1.75854	0.355296	-4.9495	7.44031e-07	6.07053e-06	20	28	14	53	39	35	14.3938	23.4987	10.526	70.1061	39.5143	53.9315
Interval_6724	1	185282551	185283546	+	996	205.219	2.59175	0.187966	13.7884	2.99326e-43	1.09524e-40	511	430	438	44	65	32	367.761	360.873	329.313	58.2013	65.8572	49.3088
Interval_6736	1	185861690	185861977	+	288	17.9748	-1.83927	0.446938	-4.11526	3.86741e-05	0.000226532	11	9	11	22	33	14	7.91657	7.55316	8.27041	29.1007	33.4352	21.5726
Interval_6739	1	185964607	185964756	+	150	9.25468	-1.93929	0.639693	-3.03159	0.00243269	0.00915719	9	3	3	13	10	11	6.4772	2.51772	2.25557	17.1958	10.1319	16.9499
Interval_6743	1	186111501	186112469	+	969	101.523	1.12146	0.209614	5.35013	8.7893e-08	8.40357e-07	188	177	176	49	55	47	135.301	148.546	132.327	64.8151	55.7253	72.4223
Interval_6745	1	186357236	186357526	+	291	10.9214	-1.98525	0.595218	-3.33533	0.000851979	0.00366136	6	5	6	8	14	18	4.31813	4.1962	4.51113	10.5821	14.1846	27.7362
Interval_6749	1	186448820	186449610	+	791	87.7801	1.18197	0.229454	5.15123	2.58783e-07	2.28948e-06	144	149	181	46	45	36	103.635	125.047	136.086	60.8468	45.5934	55.4724
Interval_6750	1	186454555	186454944	+	390	23.1653	1.58076	0.412232	3.83464	0.000125749	0.000661566	43	41	52	8	13	7	30.9466	34.4089	39.0965	10.5821	13.1714	10.7863
Interval_6754	1	186497373	186498217	+	845	102.109	1.32194	0.22591	5.85163	4.86778e-09	5.71099e-08	217	155	200	59	45	34	156.172	130.082	150.371	78.0427	45.5934	52.3906
Interval_6758	1	186609949	186610628	+	680	131.304	-0.581866	0.188706	-3.08344	0.00204619	0.00787289	146	122	143	143	134	96	105.075	102.387	107.515	189.154	135.767	147.926
Interval_6764	1	187015715	187015905	+	191	18.772	-1.87634	0.457379	-4.10236	4.08958e-05	0.000238412	9	13	9	31	21	17	6.4772	10.9101	6.7667	41.0055	21.2769	26.1953
Interval_6765	1	187017710	187018340	+	631	34.2969	-2.72703	0.383304	-7.11454	1.1229e-12	2.17497e-11	8	13	14	61	51	30	5.75751	10.9101	10.526	80.6882	51.6726	46.227
Interval_6766	1	187020134	187020350	+	217	14.1442	-2.69215	0.584668	-4.60459	4.13287e-06	2.94152e-05	7	4	4	29	24	7	5.03782	3.35696	3.00742	38.36	24.3165	10.7863
Interval_6771	1	187227988	187229122	+	1135	56.5995	-1.24199	0.262111	-4.73843	2.15377e-06	1.61325e-05	49	48	34	65	76	49	35.2647	40.2835	25.5631	85.9792	77.0023	75.5041
Interval_6772	1	187287078	187287326	+	249	20.5453	-1.50361	0.410621	-3.66181	0.000250443	0.00122871	16	10	16	27	26	19	11.515	8.3924	12.0297	35.7144	26.3429	29.2771
Interval_6776	1	187586426	187587353	+	928	69.5883	-2.60928	0.281154	-9.2806	1.68531e-20	8.00888e-19	35	21	21	116	107	63	25.1891	17.624	15.789	153.44	108.411	97.0767
Interval_6777	1	187604034	187604436	+	403	27.7895	-1.90559	0.391994	-4.86126	1.16639e-06	9.18456e-06	10	21	14	43	34	26	7.19688	17.624	10.526	56.8786	34.4484	40.0634
Interval_6778	1	187624024	187625241	+	1218	141.291	-4.43012	0.276621	-16.0151	1.00239e-57	9.59514e-55	20	15	14	257	233	152	14.3938	12.5886	10.526	339.949	236.073	234.217
Interval_6779	1	187703162	187703886	+	725	91.7143	-3.65209	0.272364	-13.4089	5.36512e-41	1.60667e-38	21	13	19	143	160	103	15.1135	10.9101	14.2853	189.154	162.11	158.713
Interval_6780	1	187708419	187708624	+	206	10.6573	-2.85815	0.668138	-4.27778	1.88763e-05	0.00011761	2	4	4	22	13	9	1.43938	3.35696	3.00742	29.1007	13.1714	13.8681
Interval_6781	1	187740613	187741046	+	434	70.3665	-3.64866	0.317173	-11.5037	1.26395e-30	1.57019e-28	18	11	12	110	148	62	12.9544	9.23164	9.02227	145.503	149.952	95.5358
Interval_6782	1	187760875	187761020	+	146	14.5303	-1.70423	0.48898	-3.48528	0.000491626	0.00225031	12	6	9	15	25	14	8.63626	5.03544	6.7667	19.8414	25.3297	21.5726
Interval_6783	1	187795388	187795989	+	602	85.7504	-4.08441	0.319387	-12.7883	1.90675e-37	4.2062e-35	6	21	10	132	168	91	4.31813	17.624	7.51856	174.604	170.216	140.222
Interval_6784	1	187799272	187799671	+	400	156.613	-4.50109	0.267522	-16.8251	1.59695e-63	2.0879e-60	26	14	12	270	282	167	18.7119	11.7494	9.02227	357.144	285.719	257.33
Interval_6785	1	187800699	187801077	+	379	73.1975	-3.04646	0.288152	-10.5724	4.00107e-26	3.29455e-24	25	16	21	129	112	70	17.9922	13.4278	15.789	170.636	113.477	107.863
Interval_6786	1	187823202	187823496	+	295	15.7358	-1.84565	0.477594	-3.86446	0.000111333	0.000592794	12	6	9	22	23	14	8.63626	5.03544	6.7667	29.1007	23.3033	21.5726
Interval_6787	1	187840096	187840235	+	140	11.9646	-3.62391	0.706632	-5.12842	2.92184e-07	2.56172e-06	0	2	5	17	22	14	0	1.67848	3.75928	22.4869	22.2901	21.5726
Interval_6788	1	187853921	187854480	+	560	37.8045	-2.25463	0.347001	-6.49747	8.16825e-11	1.23828e-09	18	18	15	65	50	33	12.9544	15.1063	11.2778	85.9792	50.6594	50.8497
Interval_6789	1	187910760	187911106	+	347	71.7958	-3.23104	0.286705	-11.2696	1.85465e-29	2.0669e-27	22	18	14	115	117	77	15.8331	15.1063	10.526	152.117	118.543	118.649
Interval_6806	1	189012966	189013464	+	499	32.4873	-1.40625	0.330757	-4.2516	2.12253e-05	0.000130756	20	26	23	34	45	33	14.3938	21.8203	17.2927	44.9737	45.5934	50.8497
Interval_6808	1	189068662	189069660	+	999	64.7535	-0.966767	0.245498	-3.93798	8.21699e-05	0.000450238	55	54	62	79	76	49	39.5829	45.319	46.6151	104.498	77.0023	75.5041
Interval_6810	1	189084062	189084598	+	537	49.6059	1.23505	0.289777	4.26209	2.02527e-05	0.000125384	83	94	93	28	24	18	59.7341	78.8886	69.9226	37.0372	24.3165	27.7362
Interval_6814	1	189105315	189106950	+	1636	439.893	0.552207	0.151607	3.64236	0.000270147	0.00131688	708	611	726	335	299	211	509.539	512.776	545.847	443.124	302.943	325.13
Interval_6815	1	189111266	189111454	+	189	28.4562	2.03152	0.396635	5.12189	3.0249e-07	2.6443e-06	65	59	55	10	12	5	46.7797	49.5152	41.3521	13.2276	12.1583	7.7045
Interval_6816	1	189115889	189116294	+	406	50.4282	-1.68083	0.288363	-5.82888	5.58001e-09	6.49189e-08	33	31	29	70	56	53	23.7497	26.0165	21.8038	92.593	56.7385	81.6677
Interval_6819	1	189142402	189143024	+	623	23.0018	-1.30672	0.39954	-3.27055	0.00107337	0.00447941	18	20	13	20	27	29	12.9544	16.7848	9.77413	26.4551	27.3561	44.6861
Interval_6826	1	189215073	189215765	+	693	208.988	1.69906	0.170401	9.97094	2.04291e-23	1.29214e-21	427	361	464	81	97	58	307.307	302.966	348.861	107.143	98.2792	89.3722
Interval_6831	1	189303310	189303501	+	192	14.6563	-1.83701	0.490771	-3.74311	0.000181755	0.000922839	9	7	9	20	19	15	6.4772	5.87468	6.7667	26.4551	19.2506	23.1135
Interval_6833	1	189310263	189310499	+	237	27.1676	-2.01579	0.372555	-5.41071	6.27744e-08	6.15397e-07	16	13	13	36	38	29	11.515	10.9101	9.77413	47.6193	38.5011	44.6861
Interval_6840	1	189716136	189716718	+	583	47.8246	1.35181	0.289149	4.67514	2.93751e-06	2.14616e-05	93	83	92	17	26	21	66.931	69.657	69.1707	22.4869	26.3429	32.3589
Interval_6847	1	189761531	189762106	+	576	323.894	0.904178	0.145362	6.2202	4.96515e-10	6.72681e-09	551	504	596	189	224	129	396.548	422.977	448.106	250.001	226.954	198.776
Interval_6849	1	189769957	189770312	+	356	24.1495	-1.15697	0.377892	-3.06165	0.0022012	0.00838742	19	14	26	27	36	18	13.6741	11.7494	19.5483	35.7144	36.4748	27.7362
Interval_6851	1	189777204	189777591	+	388	62.1123	1.07609	0.259366	4.14892	3.3404e-05	0.000198471	101	112	116	27	47	23	72.6885	93.9949	87.2153	35.7144	47.6198	35.4407
Interval_6852	1	189778377	189778682	+	306	71.4785	0.807487	0.233422	3.45934	0.000541502	0.00245243	125	104	127	44	48	32	89.961	87.281	95.4857	58.2013	48.633	49.3088
Interval_6853	1	189784582	189785331	+	750	124.566	-1.15244	0.213723	-5.39221	6.95954e-08	6.77249e-07	90	109	101	167	146	95	64.772	91.4772	75.9374	220.9	147.925	146.386
Interval_6855	1	189800340	189800707	+	368	26.273	-1.61632	0.377725	-4.2791	1.8765e-05	0.000117007	19	20	11	32	33	28	13.6741	16.7848	8.27041	42.3282	33.4352	43.1452
Interval_6856	1	189811801	189812879	+	1079	210.668	0.732575	0.158401	4.62482	3.74923e-06	2.68684e-05	376	304	350	134	148	96	270.603	255.129	263.15	177.249	149.952	147.926
Interval_6870	1	189933616	189933815	+	200	29.5417	1.35682	0.360611	3.76255	0.000168187	0.000860678	53	54	59	10	19	11	38.1435	45.319	44.3595	13.2276	19.2506	16.9499
[truncated: 26,911 more rows]
