# Supplementary material for: Loss of colonic fidelity enables multilineage plasticity and metastasis
Source: Nature. 2025 Jun 4;644(8076):547–56. doi: 10.1038/s41586-025-09125-5 (PMC12350155; doi:10.1038/s41586-025-09125-5)
Supplement: Supplementary file 4 — Supplementary Tables 1–11. [file 41586_2025_9125_MOESM4_ESM.zip › 2023-12-22276B-s4/2023-12-22276B-Table S7. H3K27ac_diffbind_all_sites.xlsx]

## Sheet: Sheet1
Chrom	Start	End	Name	Score	Strand	Conc	Conc_H3K27ac_ATRX	Conc_H3k27ac_NT	Fold	p.value	FDR
chr15	72802523	72806404	DiffBind	0	.	6.74	3.26	7.67	-4.41	1.45e-33	1.26e-29
chr3	51660752	51663676	DiffBind	0	.	6.36	3.28	7.28	-4	1.21e-26	5.27e-23
chr1	177642687	177646284	DiffBind	0	.	6.83	4.05	7.72	-3.67	2.75e-26	7.97e-23
chr10	31596547	31599525	DiffBind	0	.	6.42	3.75	7.3	-3.55	5.45e-23	1.18e-19
chr3	85023167	85025093	DiffBind	0	.	6.27	3.4	7.17	-3.76	4.98e-22	8.65e-19
chr18	32035507	32037296	DiffBind	0	.	5.77	2.51	6.69	-4.18	1.29e-19	1.87e-16
chr2	179569698	179571434	DiffBind	0	.	5.79	6.68	3.01	3.66	2.2e-19	2.73e-16
chr12	117447212	117448846	DiffBind	0	.	5.88	3.1	6.78	-3.68	4.35e-19	4.72e-16
chr5	73342115	73345113	DiffBind	0	.	5.96	2.89	6.87	-3.98	8.13e-19	7.85e-16
chr4	154358151	154360338	DiffBind	0	.	5.76	1.13	6.73	-5.6	9.87e-19	8.57e-16
chr18	78049844	78052180	DiffBind	0	.	5.9	0.69	6.88	-6.19	2.24e-18	1.77e-15
chr3	145789297	145791035	DiffBind	0	.	5.83	2.92	6.73	-3.8	7.3e-18	5.28e-15
chr11	109097839	109099245	DiffBind	0	.	5.67	2.71	6.57	-3.86	1.41e-17	9.45e-15
chr2	103324610	103326639	DiffBind	0	.	5.69	1.47	6.65	-5.18	1.64e-17	1.02e-14
chr3	144977471	144978884	DiffBind	0	.	5.5	2.38	6.42	-4.03	3.76e-17	2.18e-14
chr11	24115988	24117576	DiffBind	0	.	5.45	2.06	6.38	-4.32	6.61e-17	3.59e-14
chr3	49684732	49686988	DiffBind	0	.	6.62	4.97	7.37	-2.4	8.64e-17	4.41e-14
chr3	148732742	148734508	DiffBind	0	.	5.69	2.41	6.61	-4.21	1.08e-16	5.22e-14
chr2	138361910	138363627	DiffBind	0	.	5.76	0.69	6.74	-6.05	1.41e-16	6.43e-14
chr6	137440067	137442642	DiffBind	0	.	5.86	3.35	6.73	-3.39	3.16e-16	1.37e-13
chr10	77272427	77274391	DiffBind	0	.	5.51	2.22	6.43	-4.21	3.59e-16	1.48e-13
chr3	28841522	28843352	DiffBind	0	.	5.4	2.33	6.31	-3.97	5.05e-16	1.99e-13
chr6	85847804	85849802	DiffBind	0	.	5.45	1.62	6.4	-4.79	6.09e-16	2.3e-13
chr6	99265689	99266716	DiffBind	0	.	5.36	1.47	6.32	-4.84	9.91e-16	3.59e-13
chr6	67106580	67108588	DiffBind	0	.	6.01	3.9	6.83	-2.93	1.57e-15	5.45e-13
chr2	173419685	173421523	DiffBind	0	.	5.48	2.28	6.4	-4.13	2.23e-15	7.44e-13
chr3	103206692	103209760	DiffBind	0	.	6.66	5.21	7.37	-2.15	2.85e-15	9.16e-13
chr11	87825135	87826179	DiffBind	0	.	5.31	1.49	6.26	-4.77	5.55e-15	1.72e-12
chr6	137443498	137445043	DiffBind	0	.	5.57	3	6.44	-3.44	6.02e-15	1.75e-12
chr11	87827496	87829026	DiffBind	0	.	5.24	1.19	6.2	-5.01	6.04e-15	1.75e-12
chr11	67010307	67011991	DiffBind	0	.	5.43	2.41	6.34	-3.93	8.86e-15	2.48e-12
chr12	117553798	117555376	DiffBind	0	.	5.52	2.88	6.4	-3.52	1.04e-14	2.84e-12
chr1	157525594	157527336	DiffBind	0	.	5.66	2.93	6.54	-3.61	1.85e-14	4.87e-12
chr18	12807563	12810143	DiffBind	0	.	6.08	3.97	6.9	-2.94	4.35e-14	1.11e-11
chr8	91135078	91136897	DiffBind	0	.	5.6	3.4	6.44	-3.04	5.65e-14	1.4e-11
chr7	129763736	129766221	DiffBind	0	.	6.59	5.14	7.3	-2.16	6.33e-14	1.53e-11
chr14	55164363	55165534	DiffBind	0	.	5.25	0.61	6.22	-5.62	8.26e-14	1.94e-11
chr3	144513163	144514344	DiffBind	0	.	5.4	2.6	6.29	-3.7	1.59e-13	3.63e-11
chr3	85021654	85022795	DiffBind	0	.	5.51	2.95	6.39	-3.43	1.97e-13	4.38e-11
chr3	102657265	102660012	DiffBind	0	.	6.63	5.23	7.33	-2.1	2.32e-13	5.03e-11
chr4	82754904	82756860	DiffBind	0	.	6.07	4.39	6.82	-2.43	2.4e-13	5.09e-11
chr13	55939311	55941176	DiffBind	0	.	5.13	1.52	6.07	-4.55	2.99e-13	6.1e-11
chr6	55354971	55356728	DiffBind	0	.	5.38	2.78	6.25	-3.47	3.02e-13	6.1e-11
chr2	114107796	114108945	DiffBind	0	.	5.05	2	5.96	-3.95	3.49e-13	6.9e-11
chr18	75775093	75777448	DiffBind	0	.	6.38	4.77	7.12	-2.35	3.82e-13	7.38e-11
chr3	84412865	84414218	DiffBind	0	.	5.1	1.97	6.02	-4.05	4.38e-13	8.27e-11
chr2	163714840	163717026	DiffBind	0	.	5.72	3.36	6.57	-3.21	5.58e-13	1.02e-10
chr16	58521930	58524006	DiffBind	0	.	6.11	4.43	6.87	-2.44	5.62e-13	1.02e-10
chr17	74458293	74459283	DiffBind	0	.	5.17	2.63	6.04	-3.4	5.94e-13	1.04e-10
chr4	154409367	154411580	DiffBind	0	.	5.19	0.66	6.16	-5.49	5.97e-13	1.04e-10
chr5	103917460	103919236	DiffBind	0	.	5.56	3.18	6.41	-3.24	6.22e-13	1.06e-10
chr14	36918756	36919648	DiffBind	0	.	5.17	2.13	6.08	-3.95	7.96e-13	1.33e-10
chr13	55936590	55938119	DiffBind	0	.	5.1	2.25	6	-3.75	9.68e-13	1.59e-10
chr12	111675225	111676691	DiffBind	0	.	5.25	2.65	6.12	-3.47	1.03e-12	1.66e-10
chr14	121110864	121112043	DiffBind	0	.	4.91	1.47	5.84	-4.37	1.11e-12	1.76e-10
chr11	24127300	24128861	DiffBind	0	.	5.39	2.94	6.25	-3.31	1.2e-12	1.85e-10
chr2	155055354	155056891	DiffBind	0	.	5.58	3.46	6.4	-2.94	1.55e-12	2.37e-10
chr8	88448418	88450485	DiffBind	0	.	5.47	3.4	6.28	-2.89	2.16e-12	3.19e-10
chr3	61011250	61012655	DiffBind	0	.	5.05	1.07	6	-4.93	2.17e-12	3.19e-10
chr5	64391839	64393800	DiffBind	0	.	5.68	3.89	6.46	-2.57	2.83e-12	4.09e-10
chr10	31599845	31601192	DiffBind	0	.	4.98	1.99	5.88	-3.9	3.15e-12	4.48e-10
chr3	142108462	142109802	DiffBind	0	.	4.94	0.61	5.9	-5.29	3.4e-12	4.76e-10
chr3	104598889	104600224	DiffBind	0	.	5.02	1.63	5.95	-4.32	3.68e-12	5.08e-10
chr14	9960128	9961463	DiffBind	0	.	4.94	0.61	5.91	-5.3	3.78e-12	5.13e-10
chr6	145338427	145340700	DiffBind	0	.	6.08	4.4	6.84	-2.44	3.92e-12	5.24e-10
chr14	81109240	81110663	DiffBind	0	.	5.03	2.34	5.92	-3.58	4.32e-12	5.69e-10
chr10	21100578	21101816	DiffBind	0	.	5.24	2.51	6.13	-3.62	5.22e-12	6.77e-10
chr10	20203652	20205928	DiffBind	0	.	5.78	3.61	6.61	-3	7.25e-12	9.26e-10
chr14	55928100	55930408	DiffBind	0	.	5.75	3.49	6.59	-3.1	7.56e-12	9.43e-10
chr11	68199253	68202121	DiffBind	0	.	6.38	4.82	7.11	-2.29	7.64e-12	9.43e-10
chr16	43584781	43586381	DiffBind	0	.	4.92	2	5.82	-3.83	7.71e-12	9.43e-10
chr19	38600141	38601976	DiffBind	0	.	5.69	3.83	6.48	-2.65	8.69e-12	1.03e-09
chr6	134329698	134331259	DiffBind	0	.	5.39	3.25	6.22	-2.97	8.7e-12	1.03e-09
chr8	119811993	119813549	DiffBind	0	.	5.47	3.41	6.28	-2.87	9.06e-12	1.06e-09
chr3	145633108	145634625	DiffBind	0	.	5.03	2.06	5.93	-3.87	9.48e-12	1.1e-09
chr1	43616084	43617753	DiffBind	0	.	5.7	3.58	6.52	-2.94	9.59e-12	1.1e-09
chr6	134365142	134367038	DiffBind	0	.	5.4	3.16	6.24	-3.08	9.88e-12	1.11e-09
chr5	92826117	92827333	DiffBind	0	.	5	2.39	5.87	-3.48	1.13e-11	1.26e-09
chr18	10935333	10937822	DiffBind	0	.	5.87	3.98	6.66	-2.69	1.17e-11	1.28e-09
chr5	92823007	92824065	DiffBind	0	.	4.74	1.31	5.67	-4.36	1.3e-11	1.41e-09
chr18	35482752	35484459	DiffBind	0	.	5.24	2.81	6.1	-3.29	1.32e-11	1.42e-09
chr19	21165188	21167369	DiffBind	0	.	6.18	4.63	6.91	-2.27	1.35e-11	1.43e-09
chr1	43152818	43153866	DiffBind	0	.	5.09	2.85	5.93	-3.09	1.41e-11	1.48e-09
chr1	193422810	193424630	DiffBind	0	.	5.25	2.85	6.11	-3.26	1.79e-11	1.85e-09
chr5	137193753	137195526	DiffBind	0	.	5.66	3.55	6.48	-2.93	1.98e-11	2e-09
chr18	57697874	57698959	DiffBind	0	.	4.86	1.93	5.76	-3.83	1.98e-11	2e-09
chr6	147344497	147346999	DiffBind	0	.	6.56	5.15	7.26	-2.11	2.05e-11	2.05e-09
chr4	97544468	97545958	DiffBind	0	.	5.26	3.04	6.09	-3.05	2.26e-11	2.23e-09
chr8	40949938	40951554	DiffBind	0	.	5.16	2.4	6.05	-3.65	2.9e-11	2.83e-09
chr10	110600450	110601775	DiffBind	0	.	5.61	3.71	6.41	-2.7	3.12e-11	3.01e-09
chr5	92824088	92824883	DiffBind	0	.	4.72	1.51	5.64	-4.13	3.84e-11	3.66e-09
chr11	106004855	106006156	DiffBind	0	.	4.72	1.07	5.66	-4.59	4.02e-11	3.8e-09
chr5	31713605	31715286	DiffBind	0	.	6.29	4.76	7.02	-2.25	4.22e-11	3.94e-09
chr6	8028067	8029554	DiffBind	0	.	5.41	3.39	6.22	-2.83	5.47e-11	5.01e-09
chr12	32929072	32930475	DiffBind	0	.	5	2.12	5.9	-3.78	5.48e-11	5.01e-09
chr14	7831728	7832881	DiffBind	0	.	5.56	3.59	6.36	-2.77	5.79e-11	5.23e-09
chr14	47135052	47137090	DiffBind	0	.	5.34	3	6.19	-3.19	5.97e-11	5.34e-09
chr3	126692362	126694547	DiffBind	0	.	6.31	4.95	7	-2.05	6.22e-11	5.51e-09
chr12	25189385	25190888	DiffBind	0	.	5.04	2.59	5.9	-3.31	6.41e-11	5.62e-09
chr1	177636477	177637715	DiffBind	0	.	5.05	2.79	5.89	-3.11	6.84e-11	5.94e-09
chr18	57984768	57986198	DiffBind	0	.	5.07	2.44	5.94	-3.51	7.26e-11	6.25e-09
chr14	65784852	65785870	DiffBind	0	.	4.63	0.61	5.59	-4.98	7.62e-11	6.49e-09
chr2	110179577	110180789	DiffBind	0	.	5.76	4.04	6.53	-2.49	7.85e-11	6.62e-09
chr1	133491608	133494159	DiffBind	0	.	5.75	3.57	6.58	-3.01	8.94e-11	7.46e-09
chr15	101299564	101300478	DiffBind	0	.	4.76	1.16	5.7	-4.54	9.43e-11	7.8e-09
chr2	147968674	147969585	DiffBind	0	.	4.67	0.61	5.62	-5.01	9.83e-11	8.05e-09
chr1	86271190	86273017	DiffBind	0	.	5.47	3.52	6.27	-2.74	1.02e-10	8.27e-09
chr6	94683353	94685902	DiffBind	0	.	5.99	4.34	6.74	-2.4	1.28e-10	1.03e-08
chr7	129665113	129666303	DiffBind	0	.	4.67	0.86	5.62	-4.76	1.38e-10	1.1e-08
chr3	148745061	148746223	DiffBind	0	.	4.87	2.1	5.76	-3.66	1.86e-10	1.47e-08
chr17	8350833	8352134	DiffBind	0	.	4.62	1.38	5.54	-4.16	2.27e-10	1.77e-08
chr7	64438376	64439255	DiffBind	0	.	5.11	2.88	5.94	-3.06	2.44e-10	1.9e-08
chr8	104060720	104062325	DiffBind	0	.	5.14	5.96	3.07	2.89	2.73e-10	2.1e-08
chr14	55163219	55164075	DiffBind	0	.	4.61	1.18	5.54	-4.36	2.8e-10	2.11e-08
chr5	113873420	113874114	DiffBind	0	.	4.77	1.9	5.67	-3.77	2.8e-10	2.11e-08
chr18	78052606	78054091	DiffBind	0	.	5.02	2.75	5.86	-3.11	3.32e-10	2.49e-08
chr1	131967051	131968004	DiffBind	0	.	4.68	5.58	1.88	3.7	3.82e-10	2.84e-08
chr3	120861742	120862550	DiffBind	0	.	4.6	1.66	5.5	-3.85	3.94e-10	2.9e-08
chr15	25652549	25654275	DiffBind	0	.	5.87	4.28	6.6	-2.32	4.65e-10	3.4e-08
chr2	65181197	65182735	DiffBind	0	.	5.45	3.42	6.26	-2.84	5.16e-10	3.73e-08
chr13	46993582	46994572	DiffBind	0	.	4.56	0.34	5.52	-5.18	5.31e-10	3.81e-08
chr2	178690670	178692182	DiffBind	0	.	5.5	6.23	3.97	2.26	5.71e-10	4.07e-08
chr3	35153821	35154919	DiffBind	0	.	5.18	3.21	5.98	-2.78	6.17e-10	4.36e-08
chr2	35613083	35614295	DiffBind	0	.	4.9	2.39	5.77	-3.37	6.26e-10	4.38e-08
chr14	27229933	27231006	DiffBind	0	.	4.91	2.47	5.77	-3.3	6.31e-10	4.38e-08
chr12	81970838	81972330	DiffBind	0	.	5.57	3.79	6.35	-2.55	6.42e-10	4.42e-08
chr3	98283152	98284293	DiffBind	0	.	4.83	2.33	5.69	-3.37	6.99e-10	4.78e-08
chr3	100366767	100367879	DiffBind	0	.	4.6	1.74	5.49	-3.75	7.3e-10	4.96e-08
chr1	160309201	160311138	DiffBind	0	.	6.34	5.05	7.01	-1.96	7.61e-10	5.12e-08
chr17	84012846	84015562	DiffBind	0	.	6.23	4.82	6.92	-2.1	7.71e-10	5.15e-08
chr15	100737811	100738782	DiffBind	0	.	4.54	1.07	5.47	-4.4	7.77e-10	5.15e-08
chr14	118661996	118663471	DiffBind	0	.	5.33	3.47	6.12	-2.65	8.87e-10	5.83e-08
chr17	8342428	8343316	DiffBind	0	.	4.44	0.61	5.38	-4.78	9.22e-10	6.02e-08
chr12	70750505	70751795	DiffBind	0	.	4.62	0.93	5.57	-4.64	9.64e-10	6.25e-08
chr7	110893652	110895058	DiffBind	0	.	4.82	2.26	5.69	-3.44	1.02e-09	6.52e-08
chr15	83978554	83979866	DiffBind	0	.	4.57	0.35	5.53	-5.18	1.02e-09	6.52e-08
chr15	32194418	32195336	DiffBind	0	.	4.61	-0.08	5.58	-5.66	1.11e-09	7.05e-08
chr18	10865335	10867560	DiffBind	0	.	6.38	5.12	7.05	-1.93	1.15e-09	7.25e-08
chr19	55136881	55138335	DiffBind	0	.	4.89	2.22	5.77	-3.55	1.21e-09	7.54e-08
chr8	91137518	91138652	DiffBind	0	.	4.67	1.59	5.58	-3.99	1.25e-09	7.73e-08
chr10	21826900	21827711	DiffBind	0	.	4.62	1.49	5.54	-4.05	1.32e-09	8.12e-08
chr11	20428737	20430029	DiffBind	0	.	5.43	3.58	6.22	-2.64	1.41e-09	8.62e-08
chr6	34155223	34156516	DiffBind	0	.	4.77	2.14	5.64	-3.5	1.43e-09	8.65e-08
chr15	81258204	81259785	DiffBind	0	.	5	2.98	5.81	-2.83	1.43e-09	8.65e-08
chr15	59566822	59568209	DiffBind	0	.	5.38	3.6	6.16	-2.56	1.47e-09	8.82e-08
chr2	3134591	3135840	DiffBind	0	.	4.57	-0.08	5.54	-5.62	1.6e-09	9.49e-08
chr19	59367355	59368418	DiffBind	0	.	4.43	1.17	5.35	-4.18	1.64e-09	9.67e-08
chr15	79193464	79194814	DiffBind	0	.	5.44	3.63	6.22	-2.59	1.66e-09	9.73e-08
chr1	38394144	38395130	DiffBind	0	.	4.82	2.2	5.7	-3.5	1.67e-09	9.76e-08
chr14	12104267	12105788	DiffBind	0	.	5.38	3.69	6.13	-2.44	1.7e-09	9.87e-08
chr8	35288532	35289623	DiffBind	0	.	4.56	1.56	5.46	-3.9	1.73e-09	9.95e-08
chr5	139346522	139347683	DiffBind	0	.	4.65	2.09	5.53	-3.44	1.85e-09	1.06e-07
chr15	72800206	72801498	DiffBind	0	.	4.75	2.2	5.62	-3.41	2.08e-09	1.18e-07
chr1	87578480	87579634	DiffBind	0	.	5.11	3.01	5.93	-2.92	2.27e-09	1.28e-07
chr4	61844737	61845670	DiffBind	0	.	5.06	5.9	2.78	3.12	2.36e-09	1.32e-07
chr18	12225015	12226689	DiffBind	0	.	5.26	3.27	6.06	-2.8	2.73e-09	1.52e-07
chr16	11455168	11456215	DiffBind	0	.	4.96	5.77	2.98	2.79	2.92e-09	1.61e-07
chr6	147759759	147761141	DiffBind	0	.	5.25	3.37	6.04	-2.67	2.94e-09	1.61e-07
chr7	43353114	43353727	DiffBind	0	.	4.52	1.38	5.43	-4.05	3.04e-09	1.66e-07
chr6	37455712	37456767	DiffBind	0	.	4.6	1.46	5.51	-4.06	3.08e-09	1.67e-07
chr16	29660617	29661745	DiffBind	0	.	4.59	2.12	5.45	-3.33	3.14e-09	1.69e-07
chr1	164712361	164713463	DiffBind	0	.	4.71	1.81	5.61	-3.8	3.38e-09	1.81e-07
chr1	31600727	31601789	DiffBind	0	.	4.74	5.58	2.52	3.06	3.69e-09	1.97e-07
chr1	185200284	185201374	DiffBind	0	.	4.63	2.23	5.48	-3.25	3.9e-09	2.06e-07
chr6	61079861	61080629	DiffBind	0	.	4.41	0.66	5.36	-4.69	3.93e-09	2.07e-07
chr2	169634872	169635779	DiffBind	0	.	4.44	-0.08	5.41	-5.5	4.31e-09	2.25e-07
chr14	28891802	28893047	DiffBind	0	.	4.98	3.08	5.77	-2.69	4.33e-09	2.25e-07
chr12	70752601	70753390	DiffBind	0	.	4.34	1.07	5.26	-4.19	4.57e-09	2.36e-07
chr3	31015684	31017145	DiffBind	0	.	6.09	4.89	6.74	-1.85	5.4e-09	2.77e-07
chr12	54567930	54568920	DiffBind	0	.	4.39	1.5	5.28	-3.78	5.42e-09	2.77e-07
chr13	33570001	33571481	DiffBind	0	.	5.48	6.23	3.84	2.39	5.46e-09	2.77e-07
chr3	109570769	109573720	DiffBind	0	.	6.55	5.23	7.22	-1.99	5.6e-09	2.83e-07
chr9	21025271	21026392	DiffBind	0	.	4.32	5.24	1.13	4.11	5.79e-09	2.9e-07
chr1	190532113	190533213	DiffBind	0	.	4.78	2.29	5.65	-3.36	5.81e-09	2.9e-07
chr6	100389808	100391108	DiffBind	0	.	4.9	2.62	5.75	-3.13	7.02e-09	3.48e-07
chr12	7818464	7819705	DiffBind	0	.	4.31	0.69	5.25	-4.56	7.12e-09	3.51e-07
chr3	104698927	104700190	DiffBind	0	.	4.87	2.52	5.72	-3.2	7.22e-09	3.54e-07
chr13	55935084	55936473	DiffBind	0	.	4.35	0.66	5.29	-4.63	7.4e-09	3.61e-07
chr14	60586954	60587701	DiffBind	0	.	4.24	0.61	5.18	-4.57	7.68e-09	3.73e-07
chr8	88649591	88650451	DiffBind	0	.	4.92	5.75	2.76	2.99	7.96e-09	3.84e-07
chr6	37452663	37453795	DiffBind	0	.	4.79	2.51	5.63	-3.13	8.59e-09	4.12e-07
chr8	102553054	102554134	DiffBind	0	.	5	5.79	3.09	2.7	8.86e-09	4.22e-07
chr10	20201632	20203480	DiffBind	0	.	5.75	4.39	6.44	-2.05	8.89e-09	4.22e-07
chr14	81111482	81113416	DiffBind	0	.	6.16	3.04	7.07	-4.04	9.23e-09	4.33e-07
chr12	32940569	32941586	DiffBind	0	.	4.79	2.8	5.59	-2.79	9.23e-09	4.33e-07
chr14	59643025	59644490	DiffBind	0	.	5.11	3.16	5.91	-2.75	9.44e-09	4.41e-07
chr5	28999615	29000821	DiffBind	0	.	4.37	-0.08	5.34	-5.42	9.68e-09	4.49e-07
chr12	80048046	80049448	DiffBind	0	.	4.9	2.96	5.7	-2.74	9.99e-09	4.61e-07
chr6	94686396	94687755	DiffBind	0	.	4.61	2.33	5.45	-3.12	1.15e-08	5.27e-07
chr3	122209214	122209973	DiffBind	0	.	4.36	1.19	5.27	-4.09	1.17e-08	5.33e-07
chr5	151246883	151248286	DiffBind	0	.	5.35	3.67	6.11	-2.44	1.2e-08	5.46e-07
chr3	133232178	133233643	DiffBind	0	.	5.14	3.42	5.91	-2.49	1.21e-08	5.46e-07
chr5	92103582	92104529	DiffBind	0	.	4.74	2.73	5.55	-2.82	1.26e-08	5.66e-07
chr11	35938505	35939762	DiffBind	0	.	4.96	3.12	5.74	-2.62	1.28e-08	5.68e-07
chr6	56920183	56920977	DiffBind	0	.	4.45	1.49	5.35	-3.86	1.28e-08	5.68e-07
chr16	95859970	95861916	DiffBind	0	.	5.34	3.77	6.07	-2.3	1.34e-08	5.92e-07
chr16	96209596	96210613	DiffBind	0	.	4.32	1.19	5.24	-4.05	1.44e-08	6.37e-07
chr5	147314901	147316557	DiffBind	0	.	5.94	4.77	6.58	-1.81	1.5e-08	6.57e-07
chr3	92572973	92573817	DiffBind	0	.	4.52	2.22	5.36	-3.14	1.51e-08	6.57e-07
chr1	91442630	91443661	DiffBind	0	.	4.4	1.51	5.3	-3.79	1.56e-08	6.76e-07
chr14	15801347	15802346	DiffBind	0	.	4.37	1.19	5.28	-4.1	1.57e-08	6.79e-07
chr18	60484046	60484952	DiffBind	0	.	4.73	2.37	5.58	-3.21	1.59e-08	6.84e-07
chr6	65021008	65021981	DiffBind	0	.	4.95	2.84	5.77	-2.93	1.61e-08	6.87e-07
chr8	3224694	3225852	DiffBind	0	.	4.72	2.27	5.58	-3.31	1.71e-08	7.3e-07
chr2	155569479	155570301	DiffBind	0	.	4.38	1.67	5.27	-3.6	1.88e-08	7.91e-07
chr16	95808577	95809534	DiffBind	0	.	4.72	2.41	5.57	-3.16	1.88e-08	7.91e-07
chr4	81617292	81618014	DiffBind	0	.	4.46	2.06	5.32	-3.26	1.88e-08	7.91e-07
chr6	34987572	34988429	DiffBind	0	.	4.23	0.61	5.18	-4.57	1.95e-08	8.13e-07
chr6	47340683	47341972	DiffBind	0	.	4.57	2.31	5.41	-3.1	2.1e-08	8.73e-07
chr10	69872683	69874268	DiffBind	0	.	6	4.64	6.68	-2.05	2.11e-08	8.73e-07
chr5	104072573	104073482	DiffBind	0	.	4.79	2.59	5.62	-3.03	2.25e-08	9.25e-07
chr19	38592663	38593358	DiffBind	0	.	4.23	1.07	5.14	-4.07	2.27e-08	9.3e-07
chr13	74087470	74088506	DiffBind	0	.	4.27	-0.08	5.23	-5.32	2.53e-08	1.03e-06
chr2	158501226	158502867	DiffBind	0	.	5.55	6.26	4.11	2.14	2.57e-08	1.04e-06
chr1	135204182	135205491	DiffBind	0	.	4.9	2.74	5.73	-2.99	2.61e-08	1.05e-06
chr6	108453327	108454633	DiffBind	0	.	5.08	3.26	5.86	-2.6	2.74e-08	1.1e-06
chr17	48437644	48438576	DiffBind	0	.	4.29	1.29	5.19	-3.91	2.89e-08	1.16e-06
chr19	17360707	17361484	DiffBind	0	.	4.7	2.45	5.54	-3.09	2.93e-08	1.17e-06
chr14	47134104	47134694	DiffBind	0	.	4.18	0.66	5.11	-4.45	3.34e-08	1.32e-06
chr3	103193876	103195300	DiffBind	0	.	5.59	4.29	6.26	-1.96	3.58e-08	1.41e-06
chr1	191874811	191876110	DiffBind	0	.	4.76	2.68	5.58	-2.9	3.64e-08	1.43e-06
chr14	18507765	18509625	DiffBind	0	.	6.22	4.99	6.87	-1.88	3.76e-08	1.47e-06
chr11	79610837	79611586	DiffBind	0	.	4.08	5.01	0.67	4.34	3.79e-08	1.48e-06
chr4	138827796	138828553	DiffBind	0	.	4.32	1.42	5.22	-3.8	3.88e-08	1.5e-06
chr3	127789237	127791483	DiffBind	0	.	5.92	4.63	6.6	-1.97	4.04e-08	1.56e-06
chr3	116199926	116200830	DiffBind	0	.	4.37	1.83	5.24	-3.4	4.28e-08	1.64e-06
chr1	193178020	193179173	DiffBind	0	.	4.64	2.2	5.5	-3.3	4.32e-08	1.65e-06
chr3	101526414	101527069	DiffBind	0	.	4.1	0.66	5.03	-4.36	4.49e-08	1.71e-06
chr3	83692572	83693465	DiffBind	0	.	4.45	1.42	5.35	-3.93	4.71e-08	1.79e-06
chr8	88483846	88485256	DiffBind	0	.	5.08	3.34	5.85	-2.5	4.78e-08	1.81e-06
chr5	113136506	113137322	DiffBind	0	.	4.26	5.15	1.59	3.56	5.05e-08	1.9e-06
chr5	114970100	114971110	DiffBind	0	.	4.3	1.53	5.19	-3.66	5.41e-08	2.03e-06
chr11	45820633	45821821	DiffBind	0	.	4.51	2.14	5.36	-3.22	5.52e-08	2.06e-06
chr12	25786433	25787385	DiffBind	0	.	4.51	2.12	5.36	-3.24	5.83e-08	2.16e-06
chr1	168382213	168383182	DiffBind	0	.	4.77	5.54	2.96	2.58	5.96e-08	2.19e-06
chr2	11651037	11652549	DiffBind	0	.	4.99	3.19	5.77	-2.57	5.96e-08	2.19e-06
chr3	102759682	102761560	DiffBind	0	.	5.64	4.06	6.38	-2.32	6.09e-08	2.23e-06
chr4	82593680	82595078	DiffBind	0	.	5.27	3.67	6.01	-2.34	6.14e-08	2.24e-06
chr2	52979499	52981958	DiffBind	0	.	6.4	5.41	6.98	-1.57	6.29e-08	2.28e-06
chr2	122657550	122658469	DiffBind	0	.	5.21	3.44	5.98	-2.53	6.35e-08	2.29e-06
chr4	31425530	31426405	DiffBind	0	.	4.11	-0.08	5.07	-5.15	6.36e-08	2.29e-06
chr3	131979889	131980892	DiffBind	0	.	4.58	2.59	5.38	-2.8	6.63e-08	2.38e-06
chr1	182089182	182090449	DiffBind	0	.	4.8	2.64	5.63	-2.98	6.68e-08	2.39e-06
chr5	100596245	100596773	DiffBind	0	.	4.12	5.03	1.04	3.99	6.76e-08	2.41e-06
chr1	193418426	193419351	DiffBind	0	.	4.46	2.27	5.3	-3.03	7e-08	2.48e-06
chr2	163763673	163765030	DiffBind	0	.	4.56	2.08	5.42	-3.34	7.29e-08	2.56e-06
chr10	21091661	21094546	DiffBind	0	.	6.15	4.87	6.82	-1.95	7.3e-08	2.56e-06
chr3	107876457	107878550	DiffBind	0	.	6.06	4.96	6.68	-1.72	7.41e-08	2.59e-06
chr6	134376304	134377529	DiffBind	0	.	5.83	4.65	6.47	-1.82	7.46e-08	2.6e-06
chr15	61619271	61621700	DiffBind	0	.	6.65	5.59	7.25	-1.67	7.47e-08	2.6e-06
chr6	125248034	125248709	DiffBind	0	.	4.14	1.07	5.05	-3.98	7.54e-08	2.61e-06
chr6	116006076	116007400	DiffBind	0	.	5.21	5.93	3.74	2.19	7.61e-08	2.62e-06
chr14	51162257	51163188	DiffBind	0	.	4.29	5.16	1.73	3.43	8.12e-08	2.79e-06
chr3	126695308	126695938	DiffBind	0	.	4.2	1.53	5.08	-3.54	8.19e-08	2.8e-06
chr14	10128433	10129414	DiffBind	0	.	4.12	-0.08	5.08	-5.16	8.53e-08	2.91e-06
chr8	40647941	40648951	DiffBind	0	.	4.79	5.57	2.98	2.59	8.71e-08	2.96e-06
chr8	4474138	4474892	DiffBind	0	.	4.2	-0.08	5.16	-5.24	8.8e-08	2.98e-06
chr14	79259830	79260442	DiffBind	0	.	4.12	-0.08	5.08	-5.17	8.97e-08	3.02e-06
chr2	163711889	163713217	DiffBind	0	.	5.02	3.04	5.83	-2.79	9.2e-08	3.09e-06
chr11	52880605	52881778	DiffBind	0	.	4.78	2.91	5.57	-2.66	9.38e-08	3.13e-06
chr1	7495886	7496793	DiffBind	0	.	4.48	2.06	5.34	-3.28	9.53e-08	3.17e-06
chr8	30587257	30588309	DiffBind	0	.	4.39	5.25	1.98	3.27	9.6e-08	3.18e-06
chr8	71779467	71780296	DiffBind	0	.	4.62	5.42	2.64	2.78	1.03e-07	3.41e-06
chr11	72922154	72923462	DiffBind	0	.	5.53	4.22	6.21	-1.99	1.12e-07	3.68e-06
chr9	43325480	43326257	DiffBind	0	.	4.1	5.02	0.95	4.07	1.13e-07	3.71e-06
chr17	79925951	79926910	DiffBind	0	.	4.06	-0.08	5.02	-5.11	1.15e-07	3.76e-06
chr3	142348595	142350106	DiffBind	0	.	5.73	4.53	6.38	-1.85	1.16e-07	3.77e-06
chr12	32926269	32927448	DiffBind	0	.	4.43	2.32	5.26	-2.93	1.17e-07	3.8e-06
chr13	46982209	46983152	DiffBind	0	.	4.11	-0.08	5.07	-5.15	1.19e-07	3.83e-06
chr2	152010072	152011324	DiffBind	0	.	4.4	2.03	5.25	-3.22	1.22e-07	3.91e-06
chr12	7819765	7820373	DiffBind	0	.	3.99	0.69	4.91	-4.22	1.32e-07	4.23e-06
chr1	131972420	131973325	DiffBind	0	.	4.22	5.1	1.61	3.48	1.35e-07	4.32e-06
chr1	131973625	131974911	DiffBind	0	.	4.91	5.69	3.09	2.6	1.36e-07	4.32e-06
chr4	65606960	65608420	DiffBind	0	.	5.09	3.4	5.84	-2.44	1.39e-07	4.42e-06
chr16	43583426	43584161	DiffBind	0	.	3.99	0.66	4.92	-4.25	1.41e-07	4.46e-06
chr1	40129397	40130426	DiffBind	0	.	5.16	3.45	5.91	-2.46	1.45e-07	4.56e-06
chr3	35132205	35133708	DiffBind	0	.	5.63	4.18	6.34	-2.16	1.45e-07	4.56e-06
chr10	9504121	9505464	DiffBind	0	.	5.14	3.45	5.89	-2.44	1.5e-07	4.68e-06
chr11	95688246	95689473	DiffBind	0	.	4.89	3.12	5.66	-2.54	1.52e-07	4.72e-06
chr15	34461615	34462433	DiffBind	0	.	4.63	2.56	5.44	-2.88	1.52e-07	4.72e-06
chr3	82549865	82550622	DiffBind	0	.	4.21	1.55	5.09	-3.55	1.54e-07	4.76e-06
chr14	121825037	121825822	DiffBind	0	.	4.33	2.01	5.18	-3.17	1.6e-07	4.94e-06
chr1	181259191	181259936	DiffBind	0	.	4.07	-0.08	5.02	-5.11	1.61e-07	4.94e-06
chr5	141041460	141042255	DiffBind	0	.	5	3.35	5.75	-2.4	1.71e-07	5.22e-06
chr14	118664325	118665496	DiffBind	0	.	4.69	2.85	5.48	-2.63	1.71e-07	5.23e-06
chr14	16732531	16733346	DiffBind	0	.	4.13	1.07	5.04	-3.97	1.78e-07	5.42e-06
chr8	56070651	56071235	DiffBind	0	.	4.07	5.01	0.64	4.37	1.83e-07	5.52e-06
chr10	59628471	59629084	DiffBind	0	.	4.02	0.66	4.95	-4.28	1.83e-07	5.52e-06
chr1	87579737	87580419	DiffBind	0	.	4.14	0.69	5.07	-4.39	1.84e-07	5.52e-06
chr3	101231995	101233108	DiffBind	0	.	4.75	2.66	5.57	-2.91	1.87e-07	5.61e-06
chr5	101101022	101101769	DiffBind	0	.	4.29	1.69	5.17	-3.48	1.9e-07	5.67e-06
chr6	88305725	88307082	DiffBind	0	.	5.32	3.81	6.04	-2.24	1.92e-07	5.71e-06
chr2	169755331	169756161	DiffBind	0	.	4.01	-0.08	4.96	-5.05	1.97e-07	5.84e-06
chr9	67006063	67006830	DiffBind	0	.	4.23	5.14	1.18	3.96	1.98e-07	5.84e-06
chr17	83323381	83324347	DiffBind	0	.	4.62	2.55	5.43	-2.89	2e-07	5.86e-06
chr10	68230609	68232078	DiffBind	0	.	4.92	2.99	5.71	-2.72	2e-07	5.86e-06
chr4	97542818	97544410	DiffBind	0	.	5.41	3.81	6.15	-2.35	2.03e-07	5.94e-06
chr5	64325966	64327094	DiffBind	0	.	4.97	5.73	3.29	2.44	2.05e-07	5.97e-06
chr4	139545730	139546431	DiffBind	0	.	4.06	-0.08	5.02	-5.1	2.07e-07	6.01e-06
chr18	74330219	74330992	DiffBind	0	.	4.09	1.07	5	-3.92	2.09e-07	6.05e-06
chr4	89040625	89041347	DiffBind	0	.	4.38	5.24	1.97	3.27	2.1e-07	6.05e-06
chr14	28883790	28885033	DiffBind	0	.	5.08	3.49	5.81	-2.32	2.11e-07	6.07e-06
chr3	106528139	106528861	DiffBind	0	.	4.1	1.13	5.01	-3.87	2.15e-07	6.16e-06
chr1	191784384	191787041	DiffBind	0	.	6.42	5.39	7.01	-1.62	2.16e-07	6.16e-06
chr16	29661841	29662488	DiffBind	0	.	3.95	0.66	4.87	-4.21	2.19e-07	6.24e-06
chr1	190533914	190534760	DiffBind	0	.	4.04	1.35	4.93	-3.58	2.25e-07	6.39e-06
chr10	21828555	21830324	DiffBind	0	.	5.41	3.94	6.13	-2.19	2.31e-07	6.53e-06
chr1	88094586	88095837	DiffBind	0	.	4.81	2.93	5.6	-2.67	2.32e-07	6.53e-06
chr10	78471242	78471947	DiffBind	0	.	4.11	1.32	5	-3.68	2.35e-07	6.6e-06
chr11	79059088	79060066	DiffBind	0	.	4.23	1.83	5.09	-3.25	2.36e-07	6.61e-06
chr4	140929662	140930491	DiffBind	0	.	4	1.13	4.9	-3.77	2.44e-07	6.79e-06
chr10	122020072	122020632	DiffBind	0	.	3.94	4.9	-0.11	5	2.44e-07	6.79e-06
chr8	45658613	45659535	DiffBind	0	.	4.46	2.22	5.3	-3.08	2.45e-07	6.79e-06
chr15	82140269	82142360	DiffBind	0	.	5.81	4.56	6.47	-1.91	2.5e-07	6.93e-06
chr7	25531146	25532265	DiffBind	0	.	4.99	5.72	3.44	2.29	2.51e-07	6.93e-06
chr1	164493903	164494674	DiffBind	0	.	4.15	1.63	5.02	-3.39	2.57e-07	7.06e-06
chr3	9449394	9450278	DiffBind	0	.	4.69	2.63	5.51	-2.88	2.59e-07	7.1e-06
chr19	29020669	29021679	DiffBind	0	.	4.47	2.24	5.31	-3.07	2.62e-07	7.16e-06
chr3	138643785	138644974	DiffBind	0	.	5.44	4.15	6.11	-1.96	2.69e-07	7.31e-06
chr15	84005556	84006736	DiffBind	0	.	5.07	3.5	5.81	-2.3	2.72e-07	7.36e-06
chr15	27485998	27487404	DiffBind	0	.	5.3	3.71	6.04	-2.34	2.72e-07	7.36e-06
chr3	102655884	102657040	DiffBind	0	.	5.24	3.67	5.97	-2.3	2.74e-07	7.4e-06
chr4	97783103	97784054	DiffBind	0	.	4.57	2.71	5.36	-2.65	2.77e-07	7.45e-06
chr1	185609305	185610136	DiffBind	0	.	3.96	0.66	4.88	-4.22	2.79e-07	7.47e-06
chr18	10976163	10976968	DiffBind	0	.	4.15	0.93	5.07	-4.14	2.8e-07	7.48e-06
chr3	32689549	32690273	DiffBind	0	.	3.94	-0.08	4.89	-4.98	2.82e-07	7.5e-06
chr2	169694177	169695031	DiffBind	0	.	4.46	2.04	5.32	-3.28	2.83e-07	7.5e-06
chr14	120270787	120271602	DiffBind	0	.	3.94	-0.08	4.89	-4.97	2.83e-07	7.5e-06
chr2	147979757	147980409	DiffBind	0	.	4.01	1.13	4.91	-3.78	3.04e-07	8e-06
chr3	134966204	134966888	DiffBind	0	.	4.35	5.18	2.22	2.96	3.04e-07	8e-06
chr3	87150087	87151528	DiffBind	0	.	5.82	6.53	4.37	2.16	3.12e-07	8.19e-06
chr6	41519259	41520007	DiffBind	0	.	4.28	5.11	2.14	2.97	3.42e-07	8.95e-06
chr6	135326285	135327073	DiffBind	0	.	4.28	2.04	5.12	-3.08	3.51e-07	9.15e-06
chr2	118007603	118008230	DiffBind	0	.	4.12	1.3	5.01	-3.72	3.56e-07	9.24e-06
chr18	57405356	57406174	DiffBind	0	.	3.9	-0.08	4.85	-4.94	3.61e-07	9.35e-06
chr5	137192657	137193445	DiffBind	0	.	4.25	1.49	5.14	-3.65	3.62e-07	9.35e-06
chr14	18565020	18566298	DiffBind	0	.	4.64	2.7	5.44	-2.75	3.64e-07	9.39e-06
chr5	100597404	100598143	DiffBind	0	.	4.66	5.46	2.73	2.73	3.68e-07	9.44e-06
chr7	4105755	4106660	DiffBind	0	.	3.97	0.96	4.87	-3.92	3.69e-07	9.46e-06
chr4	63559323	63560076	DiffBind	0	.	4	0.88	4.91	-4.03	3.73e-07	9.52e-06
chr16	20192105	20192899	DiffBind	0	.	4.29	1.76	5.16	-3.4	3.75e-07	9.54e-06
chr3	83695271	83695856	DiffBind	0	.	3.87	0.34	4.81	-4.47	3.76e-07	9.55e-06
chr6	137445305	137446035	DiffBind	0	.	3.96	0.91	4.87	-3.96	3.77e-07	9.55e-06
chr6	61078506	61079234	DiffBind	0	.	4.07	1.13	4.97	-3.84	3.8e-07	9.58e-06
chr10	8035700	8036451	DiffBind	0	.	4.5	2.66	5.28	-2.62	3.84e-07	9.65e-06
chr2	169633510	169634492	DiffBind	0	.	4.34	2.25	5.16	-2.91	3.86e-07	9.68e-06
chr5	31715460	31716015	DiffBind	0	.	4.05	1.37	4.93	-3.56	4.16e-07	1.04e-05
chr15	27489969	27491896	DiffBind	0	.	5.69	4.48	6.34	-1.86	4.25e-07	1.06e-05
chr14	79257573	79258351	DiffBind	0	.	4.13	1.68	4.99	-3.31	4.35e-07	1.08e-05
chr11	113259468	113260448	DiffBind	0	.	4.76	2.86	5.56	-2.69	4.36e-07	1.08e-05
chr11	112082965	112083515	DiffBind	0	.	4.2	1.69	5.06	-3.37	4.5e-07	1.11e-05
chr10	89768533	89769504	DiffBind	0	.	4.23	1.46	5.12	-3.66	4.65e-07	1.14e-05
chr1	135498213	135498915	DiffBind	0	.	4.09	1.51	4.97	-3.45	4.65e-07	1.14e-05
chr18	12628448	12629395	DiffBind	0	.	4.28	5.1	2.2	2.91	4.66e-07	1.14e-05
chr17	3247130	3247882	DiffBind	0	.	3.88	0.61	4.8	-4.2	4.87e-07	1.19e-05
chr8	33805301	33806220	DiffBind	0	.	4.51	5.33	2.4	2.93	4.93e-07	1.2e-05
chr1	51853214	51853602	DiffBind	0	.	3.9	-0.08	4.85	-4.93	4.97e-07	1.21e-05
chr15	79191820	79192565	DiffBind	0	.	4.22	1.91	5.07	-3.16	4.98e-07	1.21e-05
chr6	140278843	140279591	DiffBind	0	.	3.98	1.13	4.88	-3.75	5.04e-07	1.22e-05
chr3	132035923	132038706	DiffBind	0	.	6.66	5.66	7.24	-1.58	5.08e-07	1.23e-05
chr8	126741045	126741610	DiffBind	0	.	3.91	1.11	4.8	-3.69	5.29e-07	1.27e-05
chr10	42940156	42941288	DiffBind	0	.	4.77	2.8	5.58	-2.78	5.3e-07	1.27e-05
chr15	75827688	75828384	DiffBind	0	.	3.99	1.31	4.87	-3.56	5.32e-07	1.27e-05
chr6	61180743	61181735	DiffBind	0	.	4.86	3.22	5.61	-2.39	5.33e-07	1.27e-05
chr5	77111936	77112904	DiffBind	0	.	4.1	1.77	4.95	-3.17	5.35e-07	1.27e-05
chr8	117764304	117765405	DiffBind	0	.	4.21	1.59	5.09	-3.5	5.47e-07	1.3e-05
chr10	69916730	69917674	DiffBind	0	.	3.93	1.13	4.82	-3.69	5.53e-07	1.31e-05
chr10	20207939	20208815	DiffBind	0	.	3.9	0.69	4.82	-4.13	5.58e-07	1.32e-05
chr8	94143049	94143779	DiffBind	0	.	3.89	0.69	4.81	-4.12	5.59e-07	1.32e-05
chr11	87824395	87825120	DiffBind	0	.	3.9	-0.08	4.86	-4.94	5.63e-07	1.32e-05
chr11	72923850	72924861	DiffBind	0	.	4.81	3.02	5.58	-2.56	5.66e-07	1.32e-05
chr3	28835460	28836307	DiffBind	0	.	3.98	1.07	4.88	-3.81	5.79e-07	1.35e-05
chr6	99325592	99326695	DiffBind	0	.	4.3	1.71	5.17	-3.47	5.94e-07	1.38e-05
chr18	74618201	74618826	DiffBind	0	.	4.5	2.38	5.33	-2.94	6e-07	1.39e-05
chr3	83693777	83694486	DiffBind	0	.	3.95	1.07	4.85	-3.78	6.07e-07	1.41e-05
chr1	44395146	44395668	DiffBind	0	.	3.86	4.78	0.67	4.1	6.23e-07	1.44e-05
chr19	44892799	44893540	DiffBind	0	.	4.09	1.47	4.97	-3.5	6.33e-07	1.46e-05
chr5	73352547	73353232	DiffBind	0	.	3.83	0.66	4.75	-4.09	6.5e-07	1.49e-05
chr2	32558972	32560107	DiffBind	0	.	4.5	2.28	5.33	-3.05	6.53e-07	1.5e-05
chr6	22794632	22795781	DiffBind	0	.	4.84	3.13	5.6	-2.47	6.58e-07	1.5e-05
chr3	95700341	95702186	DiffBind	0	.	5.76	2.86	6.66	-3.8	6.66e-07	1.52e-05
chr10	31603416	31604126	DiffBind	0	.	3.92	1.07	4.81	-3.74	6.8e-07	1.54e-05
chr2	71689985	71690605	DiffBind	0	.	3.97	1.29	4.86	-3.57	6.92e-07	1.57e-05
chr14	120290929	120293063	DiffBind	0	.	6.25	5.28	6.82	-1.54	6.96e-07	1.57e-05
chr16	76539557	76540062	DiffBind	0	.	3.92	1.17	4.81	-3.64	7e-07	1.58e-05
chr1	86037370	86040133	DiffBind	0	.	6.8	5.97	7.32	-1.34	7.03e-07	1.58e-05
chr11	52917934	52919363	DiffBind	0	.	5.51	4.06	6.22	-2.16	7.1e-07	1.59e-05
chr3	90626596	90627752	DiffBind	0	.	5.04	3.32	5.8	-2.48	7.32e-07	1.64e-05
chr4	107733852	107734501	DiffBind	0	.	3.83	0.61	4.75	-4.14	7.45e-07	1.66e-05
chr3	122340336	122341014	DiffBind	0	.	4.19	1.82	5.04	-3.22	7.53e-07	1.68e-05
chr5	89217849	89218523	DiffBind	0	.	4.22	1.77	5.09	-3.32	7.54e-07	1.68e-05
chr4	154424566	154425338	DiffBind	0	.	3.94	0.3	4.88	-4.58	7.67e-07	1.7e-05
chr5	123414954	123416757	DiffBind	0	.	6.03	4.91	6.66	-1.75	7.69e-07	1.7e-05
chr11	119133242	119135339	DiffBind	0	.	6.5	5.47	7.1	-1.63	7.85e-07	1.73e-05
chr3	103196427	103198289	DiffBind	0	.	5.89	4.85	6.49	-1.64	7.93e-07	1.74e-05
chr4	7821565	7822611	DiffBind	0	.	4.19	1.56	5.06	-3.51	8.1e-07	1.78e-05
chr18	84903231	84903895	DiffBind	0	.	3.86	0.66	4.78	-4.11	8.16e-07	1.78e-05
chr11	112094598	112095130	DiffBind	0	.	4.38	2.23	5.21	-2.98	8.35e-07	1.82e-05
chr6	55356888	55358314	DiffBind	0	.	5.64	4.34	6.31	-1.97	8.53e-07	1.86e-05
chr3	148729798	148730470	DiffBind	0	.	4	1.38	4.88	-3.5	8.79e-07	1.91e-05
chr3	9401663	9404090	DiffBind	0	.	6.33	5.27	6.93	-1.66	9.08e-07	1.97e-05
chr6	98705317	98706098	DiffBind	0	.	4.43	2.53	5.22	-2.69	9.76e-07	2.11e-05
chr6	87273128	87274000	DiffBind	0	.	3.98	0.91	4.89	-3.98	9.94e-07	2.14e-05
chr1	120461722	120462460	DiffBind	0	.	4.05	1.11	4.96	-3.84	1.01e-06	2.17e-05
chr9	6645636	6646146	DiffBind	0	.	3.96	4.85	1.13	3.73	1.01e-06	2.17e-05
chr8	35912129	35912693	DiffBind	0	.	4.23	2.13	5.05	-2.91	1.02e-06	2.18e-05
chr2	3658700	3659994	DiffBind	0	.	4.76	5.53	3.01	2.52	1.02e-06	2.18e-05
chr8	3608872	3610089	DiffBind	0	.	4.4	5.22	2.36	2.86	1.03e-06	2.19e-05
chr4	61855563	61856597	DiffBind	0	.	5.58	6.23	4.36	1.87	1.06e-06	2.26e-05
chr12	107756423	107757485	DiffBind	0	.	4.77	3.05	5.53	-2.48	1.11e-06	2.35e-05
chr3	148743945	148744780	DiffBind	0	.	4	1.49	4.87	-3.38	1.13e-06	2.38e-05
chr5	9106906	9107639	DiffBind	0	.	4.03	4.9	1.42	3.48	1.13e-06	2.38e-05
chr10	100159957	100160557	DiffBind	0	.	4.04	1.65	4.9	-3.25	1.13e-06	2.38e-05
chr14	25306704	25308397	DiffBind	0	.	5.07	3.65	5.77	-2.11	1.15e-06	2.42e-05
chr7	19949744	19950846	DiffBind	0	.	4.86	3.35	5.59	-2.24	1.16e-06	2.43e-05
chr10	21094711	21095285	DiffBind	0	.	4.05	1.5	4.92	-3.42	1.17e-06	2.44e-05
chr13	109685537	109686218	DiffBind	0	.	3.78	-0.08	4.73	-4.81	1.17e-06	2.44e-05
chr18	24070554	24072046	DiffBind	0	.	5.15	3.82	5.83	-2.01	1.19e-06	2.47e-05
chr8	3600377	3601169	DiffBind	0	.	3.9	4.79	1.08	3.71	1.19e-06	2.47e-05
chr2	73526439	73528196	DiffBind	0	.	5.37	1.81	6.31	-4.5	1.19e-06	2.47e-05
chr14	122603801	122604542	DiffBind	0	.	3.85	0.66	4.77	-4.1	1.21e-06	2.5e-05
chr15	75828800	75829372	DiffBind	0	.	3.93	0.86	4.85	-3.99	1.25e-06	2.58e-05
chr15	68249073	68250264	DiffBind	0	.	5.03	3.5	5.75	-2.25	1.29e-06	2.64e-05
chr7	110892721	110893436	DiffBind	0	.	3.99	1.46	4.86	-3.4	1.3e-06	2.65e-05
chr12	30618314	30619485	DiffBind	0	.	4.85	2.96	5.64	-2.69	1.31e-06	2.67e-05
chr9	34970183	34970729	DiffBind	0	.	3.71	4.66	-0.11	4.77	1.31e-06	2.67e-05
chr3	3507624	3508174	DiffBind	0	.	4.04	1.46	4.91	-3.45	1.33e-06	2.71e-05
chr8	47787575	47788406	DiffBind	0	.	4.1	1.51	4.98	-3.46	1.33e-06	2.71e-05
chr10	126935016	126935719	DiffBind	0	.	3.87	1.11	4.76	-3.64	1.35e-06	2.72e-05
chr8	88650482	88651189	DiffBind	0	.	4.3	5.13	2.07	3.07	1.35e-06	2.72e-05
chr3	90623311	90624494	DiffBind	0	.	5.42	4.26	6.05	-1.8	1.35e-06	2.72e-05
chr5	77107512	77108405	DiffBind	0	.	4.75	3.18	5.48	-2.3	1.36e-06	2.73e-05
chr10	42723830	42724476	DiffBind	0	.	3.91	1.07	4.8	-3.73	1.38e-06	2.76e-05
chr14	105851118	105851809	DiffBind	0	.	4.21	2.04	5.04	-3	1.41e-06	2.83e-05
chr19	55700582	55701469	DiffBind	0	.	3.75	0.61	4.67	-4.06	1.42e-06	2.84e-05
chr7	142375389	142376388	DiffBind	0	.	4.49	5.29	2.51	2.78	1.43e-06	2.85e-05
chr11	45822220	45823292	DiffBind	0	.	4.61	2.67	5.41	-2.74	1.43e-06	2.85e-05
chr11	24114809	24115511	DiffBind	0	.	3.76	-0.08	4.71	-4.79	1.46e-06	2.9e-05
chr1	87580594	87581326	DiffBind	0	.	3.85	1.13	4.73	-3.6	1.46e-06	2.9e-05
chr13	104157391	104158319	DiffBind	0	.	4.18	5.01	1.98	3.03	1.49e-06	2.94e-05
chr19	32601158	32601843	DiffBind	0	.	3.86	1.11	4.75	-3.64	1.53e-06	3.01e-05
chr8	118422337	118423613	DiffBind	0	.	5.19	5.9	3.75	2.15	1.55e-06	3.05e-05
chr15	85033602	85034141	DiffBind	0	.	3.7	-0.08	4.64	-4.73	1.6e-06	3.14e-05
chr1	106875310	106876322	DiffBind	0	.	4.96	3.52	5.66	-2.15	1.6e-06	3.14e-05
chr16	24173067	24174120	DiffBind	0	.	4.62	2.57	5.43	-2.87	1.63e-06	3.18e-05
chr4	63156852	63157746	DiffBind	0	.	4.44	2.63	5.21	-2.58	1.63e-06	3.18e-05
chr8	33916757	33917466	DiffBind	0	.	3.75	4.7	-0.11	4.8	1.66e-06	3.22e-05
chr14	54056813	54057438	DiffBind	0	.	3.7	-0.08	4.64	-4.72	1.68e-06	3.25e-05
chr8	24429598	24430111	DiffBind	0	.	3.71	-0.08	4.65	-4.74	1.68e-06	3.26e-05
chr15	61789644	61790268	DiffBind	0	.	3.76	0.61	4.68	-4.07	1.7e-06	3.27e-05
chr14	76761923	76764023	DiffBind	0	.	5.96	4.77	6.6	-1.82	1.73e-06	3.33e-05
chr7	63956281	63957197	DiffBind	0	.	4.5	2.7	5.27	-2.57	1.76e-06	3.38e-05
chr4	46426838	46427514	DiffBind	0	.	4.41	5.22	2.35	2.87	1.78e-06	3.42e-05
chr11	20460265	20461120	DiffBind	0	.	3.98	1.26	4.86	-3.6	1.79e-06	3.43e-05
chr3	65926070	65926819	DiffBind	0	.	3.8	1.11	4.68	-3.57	1.83e-06	3.5e-05
chr2	108783635	108784220	DiffBind	0	.	3.73	-0.08	4.68	-4.76	1.89e-06	3.61e-05
chr1	84404270	84405125	DiffBind	0	.	4.82	5.57	3.18	2.39	1.92e-06	3.65e-05
chr8	13698108	13698750	DiffBind	0	.	3.86	1.13	4.75	-3.61	1.93e-06	3.66e-05
chr14	25451340	25452497	DiffBind	0	.	4.32	2.19	5.14	-2.95	1.95e-06	3.69e-05
chr14	20080802	20082802	DiffBind	0	.	6.28	5.42	6.81	-1.39	1.96e-06	3.69e-05
chr15	61788914	61789435	DiffBind	0	.	3.7	-0.08	4.64	-4.73	1.98e-06	3.72e-05
chr14	8376949	8379128	DiffBind	0	.	5.87	4.85	6.47	-1.62	1.98e-06	3.73e-05
chr12	54569122	54570016	DiffBind	0	.	3.74	-0.08	4.69	-4.77	2.01e-06	3.78e-05
chr12	116165788	116166509	DiffBind	0	.	3.71	0.3	4.64	-4.34	2.08e-06	3.9e-05
chr6	55341212	55342183	DiffBind	0	.	4.32	2.01	5.17	-3.17	2.11e-06	3.93e-05
chr13	117593761	117594594	DiffBind	0	.	4.38	2.17	5.22	-3.05	2.11e-06	3.93e-05
chr16	93425076	93425865	DiffBind	0	.	4.37	2.39	5.18	-2.79	2.14e-06	3.98e-05
chr5	131813197	131814405	DiffBind	0	.	5.27	3.98	5.95	-1.97	2.15e-06	4e-05
chr18	54828044	54828663	DiffBind	0	.	3.7	0.61	4.61	-4	2.17e-06	4.03e-05
chr2	72522393	72523397	DiffBind	0	.	4.91	3.28	5.65	-2.37	2.2e-06	4.06e-05
chr15	32107606	32108233	DiffBind	0	.	3.67	0.35	4.59	-4.24	2.3e-06	4.23e-05
chr14	64914058	64914710	DiffBind	0	.	3.72	0.34	4.65	-4.31	2.31e-06	4.26e-05
chr11	109586902	109587478	DiffBind	0	.	3.64	-0.08	4.59	-4.67	2.41e-06	4.42e-05
chr10	4476372	4477354	DiffBind	0	.	4.1	1.67	4.96	-3.29	2.42e-06	4.43e-05
chr11	98349494	98350965	DiffBind	0	.	4.82	3.13	5.58	-2.45	2.44e-06	4.46e-05
chr8	86358612	86359323	DiffBind	0	.	3.78	0.93	4.68	-3.75	2.55e-06	4.66e-05
chr10	31593810	31594911	DiffBind	0	.	5	3.6	5.69	-2.1	2.56e-06	4.67e-05
chr17	84156883	84158689	DiffBind	0	.	5.46	4.12	6.15	-2.03	2.57e-06	4.67e-05
chr15	83986323	83987326	DiffBind	0	.	4.08	1.79	4.92	-3.14	2.6e-06	4.71e-05
chr5	63814291	63815601	DiffBind	0	.	4.79	3.21	5.53	-2.32	2.68e-06	4.85e-05
chr2	131453834	131454528	DiffBind	0	.	3.81	0.66	4.73	-4.06	2.75e-06	4.97e-05
chr11	24131252	24131823	DiffBind	0	.	3.85	1.19	4.73	-3.54	2.76e-06	4.98e-05
chr1	84305649	84306290	DiffBind	0	.	3.79	4.68	1.04	3.64	2.82e-06	5.06e-05
chr5	65479467	65481007	DiffBind	0	.	5.83	6.47	4.67	1.8	2.83e-06	5.08e-05
chr3	28211242	28212711	DiffBind	0	.	5.75	4.72	6.35	-1.63	2.86e-06	5.13e-05
chr17	84026451	84027686	DiffBind	0	.	5.08	3.77	5.75	-1.99	2.9e-06	5.18e-05
chr6	40744852	40745843	DiffBind	0	.	4.6	2.93	5.35	-2.42	3.02e-06	5.38e-05
chr10	99132053	99133945	DiffBind	0	.	5.96	4.86	6.57	-1.71	3.03e-06	5.39e-05
chr1	133414890	133415648	DiffBind	0	.	3.79	0.69	4.7	-4.02	3.12e-06	5.54e-05
chr5	90899489	90899952	DiffBind	0	.	3.63	4.55	0.28	4.28	3.13e-06	5.54e-05
chr10	118633367	118633915	DiffBind	0	.	3.59	-0.08	4.53	-4.62	3.25e-06	5.74e-05
chr1	160311229	160312296	DiffBind	0	.	5.14	3.45	5.89	-2.44	3.27e-06	5.77e-05
chr13	11532168	11533102	DiffBind	0	.	3.95	1.49	4.81	-3.32	3.3e-06	5.79e-05
chr11	43626657	43627265	DiffBind	0	.	3.6	-0.08	4.54	-4.62	3.31e-06	5.79e-05
chr2	45184340	45185509	DiffBind	0	.	4.61	2.93	5.36	-2.43	3.31e-06	5.79e-05
chr5	73543099	73544743	DiffBind	0	.	5.61	6.21	4.59	1.61	3.32e-06	5.79e-05
chr2	85098491	85099474	DiffBind	0	.	4.47	5.27	2.53	2.75	3.32e-06	5.79e-05
chr1	107590260	107590595	DiffBind	0	.	3.67	4.57	0.87	3.7	3.32e-06	5.79e-05
chr8	94136332	94137648	DiffBind	0	.	4.92	3.31	5.66	-2.35	3.33e-06	5.79e-05
chr2	147980609	147981156	DiffBind	0	.	4.05	1.74	4.9	-3.15	3.33e-06	5.79e-05
chr1	52901913	52902488	DiffBind	0	.	3.67	-0.08	4.62	-4.7	3.38e-06	5.85e-05
chr6	3343624	3344734	DiffBind	0	.	4.73	3.03	5.49	-2.47	3.42e-06	5.92e-05
chr8	40948992	40949637	DiffBind	0	.	3.71	0.66	4.62	-3.96	3.47e-06	5.99e-05
chr14	98987001	98987583	DiffBind	0	.	3.72	0.69	4.63	-3.94	3.48e-06	5.99e-05
chr5	66545497	66546317	DiffBind	0	.	5.24	3.83	5.94	-2.11	3.54e-06	6.08e-05
chr18	37825450	37825968	DiffBind	0	.	3.93	4.76	1.74	3.02	3.56e-06	6.1e-05
chr1	91613252	91613929	DiffBind	0	.	3.92	1.35	4.8	-3.45	3.69e-06	6.32e-05
chr3	117022074	117022782	DiffBind	0	.	3.88	1.19	4.77	-3.58	3.7e-06	6.33e-05
chr15	86028551	86029932	DiffBind	0	.	4.4	2.48	5.2	-2.72	3.74e-06	6.39e-05
chr1	73685488	73686043	DiffBind	0	.	3.76	1.11	4.64	-3.53	3.78e-06	6.44e-05
chr11	7136249	7136936	DiffBind	0	.	3.6	4.54	-0.11	4.65	3.8e-06	6.45e-05
chr12	8878661	8880207	DiffBind	0	.	4.9	3.37	5.62	-2.25	3.81e-06	6.45e-05
chr10	110898870	110899614	DiffBind	0	.	3.73	0.96	4.62	-3.66	3.81e-06	6.45e-05
chr10	21099115	21100304	DiffBind	0	.	4.18	2.08	5.01	-2.92	3.88e-06	6.55e-05
chr6	31067415	31068638	DiffBind	0	.	5.08	3.78	5.75	-1.98	3.89e-06	6.55e-05
chr3	34868271	34869666	DiffBind	0	.	4.73	3.03	5.49	-2.46	3.94e-06	6.62e-05
chr14	65781536	65782230	DiffBind	0	.	3.63	0.66	4.54	-3.87	3.94e-06	6.62e-05
chr6	127335815	127337041	DiffBind	0	.	5.27	3.91	5.96	-2.05	4.08e-06	6.84e-05
chr3	109567521	109569315	DiffBind	0	.	5.98	5.02	6.55	-1.53	4.12e-06	6.89e-05
chr8	100890530	100891115	DiffBind	0	.	3.97	1.65	4.82	-3.18	4.17e-06	6.96e-05
chr6	136865834	136866617	DiffBind	0	.	4.18	1.89	5.03	-3.14	4.25e-06	7.09e-05
chr17	84135401	84136358	DiffBind	0	.	4.01	1.63	4.86	-3.23	4.27e-06	7.1e-05
chr1	63005179	63005836	DiffBind	0	.	4.35	2.36	5.15	-2.79	4.28e-06	7.11e-05
chr3	127851141	127851535	DiffBind	0	.	3.7	0.66	4.61	-3.94	4.3e-06	7.13e-05
chr4	154417867	154418452	DiffBind	0	.	3.98	1.54	4.84	-3.3	4.37e-06	7.22e-05
chr12	52445921	52446755	DiffBind	0	.	4.62	3.05	5.36	-2.3	4.38e-06	7.23e-05
chr3	88683752	88684291	DiffBind	0	.	3.62	-0.08	4.56	-4.65	4.39e-06	7.24e-05
chr14	47116182	47116856	DiffBind	0	.	3.74	1.11	4.62	-3.51	4.56e-06	7.5e-05
chr18	61017991	61018784	DiffBind	0	.	4.09	1.82	4.93	-3.11	4.65e-06	7.64e-05
chr12	25784675	25785314	DiffBind	0	.	3.61	-0.08	4.56	-4.64	4.68e-06	7.67e-05
chr10	3717836	3718673	DiffBind	0	.	3.78	0.69	4.69	-4	4.78e-06	7.81e-05
chr10	60790774	60793658	DiffBind	0	.	6.3	5.39	6.86	-1.47	4.89e-06	7.98e-05
chr10	31336203	31336902	DiffBind	0	.	3.88	1.47	4.74	-3.27	4.9e-06	7.98e-05
chr3	101274487	101275321	DiffBind	0	.	4.1	1.99	4.92	-2.93	5e-06	8.13e-05
chr2	90480298	90481587	DiffBind	0	.	5.38	4.05	6.06	-2.01	5.05e-06	8.19e-05
chr4	10955184	10955759	DiffBind	0	.	3.61	0.34	4.53	-4.19	5.15e-06	8.34e-05
chr1	37031647	37032408	DiffBind	0	.	4.18	2.01	5.01	-3	5.17e-06	8.36e-05
chr5	43863833	43864374	DiffBind	0	.	3.54	0.3	4.46	-4.16	5.44e-06	8.78e-05
chr15	32150172	32150780	DiffBind	0	.	3.58	-0.08	4.52	-4.6	5.49e-06	8.85e-05
chr13	74070788	74071305	DiffBind	0	.	3.75	0.61	4.67	-4.06	5.54e-06	8.91e-05
chr1	69444392	69445155	DiffBind	0	.	3.93	4.77	1.62	3.16	5.62e-06	9.02e-05
chr15	83989612	83990572	DiffBind	0	.	4.08	1.83	4.92	-3.09	5.73e-06	9.17e-05
chr3	154880267	154881128	DiffBind	0	.	4.37	2.58	5.15	-2.57	5.73e-06	9.17e-05
chr12	76695527	76696082	DiffBind	0	.	3.49	4.43	-0.11	4.54	5.78e-06	9.23e-05
chr2	118774996	118775821	DiffBind	0	.	3.57	0.3	4.49	-4.19	5.98e-06	9.53e-05
chr15	68287003	68287591	DiffBind	0	.	3.61	0.61	4.52	-3.91	6.06e-06	9.64e-05
chr18	12228864	12229791	DiffBind	0	.	4.37	2.17	5.2	-3.03	6.13e-06	9.73e-05
chr1	86033988	86034487	DiffBind	0	.	3.57	-0.08	4.51	-4.59	6.23e-06	9.88e-05
chr2	135577783	135578455	DiffBind	0	.	4.39	2.53	5.18	-2.65	6.31e-06	9.98e-05
chr11	108905955	108907281	DiffBind	0	.	4.59	2.75	5.38	-2.62	6.33e-06	0.0001
chr15	34461030	34461533	DiffBind	0	.	3.5	-0.08	4.44	-4.53	6.35e-06	0.0001
chr6	37785195	37786169	DiffBind	0	.	4.76	3.12	5.51	-2.39	6.37e-06	0.0001
chr11	86649084	86649423	DiffBind	0	.	3.61	4.5	0.87	3.63	6.49e-06	0.000102
chr3	84436469	84437186	DiffBind	0	.	4.36	2.34	5.18	-2.83	6.5e-06	0.000102
chr5	73359172	73359905	DiffBind	0	.	3.58	0.61	4.48	-3.87	6.51e-06	0.000102
chr15	101161561	101162083	DiffBind	0	.	3.54	-0.08	4.48	-4.57	6.53e-06	0.000102
chr2	106974003	106974625	DiffBind	0	.	3.56	4.47	0.64	3.83	6.57e-06	0.000102
chr19	53848496	53848878	DiffBind	0	.	3.64	0.88	4.53	-3.64	6.63e-06	0.000103
chr10	8189250	8189781	DiffBind	0	.	3.49	-0.08	4.43	-4.51	6.73e-06	0.000105
chr15	64938233	64938643	DiffBind	0	.	3.54	-0.08	4.48	-4.57	6.79e-06	0.000105
chr4	111450105	111450717	DiffBind	0	.	3.57	0.66	4.47	-3.8	6.84e-06	0.000106
chr4	63594664	63595353	DiffBind	0	.	3.81	1.26	4.68	-3.42	6.88e-06	0.000106
chr18	84906020	84906727	DiffBind	0	.	3.83	1.51	4.68	-3.17	7.06e-06	0.000109
chr8	11472082	11473452	DiffBind	0	.	5.15	3.97	5.79	-1.82	7.12e-06	0.00011
chr3	145114868	145115547	DiffBind	0	.	4.55	5.35	2.59	2.76	7.18e-06	0.00011
chr10	83397341	83398770	DiffBind	0	.	4.64	3.04	5.38	-2.34	7.32e-06	0.000112
chr1	46854038	46854979	DiffBind	0	.	4.63	3.2	5.34	-2.13	7.41e-06	0.000114
chr1	40634573	40636102	DiffBind	0	.	5.44	4.1	6.13	-2.03	7.54e-06	0.000115
chr6	61103907	61104419	DiffBind	0	.	3.48	-0.08	4.42	-4.5	7.59e-06	0.000116
chr5	43860720	43861423	DiffBind	0	.	3.8	1.47	4.65	-3.18	7.91e-06	0.00012
chr14	118668413	118669401	DiffBind	0	.	4.58	2.82	5.35	-2.54	7.93e-06	0.000121
chr18	57700470	57701118	DiffBind	0	.	3.5	0.35	4.42	-4.06	8.03e-06	0.000122
chr5	74793738	74794334	DiffBind	0	.	3.59	-0.08	4.53	-4.61	8.29e-06	0.000126
chr4	154399684	154400347	DiffBind	0	.	3.63	0.61	4.54	-3.93	8.3e-06	0.000126
chr1	182091954	182092501	DiffBind	0	.	3.58	0.61	4.48	-3.87	8.4e-06	0.000127
chr6	40635562	40636619	DiffBind	0	.	4.44	2.47	5.24	-2.77	8.42e-06	0.000127
chr2	174477393	174478409	DiffBind	0	.	4.32	2.16	5.15	-2.98	8.46e-06	0.000127
chr16	11457589	11458034	DiffBind	0	.	3.55	4.46	0.58	3.88	8.49e-06	0.000127
chr15	38566743	38568022	DiffBind	0	.	4.98	3.63	5.67	-2.04	8.5e-06	0.000127
chr13	98173220	98174203	DiffBind	0	.	3.85	1.63	4.69	-3.06	8.55e-06	0.000128
chr4	75819344	75819942	DiffBind	0	.	3.45	-0.08	4.39	-4.47	8.56e-06	0.000128
chr19	47314599	47316077	DiffBind	0	.	5.55	6.18	4.4	1.78	8.76e-06	0.000131
chr7	109219552	109220445	DiffBind	0	.	4.03	1.71	4.88	-3.17	8.77e-06	0.000131
chr3	84254725	84255185	DiffBind	0	.	3.62	0.66	4.52	-3.86	9.03e-06	0.000134
chr5	66144433	66145460	DiffBind	0	.	3.93	4.76	1.72	3.04	9.19e-06	0.000136
chr16	92552937	92553461	DiffBind	0	.	3.51	-0.08	4.45	-4.53	9.28e-06	0.000138
chr6	134367441	134368293	DiffBind	0	.	4.18	2.16	4.99	-2.83	9.33e-06	0.000138
chr16	29662551	29663928	DiffBind	0	.	5.17	3.95	5.82	-1.87	9.38e-06	0.000139
chr15	27488120	27489775	DiffBind	0	.	5.45	4.15	6.12	-1.97	9.5e-06	0.00014
chr7	123307850	123308686	DiffBind	0	.	4.17	1.99	5	-3.01	9.51e-06	0.00014
chr10	62221298	62222186	DiffBind	0	.	3.91	1.32	4.78	-3.46	9.64e-06	0.000142
chr2	147942430	147942927	DiffBind	0	.	3.7	0.93	4.59	-3.66	9.66e-06	0.000142
chr10	20206726	20207247	DiffBind	0	.	3.56	0.61	4.47	-3.86	9.74e-06	0.000143
chr1	40630466	40632966	DiffBind	0	.	6.76	6.06	7.23	-1.17	9.79e-06	0.000143
chr3	127788078	127788626	DiffBind	0	.	3.5	-0.08	4.43	-4.52	9.84e-06	0.000144
chr2	174021181	174021664	DiffBind	0	.	3.88	1.56	4.73	-3.17	9.9e-06	0.000144
chr14	8146336	8147083	DiffBind	0	.	3.44	-0.08	4.38	-4.46	9.98e-06	0.000145
chr5	64346206	64346896	DiffBind	0	.	4.18	2.38	4.95	-2.57	1e-05	0.000146
chr15	31211846	31212921	DiffBind	0	.	4.9	3.5	5.59	-2.09	1.02e-05	0.000149
chr11	113293012	113293706	DiffBind	0	.	4.39	2.5	5.18	-2.69	1.03e-05	0.00015
chr10	17575777	17576235	DiffBind	0	.	3.83	1.63	4.66	-3.03	1.04e-05	0.00015
chr12	79623353	79624179	DiffBind	0	.	3.79	1.47	4.64	-3.17	1.04e-05	0.00015
chr11	20898166	20899238	DiffBind	0	.	4.39	2.6	5.17	-2.57	1.04e-05	0.00015
chr5	124077628	124079185	DiffBind	0	.	5.21	3.85	5.89	-2.05	1.04e-05	0.00015
chr19	44891265	44891901	DiffBind	0	.	3.44	-0.08	4.37	-4.46	1.05e-05	0.000151
chr16	95769242	95769997	DiffBind	0	.	3.67	1.13	4.54	-3.41	1.05e-05	0.000151
chr2	38539251	38540420	DiffBind	0	.	4.33	2.27	5.15	-2.88	1.07e-05	0.000152
chr7	139720926	139721711	DiffBind	0	.	3.41	4.34	-0.11	4.45	1.07e-05	0.000153
chr2	77169975	77170622	DiffBind	0	.	4.37	2.18	5.2	-3.02	1.08e-05	0.000154
chr3	101518545	101519573	DiffBind	0	.	4.62	3	5.36	-2.36	1.08e-05	0.000154
chr3	88514049	88515193	DiffBind	0	.	4.8	3.36	5.5	-2.15	1.09e-05	0.000155
chr2	119175174	119176178	DiffBind	0	.	4.24	4.99	2.54	2.45	1.09e-05	0.000155
chr15	5107914	5108500	DiffBind	0	.	4.12	4.93	2.11	2.82	1.11e-05	0.000157
chr3	38114608	38115372	DiffBind	0	.	4.18	2.03	5.01	-2.98	1.11e-05	0.000157
chr13	46991014	46991891	DiffBind	0	.	4.39	2.7	5.15	-2.45	1.12e-05	0.000159
chr14	60738265	60738977	DiffBind	0	.	4.37	5.13	2.7	2.43	1.16e-05	0.000164
chr14	25206988	25207662	DiffBind	0	.	3.74	1.37	4.59	-3.22	1.17e-05	0.000164
chr14	65636323	65636779	DiffBind	0	.	3.49	-0.08	4.43	-4.51	1.17e-05	0.000165
chr3	137610822	137611348	DiffBind	0	.	3.86	1.42	4.72	-3.29	1.18e-05	0.000166
chr10	60282117	60282891	DiffBind	0	.	4.6	5.38	2.81	2.56	1.19e-05	0.000167
chr8	13695892	13697792	DiffBind	0	.	5.35	4.13	6	-1.87	1.2e-05	0.000167
chr11	74638878	74639998	DiffBind	0	.	4.4	2.63	5.18	-2.55	1.2e-05	0.000168
chr3	51517996	51519022	DiffBind	0	.	4.23	2.31	5.03	-2.72	1.21e-05	0.000168
chr16	48603914	48604609	DiffBind	0	.	3.83	4.7	1.29	3.41	1.21e-05	0.000168
chr3	28214942	28215452	DiffBind	0	.	3.85	1.52	4.7	-3.18	1.21e-05	0.000168
chr14	16734187	16734875	DiffBind	0	.	3.5	-0.08	4.44	-4.52	1.24e-05	0.000172
chr1	185615767	185616447	DiffBind	0	.	3.43	-0.08	4.36	-4.45	1.24e-05	0.000172
chr5	76327832	76328445	DiffBind	0	.	3.85	1.7	4.68	-2.98	1.25e-05	0.000173
chr18	39380868	39381620	DiffBind	0	.	4.03	1.97	4.85	-2.88	1.26e-05	0.000173
chr4	57135557	57136072	DiffBind	0	.	3.8	1.42	4.65	-3.23	1.26e-05	0.000174
chr2	73055704	73056375	DiffBind	0	.	3.91	1.81	4.73	-2.92	1.28e-05	0.000177
chr17	26021726	26022436	DiffBind	0	.	4.18	2.23	4.98	-2.76	1.29e-05	0.000177
chr13	74086106	74086683	DiffBind	0	.	3.4	-0.08	4.34	-4.42	1.29e-05	0.000177
chr5	107978291	107978923	DiffBind	0	.	3.6	0.66	4.5	-3.83	1.3e-05	0.000178
chr1	94039079	94039713	DiffBind	0	.	3.44	-0.08	4.38	-4.46	1.32e-05	0.00018
chr12	8881359	8882063	DiffBind	0	.	3.93	1.69	4.77	-3.08	1.34e-05	0.000182
chr14	28889549	28890241	DiffBind	0	.	3.73	1.31	4.59	-3.27	1.34e-05	0.000182
chr19	44239215	44239587	DiffBind	0	.	3.44	-0.08	4.38	-4.46	1.35e-05	0.000184
chr12	32920895	32921332	DiffBind	0	.	3.48	0.61	4.38	-3.77	1.38e-05	0.000187
chr8	86362689	86363215	DiffBind	0	.	3.69	1.35	4.54	-3.2	1.38e-05	0.000187
chr11	70069658	70070064	DiffBind	0	.	3.9	1.47	4.76	-3.29	1.38e-05	0.000187
chr11	46151366	46152440	DiffBind	0	.	4.75	3.36	5.44	-2.08	1.41e-05	0.00019
chr2	59415354	59417134	DiffBind	0	.	5.78	4.8	6.35	-1.55	1.41e-05	0.00019
chr2	138432297	138432814	DiffBind	0	.	3.49	-0.08	4.43	-4.51	1.42e-05	0.000191
chr10	43272260	43272719	DiffBind	0	.	4.09	2.01	4.9	-2.9	1.44e-05	0.000193
chr14	118673589	118674670	DiffBind	0	.	4.88	3.4	5.59	-2.19	1.48e-05	0.000199
chr1	91103054	91103882	DiffBind	0	.	4.18	4.97	2.31	2.66	1.5e-05	0.000201
chr10	115484023	115484482	DiffBind	0	.	3.38	-0.08	4.31	-4.4	1.51e-05	0.000202
chr3	121408307	121408731	DiffBind	0	.	3.49	0.66	4.39	-3.72	1.51e-05	0.000202
chr3	28836634	28837068	DiffBind	0	.	3.4	-0.08	4.34	-4.42	1.52e-05	0.000202
chr18	82533962	82534529	DiffBind	0	.	3.46	4.39	-0.11	4.5	1.52e-05	0.000202
chr10	84684121	84685800	DiffBind	0	.	5.96	5.08	6.5	-1.41	1.52e-05	0.000202
chr8	11395576	11396539	DiffBind	0	.	4.67	5.4	3.14	2.25	1.52e-05	0.000202
chr11	20955962	20956875	DiffBind	0	.	4.28	5.03	2.62	2.42	1.55e-05	0.000206
chr10	31592268	31593698	DiffBind	0	.	5.79	4.85	6.36	-1.51	1.56e-05	0.000207
chr3	100438738	100439496	DiffBind	0	.	4.27	2.44	5.06	-2.61	1.58e-05	0.000209
chr6	85313749	85314701	DiffBind	0	.	4.19	2.15	5.01	-2.86	1.59e-05	0.00021
chr1	33556206	33556866	DiffBind	0	.	4	2.16	4.79	-2.63	1.59e-05	0.00021
chr6	34868327	34869043	DiffBind	0	.	4.77	5.45	3.46	1.99	1.64e-05	0.000217
chr7	99065618	99066355	DiffBind	0	.	3.86	4.68	1.74	2.94	1.65e-05	0.000217
chr3	101527952	101528957	DiffBind	0	.	4.78	3.51	5.45	-1.94	1.71e-05	0.000225
chr5	99478880	99479464	DiffBind	0	.	4.12	2.12	4.92	-2.8	1.73e-05	0.000227
chr2	118765561	118767136	DiffBind	0	.	5.4	4.09	6.08	-1.99	1.75e-05	0.000229
chr7	120173656	120174284	DiffBind	0	.	3.67	1.11	4.54	-3.43	1.75e-05	0.000229
chr10	31347117	31347747	DiffBind	0	.	3.76	1.55	4.59	-3.05	1.75e-05	0.000229
chr18	12227862	12228381	DiffBind	0	.	3.37	-0.08	4.3	-4.38	1.76e-05	0.000229
chr2	167807838	167809326	DiffBind	0	.	5.45	4.15	6.12	-1.97	1.81e-05	0.000236
chr17	88262683	88263194	DiffBind	0	.	3.47	4.37	0.58	3.79	1.82e-05	0.000236
chr8	24568324	24569100	DiffBind	0	.	3.83	4.67	1.61	3.06	1.83e-05	0.000237
chr9	55123373	55123986	DiffBind	0	.	3.47	4.41	-0.11	4.51	1.84e-05	0.000238
chr18	69794824	69795251	DiffBind	0	.	3.47	4.39	0.28	4.11	1.86e-05	0.00024
chr11	62996031	62997347	DiffBind	0	.	5.28	4.08	5.93	-1.85	1.86e-05	0.00024
chr11	112874096	112874568	DiffBind	0	.	3.39	-0.08	4.32	-4.4	1.88e-05	0.000242
chr7	111156051	111156819	DiffBind	0	.	4.03	4.83	2.07	2.76	1.88e-05	0.000242
chr18	20541023	20541768	DiffBind	0	.	4.03	2.08	4.83	-2.75	1.9e-05	0.000245
chr17	84008866	84009835	DiffBind	0	.	4.85	3.49	5.54	-2.05	1.92e-05	0.000247
chr1	193188892	193190723	DiffBind	0	.	5.85	6.38	5	1.38	1.95e-05	0.00025
chr17	83222652	83223603	DiffBind	0	.	4.28	2.62	5.03	-2.41	1.96e-05	0.000251
chr2	122652155	122652939	DiffBind	0	.	4.47	2.86	5.21	-2.36	1.98e-05	0.000252
chr3	101234396	101235174	DiffBind	0	.	4.61	2.95	5.36	-2.41	1.98e-05	0.000252
chr1	162035779	162036667	DiffBind	0	.	4.71	3.27	5.41	-2.15	1.98e-05	0.000253
chr3	84408477	84410206	DiffBind	0	.	5.54	4.53	6.13	-1.59	1.99e-05	0.000253
chr5	92102247	92103368	DiffBind	0	.	5.05	3.66	5.75	-2.09	1.99e-05	0.000253
chr13	29939837	29940588	DiffBind	0	.	3.75	4.6	1.47	3.13	2.01e-05	0.000255
chr14	105588640	105589323	DiffBind	0	.	3.98	4.81	1.85	2.96	2.05e-05	0.00026
chr18	74373466	74374171	DiffBind	0	.	3.94	2	4.74	-2.73	2.07e-05	0.000262
chr18	61728143	61728679	DiffBind	0	.	3.43	0.66	4.32	-3.66	2.07e-05	0.000262
chr8	45610764	45611299	DiffBind	0	.	3.49	0.88	4.36	-3.48	2.09e-05	0.000264
chr5	24821342	24821817	DiffBind	0	.	4.04	4.81	2.25	2.56	2.1e-05	0.000265
chr16	11456492	11457256	DiffBind	0	.	5.16	5.8	3.96	1.85	2.1e-05	0.000265
chr5	96219040	96219957	DiffBind	0	.	4.44	2.78	5.2	-2.42	2.13e-05	0.000268
chr10	69927071	69927483	DiffBind	0	.	3.33	-0.08	4.26	-4.35	2.17e-05	0.000272
chr14	57273714	57274312	DiffBind	0	.	3.52	0.3	4.44	-4.14	2.17e-05	0.000272
chr1	168966850	168967566	DiffBind	0	.	4.1	1.97	4.92	-2.95	2.2e-05	0.000275
chr3	35367682	35368201	DiffBind	0	.	3.53	0.91	4.4	-3.5	2.21e-05	0.000276
chr12	116563671	116564921	DiffBind	0	.	5.19	4.1	5.81	-1.7	2.21e-05	0.000276
chr2	147927570	147928333	DiffBind	0	.	4.01	2.03	4.82	-2.78	2.22e-05	0.000276
chr2	68431364	68431887	DiffBind	0	.	3.3	4.23	-0.11	4.33	2.26e-05	0.000282
chr12	91874264	91874678	DiffBind	0	.	3.48	4.36	0.83	3.53	2.3e-05	0.000286
chr2	168737628	168738005	DiffBind	0	.	3.38	4.29	0.31	3.98	2.31e-05	0.000286
chr3	21791513	21792038	DiffBind	0	.	3.34	-0.08	4.27	-4.36	2.32e-05	0.000288
chr3	122206095	122206967	DiffBind	0	.	3.98	1.76	4.81	-3.05	2.36e-05	0.000291
chr3	60498850	60500154	DiffBind	0	.	5.28	4.26	5.87	-1.6	2.37e-05	0.000293
chr2	160973820	160974294	DiffBind	0	.	3.33	-0.08	4.26	-4.34	2.39e-05	0.000294
chr1	40840649	40841915	DiffBind	0	.	5.59	6.15	4.69	1.45	2.39e-05	0.000294
chr6	144265010	144265987	DiffBind	0	.	5.37	4.37	5.96	-1.59	2.39e-05	0.000294
chr8	11470565	11471981	DiffBind	0	.	5.08	3.91	5.72	-1.81	2.41e-05	0.000297
chr1	39205473	39205917	DiffBind	0	.	3.31	-0.08	4.24	-4.32	2.43e-05	0.000298
chr4	107488634	107489050	DiffBind	0	.	3.47	4.36	0.67	3.69	2.44e-05	0.000298
chr2	122656888	122657377	DiffBind	0	.	3.49	0.94	4.36	-3.42	2.45e-05	0.000299
chr7	4971767	4972738	DiffBind	0	.	4.6	3.02	5.34	-2.32	2.46e-05	0.000301
chr16	97308876	97309610	DiffBind	0	.	4.08	1.94	4.91	-2.97	2.47e-05	0.000301
chr5	129163563	129164247	DiffBind	0	.	3.45	4.34	0.64	3.71	2.48e-05	0.000301
chr9	119051752	119052523	DiffBind	0	.	3.72	4.67	-0.11	4.78	2.48e-05	0.000301
chr8	40646940	40647775	DiffBind	0	.	4.8	5.47	3.52	1.96	2.49e-05	0.000303
chr10	122014334	122014863	DiffBind	0	.	3.36	4.29	-0.11	4.4	2.5e-05	0.000304
chr7	101361580	101362153	DiffBind	0	.	3.48	4.37	0.67	3.7	2.52e-05	0.000305
chr19	3966555	3967503	DiffBind	0	.	3.86	4.71	1.6	3.11	2.52e-05	0.000305
chr17	13671521	13672259	DiffBind	0	.	3.96	1.83	4.79	-2.96	2.54e-05	0.000307
chr14	54074810	54075366	DiffBind	0	.	3.67	1.17	4.54	-3.36	2.6e-05	0.000313
chr4	63557909	63558520	DiffBind	0	.	3.39	-0.08	4.32	-4.41	2.61e-05	0.000314
chr14	26669293	26670288	DiffBind	0	.	4.72	3.39	5.4	-2	2.62e-05	0.000315
chr11	74500957	74501362	DiffBind	0	.	3.42	4.36	-0.11	4.47	2.63e-05	0.000316
chr4	57134558	57135556	DiffBind	0	.	4.24	2.4	5.03	-2.63	2.64e-05	0.000316
chr18	36342783	36344219	DiffBind	0	.	5.38	4.3	5.98	-1.68	2.65e-05	0.000317
chr3	60128655	60130084	DiffBind	0	.	5.16	3.7	5.87	-2.18	2.66e-05	0.000319
chr10	84711456	84712056	DiffBind	0	.	3.54	0.61	4.44	-3.83	2.67e-05	0.000319
chr4	111449487	111449954	DiffBind	0	.	3.57	1.07	4.44	-3.36	2.68e-05	0.000319
chr12	81942857	81943559	DiffBind	0	.	4.23	2.44	5.01	-2.56	2.68e-05	0.000319
chr5	103730860	103731480	DiffBind	0	.	3.58	4.45	1.13	3.32	2.69e-05	0.00032
chr10	84705317	84706315	DiffBind	0	.	4.71	3.3	5.41	-2.1	2.7e-05	0.000321
chr6	99019220	99020526	DiffBind	0	.	4.96	5.66	3.5	2.16	2.7e-05	0.000321
chr10	107144191	107144700	DiffBind	0	.	3.44	-0.08	4.38	-4.46	2.71e-05	0.000321
chr2	24478161	24478942	DiffBind	0	.	3.93	1.68	4.77	-3.09	2.72e-05	0.000322
chr19	32599721	32600250	DiffBind	0	.	3.34	-0.08	4.27	-4.35	2.74e-05	0.000324
chr5	76326490	76327217	DiffBind	0	.	5.39	4.38	5.98	-1.6	2.75e-05	0.000324
chr3	107775774	107776355	DiffBind	0	.	3.31	4.24	-0.11	4.34	2.76e-05	0.000325
chr1	9141507	9142028	DiffBind	0	.	3.68	4.52	1.45	3.08	2.77e-05	0.000326
chr11	86647799	86648523	DiffBind	0	.	4.38	5.09	2.91	2.18	2.78e-05	0.000326
chr9	56924036	56924694	DiffBind	0	.	3.59	4.45	1.18	3.28	2.82e-05	0.00033
chr15	54278030	54278816	DiffBind	0	.	4.67	3.01	5.42	-2.42	2.83e-05	0.00033
chr4	155162443	155163538	DiffBind	0	.	4.52	5.3	2.7	2.6	2.83e-05	0.00033
chr14	7832922	7833310	DiffBind	0	.	3.64	1.36	4.49	-3.12	2.83e-05	0.00033
chr11	109360418	109361383	DiffBind	0	.	3.77	1.51	4.61	-3.1	2.83e-05	0.00033
chr5	37088499	37089512	DiffBind	0	.	4.22	2.39	5	-2.61	2.85e-05	0.000332
chr13	63322647	63324220	DiffBind	0	.	5.26	4.25	5.84	-1.6	2.85e-05	0.000332
chr3	117067245	117068950	DiffBind	0	.	6.17	5.32	6.69	-1.37	2.85e-05	0.000332
chr10	59577886	59579236	DiffBind	0	.	5.29	4.14	5.93	-1.79	2.86e-05	0.000333
chr12	108391507	108393940	DiffBind	0	.	6.82	6.19	7.26	-1.07	2.88e-05	0.000333
chr1	131976935	131977428	DiffBind	0	.	3.44	4.33	0.67	3.66	2.91e-05	0.000337
chr3	19958593	19959052	DiffBind	0	.	3.44	4.33	0.67	3.66	2.92e-05	0.000337
chr8	44911130	44911783	DiffBind	0	.	3.41	-0.08	4.34	-4.43	2.92e-05	0.000338
chr8	79209666	79210366	DiffBind	0	.	4.14	2.06	4.96	-2.89	2.93e-05	0.000338
chr6	70831125	70831595	DiffBind	0	.	3.66	4.49	1.48	3.01	2.93e-05	0.000338
chr5	50916554	50916981	DiffBind	0	.	3.3	-0.08	4.23	-4.31	2.94e-05	0.000338
chr10	78470264	78471068	DiffBind	0	.	4.35	2.62	5.11	-2.48	2.97e-05	0.000341
chr1	179866044	179866612	DiffBind	0	.	3.69	4.53	1.42	3.11	2.97e-05	0.000341
chr2	60877579	60878150	DiffBind	0	.	3.65	4.49	1.35	3.14	3.01e-05	0.000345
chr4	95738093	95738998	DiffBind	0	.	4.26	2.6	5.01	-2.41	3.02e-05	0.000345
chr3	51915829	51916333	DiffBind	0	.	3.4	0.69	4.29	-3.6	3.03e-05	0.000346
chr14	75136162	75137000	DiffBind	0	.	4.2	4.95	2.53	2.42	3.06e-05	0.000349
chr3	127780648	127781201	DiffBind	0	.	3.81	1.81	4.61	-2.81	3.11e-05	0.000354
chr8	117714700	117715242	DiffBind	0	.	3.36	-0.08	4.29	-4.37	3.14e-05	0.000357
chr12	76694988	76695390	DiffBind	0	.	3.26	4.19	-0.11	4.3	3.14e-05	0.000357
chr12	8875396	8876767	DiffBind	0	.	5.81	4.86	6.38	-1.53	3.17e-05	0.000359
chr1	157634224	157635293	DiffBind	0	.	5.01	3.81	5.65	-1.84	3.17e-05	0.000359
chr16	45944198	45945471	DiffBind	0	.	4.99	3.86	5.61	-1.75	3.21e-05	0.000364
chr5	75825407	75825916	DiffBind	0	.	3.31	-0.08	4.24	-4.33	3.23e-05	0.000365
chr7	84340796	84341376	DiffBind	0	.	3.33	-0.08	4.26	-4.34	3.24e-05	0.000365
chr10	44862486	44863583	DiffBind	0	.	5.26	4.24	5.85	-1.61	3.24e-05	0.000365
chr3	138645228	138646228	DiffBind	0	.	5.11	3.96	5.74	-1.78	3.28e-05	0.00037
chr10	84087398	84088520	DiffBind	0	.	4.8	3.49	5.47	-1.98	3.29e-05	0.00037
chr4	89039807	89040436	DiffBind	0	.	4.34	5.11	2.57	2.54	3.34e-05	0.000375
chr12	116164301	116164791	DiffBind	0	.	3.31	-0.08	4.24	-4.32	3.35e-05	0.000376
chr1	39234786	39235563	DiffBind	0	.	5.08	3.85	5.73	-1.88	3.37e-05	0.000378
chr2	144187741	144188658	DiffBind	0	.	5.09	3.96	5.72	-1.76	3.38e-05	0.000378
chr2	33047504	33048053	DiffBind	0	.	4.09	2.38	4.85	-2.47	3.38e-05	0.000378
chr1	164703669	164704114	DiffBind	0	.	3.32	0.35	4.22	-3.87	3.4e-05	0.00038
chr15	85035215	85035620	DiffBind	0	.	3.28	-0.08	4.2	-4.29	3.44e-05	0.000383
chr2	167806790	167807268	DiffBind	0	.	3.54	0.69	4.44	-3.75	3.44e-05	0.000383
chr3	52017963	52018435	DiffBind	0	.	3.36	0.61	4.25	-3.64	3.44e-05	0.000383
chr18	69303468	69304099	DiffBind	0	.	3.38	0.61	4.27	-3.66	3.45e-05	0.000383
chr5	73338297	73338820	DiffBind	0	.	3.29	-0.08	4.22	-4.3	3.49e-05	0.000387
chr1	39237899	39238854	DiffBind	0	.	5.17	4.08	5.79	-1.71	3.51e-05	0.000389
chr2	125800780	125801276	DiffBind	0	.	3.25	-0.08	4.17	-4.26	3.52e-05	0.00039
chr9	45319088	45319569	DiffBind	0	.	3.64	4.48	1.38	3.11	3.55e-05	0.000393
chr8	45585346	45585735	DiffBind	0	.	3.29	0.3	4.2	-3.89	3.61e-05	0.000398
chr16	95813905	95814735	DiffBind	0	.	4.41	2.84	5.14	-2.3	3.64e-05	0.000401
chr8	44801593	44802028	DiffBind	0	.	3.47	0.93	4.34	-3.41	3.64e-05	0.000401
chr11	100104829	100105621	DiffBind	0	.	3.82	1.63	4.65	-3.02	3.65e-05	0.000401
chr6	147392957	147393460	DiffBind	0	.	3.44	0.66	4.33	-3.66	3.66e-05	0.000401
chr15	103215244	103215717	DiffBind	0	.	3.82	4.62	1.83	2.79	3.69e-05	0.000404
chr14	40902151	40904080	DiffBind	0	.	5.56	4.65	6.11	-1.47	3.69e-05	0.000404
chr3	115992747	115993633	DiffBind	0	.	4.01	4.78	2.23	2.55	3.7e-05	0.000405
chr12	72324729	72325147	DiffBind	0	.	3.43	0.88	4.31	-3.42	3.72e-05	0.000406
chr1	91463254	91463851	DiffBind	0	.	3.26	-0.08	4.19	-4.27	3.72e-05	0.000406
chr11	3390745	3391538	DiffBind	0	.	4.26	5.01	2.61	2.4	3.74e-05	0.000408
chr12	72434037	72434573	DiffBind	0	.	3.53	1.07	4.39	-3.31	3.77e-05	0.00041
chr2	163506334	163507514	DiffBind	0	.	4.47	3.06	5.16	-2.11	3.8e-05	0.000412
chr12	57538530	57540311	DiffBind	0	.	6.4	5.73	6.86	-1.13	3.81e-05	0.000414
chr14	99942601	99943457	DiffBind	0	.	4.4	2.82	5.14	-2.32	3.82e-05	0.000414
chr6	30332436	30333177	DiffBind	0	.	4.48	3.06	5.18	-2.12	3.93e-05	0.000425
chr5	103541016	103541517	DiffBind	0	.	3.37	4.26	0.58	3.68	3.95e-05	0.000427
chr1	75015521	75016318	DiffBind	0	.	4.15	2.35	4.93	-2.58	3.95e-05	0.000427
chr1	95665091	95665899	DiffBind	0	.	4.01	1.83	4.84	-3.01	3.96e-05	0.000427
chr16	52095457	52095947	DiffBind	0	.	3.26	4.19	-0.11	4.3	3.97e-05	0.000428
chr8	123236679	123237316	DiffBind	0	.	3.24	-0.08	4.17	-4.25	3.97e-05	0.000428
chr17	47633429	47634177	DiffBind	0	.	4.2	2.66	4.92	-2.26	4.03e-05	0.000433
chr1	55900741	55901669	DiffBind	0	.	5.27	4.17	5.89	-1.72	4.09e-05	0.000439
chr5	92101424	92101960	DiffBind	0	.	3.84	1.7	4.66	-2.96	4.14e-05	0.000443
chr5	64327233	64327829	DiffBind	0	.	3.77	4.63	1.39	3.24	4.16e-05	0.000446
chr5	51391493	51391931	DiffBind	0	.	3.24	-0.08	4.16	-4.25	4.18e-05	0.000447
chr10	99627153	99627469	DiffBind	0	.	3.33	4.22	0.58	3.64	4.19e-05	0.000448
chr3	64901092	64901604	DiffBind	0	.	3.73	1.8	4.53	-2.73	4.34e-05	0.000463
chr11	67532199	67532670	DiffBind	0	.	3.25	4.16	0.31	3.84	4.36e-05	0.000465
chr6	137439092	137439765	DiffBind	0	.	3.99	2.22	4.76	-2.54	4.38e-05	0.000466
chr3	84437861	84439194	DiffBind	0	.	5.06	1.83	5.98	-4.15	4.39e-05	0.000466
chr3	121407858	121408135	DiffBind	0	.	3.33	0.3	4.24	-3.94	4.41e-05	0.000468
chr3	106796363	106797866	DiffBind	0	.	5.45	4.51	6.01	-1.5	4.43e-05	0.00047
chr2	117183538	117183887	DiffBind	0	.	3.58	1.11	4.44	-3.33	4.45e-05	0.000471
chr6	94692440	94696086	DiffBind	0	.	6.73	5.9	7.25	-1.35	4.48e-05	0.000474
chr14	76685055	76686614	DiffBind	0	.	5.22	4.06	5.86	-1.79	4.53e-05	0.000478
chr6	59414488	59415373	DiffBind	0	.	4.23	2.44	5	-2.56	4.54e-05	0.000478
chr14	55279666	55280046	DiffBind	0	.	3.29	-0.08	4.21	-4.3	4.54e-05	0.000478
chr11	52887892	52888613	DiffBind	0	.	3.48	0.61	4.38	-3.77	4.54e-05	0.000478
chr5	32722667	32723129	DiffBind	0	.	3.56	1.13	4.42	-3.29	4.56e-05	0.00048
chr10	116220632	116221096	DiffBind	0	.	3.51	1.13	4.36	-3.23	4.59e-05	0.000482
chr6	8752842	8753852	DiffBind	0	.	4.13	2.58	4.87	-2.29	4.66e-05	0.000489
chr7	25435225	25437084	DiffBind	0	.	5.44	4.41	6.03	-1.63	4.72e-05	0.000494
chr6	134293657	134294188	DiffBind	0	.	3.55	0.66	4.45	-3.79	4.74e-05	0.000496
chr13	76256157	76257216	DiffBind	0	.	4.88	3.29	5.61	-2.32	4.76e-05	0.000497
chr14	40893455	40894153	DiffBind	0	.	3.42	0.66	4.31	-3.65	4.77e-05	0.000498
chr15	72801525	72802360	DiffBind	0	.	4.26	2.45	5.04	-2.59	4.78e-05	0.000498
chr5	134955438	134955962	DiffBind	0	.	3.37	4.25	0.67	3.58	4.79e-05	0.000498
chr13	3531338	3532074	DiffBind	0	.	4.48	2.94	5.21	-2.27	4.8e-05	0.000499
chr7	110891514	110891977	DiffBind	0	.	3.25	-0.08	4.18	-4.26	4.84e-05	0.000503
chr3	107266711	107267043	DiffBind	0	.	3.26	-0.08	4.19	-4.27	4.86e-05	0.000505
chr10	31595162	31595916	DiffBind	0	.	4	2.08	4.8	-2.72	4.91e-05	0.000508
chr15	61299651	61300221	DiffBind	0	.	3.31	4.2	0.58	3.62	4.96e-05	0.000513
chr8	10990701	10991442	DiffBind	0	.	4.39	5.14	2.74	2.39	5.01e-05	0.000518
chr5	73161999	73162910	DiffBind	0	.	4.57	3.29	5.24	-1.95	5.05e-05	0.000521
chr2	167805550	167806055	DiffBind	0	.	3.74	1.65	4.56	-2.91	5.1e-05	0.000526
chr2	170177646	170178034	DiffBind	0	.	3.2	-0.08	4.12	-4.21	5.13e-05	0.000528
chr1	7518915	7519221	DiffBind	0	.	3.53	1.16	4.39	-3.23	5.14e-05	0.000529
chr3	100193877	100195449	DiffBind	0	.	5.78	4.77	6.37	-1.59	5.15e-05	0.000529
chr8	61276268	61276601	DiffBind	0	.	3.19	4.12	-0.11	4.23	5.17e-05	0.00053
chr5	77102913	77103494	DiffBind	0	.	3.46	0.61	4.35	-3.75	5.18e-05	0.00053
chr3	106786500	106790699	DiffBind	0	.	7.55	6.94	7.97	-1.03	5.18e-05	0.00053
chr11	72953471	72954476	DiffBind	0	.	4.56	2.99	5.3	-2.31	5.21e-05	0.000533
chr14	54221286	54222506	DiffBind	0	.	5.59	4.69	6.14	-1.45	5.22e-05	0.000533
chr12	86829742	86830520	DiffBind	0	.	3.62	1.19	4.48	-3.3	5.23e-05	0.000533
chr14	18509787	18510570	DiffBind	0	.	3.5	0.69	4.4	-3.71	5.23e-05	0.000533
chr1	184276980	184277729	DiffBind	0	.	4.43	3.01	5.14	-2.13	5.25e-05	0.000534
chr17	88626902	88627800	DiffBind	0	.	4.94	5.61	3.68	1.93	5.42e-05	0.000552
chr1	51838037	51839299	DiffBind	0	.	4.42	2.68	5.18	-2.5	5.51e-05	0.00056
chr18	46225714	46226053	DiffBind	0	.	3.24	0.35	4.14	-3.79	5.68e-05	0.000576
chr7	114854267	114854995	DiffBind	0	.	3.43	0.66	4.32	-3.65	5.68e-05	0.000576
chr2	168026555	168027410	DiffBind	0	.	4.18	2.5	4.93	-2.43	5.75e-05	0.000582
chr13	74069855	74070262	DiffBind	0	.	3.32	0.61	4.2	-3.6	5.76e-05	0.000583
chr6	3396180	3396607	DiffBind	0	.	3.26	-0.08	4.19	-4.27	5.77e-05	0.000583
chr5	149353061	149355173	DiffBind	0	.	6.2	5.36	6.72	-1.36	5.83e-05	0.000588
chr5	64403106	64403798	DiffBind	0	.	4.21	2.57	4.95	-2.39	5.84e-05	0.000588
chr9	53786428	53786945	DiffBind	0	.	3.51	4.35	1.18	3.18	5.89e-05	0.000593
chr5	131835785	131837372	DiffBind	0	.	5.7	4.68	6.3	-1.61	6.01e-05	0.000604
chr2	102806575	102807119	DiffBind	0	.	3.87	1.96	4.67	-2.71	6.03e-05	0.000605
chr2	116974706	116975801	DiffBind	0	.	4.9	3.75	5.53	-1.78	6.2e-05	0.000622
chr2	68376709	68377148	DiffBind	0	.	3.27	4.2	-0.11	4.31	6.25e-05	0.000626
chr2	38523986	38525010	DiffBind	0	.	4.56	2.93	5.3	-2.37	6.26e-05	0.000626
chr2	90641360	90642258	DiffBind	0	.	4.44	2.97	5.16	-2.19	6.28e-05	0.000627
chr10	69871904	69872517	DiffBind	0	.	4.36	2.87	5.08	-2.21	6.36e-05	0.000635
chr11	82889739	82890158	DiffBind	0	.	3.44	0.93	4.31	-3.38	6.37e-05	0.000635
chr17	3248664	3249119	DiffBind	0	.	3.65	1.33	4.49	-3.16	6.41e-05	0.000638
chr11	32241098	32242028	DiffBind	0	.	4.1	2.05	4.92	-2.87	6.42e-05	0.000638
chr3	65926835	65928195	DiffBind	0	.	5.18	4.15	5.78	-1.63	6.44e-05	0.00064
chr3	83650806	83651178	DiffBind	0	.	3.15	-0.08	4.08	-4.16	6.46e-05	0.000642
chr18	78478110	78478529	DiffBind	0	.	3.17	-0.08	4.09	-4.17	6.48e-05	0.000643
chr17	13670929	13671392	DiffBind	0	.	3.35	0.61	4.23	-3.63	6.53e-05	0.000646
chr18	76173337	76174000	DiffBind	0	.	3.75	1.73	4.55	-2.82	6.53e-05	0.000646
chr4	63624975	63625532	DiffBind	0	.	3.35	-0.08	4.28	-4.36	6.54e-05	0.000646
chr5	31716889	31717367	DiffBind	0	.	3.32	-0.08	4.25	-4.33	6.62e-05	0.000653
chr6	40660183	40660809	DiffBind	0	.	3.37	-0.08	4.3	-4.38	6.62e-05	0.000653
chr11	87826690	87827201	DiffBind	0	.	3.28	0.61	4.16	-3.56	6.68e-05	0.000657
chr11	70571120	70573160	DiffBind	0	.	5.59	4.63	6.16	-1.54	6.86e-05	0.000674
chr3	108131077	108131669	DiffBind	0	.	3.55	1.29	4.39	-3.1	6.92e-05	0.00068
chr2	91386163	91387830	DiffBind	0	.	5.11	2.15	6.01	-3.87	6.93e-05	0.00068
chr18	12230452	12230976	DiffBind	0	.	3.33	0.66	4.21	-3.54	6.95e-05	0.000681
chr15	101162828	101163501	DiffBind	0	.	4.61	3.31	5.29	-1.97	6.96e-05	0.000681
chr5	77097469	77097975	DiffBind	0	.	3.45	1.07	4.3	-3.23	7.06e-05	0.00069
chr12	32950045	32950400	DiffBind	0	.	3.16	-0.08	4.09	-4.17	7.13e-05	0.000696
chr1	64875788	64876257	DiffBind	0	.	3.36	0.69	4.25	-3.56	7.15e-05	0.000697
chr15	32023644	32024085	DiffBind	0	.	3.3	0.66	4.17	-3.51	7.15e-05	0.000697
chr11	80145764	80146142	DiffBind	0	.	3.18	-0.08	4.11	-4.19	7.2e-05	0.000701
chr1	151235819	151237068	DiffBind	0	.	4.7	3.23	5.41	-2.18	7.22e-05	0.000701
chr3	35152182	35152621	DiffBind	0	.	3.59	1.47	4.41	-2.94	7.22e-05	0.000701
chr6	134189589	134191199	DiffBind	0	.	5.91	5.13	6.41	-1.28	7.25e-05	0.000703
chr8	123717750	123718223	DiffBind	0	.	3.81	4.63	1.67	2.96	7.3e-05	0.000708
chr18	3470797	3471300	DiffBind	0	.	3.21	4.13	-0.11	4.24	7.33e-05	0.00071
chr13	104074789	104075133	DiffBind	0	.	3.26	4.14	0.58	3.57	7.39e-05	0.000715
chr3	94361978	94362537	DiffBind	0	.	3.57	1.13	4.43	-3.3	7.43e-05	0.000717
chr12	69511819	69512628	DiffBind	0	.	4.12	2.23	4.91	-2.68	7.45e-05	0.000719
chr14	12124401	12124965	DiffBind	0	.	3.87	2.13	4.64	-2.51	7.63e-05	0.000735
chr8	119811353	119811974	DiffBind	0	.	3.73	1.76	4.54	-2.78	7.63e-05	0.000735
chr7	129671651	129672236	DiffBind	0	.	3.36	0.69	4.24	-3.56	7.67e-05	0.000738
chr1	130660032	130660484	DiffBind	0	.	3.19	-0.08	4.12	-4.2	7.74e-05	0.000743
chr9	35005936	35006404	DiffBind	0	.	3.11	4.03	-0.11	4.14	7.75e-05	0.000744
chr12	25217369	25218765	DiffBind	0	.	4.63	3.23	5.32	-2.1	7.77e-05	0.000745
chr15	100700311	100701507	DiffBind	0	.	5.07	3.86	5.71	-1.85	7.82e-05	0.000748
chr18	60523280	60523661	DiffBind	0	.	3.77	1.57	4.61	-3.03	7.86e-05	0.000752
chr12	30609348	30609933	DiffBind	0	.	3.19	-0.08	4.11	-4.19	7.89e-05	0.000754
chr16	35231641	35232204	DiffBind	0	.	4.26	2.69	5	-2.3	7.97e-05	0.000761
chr2	38949964	38951908	DiffBind	0	.	5.93	5.13	6.44	-1.3	8.01e-05	0.000763
chr14	34503798	34504462	DiffBind	0	.	3.97	2.33	4.71	-2.38	8.05e-05	0.000766
chr3	130831183	130831840	DiffBind	0	.	3.9	2.08	4.68	-2.6	8.07e-05	0.000768
chr5	52910271	52910761	DiffBind	0	.	3.87	1.97	4.66	-2.69	8.08e-05	0.000768
chr6	89345199	89345987	DiffBind	0	.	4.24	4.99	2.55	2.44	8.11e-05	0.000769
chr16	78247261	78248183	DiffBind	0	.	4.36	5.08	2.86	2.22	8.11e-05	0.000769
chr15	98742176	98743846	DiffBind	0	.	6.29	5.45	6.82	-1.36	8.2e-05	0.000776
chr19	17383152	17383896	DiffBind	0	.	3.87	1.88	4.68	-2.8	8.26e-05	0.000782
chr18	78049009	78049567	DiffBind	0	.	3.14	-0.08	4.06	-4.14	8.29e-05	0.000783
chr11	118086214	118086560	DiffBind	0	.	3.27	0.69	4.15	-3.46	8.37e-05	0.00079
chr6	71800118	71800751	DiffBind	0	.	4.35	3	5.04	-2.04	8.49e-05	0.000801
chr16	56794342	56795189	DiffBind	0	.	4.07	2.48	4.81	-2.33	8.52e-05	0.000803
chr12	117563704	117564719	DiffBind	0	.	5.47	4.6	6	-1.4	8.74e-05	0.000823
chr12	107755550	107756068	DiffBind	0	.	3.89	2.23	4.64	-2.41	8.88e-05	0.000835
chr14	70056629	70057398	DiffBind	0	.	3.9	2.01	4.69	-2.68	9.2e-05	0.000864
chr11	24307761	24308520	DiffBind	0	.	3.95	2.25	4.71	-2.46	9.24e-05	0.000867
chr4	120610636	120611275	DiffBind	0	.	3.9	1.89	4.71	-2.82	9.33e-05	0.000874
chr3	82946070	82947155	DiffBind	0	.	5.04	4.02	5.63	-1.61	9.36e-05	0.000875
chr6	122288749	122289543	DiffBind	0	.	4.59	3.1	5.31	-2.2	9.37e-05	0.000875
chr14	66765362	66766127	DiffBind	0	.	4.66	3.33	5.34	-2.01	9.37e-05	0.000875
chr3	51977773	51978376	DiffBind	0	.	4.24	2.55	4.99	-2.44	9.49e-05	0.000885
chr8	123342843	123343507	DiffBind	0	.	3.79	4.57	1.95	2.62	9.58e-05	0.000893
chr6	32889774	32890242	DiffBind	0	.	3.57	1.46	4.39	-2.93	9.61e-05	0.000894
chr8	75253919	75254430	DiffBind	0	.	3.1	4.02	-0.11	4.13	9.62e-05	0.000895
chr13	75841239	75841657	DiffBind	0	.	3.24	0.61	4.12	-3.51	9.68e-05	0.000899
chr14	98991986	98993074	DiffBind	0	.	5	3.81	5.64	-1.83	9.75e-05	0.000904
chr2	167380394	167380666	DiffBind	0	.	3.25	0.69	4.12	-3.44	9.78e-05	0.000906
chr11	35934021	35935810	DiffBind	0	.	5.72	4.79	6.29	-1.5	9.79e-05	0.000907
chr6	67013514	67015143	DiffBind	0	.	5.75	4.75	6.34	-1.58	9.85e-05	0.000911
chr19	21169867	21170347	DiffBind	0	.	3.43	1.17	4.27	-3.1	9.89e-05	0.000912
chr2	170179768	170180176	DiffBind	0	.	3.12	-0.08	4.04	-4.12	9.89e-05	0.000912
chr3	51157283	51157613	DiffBind	0	.	3.09	-0.08	4	-4.09	9.94e-05	0.000916
chr2	163072960	163073543	DiffBind	0	.	4.18	2.49	4.93	-2.44	9.95e-05	0.000916
chr9	75037725	75038258	DiffBind	0	.	3.46	4.3	1.18	3.12	9.99e-05	0.000919
chr6	140341405	140342036	DiffBind	0	.	3.83	1.64	4.66	-3.02	0.0001	0.00092
chr2	163074975	163075763	DiffBind	0	.	4.04	2.33	4.81	-2.47	0.0001	0.00092
chr5	140283252	140283768	DiffBind	0	.	3.54	4.36	1.42	2.94	0.000102	0.000938
chr6	56764778	56765181	DiffBind	0	.	3.09	-0.08	4.01	-4.09	0.000103	0.000944
chr11	113291594	113292500	DiffBind	0	.	4.69	3.52	5.33	-1.81	0.000103	0.000944
chr10	31354000	31355628	DiffBind	0	.	5.63	4.64	6.21	-1.57	0.000103	0.000945
chr6	116670270	116671141	DiffBind	0	.	3.99	2.37	4.74	-2.37	0.000104	0.000946
chr6	59413096	59413866	DiffBind	0	.	4.8	3.65	5.44	-1.79	0.000104	0.000947
chr11	50439532	50439929	DiffBind	0	.	3.3	0.88	4.16	-3.27	0.000104	0.000948
chr14	65800055	65800697	DiffBind	0	.	3.89	1.97	4.69	-2.71	0.000104	0.000948
chr3	84253761	84254284	DiffBind	0	.	3.81	1.91	4.61	-2.7	0.000105	0.000952
chr13	48841527	48842675	DiffBind	0	.	5.11	5.7	4.12	1.58	0.000105	0.000952
chr10	69963287	69964041	DiffBind	0	.	3.85	1.85	4.65	-2.8	0.000106	0.000958
chr16	48501098	48501460	DiffBind	0	.	3.17	4.1	-0.11	4.2	0.000106	0.000964
chr14	101836474	101836897	DiffBind	0	.	3.1	-0.08	4.02	-4.11	0.000109	0.000986
chr14	76733478	76734606	DiffBind	0	.	5.21	4.26	5.78	-1.51	0.000109	0.000987
chr2	78060301	78060681	DiffBind	0	.	3.3	0.3	4.2	-3.9	0.000111	0.001
chr12	112593467	112593912	DiffBind	0	.	3.52	4.34	1.42	2.92	0.000111	0.00101
chr11	83455204	83456321	DiffBind	0	.	4.59	3.1	5.31	-2.2	0.000113	0.00102
chr12	91875195	91876155	DiffBind	0	.	4.8	5.49	3.42	2.08	0.000114	0.00102
chr19	55778907	55779844	DiffBind	0	.	3.86	2.16	4.62	-2.46	0.000114	0.00103
chr11	104292555	104293512	DiffBind	0	.	3.98	2.09	4.77	-2.68	0.000115	0.00103
chr7	110880963	110881535	DiffBind	0	.	3.28	0.69	4.16	-3.47	0.000116	0.00104
chr13	51963727	51964927	DiffBind	0	.	5.28	5.85	4.32	1.53	0.000116	0.00104
chr8	53701251	53701573	DiffBind	0	.	3.22	4.1	0.58	3.52	0.000117	0.00104
chr15	59754697	59755269	DiffBind	0	.	3.08	-0.08	3.99	-4.08	0.000117	0.00105
chr11	112993850	112994171	DiffBind	0	.	3.07	-0.08	3.99	-4.07	0.000117	0.00105
chr16	33795643	33796122	DiffBind	0	.	3.12	-0.08	4.04	-4.12	0.000118	0.00105
chr6	90506670	90507398	DiffBind	0	.	3.55	4.38	1.34	3.04	0.000118	0.00105
chr12	8858358	8860562	DiffBind	0	.	6.46	5.73	6.94	-1.21	0.000119	0.00106
chr18	12256199	12256611	DiffBind	0	.	3.18	0.35	4.07	-3.72	0.00012	0.00107
chr5	122525784	122527418	DiffBind	0	.	5.21	4.14	5.82	-1.68	0.00012	0.00107
chr6	99275282	99276001	DiffBind	0	.	3.99	2.2	4.76	-2.57	0.000123	0.00109
chr2	163552755	163553465	DiffBind	0	.	4.65	3.36	5.32	-1.96	0.000123	0.00109
chr7	4460698	4461082	DiffBind	0	.	3.04	3.96	-0.11	4.07	0.000123	0.00109
chr2	33219253	33220624	DiffBind	0	.	5.52	6.08	4.57	1.51	0.000125	0.00111
chr14	25475641	25476214	DiffBind	0	.	4.21	4.91	2.79	2.12	0.000126	0.00112
chr3	61012898	61013367	DiffBind	0	.	3.26	0.69	4.13	-3.44	0.000127	0.00112
chr5	131815542	131815952	DiffBind	0	.	3.34	0.88	4.2	-3.32	0.000127	0.00113
chr2	139873701	139874208	DiffBind	0	.	4.22	2.56	4.98	-2.41	0.000129	0.00114
chr5	73353292	73353731	DiffBind	0	.	3.55	1.26	4.39	-3.13	0.000129	0.00114
chr6	137382760	137383217	DiffBind	0	.	3.68	1.9	4.45	-2.55	0.000129	0.00114
chr12	70752132	70752521	DiffBind	0	.	3.12	-0.08	4.04	-4.12	0.00013	0.00114
chr2	18766554	18767640	DiffBind	0	.	5.62	4.77	6.15	-1.38	0.000132	0.00116
chr14	76694006	76694754	DiffBind	0	.	4.23	2.85	4.92	-2.07	0.000132	0.00116
chr6	99276526	99276907	DiffBind	0	.	3.05	-0.08	3.96	-4.04	0.000133	0.00116
chr15	81260878	81261826	DiffBind	0	.	4.62	3.31	5.3	-1.99	0.000133	0.00116
chr3	10403144	10403705	DiffBind	0	.	4.23	2.74	4.94	-2.2	0.000133	0.00117
chr3	130833660	130834590	DiffBind	0	.	4.82	3.66	5.45	-1.79	0.000134	0.00117
chr14	60736287	60736943	DiffBind	0	.	3.92	4.65	2.33	2.32	0.000136	0.00119
chr18	12233693	12234194	DiffBind	0	.	3.1	-0.08	4.02	-4.1	0.000136	0.00119
chr3	97818773	97819356	DiffBind	0	.	3.57	1.51	4.38	-2.87	0.000136	0.00119
chr3	6991897	6992207	DiffBind	0	.	3.04	-0.08	3.96	-4.04	0.000137	0.00119
chr1	185610698	185611410	DiffBind	0	.	3.89	1.99	4.69	-2.7	0.000137	0.00119
chr4	46092498	46093087	DiffBind	0	.	3.14	0.34	4.04	-3.7	0.000137	0.00119
chr8	12825323	12826095	DiffBind	0	.	3.31	4.17	0.91	3.26	0.000137	0.00119
chr15	97749659	97750768	DiffBind	0	.	4.95	3.91	5.55	-1.64	0.000138	0.0012
chr15	100112021	100112936	DiffBind	0	.	4.58	3.32	5.24	-1.92	0.000138	0.0012
chr12	32935957	32936908	DiffBind	0	.	4.73	3.45	5.39	-1.94	0.000139	0.00121
chr14	57313150	57313724	DiffBind	0	.	3.86	2.07	4.63	-2.57	0.00014	0.00121
chr11	109587784	109588187	DiffBind	0	.	3.04	-0.08	3.96	-4.04	0.000141	0.00122
chr10	44112247	44113900	DiffBind	0	.	5.62	4.72	6.17	-1.45	0.000142	0.00122
chr13	110725682	110726433	DiffBind	0	.	4.42	5.12	3.01	2.11	0.000142	0.00122
chr13	74073423	74073729	DiffBind	0	.	3.12	-0.08	4.04	-4.13	0.000142	0.00123
chr4	97782641	97783004	DiffBind	0	.	3.12	-0.08	4.04	-4.13	0.000143	0.00123
chr7	118887848	118888793	DiffBind	0	.	4.18	2.74	4.89	-2.15	0.000144	0.00124
chr14	121109637	121110162	DiffBind	0	.	3.46	1.37	4.28	-2.91	0.000144	0.00124
chr5	29388151	29388611	DiffBind	0	.	3.4	4.25	1.04	3.21	0.000145	0.00124
chr2	164006789	164007232	DiffBind	0	.	3.62	4.4	1.79	2.61	0.000145	0.00124
chr8	79404594	79405427	DiffBind	0	.	3.77	1.78	4.57	-2.79	0.000146	0.00125
chr4	95075931	95076473	DiffBind	0	.	3.48	4.31	1.35	2.96	0.000146	0.00125
chr11	110477939	110478477	DiffBind	0	.	3.43	1.07	4.28	-3.21	0.000147	0.00126
chr15	80192826	80193470	DiffBind	0	.	3.88	2.15	4.64	-2.49	0.000149	0.00127
chr15	79899812	79900372	DiffBind	0	.	3.69	4.5	1.67	2.83	0.000149	0.00127
chr8	126028634	126029300	DiffBind	0	.	3.77	2	4.54	-2.54	0.00015	0.00127
chr11	117333976	117334602	DiffBind	0	.	3.44	4.27	1.23	3.05	0.00015	0.00128
chr10	60151670	60152788	DiffBind	0	.	4.64	3.39	5.3	-1.91	0.00015	0.00128
chr10	78463358	78463913	DiffBind	0	.	3.42	1.16	4.26	-3.11	0.000151	0.00129
chr18	62162796	62163294	DiffBind	0	.	3.42	1.19	4.26	-3.07	0.000152	0.00129
chr5	53104152	53104658	DiffBind	0	.	3.51	1.34	4.34	-3	0.000153	0.0013
chr16	10327866	10328432	DiffBind	0	.	3.07	-0.08	3.99	-4.07	0.000153	0.0013
chr9	60776427	60776863	DiffBind	0	.	3.24	4.12	0.67	3.44	0.000154	0.00131
chr3	83694660	83695247	DiffBind	0	.	3.9	2.18	4.66	-2.48	0.000154	0.00131
chr2	77166339	77166726	DiffBind	0	.	3.19	0.69	4.06	-3.37	0.000155	0.00131
chr3	122208417	122209030	DiffBind	0	.	4.16	2.72	4.87	-2.15	0.000157	0.00133
chr2	138361324	138361687	DiffBind	0	.	3.06	-0.08	3.98	-4.06	0.000158	0.00133
chr18	56400333	56400740	DiffBind	0	.	3.4	1.07	4.25	-3.17	0.000158	0.00133
chr11	121799607	121800241	DiffBind	0	.	3.88	1.97	4.68	-2.7	0.000158	0.00133
chr1	106408118	106408512	DiffBind	0	.	3.85	4.63	1.99	2.64	0.000159	0.00133
chr16	76414503	76414920	DiffBind	0	.	3.05	-0.08	3.97	-4.05	0.000159	0.00134
chr8	11397552	11398262	DiffBind	0	.	3.86	4.66	1.91	2.75	0.00016	0.00134
chr7	122151773	122152179	DiffBind	0	.	3.14	-0.08	4.07	-4.15	0.000162	0.00135
chr17	87361252	87361871	DiffBind	0	.	3.81	1.82	4.62	-2.8	0.000162	0.00135
chr5	8046067	8046721	DiffBind	0	.	3.64	1.66	4.44	-2.78	0.000162	0.00135
chr15	12192983	12194457	DiffBind	0	.	6.09	5.36	6.58	-1.21	0.000164	0.00137
chr11	24092863	24093372	DiffBind	0	.	3.01	-0.08	3.92	-4	0.000166	0.00139
chr5	17820794	17821486	DiffBind	0	.	3.71	4.48	1.89	2.6	0.000166	0.00139
chr1	135478704	135479343	DiffBind	0	.	3.15	-0.08	4.07	-4.15	0.000167	0.00139
chr16	49970146	49971560	DiffBind	0	.	5.25	5.83	4.26	1.57	0.000168	0.0014
chr10	31607638	31608984	DiffBind	0	.	5.44	4.43	6.03	-1.59	0.000168	0.0014
chr10	12853133	12853817	DiffBind	0	.	4.23	2.87	4.92	-2.05	0.000169	0.0014
chr14	99218459	99218746	DiffBind	0	.	3.1	-0.08	4.02	-4.1	0.00017	0.00141
chr18	61025472	61026018	DiffBind	0	.	3.22	0.61	4.1	-3.49	0.00017	0.00141
chr8	88574064	88575730	DiffBind	0	.	4.95	3.88	5.56	-1.68	0.000171	0.00141
chr15	61805324	61806292	DiffBind	0	.	3.91	2.07	4.7	-2.62	0.000171	0.00142
chr19	6263254	6263610	DiffBind	0	.	3.04	-0.08	3.95	-4.03	0.000173	0.00143
chr5	37061502	37062403	DiffBind	0	.	4.1	2.55	4.83	-2.29	0.000173	0.00143
chr19	41303406	41304362	DiffBind	0	.	4.04	1.94	4.86	-2.92	0.000173	0.00143
chr19	21159861	21160493	DiffBind	0	.	3.52	1.53	4.33	-2.79	0.000174	0.00144
chr10	45091393	45092705	DiffBind	0	.	5.01	3.91	5.63	-1.71	0.000176	0.00145
chr14	8174842	8175654	DiffBind	0	.	4.7	3.52	5.34	-1.82	0.000176	0.00145
chr2	134816595	134817243	DiffBind	0	.	4.94	3.93	5.53	-1.6	0.000177	0.00146
chr1	57845775	57846150	DiffBind	0	.	3.01	-0.08	3.93	-4.01	0.000178	0.00146
chr1	189830535	189831450	DiffBind	0	.	4.44	3.08	5.13	-2.05	0.000178	0.00146
chr4	81222516	81223184	DiffBind	0	.	3.53	1.47	4.35	-2.87	0.000178	0.00146
chr3	21961732	21962968	DiffBind	0	.	5.69	4.79	6.24	-1.45	0.000179	0.00147
chr5	39732960	39733357	DiffBind	0	.	3.16	0.35	4.06	-3.7	0.000182	0.00149
chr11	110476588	110477109	DiffBind	0	.	3.7	1.89	4.48	-2.59	0.000183	0.0015
chr19	16204970	16205395	DiffBind	0	.	3.46	4.27	1.42	2.85	0.000185	0.00151
chr3	159548852	159549857	DiffBind	0	.	4.63	5.27	3.46	1.81	0.000185	0.00151
chr9	119002211	119002689	DiffBind	0	.	3.31	4.24	-0.11	4.34	0.000186	0.00152
chr3	84412068	84412622	DiffBind	0	.	3.76	1.82	4.56	-2.74	0.000186	0.00152
chr8	34306137	34306527	DiffBind	0	.	3.24	0.64	4.12	-3.48	0.000187	0.00152
chr11	67522296	67522896	DiffBind	0	.	3.15	4.02	0.64	3.38	0.000187	0.00152
chr5	92827702	92828039	DiffBind	0	.	3.17	0.61	4.05	-3.44	0.000189	0.00154
chr19	8983922	8984388	DiffBind	0	.	3.33	4.17	1.04	3.13	0.000191	0.00155
chr6	3342023	3342616	DiffBind	0	.	3.43	1.13	4.27	-3.14	0.000191	0.00155
chr3	145780927	145781270	DiffBind	0	.	2.98	-0.08	3.89	-3.97	0.000194	0.00157
chr18	38746447	38747638	DiffBind	0	.	5.1	4.06	5.69	-1.63	0.000195	0.00158
chr3	65871119	65872148	DiffBind	0	.	4.74	3.69	5.35	-1.65	0.000195	0.00158
chr5	113131979	113133823	DiffBind	0	.	6.54	5.81	7.03	-1.21	0.000196	0.00158
chr11	24081759	24082062	DiffBind	0	.	3.02	-0.08	3.93	-4.01	0.000197	0.00159
chr1	135500606	135501186	DiffBind	0	.	3.54	1.51	4.36	-2.84	0.000198	0.0016
chr1	181540624	181541306	DiffBind	0	.	4.6	3.47	5.23	-1.76	0.000199	0.0016
chr15	96733254	96733909	DiffBind	0	.	4.21	2.7	4.93	-2.23	0.000199	0.0016
chr4	66426197	66426951	DiffBind	0	.	4.04	4.74	2.63	2.11	0.0002	0.0016
chr1	73701783	73702262	DiffBind	0	.	3.1	-0.08	4.02	-4.1	0.0002	0.0016
chr3	109573855	109575299	DiffBind	0	.	5.92	5.2	6.4	-1.2	0.0002	0.0016
chr14	105862243	105862698	DiffBind	0	.	3.5	1.28	4.34	-3.06	0.000201	0.00161
chr15	55196276	55196786	DiffBind	0	.	3.24	4.1	0.83	3.28	0.000201	0.00161
chr6	71655584	71656058	DiffBind	0	.	3.41	1.28	4.23	-2.96	0.000203	0.00162
chr6	140185990	140186619	DiffBind	0	.	3.58	1.6	4.38	-2.78	0.000204	0.00163
chr3	133231597	133231993	DiffBind	0	.	2.97	-0.08	3.88	-3.96	0.000205	0.00164
chr13	74025731	74026258	DiffBind	0	.	3.6	1.62	4.41	-2.79	0.000205	0.00164
chr3	30161022	30162278	DiffBind	0	.	4.83	3.66	5.47	-1.81	0.000207	0.00165
chr13	98744937	98745465	DiffBind	0	.	3.45	1.19	4.29	-3.1	0.000207	0.00165
chr11	74379970	74380460	DiffBind	0	.	4.82	5.41	3.81	1.6	0.000208	0.00165
chr14	118856602	118857280	DiffBind	0	.	4	4.73	2.42	2.31	0.000208	0.00166
chr18	73734930	73735609	DiffBind	0	.	3.81	1.97	4.59	-2.62	0.000209	0.00166
chr6	56918280	56918608	DiffBind	0	.	3.13	0.61	4	-3.39	0.000213	0.00169
chr8	33902440	33902815	DiffBind	0	.	3.4	4.24	1.13	3.11	0.000216	0.00171
chr1	34130783	34131289	DiffBind	0	.	3.52	1.47	4.33	-2.86	0.000216	0.00171
chr5	92809405	92809794	DiffBind	0	.	3.22	0.88	4.06	-3.18	0.000216	0.00171
chr11	20427896	20428581	DiffBind	0	.	4.61	3.53	5.22	-1.7	0.000216	0.00171
chr10	109917149	109917599	DiffBind	0	.	3.25	0.61	4.13	-3.52	0.000219	0.00173
chr11	59520570	59521604	DiffBind	0	.	4.51	3.29	5.16	-1.87	0.000221	0.00175
chr5	64343483	64344665	DiffBind	0	.	5.04	4	5.64	-1.63	0.000221	0.00175
chr7	135528179	135528809	DiffBind	0	.	3.05	-0.08	3.97	-4.05	0.000222	0.00175
chr8	11340105	11341294	DiffBind	0	.	4.76	5.36	3.69	1.67	0.000223	0.00176
chr15	98614754	98615116	DiffBind	0	.	3.04	0.3	3.93	-3.63	0.000224	0.00176
chr5	122528241	122529008	DiffBind	0	.	4.44	2.74	5.2	-2.46	0.000225	0.00177
chr10	21101953	21102509	DiffBind	0	.	3.81	1.82	4.61	-2.79	0.000226	0.00178
chr12	52594813	52595268	DiffBind	0	.	2.99	-0.08	3.9	-3.98	0.000228	0.00179
chr7	129666684	129667070	DiffBind	0	.	2.98	-0.08	3.89	-3.97	0.00023	0.0018
chr17	84420057	84420717	DiffBind	0	.	4.28	2.8	5	-2.19	0.000231	0.00181
chr1	59450723	59451221	DiffBind	0	.	3.66	1.74	4.46	-2.71	0.000231	0.00181
chr7	115667954	115668331	DiffBind	0	.	3.46	1.35	4.28	-2.93	0.000232	0.00182
chr1	92802060	92802431	DiffBind	0	.	3.54	4.34	1.58	2.76	0.000233	0.00182
chr10	111674099	111674504	DiffBind	0	.	3.25	4.11	0.83	3.28	0.000236	0.00184
chr2	164008826	164009490	DiffBind	0	.	4.13	4.86	2.59	2.27	0.000238	0.00185
chr7	80074843	80075536	DiffBind	0	.	3.3	4.15	1.04	3.1	0.000238	0.00185
chr11	112083673	112084045	DiffBind	0	.	3.69	1.87	4.47	-2.6	0.000238	0.00185
chr1	47603972	47604283	DiffBind	0	.	2.95	-0.08	3.86	-3.95	0.000243	0.00189
chr17	84152401	84152996	DiffBind	0	.	3.41	1.19	4.24	-3.06	0.000243	0.00189
chr10	95322081	95323730	DiffBind	0	.	5.36	4.5	5.9	-1.4	0.000244	0.0019
chr18	35482402	35482715	DiffBind	0	.	2.97	-0.08	3.88	-3.97	0.000245	0.0019
chr14	120295089	120297438	DiffBind	0	.	6.53	5.92	6.95	-1.03	0.000246	0.00191
chr3	154693606	154694442	DiffBind	0	.	4.5	3.31	5.14	-1.83	0.00025	0.00193
chr12	25250004	25250435	DiffBind	0	.	3.3	0.93	4.16	-3.23	0.00025	0.00193
chr2	174017735	174018618	DiffBind	0	.	5.29	4.28	5.87	-1.59	0.000251	0.00194
chr19	24606745	24607347	DiffBind	0	.	3.77	2.07	4.53	-2.46	0.000252	0.00195
chr4	29152145	29152692	DiffBind	0	.	4.07	2.53	4.8	-2.27	0.000254	0.00196
chr2	103144793	103146533	DiffBind	0	.	6.84	6.14	7.31	-1.17	0.000258	0.00198
chr10	44120441	44120723	DiffBind	0	.	2.96	-0.08	3.87	-3.95	0.000258	0.00198
chr17	28844067	28844400	DiffBind	0	.	2.94	-0.08	3.85	-3.93	0.000258	0.00198
chr1	106279234	106280033	DiffBind	0	.	4.61	5.26	3.39	1.88	0.000258	0.00199
chr19	55747334	55747727	DiffBind	0	.	3.21	4.09	0.58	3.51	0.000259	0.00199
chr14	101903755	101904902	DiffBind	0	.	5.03	4.04	5.61	-1.57	0.00026	0.00199
chr17	84137760	84138436	DiffBind	0	.	3.91	2.39	4.63	-2.24	0.00026	0.00199
chr18	82618232	82618872	DiffBind	0	.	3.81	2.19	4.55	-2.36	0.00026	0.00199
chr6	94898641	94899143	DiffBind	0	.	3.61	1.57	4.42	-2.85	0.000262	0.00201
chr4	47498568	47499697	DiffBind	0	.	5.03	4.08	5.6	-1.52	0.000263	0.00201
chr9	50494820	50495313	DiffBind	0	.	2.91	3.82	-0.11	3.93	0.000263	0.00201
chr12	21209577	21210233	DiffBind	0	.	3.84	2.25	4.58	-2.33	0.000264	0.00202
chr6	120174446	120175087	DiffBind	0	.	3.81	1.99	4.59	-2.61	0.00027	0.00206
chr4	48105433	48105730	DiffBind	0	.	2.93	-0.08	3.83	-3.92	0.000278	0.00212
chr6	100385791	100386350	DiffBind	0	.	3.62	1.74	4.41	-2.66	0.000278	0.00212
chr14	63093391	63093733	DiffBind	0	.	3.33	1.16	4.16	-3.01	0.000278	0.00212
chr5	43868558	43869496	DiffBind	0	.	4.45	3.21	5.11	-1.9	0.000279	0.00212
chr8	47810319	47810770	DiffBind	0	.	2.94	-0.08	3.84	-3.93	0.00028	0.00212
chr3	93580956	93581409	DiffBind	0	.	3.42	1.16	4.26	-3.11	0.000282	0.00214
chr3	79591124	79592297	DiffBind	0	.	5.29	4.37	5.84	-1.47	0.000285	0.00216
chr12	82188641	82188979	DiffBind	0	.	3.48	4.27	1.59	2.67	0.000287	0.00217
chr5	77125595	77126986	DiffBind	0	.	5.01	4.06	5.57	-1.51	0.000289	0.00219
chr13	83726927	83727554	DiffBind	0	.	2.95	3.86	-0.11	3.97	0.00029	0.0022
chr15	64909462	64910087	DiffBind	0	.	3.32	1.16	4.15	-2.99	0.000293	0.00221
chr9	20972217	20972716	DiffBind	0	.	3.13	4	0.64	3.36	0.000293	0.00221
chr18	52753470	52754207	DiffBind	0	.	3.3	4.16	0.85	3.31	0.000293	0.00221
chr12	112184132	112184514	DiffBind	0	.	2.95	3.86	-0.11	3.97	0.000294	0.00222
chr5	51395499	51396525	DiffBind	0	.	5.2	4.3	5.75	-1.45	0.000295	0.00222
chr18	43658480	43659008	DiffBind	0	.	4.55	3.43	5.17	-1.74	0.000296	0.00223
chr3	83652059	83652561	DiffBind	0	.	3.26	0.93	4.11	-3.18	0.000296	0.00223
chr4	75820204	75820651	DiffBind	0	.	2.91	-0.08	3.82	-3.9	0.000297	0.00223
chr2	119174419	119174981	DiffBind	0	.	4.42	5.17	2.82	2.35	0.000298	0.00223
chr5	127291223	127291562	DiffBind	0	.	3.27	4.1	1.04	3.06	0.0003	0.00225
chr13	98695197	98695676	DiffBind	0	.	2.97	-0.08	3.88	-3.96	0.000302	0.00226
chr6	54202608	54203195	DiffBind	0	.	3.73	2.07	4.49	-2.42	0.000304	0.00228
chr1	39235759	39236083	DiffBind	0	.	2.98	-0.08	3.9	-3.98	0.000305	0.00228
chr1	106193582	106194044	DiffBind	0	.	2.99	0.3	3.87	-3.57	0.000306	0.00229
chr3	35365055	35365520	DiffBind	0	.	3.1	0.69	3.96	-3.27	0.000308	0.00229
chr10	7861656	7862262	DiffBind	0	.	4.91	3.8	5.54	-1.74	0.000308	0.0023
chr13	37832681	37833413	DiffBind	0	.	3.31	4.17	0.85	3.32	0.000314	0.00234
chr2	65214407	65215666	DiffBind	0	.	4.76	3.54	5.42	-1.88	0.000315	0.00234
chr3	88513313	88513911	DiffBind	0	.	3.89	2.38	4.61	-2.23	0.000316	0.00235
chr8	92896267	92896636	DiffBind	0	.	3.14	4	0.64	3.36	0.000317	0.00235
chr2	33048643	33049198	DiffBind	0	.	3.63	1.87	4.4	-2.54	0.000322	0.00239
chr16	90820444	90820955	DiffBind	0	.	3.25	4.09	0.95	3.14	0.000326	0.00242
chr1	191132902	191133453	DiffBind	0	.	3.99	2.58	4.7	-2.12	0.000334	0.00248
chr10	60161131	60162632	DiffBind	0	.	5.81	4.94	6.36	-1.42	0.000334	0.00248
chr3	136697769	136698134	DiffBind	0	.	3.13	3.99	0.67	3.32	0.000336	0.00248
chr3	107616121	107616425	DiffBind	0	.	3.2	0.86	4.05	-3.19	0.000336	0.00248
chr17	5770186	5770607	DiffBind	0	.	2.95	-0.08	3.86	-3.94	0.000339	0.0025
chr17	43135487	43136253	DiffBind	0	.	4.24	2.62	4.99	-2.37	0.00034	0.00251
chr15	32562389	32562801	DiffBind	0	.	3.42	1.47	4.22	-2.75	0.00034	0.00251
chr12	32937374	32937899	DiffBind	0	.	3.8	1.85	4.6	-2.74	0.000343	0.00253
chr18	35347085	35347418	DiffBind	0	.	2.98	0.35	3.85	-3.5	0.000344	0.00253
chr14	76674601	76675681	DiffBind	0	.	4.44	3	5.15	-2.15	0.000344	0.00253
chr2	145784710	145785300	DiffBind	0	.	4.54	3.32	5.19	-1.87	0.000346	0.00255
chr13	73712224	73712527	DiffBind	0	.	3.18	0.88	4.02	-3.14	0.000347	0.00255
chr6	113012565	113013188	DiffBind	0	.	4.27	2.82	4.98	-2.16	0.000348	0.00255
chr4	138829696	138830036	DiffBind	0	.	2.91	-0.08	3.81	-3.9	0.000353	0.00258
chr6	43673915	43674160	DiffBind	0	.	2.99	0.34	3.87	-3.53	0.000354	0.0026
chr5	64324525	64324754	DiffBind	0	.	2.9	3.81	-0.11	3.92	0.000355	0.0026
chr7	135471002	135471449	DiffBind	0	.	2.96	-0.08	3.87	-3.95	0.000358	0.00262
chr5	43946693	43948059	DiffBind	0	.	5.71	6.24	4.87	1.38	0.00036	0.00263
chr12	30598632	30600764	DiffBind	0	.	6.28	5.58	6.75	-1.17	0.00036	0.00263
chr2	26622245	26622539	DiffBind	0	.	3.08	0.61	3.94	-3.33	0.000362	0.00264
chr14	64634160	64634585	DiffBind	0	.	3.09	0.66	3.95	-3.29	0.000362	0.00264
chr14	12119505	12120120	DiffBind	0	.	3.05	0.3	3.94	-3.64	0.000363	0.00264
chr14	54234022	54234841	DiffBind	0	.	4.18	2.65	4.91	-2.25	0.000364	0.00265
chr6	55350473	55351223	DiffBind	0	.	4.02	2.35	4.77	-2.43	0.000365	0.00265
chr1	82124951	82125882	DiffBind	0	.	4.64	3.57	5.25	-1.67	0.000368	0.00267
chr7	133058799	133059607	DiffBind	0	.	3.7	1.97	4.47	-2.5	0.000375	0.00272
chr1	56977184	56978655	DiffBind	0	.	5.88	5.2	6.34	-1.15	0.00038	0.00275
chr2	147961508	147962218	DiffBind	0	.	3.93	2.23	4.69	-2.46	0.000381	0.00276
chr11	96925447	96925933	DiffBind	0	.	3.65	2.03	4.39	-2.36	0.000382	0.00277
chr19	3972213	3972691	DiffBind	0	.	3.16	4.03	0.67	3.36	0.000386	0.00279
chr6	61126387	61127473	DiffBind	0	.	4.4	3.17	5.05	-1.88	0.000386	0.00279
chr1	128650066	128650693	DiffBind	0	.	3.17	0.69	4.04	-3.35	0.000393	0.00284
chr12	27508034	27508673	DiffBind	0	.	4.16	2.59	4.9	-2.31	0.000394	0.00284
chr5	118488776	118489013	DiffBind	0	.	2.89	-0.08	3.79	-3.87	0.000395	0.00285
chr2	102868326	102868865	DiffBind	0	.	3.56	1.63	4.35	-2.72	0.000396	0.00285
chr17	13742895	13743824	DiffBind	0	.	5.48	5.98	4.71	1.27	0.000396	0.00285
chr11	45818125	45818485	DiffBind	0	.	2.86	-0.08	3.76	-3.84	0.000397	0.00285
chr2	71805041	71806060	DiffBind	0	.	4.91	3.96	5.47	-1.52	0.000398	0.00286
chr6	120173695	120174214	DiffBind	0	.	3.25	0.66	4.12	-3.46	0.000399	0.00286
chr15	97749245	97749609	DiffBind	0	.	3.3	1.31	4.11	-2.8	0.000401	0.00287
chr10	107932032	107932498	DiffBind	0	.	3.77	2.24	4.5	-2.26	0.000402	0.00288
chr3	103262322	103263475	DiffBind	0	.	5.19	4.33	5.73	-1.4	0.000403	0.00288
chr18	20961358	20962324	DiffBind	0	.	3.99	2.56	4.69	-2.13	0.000405	0.0029
chr2	18765607	18766431	DiffBind	0	.	4.85	3.86	5.43	-1.58	0.000405	0.0029
chr2	93722450	93723879	DiffBind	0	.	5.29	4.4	5.84	-1.44	0.000407	0.00291
chr2	38987722	38988530	DiffBind	0	.	4.59	3.29	5.26	-1.97	0.000411	0.00293
chr18	47367123	47367725	DiffBind	0	.	2.91	-0.08	3.82	-3.9	0.000413	0.00294
chr8	11399008	11399334	DiffBind	0	.	2.84	3.75	-0.11	3.85	0.000414	0.00295
chr3	86180806	86181748	DiffBind	0	.	4.83	3.76	5.44	-1.67	0.000416	0.00296
chr3	130834636	130835297	DiffBind	0	.	4.02	2.51	4.74	-2.23	0.000417	0.00296
chr1	172462358	172462580	DiffBind	0	.	3.61	1.88	4.38	-2.5	0.000423	0.003
chr5	64713751	64714002	DiffBind	0	.	2.85	-0.08	3.75	-3.84	0.000425	0.00302
chr8	35198024	35198580	DiffBind	0	.	3.72	1.95	4.5	-2.55	0.000426	0.00303
chr18	64189997	64190373	DiffBind	0	.	2.89	-0.08	3.8	-3.88	0.000431	0.00305
chr2	4922466	4922813	DiffBind	0	.	2.89	-0.08	3.79	-3.88	0.000432	0.00306
chr3	142345128	142345783	DiffBind	0	.	4.24	2.94	4.91	-1.97	0.000433	0.00306
chr2	59419638	59420186	DiffBind	0	.	3.69	1.81	4.48	-2.68	0.000433	0.00306
chr15	75825770	75826183	DiffBind	0	.	2.97	0.35	3.84	-3.49	0.000433	0.00306
chr2	90561126	90561669	DiffBind	0	.	3.02	-0.08	3.93	-4.02	0.000436	0.00308
chr5	100598367	100598669	DiffBind	0	.	2.88	3.78	-0.11	3.89	0.000437	0.00308
chr7	142070865	142071260	DiffBind	0	.	3.41	1.46	4.21	-2.75	0.00044	0.0031
chr13	70903357	70903750	DiffBind	0	.	3.61	1.86	4.38	-2.51	0.000442	0.00311
chr3	90625429	90626301	DiffBind	0	.	4.33	2.94	5.02	-2.08	0.000443	0.00311
chr8	70543539	70544340	DiffBind	0	.	4.06	4.78	2.59	2.19	0.000444	0.00312
chr5	73541225	73542041	DiffBind	0	.	4.37	5.01	3.2	1.8	0.000444	0.00312
chr11	108909084	108909653	DiffBind	0	.	2.89	-0.08	3.79	-3.87	0.000444	0.00312
chr10	84704523	84705314	DiffBind	0	.	4.23	2.84	4.93	-2.09	0.000445	0.00312
chr8	100886730	100887126	DiffBind	0	.	3.41	1.55	4.2	-2.65	0.000446	0.00313
chr17	36884992	36885800	DiffBind	0	.	4.07	2.71	4.76	-2.05	0.000448	0.00314
chr10	84088710	84089116	DiffBind	0	.	3.29	1.17	4.11	-2.94	0.000449	0.00314
chr19	20653289	20653834	DiffBind	0	.	2.92	-0.08	3.83	-3.91	0.000452	0.00316
chr10	84707169	84707670	DiffBind	0	.	3.69	1.96	4.45	-2.5	0.000452	0.00316
chr6	82529590	82530216	DiffBind	0	.	3.68	2.01	4.44	-2.43	0.000454	0.00317
chr16	58524205	58524768	DiffBind	0	.	3.38	1.19	4.21	-3.02	0.000455	0.00318
chr5	67864030	67864414	DiffBind	0	.	2.89	-0.08	3.8	-3.88	0.000456	0.00318
chr13	31293056	31293874	DiffBind	0	.	4.73	3.69	5.33	-1.64	0.000456	0.00318
chr6	40661705	40662074	DiffBind	0	.	2.91	-0.08	3.82	-3.9	0.000458	0.00319
chr14	99943548	99943895	DiffBind	0	.	3.03	0.61	3.88	-3.28	0.000459	0.00319
chr5	88593541	88594102	DiffBind	0	.	3.5	1.7	4.28	-2.59	0.00047	0.00327
chr11	108893923	108894121	DiffBind	0	.	2.93	0.34	3.81	-3.47	0.000471	0.00327
chr14	76673566	76674065	DiffBind	0	.	3.08	0.69	3.94	-3.25	0.000473	0.00328
chr11	108531892	108532716	DiffBind	0	.	4.46	3.21	5.12	-1.91	0.000473	0.00328
chr6	89408473	89409633	DiffBind	0	.	4.81	3.76	5.42	-1.66	0.000477	0.00331
chr11	106134700	106135394	DiffBind	0	.	5.08	4.15	5.64	-1.49	0.000478	0.00331
chr10	21853148	21853444	DiffBind	0	.	3.14	0.94	3.98	-3.04	0.000478	0.00331
chr17	44238868	44240351	DiffBind	0	.	5.75	6.22	5.05	1.17	0.000487	0.00336
chr17	8503042	8505042	DiffBind	0	.	6.19	5.54	6.64	-1.1	0.000487	0.00336
chr18	74620247	74621174	DiffBind	0	.	4.44	3.25	5.08	-1.83	0.000489	0.00337
chr5	144918262	144918550	DiffBind	0	.	3.23	4.06	1.04	3.02	0.00049	0.00338
chr4	86898410	86899063	DiffBind	0	.	3.32	1.26	4.13	-2.87	0.00049	0.00338
chr6	91712510	91713426	DiffBind	0	.	4.35	3.09	5.02	-1.92	0.000492	0.00339
chr16	97511968	97512327	DiffBind	0	.	3.21	1.16	4.03	-2.87	0.000492	0.00339
chr5	81155607	81156093	DiffBind	0	.	3.97	4.71	2.4	2.31	0.000493	0.00339
chr3	152400531	152400889	DiffBind	0	.	3.58	1.82	4.34	-2.52	0.000493	0.00339
chr3	154881424	154881926	DiffBind	0	.	3.76	1.94	4.54	-2.6	0.000501	0.00343
chr5	101802179	101802995	DiffBind	0	.	4.05	2.59	4.76	-2.17	0.000501	0.00343
chr7	75584918	75585550	DiffBind	0	.	4.57	5.22	3.33	1.89	0.000501	0.00343
chr10	31304188	31304685	DiffBind	0	.	3.25	1.13	4.08	-2.95	0.000504	0.00345
chr4	120621623	120623163	DiffBind	0	.	5.24	4.39	5.77	-1.38	0.000507	0.00347
chr3	121327463	121328014	DiffBind	0	.	3.43	1.6	4.22	-2.61	0.000516	0.00353
chr14	101897818	101898571	DiffBind	0	.	4.43	3.35	5.04	-1.69	0.000517	0.00353
chr14	18463128	18463632	DiffBind	0	.	3.3	1.19	4.12	-2.93	0.000522	0.00356
chr3	37722651	37723347	DiffBind	0	.	5.07	4.14	5.63	-1.49	0.000526	0.00358
chr18	52909784	52910475	DiffBind	0	.	4.43	5.09	3.2	1.89	0.000527	0.00359
chr2	119350474	119350961	DiffBind	0	.	3.39	1.51	4.18	-2.66	0.000528	0.00359
chr15	74922593	74923046	DiffBind	0	.	3.01	3.87	0.58	3.29	0.000531	0.00361
chr6	71480963	71481546	DiffBind	0	.	3.26	1.19	4.07	-2.89	0.000532	0.00361
chr2	72524234	72525002	DiffBind	0	.	4.68	3.71	5.26	-1.55	0.000535	0.00363
chr8	120075355	120076534	DiffBind	0	.	4.32	3	5	-2	0.000535	0.00363
chr5	24820646	24821123	DiffBind	0	.	3.57	4.34	1.84	2.5	0.000539	0.00365
chr2	65176421	65177481	DiffBind	0	.	4.93	3.91	5.53	-1.62	0.000544	0.00368
chr14	45325053	45325538	DiffBind	0	.	3.54	1.8	4.3	-2.5	0.000546	0.00369
chr2	30244403	30245739	DiffBind	0	.	4.5	5.15	3.28	1.87	0.000546	0.00369
chr4	150561215	150561928	DiffBind	0	.	3.6	1.67	4.4	-2.73	0.000547	0.0037
chr5	73556987	73557641	DiffBind	0	.	4.02	4.73	2.53	2.21	0.000552	0.00373
chr5	73538535	73539043	DiffBind	0	.	3.63	4.37	2.02	2.34	0.000553	0.00373
chr12	100280964	100283806	DiffBind	0	.	6.62	5.99	7.06	-1.07	0.000553	0.00373
chr14	54057481	54057862	DiffBind	0	.	3.28	1.29	4.09	-2.8	0.000554	0.00373
chr17	70794093	70794690	DiffBind	0	.	3.73	2.07	4.48	-2.42	0.000555	0.00374
chr8	47788574	47788865	DiffBind	0	.	2.81	-0.08	3.71	-3.79	0.000556	0.00374
chr4	56610387	56610659	DiffBind	0	.	3.29	4.11	1.18	2.93	0.000557	0.00375
chr2	65170912	65171478	DiffBind	0	.	4.51	3.35	5.15	-1.8	0.000561	0.00377
chr11	74502966	74503264	DiffBind	0	.	3	3.85	0.64	3.21	0.000563	0.00378
chr1	63002641	63003033	DiffBind	0	.	2.84	-0.08	3.74	-3.82	0.000565	0.00378
chr12	101002562	101003067	DiffBind	0	.	3.26	1.07	4.1	-3.02	0.000565	0.00378
chr10	88151791	88152080	DiffBind	0	.	3.06	0.69	3.91	-3.23	0.000565	0.00378
chr8	95358852	95359540	DiffBind	0	.	4.96	5.5	4.09	1.41	0.000567	0.00379
chr7	118574166	118574739	DiffBind	0	.	3.75	2.16	4.48	-2.32	0.000567	0.00379
chr4	8798721	8799360	DiffBind	0	.	3.46	1.42	4.27	-2.84	0.00057	0.00381
chr3	123440791	123442247	DiffBind	0	.	5.17	5.71	4.3	1.4	0.000571	0.00381
chr6	121191533	121192010	DiffBind	0	.	3.84	4.55	2.37	2.18	0.000572	0.00382
chr9	94668232	94668606	DiffBind	0	.	3.06	3.98	-0.11	4.08	0.000584	0.00389
chr2	173419109	173419657	DiffBind	0	.	3.45	1.56	4.24	-2.68	0.000586	0.0039
chr13	58601316	58601686	DiffBind	0	.	3.19	4.01	1.08	2.93	0.000588	0.00392
chr1	74962422	74963494	DiffBind	0	.	4.45	3.23	5.1	-1.87	0.000599	0.00398
chr8	79073484	79074091	DiffBind	0	.	3.47	4.28	1.42	2.85	0.0006	0.00399
chr6	39515322	39515712	DiffBind	0	.	2.81	-0.08	3.71	-3.79	0.000601	0.00399
chr8	121856518	121856894	DiffBind	0	.	3.19	1.14	4.01	-2.87	0.000605	0.00402
chr3	35110607	35111291	DiffBind	0	.	4.65	3.4	5.31	-1.91	0.000606	0.00402
chr1	189761940	189762289	DiffBind	0	.	3.06	0.69	3.92	-3.23	0.000609	0.00404
chr3	139037673	139038177	DiffBind	0	.	4.23	2.94	4.9	-1.97	0.000614	0.00406
chr1	128678809	128679346	DiffBind	0	.	3.53	1.67	4.32	-2.65	0.00062	0.0041
chr16	95807921	95808529	DiffBind	0	.	3.78	2.17	4.52	-2.36	0.000629	0.00416
chr1	119295290	119295709	DiffBind	0	.	3.26	4.07	1.23	2.85	0.000631	0.00416
chr6	125247536	125247884	DiffBind	0	.	2.83	-0.08	3.73	-3.82	0.000632	0.00417
chr7	84417773	84418316	DiffBind	0	.	3.03	0.61	3.88	-3.28	0.000638	0.00421
chr1	77476040	77476510	DiffBind	0	.	3.54	1.56	4.34	-2.79	0.000641	0.00422
chr1	131743675	131744557	DiffBind	0	.	3.58	1.78	4.36	-2.58	0.000643	0.00424
chr17	87566623	87567365	DiffBind	0	.	3.21	0.66	4.08	-3.41	0.000647	0.00426
chr4	72574766	72576386	DiffBind	0	.	5.57	3.64	6.37	-2.73	0.000647	0.00426
chr11	113084162	113085157	DiffBind	0	.	4.33	2.77	5.07	-2.3	0.000649	0.00426
chr2	26233959	26234349	DiffBind	0	.	2.77	-0.08	3.67	-3.75	0.000655	0.0043
chr8	95362529	95363013	DiffBind	0	.	3.55	4.28	1.99	2.29	0.000657	0.00431
chr1	180410622	180411050	DiffBind	0	.	2.96	3.81	0.58	3.23	0.000659	0.00432
chr7	135526737	135527099	DiffBind	0	.	2.89	-0.08	3.79	-3.88	0.000662	0.00434
chr2	136140552	136141026	DiffBind	0	.	2.86	-0.08	3.76	-3.84	0.000664	0.00434
chr11	30204415	30204812	DiffBind	0	.	2.8	-0.08	3.7	-3.78	0.000668	0.00437
chr2	167949277	167950497	DiffBind	0	.	4.45	5.07	3.34	1.73	0.000672	0.00439
chr8	24513079	24514171	DiffBind	0	.	4.84	3.87	5.42	-1.54	0.000677	0.00442
chr10	99048035	99048521	DiffBind	0	.	3	3.85	0.64	3.21	0.000679	0.00443
chr2	167730208	167731240	DiffBind	0	.	4.93	5.5	3.97	1.53	0.000686	0.00447
chr18	47149799	47150268	DiffBind	0	.	3.15	1.11	3.96	-2.85	0.00069	0.00449
chr11	104289601	104290297	DiffBind	0	.	3.87	2.51	4.56	-2.05	0.000691	0.0045
chr3	27280471	27280820	DiffBind	0	.	2.97	0.61	3.82	-3.21	0.000692	0.0045
chr5	147309948	147312334	DiffBind	0	.	6.34	5.63	6.82	-1.18	0.000693	0.00451
chr5	77110272	77111512	DiffBind	0	.	5.31	4.49	5.83	-1.34	0.000694	0.00451
chr3	101516144	101517235	DiffBind	0	.	5.27	4.41	5.81	-1.4	0.000701	0.00455
chr10	108404249	108404526	DiffBind	0	.	3.2	1.16	4.01	-2.85	0.000703	0.00456
chr3	10372647	10373085	DiffBind	0	.	2.99	0.61	3.84	-3.23	0.000703	0.00456
chr15	81260000	81260370	DiffBind	0	.	3.56	1.82	4.33	-2.51	0.000707	0.00458
chr2	38530648	38531065	DiffBind	0	.	3.12	0.86	3.96	-3.11	0.000712	0.00461
chr3	34879806	34880173	DiffBind	0	.	3.7	2.09	4.44	-2.36	0.000712	0.00461
chr11	61296628	61297098	DiffBind	0	.	3.53	1.61	4.32	-2.71	0.000716	0.00463
chr5	105612516	105612944	DiffBind	0	.	3.47	1.65	4.25	-2.6	0.00072	0.00465
chr3	135670761	135671229	DiffBind	0	.	3.39	4.2	1.39	2.81	0.00072	0.00465
chr2	65238989	65239845	DiffBind	0	.	4.32	3.19	4.95	-1.76	0.000724	0.00467
chr16	38130917	38131341	DiffBind	0	.	3.2	4.03	1.08	2.94	0.000729	0.0047
chr2	167543186	167543664	DiffBind	0	.	2.74	3.64	-0.11	3.74	0.000729	0.0047
chr1	64301070	64302265	DiffBind	0	.	5.16	4.23	5.71	-1.48	0.000732	0.00471
chr12	77175249	77176463	DiffBind	0	.	5.7	4.93	6.19	-1.26	0.000732	0.00471
chr12	27507423	27507660	DiffBind	0	.	2.78	-0.08	3.68	-3.76	0.000738	0.00474
chr1	74161873	74163035	DiffBind	0	.	4.62	3.57	5.22	-1.64	0.000739	0.00475
chr10	118630615	118630922	DiffBind	0	.	2.79	-0.08	3.69	-3.77	0.000741	0.00475
chr4	96553249	96553675	DiffBind	0	.	3.18	1.07	4	-2.93	0.000742	0.00475
chr8	108764451	108764896	DiffBind	0	.	3.78	4.49	2.32	2.17	0.000744	0.00476
chr6	124920455	124921006	DiffBind	0	.	3.93	2.53	4.63	-2.09	0.000747	0.00478
chr18	20662561	20663090	DiffBind	0	.	3.22	1.16	4.03	-2.88	0.000747	0.00478
chr8	11399709	11400154	DiffBind	0	.	4.14	4.81	2.83	1.98	0.000751	0.0048
chr10	40338149	40339466	DiffBind	0	.	5.04	5.57	4.2	1.37	0.000751	0.0048
chr16	90878211	90878568	DiffBind	0	.	2.97	3.83	0.58	3.25	0.000752	0.0048
chr18	77944919	77945290	DiffBind	0	.	3.36	4.12	1.64	2.48	0.000753	0.0048
chr11	72924988	72925921	DiffBind	0	.	4.5	3.43	5.11	-1.68	0.000756	0.00482
chr5	139479273	139479779	DiffBind	0	.	3.93	4.63	2.52	2.12	0.000761	0.00484
chr7	135516401	135517330	DiffBind	0	.	4.54	3.23	5.22	-1.99	0.000764	0.00486
chr17	40869262	40869594	DiffBind	0	.	3.29	1.3	4.1	-2.8	0.000768	0.00488
chr18	36706709	36706997	DiffBind	0	.	3.64	2.16	4.36	-2.2	0.000771	0.0049
chr17	84140290	84141618	DiffBind	0	.	4.93	4.04	5.48	-1.44	0.000773	0.00491
chr19	55861566	55862233	DiffBind	0	.	4.42	3.24	5.06	-1.83	0.000784	0.00497
chr16	95685648	95686281	DiffBind	0	.	4.34	3.15	4.99	-1.84	0.00079	0.00501
chr6	97287242	97288887	DiffBind	0	.	5.83	5.09	6.32	-1.24	0.000793	0.00502
chr18	74619210	74619766	DiffBind	0	.	4.26	2.95	4.94	-1.99	0.000794	0.00502
chr5	144917208	144917591	DiffBind	0	.	2.74	3.63	-0.11	3.74	0.000795	0.00503
chr15	59332875	59333636	DiffBind	0	.	4.76	5.39	3.6	1.8	0.000802	0.00507
chr5	103797683	103798607	DiffBind	0	.	4.79	3.54	5.45	-1.91	0.000807	0.00509
chr6	100335669	100336203	DiffBind	0	.	3.5	1.76	4.26	-2.5	0.000808	0.0051
chr11	83458121	83458380	DiffBind	0	.	3.17	1.07	3.99	-2.91	0.000808	0.0051
chr5	43859896	43860460	DiffBind	0	.	3.26	1.33	4.06	-2.72	0.00081	0.0051
chr3	146570261	146570651	DiffBind	0	.	3.08	0.95	3.9	-2.95	0.00081	0.0051
chr7	97756586	97757036	DiffBind	0	.	3.2	1.17	4.01	-2.84	0.000813	0.00512
chr15	88850008	88850897	DiffBind	0	.	4.44	3.39	5.04	-1.65	0.000813	0.00512
chr4	150001128	150001894	DiffBind	0	.	4.66	5.24	3.67	1.57	0.000817	0.00513
chr2	45629805	45630208	DiffBind	0	.	3.26	1.31	4.06	-2.75	0.000821	0.00516
chr3	97802270	97802946	DiffBind	0	.	3.74	2.01	4.5	-2.49	0.000826	0.00518
chr3	109051325	109051729	DiffBind	0	.	3.44	1.57	4.23	-2.66	0.000829	0.0052
chr3	27765993	27766415	DiffBind	0	.	3.53	4.3	1.8	2.49	0.00083	0.0052
chr12	8885209	8885852	DiffBind	0	.	3.91	2.6	4.58	-1.98	0.000832	0.0052
chr6	48895374	48895676	DiffBind	0	.	2.75	-0.08	3.65	-3.73	0.000832	0.0052
chr5	122524907	122525364	DiffBind	0	.	4.16	2.9	4.83	-1.93	0.000836	0.00522
chr10	40515567	40516396	DiffBind	0	.	4.11	4.77	2.85	1.91	0.00084	0.00525
chr16	97636911	97637428	DiffBind	0	.	3.45	4.2	1.76	2.44	0.000843	0.00526
chr1	160306915	160307632	DiffBind	0	.	4.39	3.31	5	-1.69	0.000843	0.00526
chr11	67017666	67018251	DiffBind	0	.	3.7	2.19	4.42	-2.23	0.000845	0.00527
chr13	112192096	112192869	DiffBind	0	.	4.23	4.86	3.09	1.78	0.000846	0.00527
chr7	120174607	120175030	DiffBind	0	.	2.78	-0.08	3.68	-3.76	0.000848	0.00528
chr1	189811601	189812298	DiffBind	0	.	3.18	0.66	4.05	-3.38	0.000855	0.00532
chr11	35952924	35953947	DiffBind	0	.	4.1	2.64	4.81	-2.17	0.000859	0.00534
chr11	118362723	118363273	DiffBind	0	.	2.96	3.8	0.67	3.13	0.000861	0.00535
chr1	157070034	157071164	DiffBind	0	.	4.65	3.53	5.27	-1.74	0.000863	0.00536
chr11	120888327	120890188	DiffBind	0	.	5.3	4.41	5.85	-1.44	0.000866	0.00537
chr3	10408167	10408723	DiffBind	0	.	3.51	1.92	4.24	-2.32	0.000868	0.00538
chr2	167486215	167486628	DiffBind	0	.	3.03	3.86	0.83	3.04	0.00087	0.00539
chr11	74644371	74644929	DiffBind	0	.	3.42	1.56	4.2	-2.65	0.00087	0.00539
chr16	78481018	78481355	DiffBind	0	.	2.88	3.79	-0.11	3.9	0.000871	0.00539
chr1	88469301	88470292	DiffBind	0	.	4.62	3.59	5.21	-1.62	0.000872	0.00539
chr19	38598019	38598303	DiffBind	0	.	2.73	-0.08	3.62	-3.71	0.00088	0.00544
chr1	165616216	165616407	DiffBind	0	.	2.76	-0.08	3.66	-3.74	0.000888	0.00548
chr1	189068724	189069104	DiffBind	0	.	3.3	4.08	1.53	2.55	0.000892	0.0055
chr11	70573834	70574279	DiffBind	0	.	3.24	1.36	4.03	-2.67	0.000892	0.0055
chr11	107545671	107546152	DiffBind	0	.	3.98	2.72	4.64	-1.92	0.000901	0.00555
chr3	95695731	95696766	DiffBind	0	.	4.5	3.47	5.1	-1.63	0.000905	0.00557
chr14	54454634	54455026	DiffBind	0	.	2.77	-0.08	3.67	-3.75	0.00091	0.0056
chr18	84950911	84951406	DiffBind	0	.	3.15	1.18	3.95	-2.77	0.000911	0.0056
chr5	66004920	66005508	DiffBind	0	.	3.83	2.39	4.54	-2.15	0.000916	0.00563
chr6	144039304	144040379	DiffBind	0	.	4.92	5.48	4	1.48	0.000923	0.00566
chr7	142068133	142068661	DiffBind	0	.	3.07	0.94	3.89	-2.95	0.000927	0.00569
chr6	127337057	127337355	DiffBind	0	.	3.11	1.13	3.91	-2.78	0.000928	0.00569
chr12	36190108	36190769	DiffBind	0	.	3.57	4.31	1.95	2.36	0.000929	0.00569
chr8	117900648	117900953	DiffBind	0	.	3.63	2.08	4.36	-2.28	0.000931	0.00569
chr4	82466477	82467119	DiffBind	0	.	3.57	4.31	1.94	2.38	0.000931	0.00569
chr1	150131879	150132432	DiffBind	0	.	4.34	4.98	3.2	1.78	0.000932	0.00569
chr15	83432093	83433651	DiffBind	0	.	6	5.4	6.43	-1.03	0.000932	0.00569
chr4	144836630	144837754	DiffBind	0	.	5.15	4.35	5.67	-1.32	0.000933	0.0057
chr2	169695235	169695639	DiffBind	0	.	3.18	1.07	4	-2.92	0.000936	0.00571
chr9	9230649	9231381	DiffBind	0	.	3.53	4.29	1.8	2.49	0.000938	0.00572
chr10	68434452	68435335	DiffBind	0	.	5.26	4.48	5.76	-1.28	0.00094	0.00572
chr2	163054513	163055432	DiffBind	0	.	4.64	3.6	5.24	-1.65	0.000943	0.00574
chr5	8663609	8664188	DiffBind	0	.	3.44	1.66	4.21	-2.55	0.000944	0.00574
chr19	29046955	29047783	DiffBind	0	.	4.09	2.92	4.72	-1.8	0.000946	0.00575
chr11	83709069	83709681	DiffBind	0	.	3.85	2.34	4.57	-2.22	0.000953	0.00579
chr13	29163053	29163746	DiffBind	0	.	3.83	2.36	4.54	-2.18	0.000955	0.0058
chr16	95699237	95699924	DiffBind	0	.	3.91	2.28	4.66	-2.39	0.000956	0.0058
chr5	37064285	37064804	DiffBind	0	.	3.62	2	4.37	-2.37	0.000959	0.00581
chr17	65663476	65664032	DiffBind	0	.	3.94	4.62	2.58	2.04	0.000969	0.00587
chr10	120168681	120169491	DiffBind	0	.	4.76	3.67	5.38	-1.7	0.000972	0.00588
chr2	24318228	24318765	DiffBind	0	.	3.69	1.71	4.49	-2.78	0.00098	0.00592
chr12	85959321	85960243	DiffBind	0	.	4.4	3.23	5.03	-1.8	0.00098	0.00592
chr11	116702865	116703238	DiffBind	0	.	2.88	0.35	3.75	-3.39	0.000981	0.00592
chr1	153751994	153752742	DiffBind	0	.	4.28	3.16	4.9	-1.74	0.000988	0.00596
chr2	73416163	73416948	DiffBind	0	.	4.42	3.17	5.07	-1.91	0.000991	0.00598
chr5	118066653	118067165	DiffBind	0	.	3.38	1.67	4.14	-2.47	0.000994	0.00599
chr10	119240321	119241240	DiffBind	0	.	4.92	4.07	5.45	-1.37	0.000995	0.00599
chr3	9665975	9666742	DiffBind	0	.	4.16	2.54	4.91	-2.37	0.000999	0.00601
chr11	48870931	48873962	DiffBind	0	.	7.07	6.6	7.43	-0.82	0.00101	0.00606
chr14	118895231	118895536	DiffBind	0	.	2.97	0.69	3.81	-3.12	0.00101	0.00607
chr2	24416398	24417709	DiffBind	0	.	5.35	4.41	5.92	-1.51	0.00102	0.0061
chr16	97307797	97308295	DiffBind	0	.	3.31	1.5	4.09	-2.58	0.00102	0.0061
chr17	6007985	6008360	DiffBind	0	.	3.13	3.94	1.08	2.86	0.00102	0.00612
chr1	12406837	12407231	DiffBind	0	.	3.53	2	4.26	-2.26	0.00103	0.00615
chr8	46859379	46860362	DiffBind	0	.	4.73	3.62	5.35	-1.73	0.00103	0.00619
chr14	62844900	62845208	DiffBind	0	.	2.79	3.69	-0.11	3.8	0.00103	0.00619
chr19	38244453	38245335	DiffBind	0	.	4.63	3.58	5.23	-1.65	0.00104	0.00621
chr2	20642115	20642559	DiffBind	0	.	4.09	2.68	4.79	-2.1	0.00105	0.00625
chr13	51744313	51745132	DiffBind	0	.	3.58	4.32	1.97	2.35	0.00105	0.00625
chr15	59524169	59525721	DiffBind	0	.	5.52	4.78	6	-1.23	0.00105	0.00627
chr1	58801988	58803127	DiffBind	0	.	4.78	5.4	3.65	1.75	0.00106	0.0063
chr18	65520785	65520989	DiffBind	0	.	3.21	1.19	4.02	-2.84	0.00106	0.0063
chr15	77054775	77055571	DiffBind	0	.	4.99	4.16	5.52	-1.36	0.00106	0.00631
chr10	95631607	95632166	DiffBind	0	.	3.36	1.65	4.12	-2.48	0.00106	0.00631
chr3	64901938	64902606	DiffBind	0	.	3.73	2.25	4.45	-2.2	0.00106	0.00633
chr5	148995757	148996324	DiffBind	0	.	3.58	2.03	4.31	-2.28	0.00107	0.00634
chr1	54604497	54605133	DiffBind	0	.	4.16	4.82	2.93	1.89	0.00107	0.00634
chr8	35205237	35205878	DiffBind	0	.	3.56	1.82	4.32	-2.5	0.00107	0.00636
chr13	73711075	73711429	DiffBind	0	.	2.68	-0.08	3.57	-3.65	0.00107	0.00637
chr5	39733771	39734388	DiffBind	0	.	3.97	2.47	4.69	-2.23	0.00108	0.00637
chr12	8864648	8865595	DiffBind	0	.	4.4	2.96	5.1	-2.15	0.00109	0.00644
chr1	120460984	120461320	DiffBind	0	.	2.7	-0.08	3.59	-3.68	0.00109	0.00644
chr5	73366921	73367214	DiffBind	0	.	2.95	0.66	3.79	-3.13	0.00109	0.00644
chr14	118678062	118678745	DiffBind	0	.	3.72	2.23	4.43	-2.21	0.00109	0.00644
chr15	79895103	79895549	DiffBind	0	.	3.27	4.05	1.45	2.61	0.0011	0.00647
chr4	8926740	8927128	DiffBind	0	.	3.51	1.93	4.25	-2.32	0.0011	0.00649
chr17	70990646	70991203	DiffBind	0	.	3.48	4.25	1.73	2.52	0.0011	0.00649
chr14	10452801	10453339	DiffBind	0	.	3.72	2.19	4.45	-2.26	0.0011	0.00651
chr1	181521617	181522282	DiffBind	0	.	4.72	3.77	5.29	-1.52	0.00111	0.00654
chr15	75862305	75862605	DiffBind	0	.	2.73	-0.08	3.63	-3.71	0.00111	0.00654
chr9	45846409	45847130	DiffBind	0	.	4	4.74	2.4	2.34	0.00112	0.00659
chr5	126537638	126538058	DiffBind	0	.	3.47	4.22	1.81	2.41	0.00113	0.00662
chr3	137150479	137151021	DiffBind	0	.	3.86	2.22	4.6	-2.38	0.00113	0.00665
chr1	69453180	69453614	DiffBind	0	.	2.93	3.77	0.67	3.1	0.00113	0.00666
chr5	73368403	73370035	DiffBind	0	.	4.83	2.15	5.71	-3.57	0.00114	0.00668
chr19	53040458	53041348	DiffBind	0	.	4.19	4.87	2.88	1.99	0.00114	0.00669
chr6	135325682	135326012	DiffBind	0	.	2.71	-0.08	3.6	-3.68	0.00114	0.00669
chr7	141388939	141389244	DiffBind	0	.	3.1	1.07	3.91	-2.84	0.00114	0.00669
chr8	94123652	94124147	DiffBind	0	.	3.52	1.96	4.25	-2.29	0.00115	0.00674
chr11	109099974	109100456	DiffBind	0	.	3.32	1.55	4.09	-2.55	0.00116	0.00679
chr1	181534281	181534535	DiffBind	0	.	2.69	-0.08	3.58	-3.66	0.00117	0.00682
chr14	21087173	21087664	DiffBind	0	.	4.19	3.09	4.8	-1.72	0.00117	0.00682
chr10	94234855	94235254	DiffBind	0	.	4.04	2.79	4.7	-1.91	0.00117	0.00683
chr11	97210865	97211332	DiffBind	0	.	2.99	0.69	3.83	-3.15	0.00117	0.00684
chr5	137871274	137871837	DiffBind	0	.	3.63	2.04	4.37	-2.33	0.00118	0.00685
chr10	44111300	44111615	DiffBind	0	.	2.8	0.35	3.66	-3.3	0.00118	0.00687
chr6	23939375	23939725	DiffBind	0	.	3.08	0.61	3.94	-3.34	0.00118	0.00689
chr2	154641264	154641801	DiffBind	0	.	3.27	1.51	4.04	-2.53	0.00119	0.0069
chr2	14199500	14200223	DiffBind	0	.	4.57	3.58	5.15	-1.56	0.00119	0.0069
chr6	146746737	146747502	DiffBind	0	.	4.44	5.03	3.43	1.59	0.00119	0.00691
chr1	177458655	177459017	DiffBind	0	.	3.1	1.16	3.9	-2.74	0.00119	0.00691
chr7	83852160	83852851	DiffBind	0	.	4.5	3.54	5.07	-1.53	0.00119	0.00691
chr1	153769279	153770185	DiffBind	0	.	3.96	2.72	4.62	-1.9	0.0012	0.00694
chr19	32600459	32600749	DiffBind	0	.	2.9	0.69	3.74	-3.05	0.0012	0.00696
chr10	24165731	24166579	DiffBind	0	.	4.36	3.19	5	-1.8	0.0012	0.00697
chr15	98610202	98610864	DiffBind	0	.	4.3	3.08	4.95	-1.87	0.00121	0.00697
chr12	101761480	101764485	DiffBind	0	.	7.07	6.59	7.43	-0.83	0.00121	0.00702
chr1	131750464	131752160	DiffBind	0	.	5.43	4.73	5.9	-1.17	0.00122	0.00702
chr5	123417039	123417804	DiffBind	0	.	4.71	3.73	5.29	-1.56	0.00122	0.00704
chr19	38232155	38233061	DiffBind	0	.	4.43	3.39	5.03	-1.64	0.00122	0.00705
chr7	27904969	27905435	DiffBind	0	.	3.09	1.14	3.89	-2.75	0.00123	0.0071
chr13	55152689	55153127	DiffBind	0	.	2.68	-0.08	3.56	-3.65	0.00123	0.00712
chr12	113150857	113151235	DiffBind	0	.	2.9	0.61	3.74	-3.13	0.00124	0.00712
chr3	53452762	53453067	DiffBind	0	.	2.86	3.71	0.58	3.13	0.00124	0.00712
chr7	27608095	27608608	DiffBind	0	.	3.78	4.45	2.5	1.95	0.00124	0.00713
chr3	35134278	35134697	DiffBind	0	.	3.13	1.07	3.95	-2.87	0.00124	0.00715
chr10	42891730	42894775	DiffBind	0	.	6.79	6.33	7.14	-0.81	0.00125	0.00719
chr16	33792759	33793097	DiffBind	0	.	2.68	-0.08	3.57	-3.65	0.00126	0.00722
chr8	117899079	117899410	DiffBind	0	.	2.7	-0.08	3.59	-3.67	0.00127	0.00729
chr1	105434771	105435320	DiffBind	0	.	3.79	2.4	4.49	-2.09	0.00127	0.00729
chr18	42753057	42753261	DiffBind	0	.	2.7	-0.08	3.59	-3.67	0.00127	0.00729
chr8	39010047	39010424	DiffBind	0	.	2.97	0.69	3.82	-3.13	0.00129	0.00738
chr13	41331667	41332192	DiffBind	0	.	3.09	3.89	1.14	2.75	0.00129	0.00738
chr4	45966728	45967207	DiffBind	0	.	2.9	0.3	3.78	-3.47	0.00129	0.00739
chr11	75153195	75153636	DiffBind	0	.	3.51	4.27	1.82	2.45	0.0013	0.00742
chr12	108880087	108880629	DiffBind	0	.	3.6	2.14	4.31	-2.16	0.0013	0.00745
chr8	108706888	108707427	DiffBind	0	.	3.54	4.28	1.95	2.33	0.00131	0.00748
chr3	30977494	30978032	DiffBind	0	.	3.82	2.42	4.52	-2.1	0.00131	0.00749
chr19	32322085	32323134	DiffBind	0	.	4.98	3.98	5.57	-1.58	0.00131	0.00749
chr11	113296425	113297307	DiffBind	0	.	4.2	3.13	4.81	-1.68	0.00133	0.00759
chr9	46184385	46184858	DiffBind	0	.	3.45	4.21	1.71	2.51	0.00134	0.0076
chr2	167765107	167765538	DiffBind	0	.	3.06	3.88	1.04	2.83	0.00134	0.00762
chr6	91269182	91269572	DiffBind	0	.	3.06	0.34	3.94	-3.6	0.00135	0.00767
chr6	126921013	126921736	DiffBind	0	.	4.09	4.74	2.89	1.86	0.00136	0.0077
chr15	27485254	27485820	DiffBind	0	.	4.08	2.74	4.76	-2.02	0.00136	0.00772
chr9	6431099	6431348	DiffBind	0	.	2.84	3.71	0.31	3.4	0.00136	0.00772
chr16	20864370	20865283	DiffBind	0	.	4.66	3.68	5.24	-1.56	0.00136	0.00773
chr9	57964007	57964348	DiffBind	0	.	2.84	3.75	-0.11	3.85	0.00137	0.00778
chr17	14235042	14235984	DiffBind	0	.	4.53	3.51	5.13	-1.62	0.00138	0.00779
chr1	170482381	170482672	DiffBind	0	.	2.72	-0.08	3.62	-3.7	0.00138	0.00779
chr1	83935515	83935808	DiffBind	0	.	2.7	-0.08	3.59	-3.68	0.00138	0.00779
chr3	19959217	19960320	DiffBind	0	.	4.85	5.68	2.7	2.97	0.00138	0.00779
chr8	106284672	106285346	DiffBind	0	.	3.36	1.53	4.14	-2.61	0.00138	0.0078
chr8	46850056	46850477	DiffBind	0	.	3.97	2.65	4.65	-1.99	0.00139	0.00786
chr7	90025111	90025651	DiffBind	0	.	4.19	2.93	4.86	-1.92	0.00139	0.00786
chr7	65906393	65906658	DiffBind	0	.	2.63	3.52	-0.11	3.63	0.0014	0.00787
chr7	25431811	25432744	DiffBind	0	.	4.3	3	4.97	-1.97	0.0014	0.00787
chr16	31597925	31599410	DiffBind	0	.	5.09	5.69	4.06	1.63	0.0014	0.00788
chr2	134817390	134817815	DiffBind	0	.	4.17	3.09	4.78	-1.69	0.0014	0.00789
chr3	37728024	37728982	DiffBind	0	.	4.76	3.62	5.39	-1.77	0.0014	0.00789
chr10	24132013	24132605	DiffBind	0	.	4.05	2.82	4.7	-1.88	0.00141	0.00791
chr11	108905438	108905676	DiffBind	0	.	2.66	-0.08	3.54	-3.63	0.00141	0.00792
chr8	3424887	3425523	DiffBind	0	.	3.91	4.6	2.57	2.02	0.00141	0.00792
chr6	37615274	37615569	DiffBind	0	.	3.26	1.35	4.05	-2.7	0.00142	0.00796
chr18	49550793	49551675	DiffBind	0	.	5.24	5.76	4.41	1.35	0.00143	0.00799
chr9	121424207	121425414	DiffBind	0	.	4.69	5.64	0.67	4.97	0.00143	0.00799
chr16	97311436	97312021	DiffBind	0	.	3.49	1.92	4.22	-2.3	0.00143	0.00802
chr15	102670279	102671014	DiffBind	0	.	4.49	3.4	5.11	-1.71	0.00144	0.00803
chr10	58354443	58354782	DiffBind	0	.	2.91	0.69	3.75	-3.06	0.00144	0.00803
chr15	59680340	59681433	DiffBind	0	.	5.46	4.78	5.92	-1.14	0.00144	0.00803
chr2	158177622	158179247	DiffBind	0	.	5.69	5.06	6.13	-1.07	0.00144	0.00805
chr8	121852290	121853028	DiffBind	0	.	3.79	2.15	4.54	-2.39	0.00144	0.00805
chr6	103344587	103344810	DiffBind	0	.	2.62	-0.08	3.51	-3.59	0.00145	0.00807
chr11	99126614	99128646	DiffBind	0	.	6.13	5.48	6.57	-1.09	0.00145	0.0081
chr3	9407231	9407900	DiffBind	0	.	4.01	2.73	4.68	-1.94	0.00147	0.00819
chr8	88447272	88447786	DiffBind	0	.	3.41	1.83	4.15	-2.32	0.00148	0.00821
chr1	39608578	39608958	DiffBind	0	.	2.79	-0.08	3.69	-3.77	0.00148	0.00823
chr4	138972776	138973581	DiffBind	0	.	4.47	5.04	3.5	1.55	0.00148	0.00824
chr5	39716219	39716995	DiffBind	0	.	5.26	5.77	4.44	1.34	0.00149	0.00828
chr3	27606784	27608734	DiffBind	0	.	6.25	5.6	6.69	-1.09	0.00149	0.00829
chr15	36899562	36901153	DiffBind	0	.	5.24	4.37	5.77	-1.4	0.0015	0.00832
chr10	12091539	12091754	DiffBind	0	.	3.74	4.41	2.47	1.93	0.0015	0.00832
chr9	42107829	42108386	DiffBind	0	.	3.96	4.69	2.4	2.29	0.00151	0.00833
chr8	33901720	33902102	DiffBind	0	.	2.64	3.53	-0.11	3.63	0.00151	0.00833
chr15	99889863	99890897	DiffBind	0	.	4.57	3.55	5.16	-1.61	0.00151	0.00833
chr2	14129723	14131691	DiffBind	0	.	6.09	5.49	6.52	-1.03	0.00151	0.00833
chr9	119934154	119934491	DiffBind	0	.	3.3	4.15	0.95	3.2	0.00152	0.00839
chr3	155092897	155093856	DiffBind	0	.	4.52	3.54	5.1	-1.56	0.00152	0.00839
chr11	100290464	100291041	DiffBind	0	.	4	4.64	2.82	1.82	0.00152	0.00839
chr3	133213923	133214547	DiffBind	0	.	3.94	2.59	4.63	-2.04	0.00153	0.00841
chr2	163547663	163547982	DiffBind	0	.	2.66	-0.08	3.55	-3.64	0.00153	0.00845
chr9	100467347	100467761	DiffBind	0	.	2.82	3.73	-0.11	3.83	0.00155	0.00854
chr18	36344503	36345077	DiffBind	0	.	4.08	2.74	4.76	-2.02	0.00156	0.00856
chr4	111663223	111664201	DiffBind	0	.	4.54	3.45	5.15	-1.7	0.00156	0.00856
chr10	108421134	108422112	DiffBind	0	.	4.45	5.1	3.25	1.86	0.00158	0.00867
chr3	10277616	10278188	DiffBind	0	.	3.46	1.88	4.2	-2.32	0.00158	0.00868
chr7	100150062	100150510	DiffBind	0	.	3.27	1.42	4.06	-2.63	0.00158	0.00868
chr13	52041825	52042488	DiffBind	0	.	3.73	2.05	4.49	-2.44	0.00158	0.00868
chr1	51854669	51855315	DiffBind	0	.	3.92	2.62	4.6	-1.97	0.00158	0.00868
chr10	115505968	115506283	DiffBind	0	.	3.17	1.33	3.95	-2.62	0.00159	0.00871
chr15	80096815	80097428	DiffBind	0	.	3.16	1.35	3.94	-2.59	0.0016	0.00878
chr6	127330529	127331318	DiffBind	0	.	4.52	3.56	5.09	-1.54	0.00161	0.00878
chr19	16186870	16187719	DiffBind	0	.	4.59	5.17	3.59	1.59	0.00161	0.00879
chr5	17689075	17689927	DiffBind	0	.	5.17	5.66	4.42	1.23	0.00161	0.00882
chr14	65855305	65855735	DiffBind	0	.	2.94	0.69	3.78	-3.1	0.00163	0.0089
chr3	101237336	101237586	DiffBind	0	.	2.78	-0.08	3.67	-3.76	0.00163	0.00892
chr5	73539824	73540557	DiffBind	0	.	3.9	4.56	2.65	1.91	0.00164	0.00895
chr17	74316417	74316946	DiffBind	0	.	3.45	1.74	4.21	-2.47	0.00165	0.00896
chr2	155295781	155296163	DiffBind	0	.	3.51	4.21	2.11	2.1	0.00165	0.00896
chr7	84420521	84420809	DiffBind	0	.	2.6	-0.08	3.49	-3.57	0.00165	0.00896
chr7	98185986	98186319	DiffBind	0	.	3.42	1.92	4.14	-2.22	0.00165	0.00896
chr1	184858760	184859244	DiffBind	0	.	3.64	2.06	4.37	-2.31	0.00165	0.00897
chr3	108443824	108444306	DiffBind	0	.	4.64	3.7	5.2	-1.51	0.00165	0.00899
chr2	72463966	72464723	DiffBind	0	.	4.44	3.25	5.09	-1.84	0.00166	0.009
chr4	116470569	116470845	DiffBind	0	.	3.04	3.83	1.15	2.67	0.00166	0.009
chr8	88569095	88569972	DiffBind	0	.	4.03	2.76	4.7	-1.94	0.00166	0.00901
chr18	24180884	24181281	DiffBind	0	.	2.84	0.61	3.68	-3.07	0.00166	0.00901
chr6	115502831	115504566	DiffBind	0	.	5.94	5.25	6.41	-1.16	0.00168	0.00908
chr11	20397588	20398132	DiffBind	0	.	4.3	3.1	4.94	-1.85	0.00173	0.00935
chr19	32953277	32953609	DiffBind	0	.	2.84	0.66	3.67	-3.01	0.00173	0.00935
chr3	115689379	115689796	DiffBind	0	.	3.38	1.67	4.15	-2.47	0.00173	0.00938
chr15	5197022	5197630	DiffBind	0	.	3.81	2.57	4.47	-1.9	0.00174	0.00942
chr13	24709241	24712022	DiffBind	0	.	6.84	6.38	7.19	-0.81	0.00175	0.00945
chr3	69177057	69177577	DiffBind	0	.	3.81	2.5	4.48	-1.98	0.00175	0.00947
chr10	24167963	24168411	DiffBind	0	.	3.39	1.76	4.13	-2.37	0.00176	0.0095
chr16	52119016	52119419	DiffBind	0	.	2.95	3.77	0.9	2.86	0.00176	0.0095
chr11	54936624	54937864	DiffBind	0	.	5.07	4.31	5.56	-1.24	0.00176	0.0095
chr15	73732043	73732373	DiffBind	0	.	2.59	3.48	-0.11	3.58	0.00177	0.00952
chr6	108638182	108638778	DiffBind	0	.	3.85	2.44	4.54	-2.1	0.00177	0.00953
chr4	59452305	59452906	DiffBind	0	.	3.94	2.8	4.57	-1.76	0.00178	0.00956
chr3	98382517	98383038	DiffBind	0	.	3	3.82	0.92	2.9	0.00178	0.00959
chr11	86593116	86594799	DiffBind	0	.	6.42	5.8	6.85	-1.05	0.00179	0.00959
chr16	56795420	56796135	DiffBind	0	.	3.68	2.32	4.36	-2.04	0.00179	0.00959
chr11	35932467	35933512	DiffBind	0	.	5.36	4.65	5.84	-1.19	0.00179	0.0096
chr6	108454861	108455960	DiffBind	0	.	5.37	4.58	5.87	-1.29	0.00182	0.00975
chr12	79548560	79550932	DiffBind	0	.	6.67	6.21	7.03	-0.82	0.00182	0.00976
chr2	170344770	170346251	DiffBind	0	.	5.84	5.18	6.28	-1.1	0.00183	0.00982
chr5	100621039	100621764	DiffBind	0	.	4.5	5.08	3.51	1.57	0.00184	0.00982
chr1	39103552	39104137	DiffBind	0	.	3.8	2.29	4.52	-2.22	0.00184	0.00985
chr13	92588275	92588555	DiffBind	0	.	2.83	0.66	3.66	-2.99	0.00184	0.00985
chr4	86690702	86691301	DiffBind	0	.	3.41	4.18	1.7	2.48	0.00186	0.00992
chr18	24020781	24021619	DiffBind	0	.	4.98	3.99	5.57	-1.58	0.00188	0.01
chr3	145776000	145776431	DiffBind	0	.	3.35	1.66	4.1	-2.44	0.00188	0.01
chr1	135845776	135846819	DiffBind	0	.	4.67	3.77	5.22	-1.45	0.00188	0.01
chr2	115537767	115538134	DiffBind	0	.	2.65	-0.08	3.54	-3.62	0.0019	0.0101
chr3	97799840	97800357	DiffBind	0	.	3.87	2.6	4.53	-1.94	0.0019	0.0101
chr8	41177871	41178313	DiffBind	0	.	3.32	1.63	4.07	-2.45	0.0019	0.0101
chr2	147707935	147708170	DiffBind	0	.	3.01	3.81	1.04	2.77	0.00191	0.0101
chr10	128970778	128971275	DiffBind	0	.	3.68	4.36	2.38	1.98	0.00191	0.0101
chr17	3246567	3246942	DiffBind	0	.	2.97	0.93	3.78	-2.85	0.00191	0.0102
chr2	52927541	52927887	DiffBind	0	.	2.88	0.65	3.71	-3.06	0.00192	0.0102
chr11	94752753	94753256	DiffBind	0	.	2.99	0.93	3.8	-2.87	0.00192	0.0102
chr17	65743591	65744744	DiffBind	0	.	5.62	6.06	4.98	1.07	0.00193	0.0102
chr6	149141506	149142209	DiffBind	0	.	4.27	3.08	4.91	-1.83	0.00193	0.0102
chr5	122518573	122520062	DiffBind	0	.	4.96	4.15	5.48	-1.33	0.00193	0.0102
chr14	99010719	99011197	DiffBind	0	.	2.97	0.69	3.81	-3.12	0.00193	0.0102
chr7	64233597	64234024	DiffBind	0	.	3.05	1.11	3.85	-2.74	0.00194	0.0103
chr16	31593153	31593608	DiffBind	0	.	3.03	3.83	1.04	2.79	0.00195	0.0103
chr4	25891928	25892325	DiffBind	0	.	3.46	4.17	1.99	2.18	0.00196	0.0104
chr6	146751137	146751524	DiffBind	0	.	3.4	4.13	1.81	2.32	0.00199	0.0105
chr6	72623850	72624176	DiffBind	0	.	2.85	3.68	0.67	3	0.002	0.0105
chr1	119277728	119278133	DiffBind	0	.	3.09	1.1	3.9	-2.79	0.002	0.0105
chr12	25792524	25793009	DiffBind	0	.	3.9	2.71	4.54	-1.83	0.002	0.0105
chr5	140042157	140042621	DiffBind	0	.	3.43	1.87	4.16	-2.29	0.00202	0.0106
chr17	3244891	3245341	DiffBind	0	.	3.59	1.94	4.33	-2.39	0.00202	0.0106
chr4	95485908	95486382	DiffBind	0	.	3.51	1.9	4.25	-2.35	0.00203	0.0107
chr11	72950929	72951797	DiffBind	0	.	4.68	3.57	5.3	-1.72	0.00203	0.0107
chr5	8659818	8661558	DiffBind	0	.	5.64	5.03	6.08	-1.05	0.00204	0.0107
chr8	70631035	70631580	DiffBind	0	.	3.02	1.07	3.82	-2.74	0.00205	0.0108
chr14	49128534	49128978	DiffBind	0	.	2.91	3.76	0.58	3.18	0.00205	0.0108
chr10	13466842	13467064	DiffBind	0	.	2.58	-0.08	3.46	-3.54	0.00205	0.0108
chr17	49740499	49741676	DiffBind	0	.	4.62	3.64	5.19	-1.55	0.00206	0.0108
chr15	34444064	34444437	DiffBind	0	.	2.99	0.96	3.8	-2.84	0.00211	0.0111
chr5	113875860	113876269	DiffBind	0	.	3.2	1.34	3.99	-2.65	0.00212	0.0111
chr2	110177016	110178241	DiffBind	0	.	6.2	5.65	6.6	-0.95	0.00213	0.0111
chr9	22213047	22213697	DiffBind	0	.	2.84	-0.08	3.75	-3.83	0.00213	0.0111
chr9	115774891	115775832	DiffBind	0	.	3.35	4.18	1.18	3	0.00216	0.0113
chr3	122872595	122876077	DiffBind	0	.	7.08	6.65	7.41	-0.76	0.00216	0.0113
chr8	34805344	34806205	DiffBind	0	.	4.55	3.6	5.11	-1.51	0.00216	0.0113
chr13	112188226	112190548	DiffBind	0	.	6.07	6.48	5.49	0.99	0.00216	0.0113
chr13	98638680	98639235	DiffBind	0	.	3.07	1.07	3.88	-2.8	0.00218	0.0113
chr5	150622968	150623229	DiffBind	0	.	2.93	0.95	3.73	-2.78	0.00218	0.0114
chr8	41348646	41348996	DiffBind	0	.	2.89	3.7	0.85	2.85	0.00218	0.0114
chr2	131457471	131458251	DiffBind	0	.	4.21	2.94	4.87	-1.93	0.00219	0.0114
chr2	130638941	130639314	DiffBind	0	.	2.54	-0.08	3.42	-3.51	0.00219	0.0114
chr11	59636693	59637249	DiffBind	0	.	4.35	3.38	4.92	-1.54	0.00219	0.0114
chr3	60502518	60503006	DiffBind	0	.	3.7	2.41	4.37	-1.97	0.00222	0.0115
chr5	36194639	36195646	DiffBind	0	.	4.49	5.1	3.44	1.66	0.00222	0.0115
chr11	57656786	57657361	DiffBind	0	.	3.07	0.69	3.93	-3.24	0.00223	0.0116
chr6	135325104	135325467	DiffBind	0	.	3.53	2.07	4.23	-2.16	0.00223	0.0116
chr1	38364169	38364711	DiffBind	0	.	3.79	2.15	4.54	-2.4	0.00223	0.0116
chr12	8874178	8874475	DiffBind	0	.	3.27	1.6	4.02	-2.42	0.00228	0.0118
chr13	63249201	63251468	DiffBind	0	.	6.34	5.85	6.71	-0.85	0.00228	0.0118
chr13	98593208	98593577	DiffBind	0	.	2.7	0.35	3.55	-3.2	0.00228	0.0118
chr3	107616714	107617184	DiffBind	0	.	3.38	1.8	4.11	-2.31	0.0023	0.0119
chr3	116951530	116952815	DiffBind	0	.	5.73	5.06	6.19	-1.13	0.0023	0.0119
chr1	33583555	33584072	DiffBind	0	.	3.79	4.44	2.57	1.87	0.0023	0.0119
chr16	73062534	73063035	DiffBind	0	.	2.71	3.57	0.28	3.3	0.00231	0.0119
chr14	59550103	59551487	DiffBind	0	.	5.06	4.27	5.56	-1.29	0.00233	0.012
chr15	36333349	36334181	DiffBind	0	.	4.65	3.57	5.26	-1.69	0.00233	0.012
chr13	59668562	59668919	DiffBind	0	.	3.7	4.43	2.11	2.32	0.00233	0.012
chr5	119587958	119588284	DiffBind	0	.	3.03	1.07	3.83	-2.76	0.00233	0.012
chr11	8635798	8636184	DiffBind	0	.	2.96	3.75	1.08	2.67	0.00234	0.0121
chr11	110029063	110029742	DiffBind	0	.	3.37	1.49	4.16	-2.67	0.00235	0.0121
chr17	70794739	70795193	DiffBind	0	.	3.42	1.77	4.17	-2.39	0.00235	0.0121
chr12	84805487	84806013	DiffBind	0	.	3.92	2.67	4.58	-1.91	0.00236	0.0121
chr5	113879089	113879489	DiffBind	0	.	3.27	1.56	4.03	-2.48	0.00236	0.0121
chr2	35678344	35678982	DiffBind	0	.	3.48	1.9	4.22	-2.32	0.00236	0.0121
chr13	6633066	6633515	DiffBind	0	.	3.44	1.71	4.2	-2.49	0.00237	0.0122
chr12	117553373	117553626	DiffBind	0	.	2.9	0.66	3.74	-3.07	0.00238	0.0122
chr19	53128689	53129116	DiffBind	0	.	2.69	-0.08	3.58	-3.66	0.00238	0.0122
chr7	140912604	140912984	DiffBind	0	.	3.32	1.81	4.04	-2.23	0.00239	0.0122
chr17	83957663	83958065	DiffBind	0	.	3.28	1.52	4.05	-2.53	0.0024	0.0123
chr16	97309715	97310752	DiffBind	0	.	5.35	4.66	5.82	-1.16	0.0024	0.0123
chr14	76681506	76681939	DiffBind	0	.	3.46	2.01	4.17	-2.17	0.0024	0.0123
chr9	67105014	67105323	DiffBind	0	.	2.72	3.61	-0.11	3.72	0.00242	0.0123
chr3	154696471	154697122	DiffBind	0	.	4.52	3.5	5.11	-1.61	0.00242	0.0123
chr12	57536056	57537577	DiffBind	0	.	6.35	5.79	6.74	-0.95	0.00242	0.0124
chr15	85657299	85658909	DiffBind	0	.	6.82	6.32	7.19	-0.88	0.00243	0.0124
chr8	68011779	68012129	DiffBind	0	.	3.38	1.71	4.13	-2.42	0.00243	0.0124
chr8	11779007	11779988	DiffBind	0	.	4.85	5.37	4.02	1.35	0.00244	0.0124
chr2	146589526	146590800	DiffBind	0	.	4.87	3.96	5.42	-1.46	0.00244	0.0124
chr6	114877195	114877534	DiffBind	0	.	2.61	-0.08	3.49	-3.58	0.00245	0.0125
chr19	38592140	38592459	DiffBind	0	.	2.57	-0.08	3.45	-3.53	0.00247	0.0125
chr15	37166096	37166416	DiffBind	0	.	2.52	-0.08	3.4	-3.48	0.00247	0.0126
chr10	83914724	83915098	DiffBind	0	.	3.06	3.84	1.26	2.58	0.00247	0.0126
chr14	122905305	122905795	DiffBind	0	.	3.39	1.82	4.13	-2.31	0.00248	0.0126
chr18	20936631	20936951	DiffBind	0	.	3.02	1.14	3.81	-2.68	0.00248	0.0126
chr1	56979253	56979590	DiffBind	0	.	3.07	1.3	3.84	-2.54	0.00249	0.0126
chr5	151233084	151234099	DiffBind	0	.	5.15	4.44	5.62	-1.18	0.00249	0.0126
chr3	69885923	69886318	DiffBind	0	.	2.67	0.3	3.52	-3.22	0.00249	0.0126
chr6	100799650	100800326	DiffBind	0	.	4.23	4.85	3.13	1.72	0.00251	0.0127
chr4	95438904	95439391	DiffBind	0	.	3.62	2.18	4.33	-2.15	0.00252	0.0127
chr3	37758168	37758911	DiffBind	0	.	4.33	3.24	4.94	-1.7	0.00252	0.0127
chr1	165996108	165996423	DiffBind	0	.	3.5	2.1	4.2	-2.09	0.00252	0.0127
chr12	111677194	111677851	DiffBind	0	.	4.02	2.75	4.69	-1.94	0.00254	0.0128
chr10	115561773	115562324	DiffBind	0	.	4.01	2.61	4.7	-2.1	0.00254	0.0128
chr11	8623925	8624162	DiffBind	0	.	2.52	3.39	-0.11	3.5	0.00254	0.0128
chr4	45584870	45586445	DiffBind	0	.	5.89	6.31	5.28	1.03	0.00255	0.0128
chr4	56611541	56611907	DiffBind	0	.	2.89	3.7	0.91	2.79	0.00255	0.0129
chr15	10833941	10834414	DiffBind	0	.	3.46	1.95	4.18	-2.22	0.00256	0.0129
chr18	35484757	35485118	DiffBind	0	.	3	0.93	3.81	-2.88	0.00258	0.013
chr4	149773676	149774152	DiffBind	0	.	2.52	3.4	-0.11	3.5	0.00258	0.013
chr17	84138576	84138927	DiffBind	0	.	2.56	-0.08	3.44	-3.53	0.00258	0.013
chr14	20229700	20230336	DiffBind	0	.	4.38	3.45	4.94	-1.5	0.00259	0.013
chr7	66787530	66787765	DiffBind	0	.	2.96	0.91	3.78	-2.87	0.0026	0.0131
chr6	147798741	147799578	DiffBind	0	.	4.7	3.84	5.23	-1.4	0.00263	0.0132
chr3	130719737	130720003	DiffBind	0	.	2.55	-0.08	3.43	-3.52	0.00263	0.0132
chr8	45660716	45661499	DiffBind	0	.	3.97	2.65	4.64	-2	0.00265	0.0133
chr1	160053697	160054443	DiffBind	0	.	4.4	4.98	3.43	1.55	0.00265	0.0133
chr18	24392952	24393459	DiffBind	0	.	3.56	1.94	4.31	-2.36	0.00266	0.0133
chr15	54171750	54172451	DiffBind	0	.	4.48	3.47	5.06	-1.59	0.00266	0.0133
chr1	156808335	156808586	DiffBind	0	.	2.52	-0.08	3.4	-3.48	0.00268	0.0134
chr6	22801497	22802270	DiffBind	0	.	4.69	3.81	5.23	-1.41	0.00269	0.0134
chr5	114851790	114852150	DiffBind	0	.	9.26	9.54	8.92	0.62	0.0027	0.0135
chr2	73004442	73004717	DiffBind	0	.	2.63	0.3	3.48	-3.18	0.00271	0.0135
chr4	61837055	61837766	DiffBind	0	.	4.89	5.43	4.02	1.41	0.00272	0.0136
chr6	134103030	134104223	DiffBind	0	.	5.2	4.52	5.65	-1.14	0.00273	0.0136
chr15	99588743	99589607	DiffBind	0	.	4.78	3.95	5.3	-1.35	0.00273	0.0136
chr15	68260682	68261256	DiffBind	0	.	3.78	2.56	4.44	-1.88	0.00273	0.0136
chr13	37854082	37854422	DiffBind	0	.	2.77	3.6	0.58	3.02	0.00273	0.0136
chr13	6028810	6029205	DiffBind	0	.	2.87	0.66	3.71	-3.04	0.00274	0.0136
chr16	93365281	93365766	DiffBind	0	.	2.92	0.69	3.76	-3.07	0.00276	0.0137
chr7	98384911	98385274	DiffBind	0	.	3.48	4.18	2.09	2.08	0.00276	0.0137
chr11	72946291	72946643	DiffBind	0	.	3.05	1.13	3.85	-2.72	0.00276	0.0137
chr4	95794570	95794918	DiffBind	0	.	2.62	-0.08	3.5	-3.58	0.00276	0.0137
chr1	138991691	138992482	DiffBind	0	.	4.54	3.67	5.08	-1.41	0.00277	0.0137
chr17	84155605	84156385	DiffBind	0	.	4.47	3.44	5.06	-1.62	0.00279	0.0138
chr3	10366497	10367372	DiffBind	0	.	4.33	3.32	4.92	-1.6	0.0028	0.0139
chr4	48068962	48069506	DiffBind	0	.	2.78	0.61	3.61	-3	0.00281	0.0139
chr2	91308698	91309061	DiffBind	0	.	3.27	1.63	4.02	-2.39	0.00281	0.0139
chr4	11768778	11769445	DiffBind	0	.	3.99	2.82	4.63	-1.81	0.00282	0.014
chr3	84433923	84434664	DiffBind	0	.	4.09	3.03	4.7	-1.67	0.00283	0.014
chr13	20183639	20183934	DiffBind	0	.	2.59	-0.08	3.47	-3.56	0.00284	0.014
chr1	78483093	78485852	DiffBind	0	.	6.68	6.13	7.08	-0.95	0.00285	0.014
chr3	101499131	101501293	DiffBind	0	.	6.86	6.32	7.26	-0.93	0.00285	0.014
chr17	12195629	12196109	DiffBind	0	.	2.96	0.91	3.77	-2.87	0.00286	0.0141
chr4	114578558	114579187	DiffBind	0	.	3.87	4.51	2.68	1.84	0.00286	0.0141
chr3	137156285	137156610	DiffBind	0	.	2.52	-0.08	3.39	-3.47	0.00287	0.0141
chr12	15814793	15815044	DiffBind	0	.	2.5	3.38	-0.11	3.49	0.00287	0.0141
chr2	117184159	117184468	DiffBind	0	.	3.08	1.34	3.85	-2.51	0.00288	0.0142
chr19	57180499	57180911	DiffBind	0	.	2.96	3.81	0.58	3.23	0.00291	0.0143
chr2	35458545	35459135	DiffBind	0	.	3.58	2.27	4.26	-1.99	0.00294	0.0145
chr18	35676259	35676870	DiffBind	0	.	3.79	2.47	4.47	-2	0.00295	0.0145
chr1	62767037	62768577	DiffBind	0	.	5.37	5.86	4.62	1.24	0.00297	0.0146
chr11	35947660	35948077	DiffBind	0	.	3.03	1.17	3.82	-2.64	0.00297	0.0146
chr15	53610477	53610734	DiffBind	0	.	2.77	0.66	3.59	-2.92	0.00299	0.0146
chr15	66932147	66932986	DiffBind	0	.	4.68	3.79	5.22	-1.43	0.00299	0.0146
chr9	32710656	32711197	DiffBind	0	.	3.78	4.49	2.3	2.19	0.00299	0.0147
chr8	126740167	126740855	DiffBind	0	.	4.69	3.8	5.23	-1.43	0.003	0.0147
chr3	50263169	50263852	DiffBind	0	.	4.02	2.77	4.68	-1.91	0.00301	0.0147
chr18	44656715	44657016	DiffBind	0	.	2.47	3.34	-0.11	3.45	0.00301	0.0147
chr10	77226852	77227545	DiffBind	0	.	4.01	2.89	4.63	-1.74	0.00301	0.0147
chr7	51912955	51913894	DiffBind	0	.	4.99	5.53	4.11	1.42	0.00302	0.0147
chr19	24323529	24324427	DiffBind	0	.	4.99	4.12	5.53	-1.41	0.00303	0.0148
chr3	133091159	133092549	DiffBind	0	.	5.45	4.7	5.95	-1.25	0.00303	0.0148
chr1	55887216	55889847	DiffBind	0	.	7.19	6.78	7.51	-0.73	0.00303	0.0148
chr6	125222397	125222831	DiffBind	0	.	3.43	1.85	4.17	-2.32	0.00304	0.0148
chr17	49751602	49751906	DiffBind	0	.	3.16	1.49	3.91	-2.42	0.00304	0.0148
chr15	61716997	61717862	DiffBind	0	.	5.34	4.65	5.8	-1.16	0.00304	0.0148
chr15	43282116	43282671	DiffBind	0	.	3.65	2.2	4.35	-2.15	0.00304	0.0148
chr18	67370014	67370563	DiffBind	0	.	3.93	2.76	4.57	-1.82	0.00304	0.0148
chr3	126638183	126638695	DiffBind	0	.	4.22	3.07	4.85	-1.78	0.00305	0.0148
chr6	108607792	108608731	DiffBind	0	.	4.51	3.57	5.08	-1.5	0.00305	0.0148
chr19	42752074	42752774	DiffBind	0	.	3.6	2.09	4.32	-2.24	0.00305	0.0148
chr8	70129499	70130247	DiffBind	0	.	4.54	3.64	5.09	-1.45	0.00309	0.015
chr2	60878185	60878519	DiffBind	0	.	2.93	3.71	1.11	2.6	0.00309	0.015
chr6	147392607	147392893	DiffBind	0	.	3.17	1.51	3.92	-2.4	0.0031	0.015
chr12	80329375	80329588	DiffBind	0	.	2.56	-0.08	3.43	-3.52	0.0031	0.015
chr11	72845683	72846103	DiffBind	0	.	3.02	1.3	3.79	-2.49	0.00311	0.0151
chr12	103457022	103457212	DiffBind	0	.	2.51	-0.08	3.38	-3.47	0.00315	0.0152
chr3	141112281	141112755	DiffBind	0	.	3.51	2.06	4.22	-2.15	0.00316	0.0153
chr3	126008005	126008741	DiffBind	0	.	3.92	2.58	4.61	-2.02	0.00316	0.0153
chr6	12813410	12814135	DiffBind	0	.	3.65	4.33	2.33	2.01	0.00316	0.0153
chr19	16272988	16273843	DiffBind	0	.	4.49	5.07	3.5	1.57	0.00319	0.0154
chr11	76101257	76102620	DiffBind	0	.	5.07	4.29	5.57	-1.28	0.0032	0.0154
chr12	111455336	111455835	DiffBind	0	.	3.3	4.05	1.61	2.44	0.0032	0.0154
chr6	87258346	87258716	DiffBind	0	.	2.5	-0.08	3.38	-3.46	0.00322	0.0155
chr7	143614412	143615535	DiffBind	0	.	5.7	6.14	5.05	1.09	0.00322	0.0155
chr12	25861096	25861428	DiffBind	0	.	2.59	-0.08	3.47	-3.55	0.00323	0.0155
chr14	118690556	118692577	DiffBind	0	.	5.94	5.38	6.34	-0.96	0.00326	0.0157
chr16	92687190	92687574	DiffBind	0	.	3.26	3.99	1.73	2.26	0.00328	0.0157
chr12	55442667	55443278	DiffBind	0	.	3.42	4.13	1.97	2.15	0.00331	0.0159
chr2	35700354	35703877	DiffBind	0	.	6.96	6.48	7.32	-0.85	0.00331	0.0159
chr1	177624893	177625234	DiffBind	0	.	2.75	0.66	3.57	-2.9	0.00334	0.016
chr1	157632767	157633774	DiffBind	0	.	4.68	3.75	5.25	-1.5	0.00335	0.0161
chr6	134105106	134107077	DiffBind	0	.	6.15	5.62	6.54	-0.92	0.00336	0.0161
chr10	109904077	109904613	DiffBind	0	.	4.32	4.89	3.35	1.54	0.00336	0.0161
chr18	64931152	64931917	DiffBind	0	.	4.84	3.95	5.38	-1.43	0.00338	0.0162
chr13	63238220	63238604	DiffBind	0	.	2.52	-0.08	3.4	-3.48	0.00339	0.0162
chr9	14365895	14366250	DiffBind	0	.	2.73	3.55	0.67	2.88	0.0034	0.0162
chr2	24422554	24423252	DiffBind	0	.	4.42	3.33	5.04	-1.71	0.00341	0.0163
chr9	55122796	55122998	DiffBind	0	.	2.48	3.35	-0.11	3.46	0.00341	0.0163
chr15	25931969	25934106	DiffBind	0	.	6.55	6.09	6.9	-0.81	0.00342	0.0163
chr12	32941846	32942375	DiffBind	0	.	3.86	2.65	4.51	-1.87	0.00342	0.0163
chr7	43780511	43780872	DiffBind	0	.	2.56	3.45	-0.11	3.55	0.00342	0.0163
chr13	91041137	91041455	DiffBind	0	.	2.86	3.67	0.83	2.85	0.00343	0.0163
chr3	107964120	107965293	DiffBind	0	.	5.49	4.78	5.96	-1.19	0.00343	0.0163
chr14	54230607	54231642	DiffBind	0	.	4.64	3.76	5.18	-1.42	0.00343	0.0163
chr1	170393264	170393955	DiffBind	0	.	3.47	2.02	4.17	-2.15	0.00343	0.0163
chr8	111724582	111725763	DiffBind	0	.	4.49	5.06	3.52	1.55	0.00344	0.0164
chr6	99024365	99025193	DiffBind	0	.	4.83	5.32	4.06	1.26	0.00345	0.0164
chr7	100147685	100148252	DiffBind	0	.	4.05	3.04	4.64	-1.6	0.00345	0.0164
chr1	64787497	64787966	DiffBind	0	.	3.21	1.42	3.99	-2.56	0.00346	0.0164
chr7	141037533	141038127	DiffBind	0	.	4.32	3.34	4.9	-1.56	0.00347	0.0165
chr14	11571914	11572310	DiffBind	0	.	2.79	0.69	3.62	-2.93	0.00348	0.0165
chr11	113505480	113506264	DiffBind	0	.	4.3	3.35	4.87	-1.52	0.00349	0.0165
chr3	122860787	122861190	DiffBind	0	.	3.08	3.84	1.38	2.47	0.0035	0.0166
chr1	55896357	55897999	DiffBind	0	.	6.46	5.97	6.83	-0.86	0.00353	0.0167
chr3	103252583	103253357	DiffBind	0	.	3.77	2.65	4.39	-1.74	0.00354	0.0167
chr15	20207135	20207900	DiffBind	0	.	4.24	3.2	4.84	-1.65	0.00357	0.0169
chr14	30631362	30631656	DiffBind	0	.	3.22	1.66	3.95	-2.28	0.00357	0.0169
chr7	142434124	142435112	DiffBind	0	.	5.03	5.55	4.22	1.33	0.00362	0.0171
chr10	78148344	78148698	DiffBind	0	.	3.2	1.56	3.95	-2.39	0.00363	0.0171
chr4	55141307	55141666	DiffBind	0	.	2.79	3.61	0.67	2.94	0.00363	0.0171
chr13	81793969	81794266	DiffBind	0	.	2.57	3.41	0.28	3.14	0.00364	0.0172
chr10	105535607	105536275	DiffBind	0	.	4.04	2.89	4.68	-1.78	0.00364	0.0172
chr9	31130663	31131680	DiffBind	0	.	3.75	4.45	2.3	2.15	0.00365	0.0172
chr14	120310897	120311784	DiffBind	0	.	4.17	3	4.81	-1.81	0.00365	0.0172
chr5	116336916	116337268	DiffBind	0	.	3.25	3.98	1.72	2.26	0.00366	0.0172
chr18	32138517	32138916	DiffBind	0	.	3.26	1.8	3.97	-2.17	0.00368	0.0173
chr13	91756112	91757245	DiffBind	0	.	5.13	4.41	5.61	-1.2	0.00368	0.0173
chr2	167947235	167947866	DiffBind	0	.	3.55	4.22	2.27	1.96	0.00369	0.0174
chr9	120739001	120740192	DiffBind	0	.	4.88	5.82	1.18	4.64	0.00371	0.0174
chr6	122293077	122293827	DiffBind	0	.	3.49	2.11	4.19	-2.08	0.00371	0.0174
chr3	89107682	89108044	DiffBind	0	.	3.3	1.56	4.07	-2.51	0.00372	0.0174
chr11	71996239	71996553	DiffBind	0	.	2.72	0.61	3.54	-2.93	0.00374	0.0176
chr16	32562912	32563918	DiffBind	0	.	5.16	4.45	5.63	-1.17	0.00375	0.0176
chr2	6221931	6222213	DiffBind	0	.	2.83	0.91	3.62	-2.71	0.00376	0.0176
chr1	46852491	46853041	DiffBind	0	.	3.35	1.67	4.1	-2.43	0.00377	0.0177
chr11	86650518	86651127	DiffBind	0	.	4.26	4.89	3.1	1.78	0.00378	0.0177
chr10	88834193	88834451	DiffBind	0	.	2.94	1.18	3.71	-2.53	0.00379	0.0177
chr12	81754966	81755226	DiffBind	0	.	2.68	3.5	0.58	2.92	0.00379	0.0177
chr2	122708508	122708895	DiffBind	0	.	3.62	2.41	4.27	-1.86	0.0038	0.0177
chr1	88472923	88473480	DiffBind	0	.	3.35	1.82	4.08	-2.26	0.00381	0.0178
chr2	60855340	60855906	DiffBind	0	.	3.08	3.9	0.93	2.97	0.00384	0.0179
chr1	163403399	163403956	DiffBind	0	.	4.47	3.61	5	-1.39	0.00384	0.0179
chr5	53042145	53042609	DiffBind	0	.	3.45	4.2	1.79	2.4	0.00385	0.018
chr13	46971997	46972242	DiffBind	0	.	2.57	-0.08	3.45	-3.54	0.00386	0.018
chr7	142932875	142933217	DiffBind	0	.	2.67	0.3	3.52	-3.21	0.00387	0.018
chr5	38556979	38557437	DiffBind	0	.	3.48	2.09	4.18	-2.09	0.00388	0.0181
chr10	110899825	110900525	DiffBind	0	.	3.78	2.53	4.44	-1.9	0.0039	0.0181
chr7	25431192	25431568	DiffBind	0	.	3.04	1.34	3.8	-2.46	0.00391	0.0182
chr15	68257529	68257842	DiffBind	0	.	3.12	1.42	3.88	-2.46	0.00391	0.0182
chr17	87625917	87626302	DiffBind	0	.	3.09	1.36	3.85	-2.5	0.00394	0.0183
chr14	118716295	118716997	DiffBind	0	.	4.27	3.26	4.86	-1.6	0.00397	0.0184
chr3	84656345	84657458	DiffBind	0	.	5.91	5.34	6.32	-0.98	0.00397	0.0184
chr8	45584201	45585015	DiffBind	0	.	4.45	3.52	5.01	-1.49	0.004	0.0186
chr10	44117897	44118266	DiffBind	0	.	2.91	0.61	3.75	-3.14	0.00402	0.0186
chr13	63071010	63071731	DiffBind	0	.	3.92	4.58	2.65	1.93	0.00402	0.0186
chr2	90542335	90542580	DiffBind	0	.	2.44	-0.08	3.3	-3.39	0.00405	0.0187
chr17	45734506	45734841	DiffBind	0	.	2.55	3.39	0.31	3.08	0.00408	0.0189
chr8	4505319	4505680	DiffBind	0	.	2.78	0.61	3.61	-3	0.00408	0.0189
chr5	63816677	63816905	DiffBind	0	.	2.7	0.69	3.51	-2.82	0.0041	0.0189
chr3	152160422	152160794	DiffBind	0	.	3.7	2.51	4.34	-1.83	0.0041	0.0189
chr2	125792249	125793483	DiffBind	0	.	5.66	5.1	6.06	-0.97	0.00412	0.019
chr1	165194617	165195903	DiffBind	0	.	5.13	4.32	5.65	-1.32	0.00412	0.019
chr1	43163306	43164549	DiffBind	0	.	5.35	4.62	5.83	-1.21	0.00413	0.019
chr9	64049760	64050147	DiffBind	0	.	2.47	3.34	-0.11	3.45	0.00413	0.019
chr16	32738741	32739203	DiffBind	0	.	2.97	1.11	3.75	-2.64	0.00414	0.0191
chr2	26623150	26623453	DiffBind	0	.	3.16	1.35	3.94	-2.59	0.00414	0.0191
chr5	134421112	134421557	DiffBind	0	.	3.49	2.15	4.17	-2.03	0.00414	0.0191
chr6	99171721	99173632	DiffBind	0	.	6.33	5.84	6.7	-0.86	0.00415	0.0191
chr4	59252381	59253392	DiffBind	0	.	4.48	3.57	5.04	-1.46	0.00415	0.0191
chr4	8798049	8798517	DiffBind	0	.	2.86	0.91	3.66	-2.75	0.00416	0.0191
chr8	33672848	33673151	DiffBind	0	.	3.2	3.93	1.66	2.27	0.00419	0.0192
chr10	53960000	53960288	DiffBind	0	.	3.15	1.62	3.88	-2.26	0.00423	0.0194
chr15	77055694	77056227	DiffBind	0	.	3.57	2.22	4.26	-2.04	0.00424	0.0194
chr1	120115694	120116185	DiffBind	0	.	3.44	1.97	4.15	-2.18	0.00424	0.0194
chr11	51876101	51877897	DiffBind	0	.	5.74	5.19	6.13	-0.94	0.00424	0.0194
chr8	83036110	83037329	DiffBind	0	.	5.3	4.66	5.75	-1.09	0.00426	0.0195
chr8	11346606	11347235	DiffBind	0	.	4.22	4.81	3.21	1.6	0.00427	0.0195
chr7	35371754	35372392	DiffBind	0	.	3.21	1.56	3.96	-2.4	0.00428	0.0196
chr1	52278011	52278508	DiffBind	0	.	3.41	2.03	4.1	-2.07	0.00428	0.0196
chr1	84182320	84182681	DiffBind	0	.	3.03	3.79	1.32	2.47	0.00428	0.0196
chr8	108915278	108915889	DiffBind	0	.	3.93	4.56	2.77	1.8	0.00428	0.0196
chr14	47366350	47366767	DiffBind	0	.	3.87	2.79	4.48	-1.68	0.00431	0.0197
chr7	129664462	129664787	DiffBind	0	.	2.44	-0.08	3.31	-3.39	0.00431	0.0197
chr3	138008313	138008610	DiffBind	0	.	3.02	1.19	3.8	-2.62	0.00433	0.0198
chr13	67173143	67173416	DiffBind	0	.	2.91	3.69	1.13	2.56	0.00433	0.0198
chr3	148419472	148420621	DiffBind	0	.	5.48	5.91	4.86	1.05	0.00434	0.0198
chr3	21986522	21987040	DiffBind	0	.	4.13	3.11	4.72	-1.6	0.00435	0.0198
chr15	55197436	55198304	DiffBind	0	.	4.05	4.66	2.95	1.71	0.00439	0.02
chr3	137998408	137999107	DiffBind	0	.	4.01	2.89	4.63	-1.74	0.0044	0.02
chr1	58860996	58861398	DiffBind	0	.	3.82	2.74	4.43	-1.69	0.00442	0.0201
chr11	61297302	61297615	DiffBind	0	.	3.41	1.97	4.12	-2.15	0.00443	0.0201
chr6	52305645	52306064	DiffBind	0	.	2.97	0.96	3.77	-2.82	0.00443	0.0201
chr18	20557631	20559767	DiffBind	0	.	6.15	5.64	6.53	-0.89	0.00445	0.0202
chr6	146751748	146752519	DiffBind	0	.	4.86	5.34	4.16	1.18	0.00445	0.0202
chr9	56877157	56877406	DiffBind	0	.	2.73	3.55	0.67	2.87	0.00448	0.0203
chr18	75457142	75457638	DiffBind	0	.	3.81	4.46	2.59	1.86	0.00451	0.0204
chr18	77799552	77800183	DiffBind	0	.	4.07	2.94	4.7	-1.76	0.00451	0.0204
chr15	66930905	66931646	DiffBind	0	.	4.66	3.86	5.17	-1.31	0.00452	0.0205
chr10	97714789	97715107	DiffBind	0	.	2.74	0.66	3.56	-2.89	0.00454	0.0205
chr1	67080072	67080335	DiffBind	0	.	2.67	0.66	3.48	-2.82	0.00455	0.0206
chr15	99512016	99512486	DiffBind	0	.	3.75	2.66	4.37	-1.71	0.00456	0.0206
chr15	95849371	95849977	DiffBind	0	.	3.16	1.42	3.93	-2.51	0.00457	0.0207
chr5	145105512	145106024	DiffBind	0	.	3.85	2.66	4.49	-1.83	0.00458	0.0207
chr18	34921857	34922446	DiffBind	0	.	3.56	4.23	2.3	1.93	0.00459	0.0207
chr14	105327981	105330041	DiffBind	0	.	5.95	5.34	6.38	-1.03	0.00459	0.0207
chr11	87006466	87007064	DiffBind	0	.	4.31	3.36	4.88	-1.51	0.00461	0.0208
chr1	86268826	86270378	DiffBind	0	.	5.95	5.29	6.4	-1.1	0.00464	0.0209
chr3	9520078	9520307	DiffBind	0	.	2.82	0.93	3.61	-2.69	0.00465	0.0209
chr3	90637678	90638127	DiffBind	0	.	4.14	3.16	4.71	-1.55	0.00465	0.0209
chr8	94262341	94262775	DiffBind	0	.	3.54	4.22	2.2	2.03	0.00466	0.021
chr2	103143264	103144340	DiffBind	0	.	5.66	5.1	6.06	-0.96	0.00467	0.021
chr15	76118390	76119200	DiffBind	0	.	4.44	3.5	5.01	-1.51	0.00468	0.021
chr14	76786927	76788004	DiffBind	0	.	5.41	4.8	5.83	-1.03	0.00469	0.0211
chr10	117526988	117527512	DiffBind	0	.	3.83	4.44	2.74	1.7	0.0047	0.0211
chr17	47634525	47634844	DiffBind	0	.	3.68	2.41	4.34	-1.93	0.00471	0.0211
chr5	113121760	113122235	DiffBind	0	.	3.36	4.05	1.98	2.07	0.00472	0.0212
chr16	96278570	96279643	DiffBind	0	.	4.91	4.14	5.41	-1.27	0.00472	0.0212
chr15	61540405	61541699	DiffBind	0	.	5.76	5.19	6.16	-0.97	0.00472	0.0212
chr3	126384369	126385842	DiffBind	0	.	5.61	5.02	6.03	-1	0.00473	0.0212
chr10	44001585	44002059	DiffBind	0	.	2.61	3.46	0.28	3.18	0.00476	0.0213
chr1	57852232	57852914	DiffBind	0	.	4.42	3.59	4.94	-1.35	0.00477	0.0213
chr1	37694471	37694962	DiffBind	0	.	2.84	0.86	3.64	-2.78	0.00479	0.0214
chr13	38972503	38972770	DiffBind	0	.	2.4	-0.08	3.26	-3.35	0.00479	0.0214
chr3	130827512	130828111	DiffBind	0	.	4.58	3.66	5.13	-1.47	0.00479	0.0214
chr10	111924156	111925246	DiffBind	0	.	5.48	4.87	5.91	-1.04	0.0048	0.0214
chr13	58622747	58623383	DiffBind	0	.	4.1	4.67	3.16	1.51	0.00481	0.0214
chr4	56608609	56609063	DiffBind	0	.	3.75	4.43	2.42	2.01	0.00481	0.0214
chr3	116862901	116863205	DiffBind	0	.	2.56	-0.08	3.44	-3.53	0.00485	0.0216
chr3	6400830	6401261	DiffBind	0	.	3.17	1.68	3.89	-2.21	0.00488	0.0217
chr6	71799055	71799998	DiffBind	0	.	4.83	4.11	5.31	-1.2	0.00489	0.0218
chr1	85790755	85791205	DiffBind	0	.	2.56	-0.08	3.44	-3.52	0.00489	0.0218
chr8	117333436	117334159	DiffBind	0	.	3.89	2.52	4.58	-2.06	0.0049	0.0218
chr3	37747652	37748484	DiffBind	0	.	5.29	4.62	5.75	-1.13	0.0049	0.0218
chr3	76053237	76053754	DiffBind	0	.	3.46	4.16	2.04	2.12	0.00491	0.0218
chr15	36875745	36876587	DiffBind	0	.	4.01	2.86	4.64	-1.78	0.00492	0.0218
chr15	76294376	76294962	DiffBind	0	.	3.44	2.09	4.12	-2.03	0.00492	0.0218
chr1	153988446	153988920	DiffBind	0	.	3.35	1.83	4.08	-2.25	0.00493	0.0219
chr1	167271074	167272453	DiffBind	0	.	5.34	4.65	5.8	-1.15	0.00495	0.0219
chr18	35468092	35468475	DiffBind	0	.	3.25	1.61	4	-2.39	0.00496	0.022
chr14	51932317	51933341	DiffBind	0	.	5.43	4.83	5.85	-1.02	0.00497	0.022
chr4	95082641	95083042	DiffBind	0	.	3.25	3.97	1.76	2.21	0.00498	0.022
chr9	14379106	14379659	DiffBind	0	.	3.6	4.28	2.28	2	0.005	0.0221
chr16	78249120	78249662	DiffBind	0	.	3.9	4.56	2.67	1.89	0.00501	0.0221
chr4	149998020	149998336	DiffBind	0	.	2.4	3.27	-0.11	3.37	0.00501	0.0222
chr13	3865482	3866862	DiffBind	0	.	5.27	4.56	5.74	-1.19	0.00502	0.0222
chr3	129533865	129534979	DiffBind	0	.	5.29	4.6	5.76	-1.16	0.00503	0.0222
chr8	118431267	118432043	DiffBind	0	.	4.63	5.44	2.56	2.89	0.00504	0.0222
chr11	29172990	29173549	DiffBind	0	.	4.5	3.71	5.01	-1.3	0.00507	0.0224
chr8	88495786	88496226	DiffBind	0	.	3.12	1.47	3.87	-2.4	0.00511	0.0225
chr15	54534024	54534442	DiffBind	0	.	3.14	3.87	1.55	2.32	0.00512	0.0226
chr3	50442823	50443227	DiffBind	0	.	3.65	2.48	4.29	-1.82	0.00514	0.0226
chr2	35432187	35432584	DiffBind	0	.	2.4	-0.08	3.27	-3.35	0.00514	0.0226
chr7	99200604	99201006	DiffBind	0	.	3.27	4.01	1.67	2.34	0.00515	0.0227
chr3	117076349	117077190	DiffBind	0	.	5.1	4.34	5.6	-1.25	0.00517	0.0227
chr11	112081117	112081482	DiffBind	0	.	3.14	1.42	3.9	-2.48	0.00517	0.0227
chr7	145130156	145130738	DiffBind	0	.	3.43	2.16	4.1	-1.94	0.00518	0.0228
chr16	76541112	76541549	DiffBind	0	.	3.54	2.33	4.19	-1.86	0.00521	0.0229
chr15	68261573	68262739	DiffBind	0	.	5.18	4.51	5.63	-1.12	0.00523	0.023
chr14	55926696	55927048	DiffBind	0	.	2.4	-0.08	3.26	-3.35	0.00525	0.0231
chr19	55837433	55837779	DiffBind	0	.	2.39	-0.08	3.25	-3.33	0.00527	0.0231
chr6	71656491	71656939	DiffBind	0	.	3.43	2.11	4.1	-1.99	0.00532	0.0233
chr3	146567530	146568758	DiffBind	0	.	5.4	4.78	5.84	-1.06	0.00534	0.0234
chr10	111801039	111803336	DiffBind	0	.	6.9	6.46	7.23	-0.77	0.00535	0.0234
chr6	62905011	62905908	DiffBind	0	.	4.36	4.92	3.44	1.48	0.00535	0.0234
chr4	114677890	114678779	DiffBind	0	.	5.3	5.72	4.7	1.02	0.00536	0.0235
chr17	80744912	80745228	DiffBind	0	.	2.7	0.61	3.52	-2.92	0.00538	0.0235
chr6	34991033	34991274	DiffBind	0	.	3.08	1.52	3.82	-2.29	0.0054	0.0236
chr1	51856259	51856652	DiffBind	0	.	3.44	2.08	4.13	-2.05	0.00543	0.0237
chr1	21231448	21231933	DiffBind	0	.	3.73	2.46	4.39	-1.93	0.00544	0.0238
chr6	85894667	85894861	DiffBind	0	.	2.37	-0.08	3.23	-3.32	0.00546	0.0238
chr6	21768625	21769276	DiffBind	0	.	4.5	3.69	5.02	-1.33	0.00546	0.0238
chr3	94310233	94310489	DiffBind	0	.	2.81	0.86	3.61	-2.75	0.0055	0.024
chr6	114918863	114919370	DiffBind	0	.	3.25	1.82	3.95	-2.12	0.00553	0.0241
chr3	65873104	65874293	DiffBind	0	.	5.26	4.56	5.73	-1.17	0.00554	0.0241
chr13	37715368	37715620	DiffBind	0	.	2.51	0.34	3.34	-3	0.00554	0.0241
chr14	7940424	7941994	DiffBind	0	.	5.66	5.11	6.06	-0.96	0.00554	0.0241
chr3	26920938	26922168	DiffBind	0	.	5.24	4.56	5.69	-1.13	0.00554	0.0241
chr7	110877741	110878233	DiffBind	0	.	3.41	2.08	4.09	-2.01	0.00555	0.0241
chr1	97923621	97924071	DiffBind	0	.	3.46	2.05	4.15	-2.1	0.00556	0.0242
[truncated: 6,689 more rows]
