# Supplementary material for: Loss of colonic fidelity enables multilineage plasticity and metastasis
Source: Nature. 2025 Jun 4;644(8076):547–56. doi: 10.1038/s41586-025-09125-5 (PMC12350155; doi:10.1038/s41586-025-09125-5)
Supplement: Supplementary file 4 — Supplementary Tables 1–11. [file 41586_2025_9125_MOESM4_ESM.zip › 2023-12-22276B-s4/2023-12-22276B-Table S8 - AKP vs AKP HNF4A RNAseq.xlsx]

## Sheet: Sheet 1
Symbol	ExpMean	Exp Samples A	Exp Samples B	log2FC	lfcSE	Stat	p-value	padj
Lyz1	98.3297	196.646	0.0137207	-7.60711	1.1793	-11.5625	6.38522e-31	1.78531e-29
Gm42845	75.873	151.492	0.2537	-6.9264	2.0203	-3.92619	8.63037e-05	0.000469794
Muc13	82.6849	163.276	2.09384	-5.73058	0.0897174	-70.9296	0	0
Nlrp6	45.2916	89.7077	0.875594	-5.59581	0.124086	-55.8998	0	0
Trf	287.442	562.648	12.2365	-5.4122	0.161921	-35.2689	1.76189e-272	7.22208e-270
Lgals2	27.8343	55.1524	0.516289	-5.21073	0.428082	-15.9646	2.25334e-57	1.30893e-55
AA467197	29.9854	58.9598	1.01103	-4.89799	0.276052	-22.1134	2.3497e-108	3.00278e-106
Ms4a8a	84.4338	164.022	4.84559	-4.81917	0.10842	-47.6559	0	0
Cdo1	30.0169	58.8744	1.15946	-4.79319	0.169565	-34.0106	1.55299e-253	5.91909e-251
Cldn2	52.3625	101.977	2.74761	-4.78021	0.103097	-57.6706	0	0
Cyba	42.5421	82.9759	2.10823	-4.75581	0.216539	-26.2389	9.57657e-152	1.96274e-149
Plac8	257.015	495.97	18.0594	-4.70458	0.0805666	-60.7189	0	0
Tm4sf20	128.475	247.823	9.12724	-4.61881	0.0838751	-53.8448	0	0
Khdc1a	162.066	312.167	11.9654	-4.59419	0.0705386	-67.968	0	0
Rhox5	105.03	202.431	7.62842	-4.5593	0.117761	-41.171	0	0
Lypd8	11.411	22.77	0.0520953	-4.4978	0.84688	-10.4296	1.81708e-25	4.16855e-24
Baiap2l2	19.8467	38.9108	0.782623	-4.4847	0.181053	-31.5625	1.2067e-218	3.69233e-216
Mid1-ps1	14.1407	27.966	0.31528	-4.46092	0.35099	-18.7687	1.36187e-78	1.16483e-76
Pklr	21.5278	41.9971	1.05857	-4.38452	0.160035	-33.8915	8.90109e-252	3.33407e-249
Cdhr2	20.0623	39.1343	0.99018	-4.33387	0.113938	-47.4778	0	0
Spp1	56.3025	108.146	4.45916	-4.32143	0.203373	-23.0649	1.04214e-117	1.50937e-115
Tmed6	19.0552	37.1678	0.942635	-4.29627	0.266379	-20.3236	7.95769e-92	8.43321e-90
Ppp1r14d	17.9404	34.9591	0.921826	-4.22581	0.290577	-18.3888	1.61624e-75	1.31508e-73
Hnf1a	10.2889	20.4105	0.167247	-4.19714	0.314974	-23.5402	1.581e-122	2.38522e-120
Akr1c12	66.235	126.131	6.33932	-4.11452	0.100276	-44.0363	0	0
Ugt1a7c	15.9049	30.9529	0.856984	-4.10491	0.152781	-35.409	1.24276e-274	5.1921e-272
B3galt5	12.0625	23.63	0.494997	-4.0422	0.154106	-38.2299	0	0
Aldh1l1	37.7588	72.0187	3.49881	-4.02065	0.0822357	-54.8598	0	0
Gm11545	69.4161	131.623	7.20912	-4.01396	0.204515	-21.287	1.49659e-100	1.72029e-98
Guca2b	10.9703	21.5306	0.410043	-3.99807	0.489456	-11.7762	5.17919e-32	1.51031e-30
Ddc	8.05839	15.9609	0.155917	-3.8751	0.455125	-15.9862	1.59576e-57	9.29436e-56
Gm11127	9.18851	18.0714	0.305656	-3.86856	0.359808	-16.5457	1.71897e-61	1.07932e-59
Tmem150b	6.49602	12.992	0	-3.80653	1.18789	-9.34609	9.09479e-21	1.70331e-19
Grb10	21.1216	40.2721	1.97109	-3.7961	0.0961895	-46.6223	0	0
Mgst2	12.451	23.9856	0.916524	-3.70453	0.357588	-13.2649	3.70098e-40	1.43835e-38
Igsf23	26.6613	50.2624	3.06018	-3.65828	0.12676	-29.5446	7.69395e-192	2.03843e-189
Chgb	9.94465	19.2463	0.642975	-3.62328	0.417539	-11.9554	6.08728e-33	1.82157e-31
Ifi27l2b	10.2272	19.5619	0.892542	-3.44157	0.265116	-17.1945	2.92059e-66	2.03365e-64
Bcl11a	4.93162	9.85817	0.00507533	-3.43341	1.02835	-9.59935	8.04471e-22	1.58739e-20
Glod5	6.23487	12.2152	0.254515	-3.397	0.578669	-9.72382	2.38661e-22	4.81869e-21
Gm21742	7.76968	15.0142	0.525195	-3.39228	0.509527	-9.66003	4.45753e-22	8.89254e-21
Ly6c2	65.6246	120.349	10.8998	-3.35015	0.118627	-25.7703	1.90954e-146	3.70399e-144
Gkn3	9.05329	17.3104	0.796172	-3.34967	0.317311	-14.3764	7.27601e-47	3.28631e-45
Gm3336	17.4034	32.5059	2.30083	-3.34351	0.182654	-21.0362	3.05922e-98	3.40829e-96
Fbln1	97.035	176.608	17.4624	-3.26603	0.0535184	-64.8069	0	0
Cdx1	19.1414	35.4098	2.87293	-3.23283	0.141239	-26.3609	3.85126e-153	8.04507e-151
Serpinb5	18.4921	34.2133	2.77102	-3.22309	0.118747	-30.4505	1.18026e-203	3.41883e-201
Gm16329	4.93277	9.70932	0.156211	-3.21139	1.13949	-5.28593	1.25067e-07	9.94174e-07
Cd177	31.7647	58.1353	5.39406	-3.20922	0.0806681	-43.5972	0	0
Mmp7	393.802	710.148	77.4564	-3.18019	0.0542693	-60.8086	0	0
Aqp4	4.72102	9.28111	0.160925	-3.14665	0.231187	-25.6469	4.58322e-145	8.81154e-143
Akr1c13	93.598	168.96	18.236	-3.14331	0.0716145	-46.0674	0	0
Prss32	27.5766	50.1942	4.959	-3.10284	0.116665	-29.6399	4.57235e-193	1.24168e-190
Anks4b	3.81331	7.61735	0.009275	-3.09393	1.02809	-9.56098	1.16646e-21	2.27889e-20
Adcy8	3.93902	7.8257	0.0523467	-3.0681	0.386658	-20.1953	1.07591e-90	1.13467e-88
Pid1	5.1581	9.9957	0.320501	-3.05778	0.28926	-18.3456	3.58103e-75	2.8814e-73
Cd38	18.6263	33.954	3.29847	-3.02356	0.0890214	-38.8089	0	0
Itln1	48.8699	87.7462	9.99361	-3.01302	0.0961539	-33.6579	2.38857e-248	8.64862e-246
Muc4	8.33914	15.5856	1.09268	-2.98651	0.223059	-18.6821	6.91783e-78	5.84786e-76
Gm9761	4.99594	9.64437	0.347517	-2.98172	1.58737	-3.1311	0.00174152	0.00733239
Aqp5	111.873	198.866	24.8813	-2.94905	0.0825299	-38.3327	0	0
Spink4	166.285	294.932	37.638	-2.93717	0.118062	-26.2597	5.53457e-152	1.14513e-149
Fah	6.9728	13.0948	0.850792	-2.92895	0.236137	-17.8422	3.32162e-71	2.51437e-69
Slc7a3	6.65236	12.5076	0.797121	-2.91001	0.183368	-21.2312	4.91694e-100	5.62214e-98
Zfp984	7.62362	14.1955	1.05177	-2.8887	0.162152	-23.6085	3.15065e-123	4.78657e-121
Thpo	3.56911	7.04118	0.0970327	-2.8738	0.550295	-11.4758	1.74632e-30	4.79025e-29
Lrg1	8.47962	15.6818	1.27746	-2.87277	0.21787	-17.0617	2.86009e-65	1.94782e-63
Myo15b	3.70605	7.27933	0.132772	-2.86966	0.317103	-18.258	1.78879e-74	1.4183e-72
Cdhr5	5.64071	10.6528	0.628621	-2.83895	0.218497	-18.8968	1.21117e-79	1.05673e-77
Gm44223	94.1572	165.752	22.5626	-2.82313	0.516589	-5.86117	4.5963e-09	4.19381e-08
Defa24	3.03069	6.06138	0	-2.81995	1.30094	-5.73023	1.00295e-08	8.87542e-08
Tnip3	16.8908	30.3244	3.45729	-2.81305	0.141007	-22.4578	1.07377e-111	1.49537e-109
Snx20	3.97685	7.71275	0.240955	-2.81168	0.336248	-14.404	4.88151e-47	2.21864e-45
Tmem92	12.3166	22.2979	2.33531	-2.80431	0.140365	-24.7244	5.84049e-135	9.99092e-133
Sgce	3.43082	6.7479	0.113731	-2.79841	0.551427	-11.487	1.53338e-30	4.21681e-29
Clrn3	3.9212	7.57475	0.267654	-2.75793	0.249869	-19.8002	2.96474e-87	2.94105e-85
Gsdmd	76.0938	133.281	18.9067	-2.75393	0.066441	-44.3918	0	0
Phgr1	90.7182	158.668	22.7681	-2.74798	0.112644	-26.0145	3.39256e-149	6.76178e-147
Gm6055	7.43562	13.668	1.20323	-2.73498	1.25307	-2.94135	0.00326788	0.0130051
Cutal	8.52551	15.558	1.49304	-2.73155	0.180186	-21.9432	1.00538e-106	1.25528e-104
Sdsl	20.9586	37.1478	4.76942	-2.7251	0.138129	-22.4413	1.55724e-111	2.1412e-109
Guca2a	9.02653	16.3985	1.65456	-2.71242	0.323811	-10.597	3.07672e-26	7.22613e-25
Ddah2	9.00895	16.3355	1.68239	-2.69214	0.211223	-16.7506	5.60755e-63	3.63654e-61
Gjb1	9.05502	16.3839	1.72611	-2.67284	0.177814	-18.8642	2.24493e-79	1.94307e-77
Tinag	2.67325	5.3465	0	-2.66596	1.20332	-8.22687	1.92165e-16	2.92557e-15
Adgrg7	14.4004	25.6074	3.19338	-2.66564	0.109435	-28.2593	1.09366e-175	2.63998e-173
Zfp993	2.67348	5.33107	0.0158857	-2.63971	1.21209	-6.85846	6.96054e-12	7.91716e-11
Nkx2-2	5.25013	9.76847	0.73179	-2.63648	0.26626	-14.2749	3.13886e-46	1.39737e-44
Bcat1	5.31236	9.87355	0.751164	-2.63444	0.208597	-19.6296	8.6395e-86	8.45465e-84
Gjb2	17.5861	30.9747	4.19742	-2.62106	0.099992	-29.7319	2.97371e-194	8.17769e-192
Clec2h	3.76381	7.19256	0.335057	-2.61741	0.40115	-12.3142	7.59805e-35	2.4168e-33
Casp1	8.74041	15.7442	1.73662	-2.61319	0.183344	-17.8726	1.92958e-71	1.46574e-69
Fgfr4	8.86896	15.9611	1.77683	-2.61072	0.134946	-24.4563	4.31317e-132	7.15295e-130
Gm12396	3.43184	6.60821	0.255474	-2.59933	1.24317	-4.0013	6.29952e-05	0.000351728
Nox1	7.77801	14.0574	1.49861	-2.59127	0.15095	-22.3149	2.64807e-110	3.55119e-108
Itga2	23.4521	40.8597	6.04441	-2.57101	0.0689824	-44.3649	0	0
Pagr1b	3.49586	6.67333	0.318395	-2.54107	0.58779	-7.62451	2.44968e-14	3.24113e-13
Gsta3	8.343	14.9213	1.76472	-2.52575	0.239485	-12.5581	3.58757e-36	1.20464e-34
Amotl1	11.0749	19.5688	2.58095	-2.52204	0.0870784	-37.5082	6.77322e-308	3.34428e-305
Mamld1	3.94123	7.41588	0.466568	-2.52067	0.189813	-21.4514	4.43369e-102	5.20659e-100
Rcn1	2.78816	5.4511	0.125219	-2.51934	0.406711	-14.1361	2.27515e-45	9.90536e-44
2610528A11Rik	176.468	300.378	52.5582	-2.4924	0.080167	-32.7675	1.71063e-235	5.63084e-233
Fuz	6.55255	11.8017	1.30344	-2.47447	0.2326	-14.0784	5.15435e-45	2.21739e-43
Trim15	19.4137	33.5635	5.26381	-2.46414	0.122581	-22.4466	1.38109e-111	1.9111e-109
Sirt5	48.5926	82.8956	14.2896	-2.45605	0.085416	-31.9845	1.78952e-224	5.6344e-222
Myo1a	3.44641	6.51971	0.373114	-2.45323	0.253754	-16.8997	4.51985e-64	2.98461e-62
Ugt2b35	3.55248	6.69647	0.408493	-2.45004	0.216279	-19.1003	2.5083e-81	2.27054e-79
Cldn14	2.63769	5.13752	0.137861	-2.43133	0.621381	-9.13987	6.25274e-20	1.13106e-18
Tbx1	50.5609	85.9608	15.161	-2.42785	0.0799054	-32.5319	3.77488e-232	1.20602e-229
Itm2a	2.18085	4.36169	0	-2.42269	1.21263	-7.94363	1.96348e-15	2.80452e-14
Bmp3	6.17379	11.0899	1.25772	-2.42086	0.132474	-23.5082	3.36297e-122	5.03866e-120
Fam171a1	10.4165	18.2318	2.60107	-2.417	0.107435	-27.6495	2.83337e-168	6.61882e-166
Khdc1b	2.1539	4.3078	0	-2.40811	1.20035	-8.3363	7.66488e-17	1.19113e-15
Adcyap1	4.68352	8.56491	0.80213	-2.40805	0.228128	-15.3645	2.83043e-53	1.51084e-51
Sec16b	2.6327	5.10916	0.156243	-2.40153	0.283625	-18.4575	4.5357e-76	3.74669e-74
Gja1	4.82209	8.78318	0.861001	-2.39422	0.189495	-19.4156	5.69149e-84	5.37599e-82
Oit1	93.2763	157.376	29.1769	-2.39183	0.0662407	-38.2375	0	0
Smim24	4.85287	8.79235	0.913389	-2.35552	0.345217	-9.7956	1.17601e-22	2.4286e-21
Znf41-ps	2.15637	4.27862	0.0341187	-2.35176	0.681062	-10.1944	2.09981e-24	4.64106e-23
Procr	2.6644	5.12516	0.203634	-2.34735	0.50732	-9.77455	1.44802e-22	2.95939e-21
Sema4g	22.3864	38.0857	6.687	-2.34615	0.0690255	-37.6312	0	0
Ush1c	7.09229	12.4962	1.6884	-2.32773	0.205716	-14.5278	8.07708e-48	3.77365e-46
Defa3	1.9977	3.9954	0	-2.3206	1.36437	-4.96736	6.78689e-07	4.95115e-06
Btnl5-ps	1.98023	3.96046	0	-2.31047	1.23651	-6.94371	3.81936e-12	4.43245e-11
Angptl8	2.1899	4.30763	0.0721727	-2.30753	0.937675	-6.39241	1.63289e-10	1.68126e-09
Naprt	3.33426	6.19383	0.474696	-2.28634	0.324585	-13.5809	5.19506e-42	2.09393e-40
Ctgf	132.747	220.944	44.5495	-2.28469	0.0574181	-41.8084	0	0
Hnf4a	116.612	194.136	39.0893	-2.28319	0.0502394	-43.7328	0	0
Gstm3	13.7669	23.4896	4.0441	-2.2795	0.159818	-16.5444	1.75574e-61	1.09923e-59
Cotl1	78.9747	131.607	26.3424	-2.27794	0.0703158	-36.4614	4.54621e-291	2.10142e-288
Muc1	4.23855	7.67764	0.799453	-2.26974	0.246831	-14.5371	7.05513e-48	3.30329e-46
Tm4sf5	2.06427	4.07374	0.0547923	-2.26609	1.2373	-6.17534	6.60202e-10	6.48706e-09
Gstp3	33.724	56.4003	11.0478	-2.25228	0.138946	-17.7235	2.7603e-70	2.03971e-68
Nlrp10	2.2224	4.32652	0.118283	-2.25191	0.311823	-16.928	2.79695e-64	1.8628e-62
Gm2011	15.7406	26.6082	4.87289	-2.23296	0.107887	-27.9255	1.30909e-171	3.0913e-169
Car9	240.095	396.491	83.6987	-2.23051	0.0672292	-36.1394	5.45337e-286	2.46822e-283
Prdm5	1.90078	3.78129	0.02027	-2.22845	1.05013	-7.41172	1.24675e-13	1.57841e-12
Xdh	2.95574	5.51837	0.393119	-2.22619	0.21298	-18.3359	4.27793e-75	3.42945e-73
Cyp4f40	3.03108	5.64068	0.421486	-2.22393	0.299988	-12.7706	2.39418e-37	8.38927e-36
2810459M11Rik	3.78123	6.87464	0.687816	-2.22206	0.213977	-15.3225	5.41092e-53	2.86713e-51
Golt1a	2.47409	4.72033	0.227851	-2.21996	0.452762	-8.91859	4.72275e-19	8.17544e-18
Arhgef40	51.7991	85.8538	17.7443	-2.21213	0.058878	-41.9138	0	0
Sult4a1	3.09799	5.73868	0.4573	-2.20917	0.282653	-13.2786	3.08058e-40	1.19938e-38
Clic6	2.34972	4.50434	0.195097	-2.20344	0.280917	-16.454	7.84569e-61	4.86993e-59
Sval1	2.80557	5.24609	0.36505	-2.194	0.63353	-6.18547	6.19165e-10	6.09486e-09
Nr1i2	1.78045	3.56091	0	-2.18932	1.2031	-8.25856	1.47445e-16	2.26059e-15
Eps8l3	76.5891	126.271	26.9072	-2.1892	0.0582282	-39.902	0	0
Card14	4.20886	7.543	0.874712	-2.18807	0.165109	-19.4403	3.52165e-84	3.34095e-82
Zfp991	1.76809	3.53618	0	-2.18148	1.20561	-8.06639	7.24089e-16	1.06361e-14
Fam174b	30.3213	50.2077	10.4349	-2.16292	0.0802702	-33.1066	2.3913e-240	8.24618e-238
Gm16328	1.73235	3.4647	0	-2.15856	1.89434	-2.43821	0.0147602	0.0497078
Cfi	1.78538	3.54306	0.0276947	-2.14425	0.871506	-8.22522	1.94835e-16	2.96414e-15
Gsta1	2.65211	4.94556	0.358657	-2.12963	1.17183	-3.37514	0.000737776	0.00336373
Tstd1	82.0992	134.189	30.0094	-2.1242	0.107924	-21.5224	9.60202e-103	1.13991e-100
Reg4	360.749	587.4	134.098	-2.12279	0.0493403	-45.2862	0	0
Mep1b	1.77995	3.51386	0.046039	-2.10943	0.640829	-9.85311	6.64573e-23	1.38559e-21
Rpl22l1	402.364	653.158	151.571	-2.10016	0.0722947	-30.1232	2.40426e-199	6.87269e-197
Nlrc4	5.41634	9.40536	1.42731	-2.0999	0.143386	-19.617	1.10666e-85	1.07331e-83
Slc1a1	1.91174	3.71978	0.103697	-2.09638	0.408797	-13.3851	7.38851e-41	2.92378e-39
Peg10	1.94942	3.78043	0.118399	-2.09571	0.269274	-19.0046	1.56369e-80	1.39226e-78
Plcl2	2.51447	4.69198	0.336963	-2.08997	0.245689	-15.698	1.56157e-55	8.72113e-54
Lzts3	9.11333	15.3746	2.8521	-2.08774	0.100625	-24.8327	3.98126e-136	6.97523e-134
Kremen2	1.97094	3.80966	0.132223	-2.08678	0.443395	-11.2338	2.78148e-29	7.28923e-28
Lpo	2.63653	4.88652	0.386546	-2.08592	0.270303	-14.8343	8.79739e-50	4.37353e-48
Cnfn	3.83526	6.82636	0.844169	-2.08537	0.473831	-6.52788	6.67081e-11	7.06598e-10
Defa17	1.62106	3.24213	0	-2.08479	1.42261	-4.51611	6.29869e-06	4.06896e-05
Gm1673	111.294	180.49	42.0979	-2.0742	0.118274	-18.9259	6.98284e-80	6.11703e-78
A230050P20Rik	6.67866	11.4075	1.94983	-2.07251	0.187499	-13.0238	8.96165e-39	3.29986e-37
Vtcn1	15.7191	26.0065	5.43168	-2.07004	0.100354	-23.415	3.00645e-121	4.4432e-119
Cma1	1.68381	3.3343	0.0333117	-2.06852	1.09429	-6.04233	1.51903e-09	1.44741e-08
Asrgl1	5.15014	8.93027	1.37002	-2.06694	0.155445	-20.1233	4.61326e-90	4.74991e-88
Vsig1	21.5098	35.3432	7.67641	-2.06652	0.100752	-22.1494	1.05797e-108	1.36812e-106
Gm5485	1.57827	3.15654	0	-2.05538	1.30278	-5.66436	1.47572e-08	1.28137e-07
AC119928.2	41.3662	67.2671	15.4652	-2.05177	0.0914833	-24.2694	4.1259e-130	6.59083e-128
Glrp1	7.51809	12.707	2.32915	-2.04169	0.174346	-14.6005	2.78722e-48	1.31636e-46
Rab27a	4.39574	7.67814	1.11334	-2.03786	0.180259	-15.9608	2.39734e-57	1.38516e-55
F3	199.921	322.094	77.7484	-2.03663	0.0576811	-37.2791	3.57992e-304	1.7283e-301
Ubxn10	5.04544	8.71697	1.3739	-2.03325	0.17256	-18.1426	1.46986e-73	1.15281e-71
Kcns3	1.58152	3.14803	0.0150127	-2.03093	1.05012	-7.47402	7.7783e-14	9.93436e-13
Gm3776	1.92438	3.69714	0.151612	-2.02813	0.699347	-6.56354	5.25439e-11	5.6177e-10
Rasa4	20.621	33.6484	7.59352	-2.01147	0.0847125	-28.1061	8.25899e-174	1.97172e-171
Eid2	1.53939	3.06385	0.014929	-2.00147	1.2308	-6.33265	2.4098e-10	2.43947e-09
Naip2	6.90746	11.6329	2.18199	-1.98919	0.112236	-22.3231	2.20414e-110	2.99281e-108
Cwh43	11.8519	19.5146	4.18913	-1.98309	0.12126	-19.6225	9.92953e-86	9.6735e-84
Bex2	2.45958	4.52143	0.39773	-1.98196	0.49212	-7.38846	1.48534e-13	1.87067e-12
Gm5617	9.00308	14.9628	3.04336	-1.98109	0.332126	-7.32466	2.39509e-13	2.97163e-12
Ndnf	6.40107	10.7957	2.00645	-1.97213	0.137392	-16.3841	2.48402e-60	1.52015e-58
Myl7	9.40119	15.5575	3.24486	-1.9637	0.2849	-8.36321	6.10333e-17	9.55294e-16
Acp5	41.7227	66.9757	16.4698	-1.96016	0.0836336	-25.3317	1.43153e-141	2.59166e-139
Atp1b1	236.829	376.847	96.8109	-1.94973	0.0404436	-51.6352	0	0
Lman1l	2.72582	4.90897	0.542675	-1.93747	0.310723	-10.3702	3.38903e-25	7.70154e-24
Olfr1152	2.35795	4.32268	0.393218	-1.93373	0.182663	-19.3891	9.53233e-84	8.96493e-82
Esam	5.69537	9.60821	1.78254	-1.93071	0.22736	-10.9193	9.32374e-28	2.30704e-26
Cyp2s1	24.1122	38.7598	9.46462	-1.92579	0.0893198	-23.4958	4.50733e-122	6.70697e-120
Serpine1	61.2349	97.5203	24.9495	-1.92472	0.0626013	-32.872	5.52255e-237	1.84581e-234
Uts2	7.59657	12.6086	2.58457	-1.92464	0.342107	-7.03916	1.93396e-12	2.27478e-11
Gm21887	7.44206	12.3342	2.54996	-1.90925	0.423889	-5.7609	8.36678e-09	7.46789e-08
Tmlhe	7.61658	12.5908	2.64236	-1.89968	0.144703	-16.1884	6.08524e-59	3.60223e-57
Gprin3	1.56273	3.03903	0.0864353	-1.89441	0.260561	-20.1122	5.76734e-90	5.91016e-88
Ttc22	3.46457	6.03355	0.895582	-1.89161	0.209765	-14.0576	6.91517e-45	2.94572e-43
Tpm2	2.24408	4.10629	0.381872	-1.88565	0.599203	-8.44587	3.01802e-17	4.81752e-16
Mtmr11	18.9996	30.4318	7.56729	-1.87532	0.106983	-19.9343	2.05108e-88	2.09201e-86
Wnt3	2.03457	3.76879	0.300344	-1.87473	0.276823	-13.4787	2.08893e-41	8.32699e-40
Fam189b	3.29418	5.74676	0.8416	-1.87323	0.281646	-11.5308	9.23257e-31	2.56821e-29
Galnt18	1.91833	3.57792	0.258727	-1.86273	0.321828	-12.0365	2.28505e-33	6.96251e-32
Tph1	1.9227	3.58265	0.262755	-1.85961	0.447904	-8.30678	9.83303e-17	1.51936e-15
Lcp1	3.60453	6.21921	0.989846	-1.85918	0.201445	-13.1858	1.05902e-39	4.07208e-38
Zfp972	2.74289	4.86138	0.624395	-1.85134	0.624309	-4.69806	2.62638e-06	1.77918e-05
Tmem45b	156.844	246.173	67.5159	-1.85101	0.0488409	-40.1972	0	0
Rab3gap1	152.928	239.903	65.9531	-1.84723	0.0470224	-34.631	8.64199e-263	3.41359e-260
Nrgn	2.35275	4.24687	0.458631	-1.84684	0.396949	-7.66465	1.79317e-14	2.38998e-13
Tmem54	113.993	178.878	49.1072	-1.84393	0.0773426	-24.2938	2.27848e-130	3.69403e-128
Myo6	54.0379	84.9377	23.1382	-1.83197	0.0545532	-33.8126	1.28828e-250	4.74372e-248
Mcoln2	1.32919	2.63669	0.0216797	-1.83168	0.892085	-7.23566	4.63286e-13	5.66079e-12
Irf8	18.4489	29.3645	7.53336	-1.8312	0.0840089	-24.5851	1.82269e-133	3.06961e-131
Gm10479	7.59396	12.4083	2.77961	-1.82682	0.520313	-4.46165	8.13299e-06	5.16635e-05
Gm45226	1.26156	2.52313	0	-1.81686	1.67476	-3.14569	0.00165698	0.00701304
Duox2	2.30616	4.14587	0.466448	-1.81109	0.218113	-15.7388	8.19404e-56	4.6118e-54
Col4a1	50.2395	78.7193	21.7598	-1.80844	0.0503803	-36.1303	7.57411e-286	3.35811e-283
Tcim	31.3321	49.2891	13.3752	-1.80667	0.101178	-19.5483	4.26536e-85	4.10022e-83
Papss2	20.1699	31.9063	8.43351	-1.8025	0.0819206	-24.5249	8.01652e-133	1.33968e-130
Marcksl1-ps4	3.49938	5.98347	1.01529	-1.79295	0.907733	-3.16493	0.00155123	0.00660274
Pla2g10	13.952	22.1562	5.74781	-1.77891	0.162975	-12.957	2.14472e-38	7.84412e-37
Lrch2	1.2128	2.42559	0	-1.77635	1.20867	-7.79328	6.52936e-15	9.00637e-14
Igfbp3	8.3498	13.4696	3.23001	-1.77429	0.143239	-15.0683	2.61654e-51	1.34384e-49
Trim40	1.78413	3.30848	0.259773	-1.77402	0.410887	-7.83561	4.66567e-15	6.51425e-14
Ttyh2	4.07747	6.85534	1.2996	-1.77229	0.162938	-15.2709	1.19498e-52	6.30119e-51
Tnnt1	2.60626	4.57834	0.634187	-1.77126	0.554759	-5.49153	3.98456e-08	3.3243e-07
Nfasc	2.43288	4.30924	0.556523	-1.77018	0.222105	-12.9944	1.31704e-38	4.82509e-37
Il4ra	9.5001	15.2355	3.76469	-1.7687	0.0982383	-21.3253	6.61666e-101	7.72833e-99
Scml4	12.0371	19.1392	4.93504	-1.76268	0.0957117	-21.5517	5.10143e-103	6.12313e-101
Ldhd	6.27543	10.1969	2.35397	-1.73916	0.147791	-14.9637	1.26764e-50	6.40454e-49
Samd4	2.898	4.99662	0.79939	-1.73664	0.182809	-14.8078	1.3035e-49	6.37807e-48
Ggact	51.9579	80.3409	23.5748	-1.7268	0.0852762	-21.8849	3.62087e-106	4.46952e-104
Ceacam1	415.094	637.748	192.44	-1.72336	0.0455489	-40.5246	0	0
Pax8	1.3026	2.53273	0.072482	-1.71983	0.486022	-9.83172	8.22027e-23	1.70406e-21
AC109138.7	340.079	522.228	157.929	-1.71906	0.0998093	-19.0193	1.18048e-80	1.05538e-78
Sh3bgr	4.06036	6.75945	1.36127	-1.71639	0.311666	-7.70343	1.32465e-14	1.78857e-13
Ggt6	12.8545	20.2256	5.48329	-1.71101	0.144247	-13.7109	8.73989e-43	3.56906e-41
Ihh	1.69847	3.12988	0.267067	-1.70461	0.365633	-9.79398	1.19497e-22	2.46073e-21
Pxylp1	20.7909	32.339	9.24286	-1.70259	0.0825493	-25.5037	1.79252e-143	3.35712e-141
Zfp605	1.45371	2.74887	0.158554	-1.69413	0.380114	-10.5907	3.29005e-26	7.71883e-25
Syt1	1.11498	2.22996	0	-1.69152	1.19665	-8.49474	1.98379e-17	3.183e-16
Ugt2b34	31.0913	47.8791	14.3035	-1.67535	0.0643342	-28.5139	7.88604e-179	1.94687e-176
Gda	4.53204	7.42511	1.63897	-1.67472	0.12637	-17.5123	1.15337e-68	8.3523e-67
Cd14	22.8843	35.3495	10.419	-1.67049	0.0992243	-18.7409	2.29566e-78	1.95581e-76
Aldh1a7	1.8306	3.30555	0.355649	-1.66722	0.336886	-9.8552	6.50896e-23	1.35968e-21
Trip6	6.21935	9.97	2.46871	-1.66109	0.176712	-13.3153	1.88503e-40	7.40548e-39
Fgf13	1.59119	2.93551	0.24686	-1.65825	0.400764	-10.1944	2.09996e-24	4.64106e-23
Ociad2	80.5905	122.777	38.4043	-1.65132	0.0640874	-25.3379	1.22318e-141	2.252e-139
Agt	2.89448	4.89912	0.889844	-1.64223	0.259609	-9.84017	7.5585e-23	1.57137e-21
Sord	40.555	61.9332	19.1767	-1.64113	0.0657262	-27.156	2.152e-162	4.81981e-160
Galnt6	13.9557	21.6327	6.27873	-1.63665	0.0954345	-19.6665	4.1768e-86	4.10593e-84
Duoxa2	1.29429	2.47148	0.11709	-1.63581	0.569019	-7.89542	2.89345e-15	4.08183e-14
Tmem108	3.50712	5.80934	1.2049	-1.6268	0.225586	-10.3902	2.74906e-25	6.26688e-24
Spsb4	1.60104	2.92831	0.273769	-1.6248	0.354417	-10.9874	4.39633e-28	1.10162e-26
Mid1	32.455	49.521	15.3891	-1.62415	0.0744605	-21.3038	1.04587e-100	1.21505e-98
St3gal6	97.8087	148.205	47.4124	-1.62385	0.057257	-28.8518	4.81609e-183	1.20264e-180
Cmbl	5.58455	8.94033	2.22878	-1.6223	0.238208	-8.84024	9.55172e-19	1.63009e-17
Pycard	1.2129	2.34055	0.0852457	-1.62206	0.601952	-4.30035	1.7053e-05	0.000103746
Pnp2	2.72595	4.61925	0.832662	-1.61644	0.324844	-7.97104	1.57346e-15	2.26231e-14
Tpsg1	2.17159	3.77992	0.563266	-1.61242	0.441699	-6.85094	7.33678e-12	8.31897e-11
Hs3st3a1	1.61884	2.94148	0.296213	-1.60443	0.263698	-12.8761	6.13245e-38	2.22046e-36
Khdrbs3	12.7248	19.6405	5.80911	-1.59994	0.156899	-12.5985	2.15069e-36	7.31202e-35
Scel	4.39263	7.10972	1.67554	-1.59982	0.184507	-11.7748	5.26398e-32	1.53298e-30
Gna14	26.6417	40.5261	12.7573	-1.59382	0.0857549	-20.5073	1.85235e-93	2.00211e-91
Galntl6	3.4544	5.6916	1.2172	-1.59361	0.206173	-10.3938	2.64672e-25	6.04627e-24
Gm10157	4.24334	6.87244	1.61424	-1.59042	0.674691	-3.43345	0.000595956	0.00277479
Sema6a	1.88475	3.33101	0.438497	-1.59014	0.247524	-15.0131	6.02267e-51	3.06423e-49
Prss22	15.2523	23.3784	7.12616	-1.58496	0.131508	-13.7852	3.12734e-43	1.28921e-41
Klk1	25.8439	39.1933	12.4945	-1.57458	0.141501	-12.5181	5.94207e-36	1.9769e-34
Qsox1	45.1031	67.9688	22.2375	-1.56949	0.0575995	-29.0002	6.5364e-185	1.6512e-182
Galm	15.5814	23.8018	7.36095	-1.5687	0.100699	-17.553	5.64279e-69	4.11374e-67
Chst15	1.72207	3.07064	0.373503	-1.56739	0.233228	-12.8587	7.68205e-38	2.75855e-36
P2ry6	16.8328	25.6632	8.00247	-1.56646	0.115103	-15.8714	1.00019e-56	5.7333e-55
Gm4204	1.44372	2.64981	0.237634	-1.56024	0.561201	-6.36801	1.91498e-10	1.96148e-09
Pigr	138.998	208.024	69.9718	-1.55835	0.0570938	-29.024	3.28064e-185	8.38492e-183
2200002D01Rik	95.5528	143.15	47.9556	-1.55802	0.104901	-15.7798	4.28311e-56	2.43588e-54
Lrrc31	9.33145	14.4126	4.2503	-1.55364	0.155892	-12.5684	3.14915e-36	1.0607e-34
Capg	205.264	306.627	103.9	-1.55217	0.0633532	-26.803	2.98002e-158	6.53949e-156
Sema4a	19.8077	30.0274	9.58804	-1.55111	0.100115	-16.7101	1.1073e-62	7.09621e-61
Msrb3	9.93808	15.3047	4.57146	-1.54916	0.097704	-18.784	1.02182e-78	8.77429e-77
Gm12191	2.56083	4.3071	0.814572	-1.54829	0.963257	-2.71276	0.00667258	0.0245865
Clic5	3.74455	6.07117	1.41793	-1.54818	0.120928	-18.0691	5.58033e-73	4.32974e-71
Cdc42ep2	10.2915	15.8223	4.76069	-1.54606	0.187847	-9.75655	1.72945e-22	3.51801e-21
1700016C15Rik	1.0693	2.08235	0.0562443	-1.54509	1.18879	-4.4652	7.99932e-06	5.08739e-05
Slc18b1	5.70478	8.96801	2.44156	-1.53424	0.165239	-11.6554	2.15368e-31	6.15641e-30
Fam151b	0.980722	1.94283	0.0186163	-1.53059	1.27002	-5.3832	7.31721e-08	5.95826e-07
Hpcal4	3.81189	6.14487	1.47891	-1.5272	0.147169	-14.1568	1.69541e-45	7.44097e-44
Akr1b8	39.4464	59.0099	19.883	-1.52287	0.0842034	-19.8199	2.00476e-87	1.99786e-85
A4gnt	1.18727	2.24161	0.132927	-1.51666	0.412253	-10.0698	7.51264e-24	1.62562e-22
Pyy	2.59129	4.31995	0.862622	-1.51408	0.619034	-4.26208	2.02531e-05	0.000121782
C130074G19Rik	19.5552	29.4387	9.67173	-1.51211	0.0923297	-18.3998	1.31963e-75	1.08185e-73
Nqo1	6.67177	10.3464	2.99717	-1.50518	0.182779	-10.3088	6.42966e-25	1.45051e-23
St6galnac4	20.7527	31.1669	10.3385	-1.50435	0.0867361	-18.3904	1.56869e-75	1.28119e-73
Plcb4	3.81874	6.09182	1.54565	-1.47812	0.159406	-12.4507	1.38656e-35	4.55717e-34
Fam13c	1.16572	2.18325	0.148198	-1.47113	0.360796	-10.5601	4.56237e-26	1.06464e-24
Col4a2	26.0669	38.7831	13.3506	-1.47105	0.0581862	-29.7369	2.56409e-194	7.14165e-192
B4galt4	33.6791	49.8474	17.5108	-1.45781	0.072196	-22.1869	4.59806e-109	6.01764e-107
Kif12	2.63661	4.33142	0.941795	-1.45713	0.246663	-9.58638	9.12335e-22	1.79533e-20
Pdlim1	78.7203	115.869	41.5719	-1.45692	0.0781966	-20.3278	7.29421e-92	7.76797e-90
Nbl1	5.51473	8.54751	2.48194	-1.45523	0.187834	-9.70322	2.92141e-22	5.87119e-21
Zfp992	0.88284	1.7579	0.00778033	-1.45239	1.05005	-7.57129	3.69547e-14	4.83056e-13
Mvp	50.8997	74.9368	26.8625	-1.44647	0.0528918	-29.413	3.74527e-190	9.80313e-188
Casp4	10.0815	15.2124	4.95061	-1.44598	0.169772	-10.2611	1.05508e-24	2.35577e-23
Naip5	2.06972	3.49031	0.649128	-1.44511	0.178812	-14.0583	6.8524e-45	2.93017e-43
Boc	5.72572	8.83378	2.61767	-1.44268	0.117168	-15.7314	9.21409e-56	5.17251e-54
Anxa8	23.7228	35.1327	12.313	-1.44047	0.0965321	-16.6478	3.13886e-62	1.99976e-60
Tifa	41.2419	60.732	21.7518	-1.44004	0.0728551	-22.0089	2.366e-107	2.98845e-105
Il1rn	65.5508	96.2338	34.8678	-1.43877	0.0768165	-19.8349	1.48845e-87	1.50403e-85
Muc2	11.1801	16.785	5.57526	-1.43554	0.35875	-3.76378	0.000167367	0.000865522
1500009L16Rik	23.3984	34.6226	12.1742	-1.43508	0.132671	-11.1974	4.19801e-29	1.09224e-27
Gpr35	3.99912	6.29876	1.69949	-1.43496	0.260201	-10.1773	2.50328e-24	5.52681e-23
Barx2	1.83411	3.13113	0.537094	-1.42633	0.335039	-7.83848	4.56027e-15	6.37118e-14
Cfb	7.59624	11.5259	3.66654	-1.42449	0.186608	-14.9118	2.76384e-50	1.38992e-48
Zcchc3	0.840993	1.68199	0	-1.4233	1.21639	-7.51356	5.75399e-14	7.40553e-13
Tmem37	0.869413	1.72283	0.0159987	-1.42221	1.27061	-5.39987	6.6691e-08	5.46534e-07
St3gal4	33.8241	49.6881	17.9602	-1.41867	0.0833189	-16.2454	2.40879e-59	1.44561e-57
Cgref1	4.08056	6.38624	1.77487	-1.41242	0.248381	-8.11216	4.97288e-16	7.39465e-15
Cebpa	7.56466	11.4435	3.68583	-1.40902	0.132128	-13.1966	9.17482e-40	3.5341e-38
Abo	0.885597	1.73883	0.0323633	-1.40761	0.936335	-6.29163	3.14149e-10	3.14947e-09
Hgfac	83.5265	121.678	45.3753	-1.40344	0.0641922	-26.4027	1.27429e-153	2.68777e-151
Paqr5	2.30258	3.79229	0.812865	-1.40244	0.285578	-7.09501	1.29347e-12	1.53807e-11
Ccl6	1.0803	2.01686	0.143736	-1.39929	0.679556	-5.39822	6.73055e-08	5.51362e-07
Heph	13.3383	19.7884	6.88825	-1.398	0.0778979	-21.2245	5.67197e-100	6.4515e-98
Bex4	0.8151	1.6302	0	-1.39517	1.33777	-5.20482	1.94187e-07	1.51046e-06
Golm1	226.324	328.38	124.269	-1.39473	0.0384302	-37.8723	0	0
CT025619.2	0.99885	1.89454	0.103157	-1.3917	0.429535	-9.89406	4.41745e-23	9.26342e-22
Pkdcc	21.7386	31.9243	11.5528	-1.39114	0.089758	-17.0794	2.11336e-65	1.45294e-63
Samd5	23.8296	34.9514	12.7077	-1.39106	0.0681597	-22.708	3.73123e-114	5.33295e-112
Ckb	45.5329	66.3403	24.7256	-1.38826	0.0915011	-16.6365	3.7894e-62	2.40014e-60
Rab3d	29.3623	42.9315	15.7932	-1.38738	0.0730782	-21.7833	3.34362e-105	4.05811e-103
Gfra3	1.55791	2.70066	0.41517	-1.38681	0.376042	-7.37918	1.5927e-13	2.00356e-12
Adh1	3.46528	5.45741	1.47315	-1.38461	0.273135	-7.21864	5.25102e-13	6.38737e-12
Il34	1.61476	2.78069	0.448832	-1.38376	0.497764	-5.92145	3.19121e-09	2.95395e-08
Kcne3	69.9573	101.59	38.3242	-1.38341	0.0773021	-20.4092	1.38629e-92	1.48361e-90
Chst4	7.10885	10.7227	3.49496	-1.38293	0.162697	-10.6602	1.56236e-26	3.69339e-25
Agpat4	6.6586	10.0707	3.24651	-1.38239	0.165178	-10.8516	1.95879e-27	4.79761e-26
Epsti1	10.6077	15.7616	5.4537	-1.37696	0.131431	-12.3087	8.12846e-35	2.58174e-33
Zfp13	2.34593	3.82867	0.863185	-1.37385	0.314701	-7.84818	4.22131e-15	5.90974e-14
Tnfrsf8	10.4535	15.5241	5.38287	-1.3723	0.102741	-15.7736	4.73123e-56	2.67672e-54
Habp2	0.952771	1.81704	0.088506	-1.37183	0.796727	-7.34971	1.98631e-13	2.48003e-12
Ramp1	2.84029	4.53	1.15059	-1.36255	0.237164	-8.92587	4.42207e-19	7.66715e-18
BC025446	7.18375	10.7633	3.60419	-1.35327	0.199243	-8.90879	5.15945e-19	8.9101e-18
AC165106.1	1.54358	2.65603	0.431129	-1.35313	1.01842	-2.80579	0.00501939	0.0191074
Rusc2	5.37185	8.15536	2.58834	-1.3513	0.146458	-9.95481	2.40281e-23	5.09279e-22
Gcnt4	2.35669	3.81998	0.893403	-1.34805	0.169166	-12.9131	3.79869e-38	1.38004e-36
Dapk2	19.3612	28.2193	10.5031	-1.3449	0.10446	-14.6675	1.04035e-48	4.9674e-47
Scamp5	10.6731	15.7298	5.6164	-1.33831	0.124067	-11.3016	1.28852e-29	3.43054e-28
Abcb1a	15.7956	23.0712	8.52	-1.33828	0.0816515	-18.8123	5.98351e-79	5.1584e-77
Gm10812	0.75926	1.51852	0	-1.33258	1.49612	-4.03466	5.46813e-05	0.000308319
Ghr	5.06064	7.67498	2.44629	-1.33182	0.157265	-9.19899	3.61343e-20	6.62461e-19
Zdhhc3	49.2468	70.8918	27.6019	-1.32972	0.056449	-25.624	8.2411e-145	1.57051e-142
Gm20425	8.92059	13.1761	4.66508	-1.32329	0.348083	-4.55065	5.34813e-06	3.49438e-05
B4galnt3	3.76483	5.80676	1.72289	-1.32183	0.163939	-11.1986	4.14066e-29	1.07861e-27
Fam69a	8.46703	12.5231	4.411	-1.32146	0.141272	-10.3399	4.64922e-25	1.05213e-23
Adora1	2.78366	4.40137	1.16594	-1.31833	0.174651	-10.8149	2.92676e-27	7.09642e-26
Akr1c19	34.6843	49.9367	19.4318	-1.31789	0.0861241	-16.2919	1.12704e-59	6.82034e-58
Card6	2.08926	3.40914	0.769374	-1.31726	0.188343	-11.4798	1.66673e-30	4.5777e-29
Neurog3	6.12576	9.16519	3.08633	-1.31476	0.227214	-7.23713	4.58267e-13	5.60262e-12
C530008M17Rik	1.804	2.99236	0.615635	-1.30514	0.23267	-9.02558	1.78748e-19	3.16745e-18
Pf4	2.07157	3.37004	0.773109	-1.30136	0.619803	-3.8598	0.00011348	0.00060263
Paqr4	32.6493	46.8563	18.4423	-1.29951	0.0749017	-19.1753	5.95343e-82	5.43438e-80
Lztfl1	15.2961	22.166	8.42625	-1.29725	0.125334	-9.2102	3.25524e-20	5.98309e-19
Fes	4.54084	6.87343	2.20825	-1.29521	0.186502	-7.95964	1.7254e-15	2.47584e-14
Ngef	22.1157	31.8152	12.4162	-1.29039	0.0802873	-17.592	2.83696e-69	2.08219e-67
Qsox2	27.7252	39.766	15.6845	-1.28886	0.0638643	-22.1534	9.66831e-109	1.25775e-106
Cpd	27.3629	39.2423	15.4836	-1.28768	0.054845	-26.1649	6.67291e-151	1.35485e-148
Trim31	5.91261	8.80498	3.02024	-1.28623	0.161139	-10.1431	3.55644e-24	7.8044e-23
Acadl	136.615	194.19	79.0406	-1.28608	0.0525155	-26.9025	2.05451e-159	4.55452e-157
Pld1	6.80386	10.0614	3.54628	-1.28278	0.118755	-13.1107	2.85851e-39	1.07256e-37
Styk1	46.2672	65.9801	26.5543	-1.28146	0.0703307	-20.1256	4.40726e-90	4.55941e-88
Col14a1	1.62205	2.71539	0.528715	-1.28119	0.206094	-11.8079	3.55493e-32	1.04085e-30
Gal3st2b	0.900671	1.69239	0.108955	-1.27969	0.489493	-8.34231	7.28502e-17	1.13453e-15
Nat8l	1.36472	2.34697	0.382464	-1.27561	0.225189	-10.4029	2.40415e-25	5.4979e-24
Hopx	211.082	299.163	123	-1.27541	0.0541249	-25.9303	3.02999e-148	5.98423e-146
Iqgap2	13.4226	19.4008	7.44429	-1.27258	0.0676602	-21.7256	1.17468e-104	1.41778e-102
Fzd5	5.84465	8.67631	3.01299	-1.26978	0.090587	-17.7517	1.67219e-70	1.23987e-68
Pde4b	1.68757	2.79768	0.577462	-1.26751	0.24567	-10.0587	8.40932e-24	1.81603e-22
Spdef	10.3466	15.0333	5.65994	-1.26749	0.133185	-11.2903	1.46455e-29	3.88965e-28
Mgp	2.65146	4.15956	1.14337	-1.26737	0.575935	-3.43766	0.000586764	0.00273903
Grtp1	31.4352	44.7975	18.0729	-1.26374	0.105906	-12.6355	1.34466e-36	4.60044e-35
Osbpl6	7.96601	11.6583	4.2737	-1.2632	0.11763	-12.8705	6.5931e-38	2.38328e-36
Gm45844	3.75819	5.7168	1.79958	-1.26256	0.353028	-3.31181	0.000926961	0.00414623
Gatm	7.73598	11.3281	4.14389	-1.26101	0.143407	-10.9216	9.08827e-28	2.25134e-26
Lifr	4.2988	6.47291	2.1247	-1.25795	0.138935	-12.0208	2.76118e-33	8.35469e-32
Scg2	1.12706	1.99841	0.255702	-1.2557	0.380982	-7.99414	1.3048e-15	1.88351e-14
Enpp1	19.7876	28.2782	11.297	-1.25152	0.0724253	-18.3574	2.88023e-75	2.32613e-73
Tac1	1.18911	2.08016	0.298069	-1.24664	0.611759	-4.81061	1.50467e-06	1.05653e-05
Ttc30a1	0.905943	1.67871	0.133173	-1.24117	0.399404	-9.39256	5.85576e-21	1.11009e-19
Klc4	20.35	28.9994	11.7005	-1.24005	0.0853888	-16.4247	1.27356e-60	7.86025e-59
Ptger4	2.90508	4.48653	1.32363	-1.23951	0.209979	-8.82278	1.11652e-18	1.89948e-17
Cib1	150.802	212.202	89.4012	-1.23781	0.0575223	-24.2926	2.34547e-130	3.77447e-128
Capn6	1.79144	2.91695	0.665921	-1.23341	0.240279	-9.23896	2.48904e-20	4.59036e-19
Stk26	0.738476	1.43811	0.0388423	-1.23079	0.664666	-8.5634	1.09588e-17	1.77937e-16
Acta1	0.899605	1.66206	0.137146	-1.22713	0.668863	-5.90248	3.58085e-09	3.29776e-08
Sfta2	0.81946	1.54953	0.0893903	-1.22671	1.35313	-2.985	0.00283581	0.0114216
Hsd17b14	8.0107	11.614	4.40738	-1.22203	0.236973	-6.29139	3.14628e-10	3.15281e-09
Marcks	10.7965	15.5128	6.08021	-1.22172	0.0890757	-16.1793	7.05486e-59	4.16486e-57
Cth	65.1942	91.5835	38.805	-1.21781	0.0645892	-20.8396	1.89285e-96	2.08742e-94
Gm10154	0.662173	1.32435	0	-1.21683	1.92745	-2.55656	0.0105712	0.0370657
Ccser1	17.3891	24.6955	10.0827	-1.21321	0.0981134	-13.7034	9.69217e-43	3.94312e-41
Inpp4b	1.4621	2.43993	0.484274	-1.21262	0.282572	-3.57185	0.000354474	0.0017205
Cfap44	0.993471	1.78348	0.203458	-1.20971	0.492131	-6.74948	1.48376e-11	1.65391e-10
Eif1-ps1	4.83442	7.14565	2.52319	-1.20915	0.617376	-2.7882	0.00530017	0.0200603
AC175538.1	1.1968	2.06642	0.327175	-1.2082	0.903401	-3.37615	0.000735091	0.00335501
Gm15421	1.76177	2.85463	0.668916	-1.20768	0.904084	-2.44988	0.0142903	0.0483105
Cd68	19.3466	27.3832	11.31	-1.20521	0.126765	-10.9025	1.12169e-27	2.7629e-26
Abhd14b	21.1561	29.881	12.4312	-1.20113	0.10231	-13.1556	1.57989e-39	6.04279e-38
Sorbs1	2.83053	4.33842	1.32263	-1.20065	0.2427	-6.91166	4.78998e-12	5.52055e-11
Gcnt1	18.2662	25.8077	10.7247	-1.19309	0.0766289	-17.8384	3.55801e-71	2.68395e-69
Rnf186	168.11	234.293	101.928	-1.19282	0.0578571	-22.4658	8.97698e-112	1.25822e-109
Prr18	3.00957	4.57742	1.44171	-1.19171	0.178471	-9.69543	3.15305e-22	6.31919e-21
Tfpi	0.731298	1.40781	0.054791	-1.19076	0.993423	-4.99371	5.92292e-07	4.3545e-06
Alcam	48.4129	67.6793	29.1465	-1.18789	0.0595052	-18.4735	3.3749e-76	2.79847e-74
BC030870	5.40742	7.90421	2.91062	-1.18709	0.204658	-7.52203	5.39342e-14	6.95796e-13
Arrdc4	12.5515	17.8279	7.27506	-1.18603	0.109906	-14.4442	2.72774e-47	1.25286e-45
Pqlc3	15.4536	21.859	9.04808	-1.18584	0.109083	-12.2498	1.68392e-34	5.28658e-33
Prss2	1.05965	1.86037	0.258929	-1.184	0.741961	-3.97688	6.9826e-05	0.000386489
B3gnt5	49.5465	69.1697	29.9233	-1.18215	0.0551046	-24.0209	1.68351e-127	2.59392e-125
Oaf	4.21426	6.23558	2.19293	-1.18023	0.225329	-10.5716	4.03705e-26	9.45095e-25
Gpx2	1910.83	2650.4	1171.25	-1.17747	0.0468728	-27.2514	1.60025e-163	3.62141e-161
Atp2a3	48.4659	67.5945	29.3374	-1.177	0.0535172	-24.8417	3.1762e-136	5.60999e-134
Pla2g2a	333.842	463.317	204.367	-1.1769	0.0674323	-20.1923	1.14433e-90	1.20099e-88
Tox	2.30511	3.58047	1.02976	-1.17419	0.188583	-10.4669	1.22646e-25	2.82254e-24
Plk2	57.6642	80.2064	35.122	-1.16872	0.0542552	-23.8034	3.08281e-125	4.71648e-123
Fbln5	1.3272	2.22114	0.433265	-1.16826	0.345457	-7.21661	5.32989e-13	6.47968e-12
Tlr1	0.838512	1.54441	0.13261	-1.16768	0.432759	-8.28908	1.14126e-16	1.76093e-15
Plcd1	1.22738	2.08256	0.372198	-1.16764	0.341714	-8.14947	3.65525e-16	5.46903e-15
Sema6b	4.80127	7.02782	2.57472	-1.16718	0.136858	-11.2621	2.01794e-29	5.33331e-28
Gm28374	1.1928	2.03227	0.35333	-1.16389	0.894815	-2.96377	0.003039	0.0121633
Defa2	0.695212	1.34088	0.0495413	-1.15729	1.62027	-2.66804	0.00762954	0.0277403
Clec2d	9.23403	13.1245	5.34352	-1.15485	0.17073	-8.15725	3.42725e-16	5.14205e-15
Map2k6	20.4782	28.6303	12.3262	-1.15281	0.0941344	-13.3344	1.46107e-40	5.7503e-39
Socs2	14.877	20.9005	8.85347	-1.15226	0.105167	-14.4929	1.34276e-47	6.23322e-46
Sqor	108.656	150.204	67.1078	-1.15061	0.0509764	-24.0237	1.57073e-127	2.43744e-125
Gm10132	4.02795	5.93233	2.12357	-1.15014	0.535274	-2.98673	0.0028198	0.0113634
Fahd2a	10.1571	14.3823	5.9319	-1.14995	0.179513	-7.33208	2.26604e-13	2.81796e-12
Crnn	0.954635	1.69393	0.215337	-1.14836	0.500093	-6.30269	2.92516e-10	2.94481e-09
Il5ra	1.09992	1.89412	0.30572	-1.14828	0.331047	-8.03973	9.00392e-16	1.3137e-14
Psmb10	39.6595	55.0216	24.2974	-1.14699	0.105617	-13.1564	1.56278e-39	5.98791e-38
Gm5805	1.94345	3.05511	0.831801	-1.14648	0.762044	-2.81279	0.00491133	0.018744
Fos	27.1031	37.7131	16.4932	-1.14603	0.0839722	-15.6057	6.65789e-55	3.68048e-53
Eomes	4.92116	7.15575	2.68656	-1.14554	0.140948	-10.3053	6.67e-25	1.50317e-23
Unc5cl	0.795798	1.47006	0.121533	-1.13908	0.500226	-7.76227	8.34213e-15	1.1384e-13
Pgap1	19.7192	27.4974	11.941	-1.13888	0.0529746	-24.3799	2.79669e-131	4.56828e-129
Naip6	2.81987	4.25122	1.38852	-1.13654	0.133432	-12.7807	2.10057e-37	7.43239e-36
Slamf9	5.23119	7.56485	2.89753	-1.13587	0.224082	-6.63157	3.32134e-11	3.61142e-10
Atp8a1	9.33165	13.1876	5.47566	-1.13153	0.0987012	-10.6454	1.83249e-26	4.32256e-25
Bace2	11.8914	16.6937	7.08907	-1.12919	0.0887763	-14.9409	1.78616e-50	9.0033e-49
S100a9	0.827039	1.50093	0.153148	-1.11689	1.22834	-2.7916	0.00524474	0.0198713
Nipal1	7.9098	11.1834	4.63624	-1.11211	0.108105	-12.2777	1.19312e-34	3.77301e-33
Pla2g5	4.97723	7.17215	2.78232	-1.11144	0.227097	-8.73175	2.50771e-18	4.21671e-17
Agr2	557.251	761.877	352.625	-1.10923	0.0476612	-25.6176	9.71024e-145	1.83439e-142
Hsd17b13	0.855584	1.53562	0.175552	-1.109	0.679942	-4.90619	9.28625e-07	6.66261e-06
Cryl1	25.7617	35.5348	15.9886	-1.1047	0.106794	-11.5443	7.88971e-31	2.19994e-29
Htr1b	0.697261	1.31376	0.080761	-1.09819	0.462875	-9.1837	4.16539e-20	7.62368e-19
Maoa	9.37336	13.1374	5.60932	-1.09694	0.0914289	-14.4096	4.50449e-47	2.05157e-45
Entpd2	10.6723	14.8901	6.4546	-1.09192	0.136812	-9.51792	1.76681e-21	3.42407e-20
Hvcn1	1.61576	2.56038	0.671127	-1.09121	0.419897	-5.36316	8.17767e-08	6.62416e-07
Tgoln1	48.9834	67.0162	30.9506	-1.09004	0.0558257	-21.5476	5.57454e-103	6.65423e-101
Tigit	2.01968	3.10608	0.933288	-1.0867	0.449714	-3.98531	6.73926e-05	0.000374069
Ly6c1	1314	1786.99	841.02	-1.08641	0.0454452	-26.618	4.20731e-156	9.14039e-154
Gm14681	6.71542	9.48749	3.94335	-1.08511	0.576586	-2.50711	0.0121723	0.0419486
Pdxdc1	129.917	176.938	82.8953	-1.08471	0.0424696	-26.6129	4.81775e-156	1.03629e-153
Nes	15.9708	22.059	9.88259	-1.08331	0.0717429	-17.5719	4.04421e-69	2.95826e-67
Adamtsl5	3.2735	4.80342	1.74357	-1.08085	0.252511	-5.80528	6.42586e-09	5.7854e-08
Igdcc4	3.63849	5.29796	1.97903	-1.08004	0.175438	-8.5238	1.54407e-17	2.48481e-16
Ddah1	21.7063	29.8079	13.6047	-1.07687	0.0817815	-14.5953	3.00885e-48	1.41488e-46
Gmfg	15.024	20.7326	9.31533	-1.07507	0.203108	-6.34802	2.18111e-10	2.2215e-09
Adamts1	3.17239	4.65795	1.68684	-1.07437	0.143713	-10.821	2.73791e-27	6.65336e-26
Muc3	0.586645	1.15103	0.0222567	-1.07327	1.27683	-5.27859	1.30181e-07	1.03219e-06
Frat2	6.7344	9.48342	3.98537	-1.07234	0.145076	-9.2667	1.9199e-20	3.54976e-19
2210016F16Rik	8.0351	11.2349	4.83527	-1.06813	0.112258	-11.6539	2.1913e-31	6.25571e-30
Patj	69.2807	94.1371	44.4244	-1.06654	0.0599211	-11.7943	4.17614e-32	1.21944e-30
Nefm	1.31518	2.13322	0.497148	-1.06543	0.283507	-7.67828	1.61233e-14	2.15954e-13
Gal3st1	3.42294	4.98363	1.86225	-1.06387	0.219078	-7.15958	8.09253e-13	9.73518e-12
Cep85	500.304	676.877	323.731	-1.06178	0.0668348	-16.0235	8.75293e-58	5.13939e-56
Pear1	1.25322	2.04515	0.461294	-1.05927	0.339493	-7.47737	7.58252e-14	9.69571e-13
Slc5a9	3.72567	5.38303	2.0683	-1.0568	0.166747	-7.42245	1.14976e-13	1.45732e-12
Sgms1	27.1955	37.0762	17.3147	-1.05589	0.0748218	-12.8633	7.23737e-38	2.60749e-36
Spats2l	7.24833	10.1291	4.3676	-1.05199	0.144305	-13.412	5.14365e-41	2.03916e-39
Gm12789	1.31601	2.12472	0.507301	-1.05176	0.591695	-3.52862	0.000417732	0.00200469
Wnk4	5.13403	7.27077	2.9973	-1.049	0.129904	-10.7523	5.77778e-27	1.38852e-25
Ckmt1	231.637	312.638	150.637	-1.04848	0.0460335	-24.8174	5.82295e-136	1.01203e-133
Stom	58.788	79.5505	38.0255	-1.04548	0.0623248	-19.0274	1.01139e-80	9.07949e-79
Camk2d	64.858	87.6977	42.0183	-1.04395	0.0609075	-17.0052	7.51495e-65	5.07026e-63
Gucy2c	32.2964	43.841	20.7518	-1.04369	0.0747982	-15.6185	5.44709e-55	3.02655e-53
Naip1	0.626054	1.1895	0.0626043	-1.043	0.43652	-9.99424	1.61523e-23	3.43692e-22
Gm8741	11.2009	15.4239	6.97783	-1.04173	0.437216	-2.98689	0.00281833	0.0113614
Ttr	0.554461	1.09232	0.0166023	-1.04135	1.32878	-4.57703	4.71614e-06	3.10573e-05
Fn1	19.6339	26.7717	12.4962	-1.04107	0.0677057	-16.6401	3.57305e-62	2.26972e-60
D630003M21Rik	7.25703	10.1027	4.41134	-1.03686	0.110137	-11.6761	1.68925e-31	4.85436e-30
Parm1	41.4341	56.0217	26.8465	-1.03401	0.057989	-19.8337	1.52444e-87	1.53327e-85
Lgmn	53.1057	71.703	34.5085	-1.03385	0.0640714	-18.0155	1.47346e-72	1.13514e-70
Dusp1	21.3695	29.0282	13.7109	-1.02943	0.0961393	-12.0745	1.44018e-33	4.41921e-32
Trim29	5.73486	8.03821	3.43152	-1.02823	0.14138	-9.3112	1.26399e-20	2.35104e-19
Mgam	61.3488	82.644	40.0536	-1.02675	0.0591765	-20.751	1.20168e-95	1.30532e-93
Ly6g	409.8	549.536	270.065	-1.0222	0.0672029	-16.5769	1.02404e-61	6.44845e-60
Cdh17	195.602	262.296	128.909	-1.01919	0.0419557	-26.5842	1.0332e-155	2.20062e-153
Rab38	1.78151	2.72372	0.839291	-1.01759	0.345243	-4.95742	7.14343e-07	5.19555e-06
Slit2	3.03325	4.39944	1.66706	-1.01756	0.126785	-13.7362	6.16575e-43	2.52262e-41
Calml4	179.766	240.942	118.589	-1.01657	0.0749417	-15.0794	2.21198e-51	1.14145e-49
Gsta4	105.022	140.9	69.1437	-1.01649	0.0659389	-17.1623	5.09013e-66	3.52176e-64
Gm27149	0.882547	1.51787	0.247228	-1.01348	0.664737	-4.09336	4.25172e-05	0.000243717
Chrm3	2.22347	3.30771	1.13923	-1.00983	0.207433	-8.41886	3.80163e-17	6.0329e-16
Mlycd	8.37046	11.5219	5.21898	-1.00971	0.1441	-8.6123	7.16076e-18	1.17232e-16
Fst	9.30657	12.7682	5.84496	-1.00822	0.146237	-7.487	7.04631e-14	9.02069e-13
Stxbp6	17.7848	24.0924	11.4773	-1.00794	0.0903785	-5.237	1.63206e-07	1.28056e-06
Fndc10	2.92487	4.24251	1.60722	-1.00775	0.227403	-6.55982	5.38714e-11	5.75679e-10
Ly6a	1899.19	2536.12	1262.26	-1.00604	0.0408175	-27.5195	1.02721e-166	2.37405e-164
Exosc7	66.3141	88.8479	43.7804	-1.00462	0.0764419	-14.7272	4.31107e-49	2.08592e-47
Spata6	10.1179	13.8384	6.39736	-1.00425	0.132232	-10.3655	3.56055e-25	8.08287e-24
Notch4	3.55629	5.08046	2.03213	-1.00385	0.131004	-15.0545	3.22303e-51	1.64753e-49
Nr3c2	6.5634	9.08898	4.03781	-1.00191	0.102959	-9.91687	3.51605e-23	7.40894e-22
B3gnt3	94.9237	126.822	63.0258	-0.997407	0.0440117	-24.984	9.12385e-138	1.62472e-135
Ndrg2	146.397	195.259	97.5349	-0.99405	0.0526176	-20.9626	1.4392e-97	1.59524e-95
Dnajc22	56.3186	75.3109	37.3264	-0.99355	0.0664498	-16.6877	1.60997e-62	1.02872e-60
Bin1	15.0352	20.3391	9.73131	-0.991671	0.0979276	-11.8316	2.68135e-32	7.89326e-31
Acot1	7.38335	10.1557	4.61102	-0.991446	0.173475	-6.6238	3.50087e-11	3.79902e-10
Limd1	24.861	33.4012	16.3207	-0.989959	0.0625773	-17.3378	2.43793e-67	1.71961e-65
Sacm1l	29.0609	38.9644	19.1574	-0.987406	0.0615236	-18.2429	2.35693e-74	1.86197e-72
Pls1	76.6663	102.244	51.0885	-0.987022	0.046987	-24.777	1.58558e-135	2.73386e-133
Gm29667	6.34987	8.76682	3.93293	-0.985445	0.474837	-2.74985	0.00596231	0.0222715
Lbh	1.33733	2.1058	0.568871	-0.985237	0.283665	-6.75599	1.41858e-11	1.5837e-10
Ms4a12	0.489761	0.979521	0	-0.985152	1.46101	-4.19461	2.73347e-05	0.000161327
Msi1	1.10827	1.80043	0.416101	-0.983724	0.379526	-5.62329	1.87355e-08	1.61391e-07
Gm9780	23.158	31.0892	15.2267	-0.983719	0.263598	-3.78557	0.000153358	0.000797823
Rgcc	146.392	194.737	98.0462	-0.982745	0.0570788	-19.1935	4.19393e-82	3.84444e-80
Scnn1a	1.57903	2.42441	0.73366	-0.982035	0.232831	-7.94495	1.94267e-15	2.77661e-14
Gipc2	59.0329	78.6978	39.368	-0.981327	0.0767049	-14.5033	1.15447e-47	5.37061e-46
Xbp1	201.824	268.226	135.421	-0.980754	0.0507253	-21.974	5.10653e-107	6.41267e-105
8430408G22Rik	2.21697	3.26963	1.1643	-0.98021	0.363236	-4.57127	4.84784e-06	3.1886e-05
Dnah7b	4.9046	6.82242	2.98677	-0.972394	0.18477	-5.19323	2.06677e-07	1.60302e-06
Gm15427	4.52408	6.31766	2.73049	-0.972018	0.426777	-3.20748	0.00133901	0.00578791
Metrnl	25.5954	34.222	16.9689	-0.970971	0.101116	-10.9146	9.81502e-28	2.42308e-26
Chrd	0.700105	1.25076	0.14945	-0.969468	0.462426	-7.06899	1.56067e-12	1.84872e-11
H2-Ab1	0.785085	1.36324	0.206933	-0.969418	0.753183	-3.69126	0.000223146	0.00112401
Gm28308	9.57504	12.9963	6.15374	-0.968279	0.226884	-5.22374	1.75341e-07	1.37173e-06
Tmem8	17.1899	23.0654	11.3145	-0.966602	0.0851775	-13.1125	2.7935e-39	1.04998e-37
Hspa1a	5.65947	7.80556	3.51339	-0.964203	0.138833	-8.97119	2.93339e-19	5.13935e-18
Lpar1	5.49918	7.58541	3.41294	-0.960149	0.140816	-10.2907	7.76452e-25	1.73722e-23
Plac9b	39.1313	52.0091	26.2536	-0.959792	0.147914	-8.27603	1.27353e-16	1.96084e-15
Plce1	3.11652	4.43622	1.79681	-0.95882	0.110552	-12.3791	3.39331e-35	1.09376e-33
Tlcd2	3.25202	4.61507	1.88898	-0.958745	0.382775	-5.07272	3.92163e-07	2.9419e-06
Fam20c	0.635593	1.15829	0.112893	-0.955576	0.603737	-6.25873	3.88128e-10	3.86793e-09
T	0.537633	1.02826	0.0470023	-0.953981	0.992127	-5.11866	3.07713e-07	2.34482e-06
A930003A15Rik	5.7561	7.90752	3.60469	-0.951921	0.307983	-4.04929	5.13742e-05	0.000290652
Arhgap27	30.4529	40.4518	20.454	-0.950189	0.069961	-11.8771	1.5565e-32	4.60067e-31
Camk2n1	12.2302	16.4349	8.02544	-0.949908	0.0906692	-12.3914	2.91061e-35	9.40967e-34
Mgat4c	21.789	29.0298	14.5483	-0.949638	0.0748914	-14.7136	5.27173e-49	2.53943e-47
9030619P08Rik	0.604419	1.11408	0.0947543	-0.949425	1.21083	-2.81627	0.00485845	0.0185598
Tmem268	11.0616	14.891	7.23214	-0.948874	0.10605	-11.6452	2.4278e-31	6.9127e-30
Il13ra1	28.7793	38.2124	19.3462	-0.946551	0.0601126	-17.8373	3.62767e-71	2.72703e-69
Gramd1a	24.3278	32.3441	16.3115	-0.945702	0.0803985	-13.0847	4.02518e-39	1.49738e-37
Erap1	20.3377	27.0732	13.6022	-0.943011	0.0821885	-11.504	1.25885e-30	3.47504e-29
Cnbd2	105.521	139.098	71.9434	-0.941584	0.0759244	-13.7547	4.7699e-43	1.95521e-41
Gch1	11.8715	15.9264	7.81658	-0.940985	0.0976778	-11.4444	2.50932e-30	6.82291e-29
Nos1ap	1.61915	2.4424	0.795908	-0.9387	0.369392	-3.86177	0.000112568	0.000598368
Phyhd1	1.72051	2.57482	0.866193	-0.937772	0.436049	-4.01315	5.99138e-05	0.000335731
Gm7694	1.00525	1.63495	0.375553	-0.937764	0.28808	-7.68978	1.47388e-14	1.97899e-13
Krt39	12.4194	16.6294	8.2093	-0.936819	0.149473	-7.44768	9.49986e-14	1.20763e-12
Upk1b	0.515023	0.98969	0.040356	-0.935466	0.896836	-5.21273	1.86083e-07	1.45158e-06
Cyp2b10	1.01685	1.6476	0.386105	-0.933648	0.419791	-5.38356	7.30256e-08	5.95079e-07
Plac9	6.06402	8.27092	3.85712	-0.932611	0.429455	-3.29785	0.000974278	0.00433822
Slc12a8	29.7419	39.3375	20.1464	-0.931711	0.0718012	-15.4775	4.92594e-54	2.66873e-52
Sec14l2	3.31681	4.66313	1.97048	-0.930901	0.220422	-6.5326	6.46392e-11	6.85352e-10
Edem1	49.3094	64.9911	33.6277	-0.930347	0.0576944	-14.1529	1.79139e-45	7.84634e-44
Bcl2l14	18.0551	23.9929	12.1173	-0.930046	0.102823	-10.4534	1.41383e-25	3.24688e-24
Ptprn2	1.52632	2.31283	0.73981	-0.929136	0.263061	-6.55236	5.66344e-11	6.02833e-10
Ly6f	1.15048	1.81922	0.481738	-0.928005	0.631935	-3.2166	0.00129718	0.00562387
Cabcoco1	0.725234	1.2615	0.188968	-0.927569	0.745428	-4.2578	2.06447e-05	0.000124068
Dpp4	0.8151	1.37861	0.251589	-0.926357	0.356486	-7.21081	5.56214e-13	6.75447e-12
Tc2n	63.1247	82.9962	43.2532	-0.924542	0.0451573	-20.7788	6.73034e-96	7.38468e-94
Nmb	0.806842	1.3658	0.24788	-0.922851	0.97132	-3.05816	0.00222701	0.00919106
Fam3b	9.39896	12.6157	6.18226	-0.922758	0.22411	-5.08491	3.67795e-07	2.77058e-06
Lingo2	0.481434	0.93826	0.0246073	-0.919691	0.952386	-4.34841	1.37128e-05	8.43698e-05
Hilpda	145.624	190.788	100.459	-0.91861	0.0656419	-15.3886	1.95327e-53	1.04777e-51
Ctsc	76.4477	100.279	52.6163	-0.917594	0.0509464	-20.499	2.19717e-93	2.36305e-91
Wars	155.468	203.598	107.339	-0.917241	0.044208	-23.3116	3.38375e-120	4.93369e-118
Abcc3	19.0877	25.2652	12.9102	-0.917006	0.0794351	-14.6001	2.80481e-48	1.32179e-46
Serpinb1a	25.1324	33.1641	17.1008	-0.916432	0.100025	-12.78	2.11942e-37	7.48689e-36
Themis3	0.606221	1.0991	0.113342	-0.914874	0.674449	-5.00203	5.67309e-07	4.18073e-06
Pir	20.9269	27.6506	14.2031	-0.914205	0.110409	-9.8509	6.79358e-23	1.41506e-21
Rpl17-ps5	2.9055	4.1017	1.7093	-0.913059	0.532555	-2.61227	0.00899419	0.0321221
Zc3h12d	0.666535	1.17605	0.157021	-0.911297	0.369566	-8.10823	5.13635e-16	7.62208e-15
Gal3st2	0.466119	0.914355	0.0178823	-0.911288	1.03837	-4.53476	5.76701e-06	3.74778e-05
Chdh	11.2092	14.9281	7.49037	-0.907672	0.0801191	-14.0189	1.19398e-44	5.04654e-43
Car1	5.45102	7.41502	3.48703	-0.907207	0.24932	-4.78006	1.7524e-06	1.21905e-05
Gfpt1	100.858	131.793	69.9233	-0.904845	0.0538423	-17.3318	2.70668e-67	1.903e-65
Tmem253	5.09021	6.93513	3.24529	-0.902392	0.350258	-4.3631	1.28231e-05	7.912e-05
Rilpl2	30.9053	40.5582	21.2523	-0.901177	0.0908788	-11.2246	3.08807e-29	8.08293e-28
4932438H23Rik	0.584864	1.06366	0.106071	-0.899759	0.761622	-3.75498	0.000173354	0.000892445
Gata3	5.54723	7.51938	3.57508	-0.896953	0.16924	-6.52227	6.92524e-11	7.32121e-10
Armcx1	3.27323	4.56021	1.98625	-0.896806	0.20482	-6.85768	6.99895e-12	7.95669e-11
Hsh2d	2.99066	4.19198	1.78934	-0.896363	0.239443	-5.52531	3.28898e-08	2.76628e-07
Dmbt1	0.479615	0.924499	0.0347307	-0.895227	0.550599	-8.68024	3.94951e-18	6.56991e-17
Hkdc1	0.578354	1.0528	0.103908	-0.894972	0.551393	-7.45013	9.3251e-14	1.18611e-12
Sytl2	14.9967	19.8042	10.1891	-0.894773	0.0931526	-11.4632	2.018e-30	5.50768e-29
5730559C18Rik	37.7092	49.3392	26.0791	-0.894502	0.0681927	-13.1332	2.12475e-39	8.05589e-38
Ern2	10.4617	13.9041	7.01921	-0.894177	0.114546	-9.38896	6.05961e-21	1.14773e-19
Ccdc3	3.85685	5.31515	2.39855	-0.893898	0.169865	-7.30518	2.76904e-13	3.42192e-12
Tff3	250.86	326.335	175.384	-0.892045	0.0693303	-14.8082	1.29607e-49	6.356e-48
Cnp	31.8484	41.687	22.0097	-0.891553	0.0820876	-12.6708	8.58257e-37	2.95963e-35
Nat8f1	1.88831	2.75291	1.02372	-0.890999	0.472846	-3.23714	0.00120735	0.00527443
Arhgef37	1.99036	2.88508	1.09564	-0.890556	0.224702	-6.61477	3.72129e-11	4.02615e-10
Gm14494	36.1197	47.2056	25.0337	-0.888823	0.225215	-4.74277	2.10815e-06	1.44889e-05
Gcnt2	9.71359	12.9128	6.51442	-0.888675	0.0979069	-11.7054	1.19655e-31	3.45678e-30
Bst1	0.558659	1.02365	0.093668	-0.887785	0.717144	-3.02765	0.00246461	0.0100551
Slc35a3	151.175	196.475	105.876	-0.885734	0.0448395	-22.1413	1.26582e-108	1.62721e-106
Arhgap44	1.24894	1.91758	0.580296	-0.884579	0.25326	-7.44406	9.76383e-14	1.23974e-12
Gm9512	6.69824	8.98685	4.40963	-0.884498	0.463279	-2.51579	0.0118765	0.0410986
Cep72	15.0874	19.847	10.3279	-0.879955	0.0995874	-10.9547	6.30644e-28	1.57299e-26
Fbp2	55.2788	71.9128	38.6448	-0.87904	0.0755539	-13.1538	1.61915e-39	6.18209e-38
Kifc3	17.3606	22.7793	11.942	-0.877646	0.0901869	-11.5138	1.12463e-30	3.11641e-29
Gpr20	2.07817	2.98459	1.17176	-0.875568	0.264068	-5.43719	5.41261e-08	4.46597e-07
Hs3st1	31.9002	41.5819	22.2186	-0.874959	0.0866213	-11.0726	1.70334e-28	4.35867e-27
Ms4a18	0.416271	0.832542	0	-0.873846	1.37779	-5.03696	4.72984e-07	3.51903e-06
S100a1	49.1159	63.8436	34.3881	-0.873701	0.11932	-8.49868	1.91766e-17	3.08145e-16
Greb1l	2.30724	3.27826	1.33623	-0.872843	0.211862	3.48866	0.00048544	0.00230618
Fndc1	1.70868	2.50242	0.914944	-0.87105	0.211969	-6.71213	1.91806e-11	2.12601e-10
Tmem14a	7.85865	10.454	5.26333	-0.870846	0.193897	-5.56624	2.6029e-08	2.2141e-07
Dcbld1	26.3023	34.2913	18.3133	-0.86972	0.0671127	-14.842	7.8421e-50	3.90756e-48
Pard3b	1.60629	2.36663	0.845947	-0.866944	0.160883	-10.2948	7.44072e-25	1.66649e-23
Rbp4	25.4228	33.1254	17.7203	-0.866241	0.120811	-8.40407	4.31284e-17	6.79945e-16
Arhgef10l	19.386	25.2965	13.4755	-0.861259	0.0743283	-10.5424	5.50578e-26	1.2834e-24
Ccl9	3.61898	4.9544	2.28355	-0.858701	0.280137	-5.46967	4.50884e-08	3.74731e-07
Mxd1	13.6847	17.9268	9.44259	-0.857951	0.086956	-11.5998	4.1314e-31	1.16413e-29
Fcna	4.80131	6.47506	3.12756	-0.856796	0.224988	-4.569	4.90048e-06	3.21932e-05
Anxa7	114.515	147.771	81.2583	-0.85486	0.0454194	-21.2208	6.14054e-100	6.94808e-98
Slc39a11	25.4746	33.0954	17.8539	-0.854715	0.0733784	-12.0939	1.13731e-33	3.51465e-32
Pros1	0.75371	1.25685	0.25057	-0.851725	0.430064	-4.0156	5.92955e-05	0.000332438
Ppp2r3d	122.56	157.943	87.1762	-0.850048	0.0859526	-10.9633	5.73992e-28	1.43498e-26
Cldn15	14.5147	18.9565	10.073	-0.849815	0.12864	-7.83173	4.81201e-15	6.70994e-14
Sept1	9.16893	12.0781	6.25979	-0.84915	0.186056	-8.09279	5.83142e-16	8.61235e-15
Cysrt1	7.73462	10.2327	5.23653	-0.84889	0.225189	-4.77837	1.76722e-06	1.22897e-05
Mettl7a1	40.2449	52.0348	28.455	-0.848428	0.0753533	-14.1445	2.01939e-45	8.80948e-44
Efna1	101.804	131.188	72.419	-0.848369	0.066686	-14.3061	2.00437e-46	8.95988e-45
Fam160a2	32.4365	41.992	22.881	-0.848208	0.0701967	-10.8608	1.77143e-27	4.34851e-26
Gpa33	153.772	197.933	109.612	-0.846779	0.0524719	-17.7795	1.01817e-70	7.6013e-69
Creb3l1	142.838	183.874	101.801	-0.846691	0.0510647	-18.4933	2.33612e-76	1.95201e-74
Cdh4	2.33508	3.28607	1.3841	-0.846214	0.161497	-6.0939	1.10191e-09	1.0649e-08
P3h1	3.42256	4.68323	2.16188	-0.845931	0.184902	-8.32817	8.21011e-17	1.27312e-15
Slc35g2	8.14093	10.7451	5.53679	-0.845401	0.167499	-6.0958	1.08892e-09	1.05281e-08
Galc	5.47241	7.31386	3.63095	-0.84421	0.130276	-7.24605	4.29095e-13	5.24893e-12
Tlr5	0.925321	1.47213	0.378515	-0.842638	0.40013	-5.28654	1.24649e-07	9.91939e-07
Hgf	0.51688	0.947548	0.0862113	-0.842354	0.575565	-6.1116	9.86367e-10	9.5579e-09
Ccdc28b	5.00211	6.70444	3.29978	-0.841428	0.327897	-5.55938	2.70728e-08	2.29838e-07
Epas1	11.547	15.0994	7.99471	-0.839855	0.0760554	-13.2376	5.3235e-40	2.06155e-38
Ptprb	1.28338	1.92856	0.638189	-0.838091	0.180562	-9.31512	1.21816e-20	2.26968e-19
Pglyrp1	1313.82	1685.04	942.606	-0.837382	0.0558607	-17.029	5.00316e-65	3.3861e-63
Gpat3	8.09815	10.6657	5.53059	-0.836988	0.151378	-5.28596	1.25049e-07	9.94174e-07
Smpd3	86.778	111.517	62.0389	-0.835828	0.0452532	-19.7603	6.53634e-87	6.45463e-85
Hif3a	18.6576	24.1951	13.12	-0.835402	0.0875469	-12.0147	2.97332e-33	8.97159e-32
Gng11	0.637722	1.09901	0.176439	-0.835279	0.871692	-3.14086	0.00168453	0.00711576
Slc17a9	30.7431	39.6619	21.8244	-0.833104	0.0901863	-11.1546	6.79618e-29	1.75145e-27
Hoga1	3.83175	5.18906	2.47444	-0.832939	0.249999	-4.25746	2.06761e-05	0.000124222
Slc4a4	6.93233	9.15811	4.70655	-0.831941	0.101522	-10.408	2.27855e-25	5.21618e-24
Tnfaip8	30.8005	39.7043	21.8966	-0.830049	0.0895978	-10.1502	3.30565e-24	7.2614e-23
Gmds	131.842	169.025	94.6595	-0.829764	0.0533786	-17.4176	6.0641e-68	4.34794e-66
Tmem117	0.753508	1.24405	0.262963	-0.829294	0.407946	-5.77196	7.83539e-09	7.00893e-08
Crct1	0.961576	1.51008	0.413072	-0.828898	0.768746	-2.59426	0.00947948	0.0336781
H2-M3	4.76189	6.37247	3.1513	-0.828586	0.218508	-5.10211	3.35881e-07	2.54252e-06
Pxdc1	16.0304	20.7902	11.2707	-0.828468	0.103988	-8.53715	1.37578e-17	2.21892e-16
Fam110c	14.5718	18.9238	10.2199	-0.828434	0.103537	-9.46959	2.80945e-21	5.39181e-20
Tppp	0.925873	1.46268	0.389071	-0.826106	0.311434	-6.83632	8.1256e-12	9.18464e-11
Edem2	41.5728	53.4303	29.7153	-0.825452	0.0614136	-15.4618	6.27764e-54	3.38416e-52
C1qtnf4	1.24075	1.86109	0.620407	-0.820209	0.454404	-3.71793	0.000200862	0.00102099
Tnfrsf11b	39.2422	50.369	28.1155	-0.819113	0.0661209	-14.1114	3.22982e-45	1.40056e-43
Cldn7	701.743	895.945	507.541	-0.818655	0.0398169	-22.653	1.30342e-113	1.85077e-111
Dapk1	0.453674	0.855166	0.052183	-0.818162	0.511174	-8.57217	1.01555e-17	1.65388e-16
Pkhd1	1.85602	2.64415	1.06788	-0.817428	0.124661	-11.8798	1.50755e-32	4.46205e-31
Rab15	42.0758	53.9599	30.1916	-0.817223	0.0759272	-12.6436	1.213e-36	4.16311e-35
Syk	5.97267	7.89523	4.05011	-0.816717	0.106374	-9.49619	2.1772e-21	4.19324e-20
Tmem238l	0.379829	0.759657	0	-0.815295	1.48007	-4.13289	3.58232e-05	0.00020798
Zdhhc15	0.403918	0.789196	0.0186393	-0.812668	0.66901	-8.20956	2.22002e-16	3.37037e-15
Rassf5	1.60702	2.32183	0.892214	-0.811904	0.24496	-5.05158	4.38173e-07	3.27236e-06
Tacc2	34.8937	44.7353	25.0522	-0.8119	0.0637491	-12.8362	1.02734e-37	3.67694e-36
Coa4	21.6424	27.8446	15.4403	-0.811063	0.135314	-7.48999	6.88804e-14	8.82847e-13
Lyve1	0.451961	0.84942	0.054502	-0.810511	0.652716	-5.83627	5.33825e-09	4.84029e-08
Fhl2	63.9565	81.7308	46.1821	-0.810184	0.0647652	-14.2254	6.37123e-46	2.81904e-44
Armc3	0.606516	1.0458	0.167234	-0.809569	0.464126	-5.86041	4.61735e-09	4.21125e-08
Runx1	12.043	15.6058	8.48021	-0.808693	0.0834179	-11.2403	2.58507e-29	6.79089e-28
1700025G04Rik	16.6055	21.4068	11.8042	-0.807314	0.0841171	-7.80451	5.97333e-15	8.27619e-14
Cited2	37.2255	47.6437	26.8073	-0.806791	0.0728631	-12.3181	7.23418e-35	2.30444e-33
Cpe	9.52599	12.3905	6.66151	-0.805506	0.143497	-5.92828	3.06115e-09	2.84082e-08
Abhd11os	8.73863	11.3869	6.09035	-0.804886	0.272784	-3.37403	0.000740756	0.00337384
Tgm2	41.185	52.6555	29.7146	-0.804802	0.0624112	-14.8089	1.28417e-49	6.31189e-48
Trp53i11	22.6336	29.0495	16.2177	-0.803453	0.0780141	-12.0441	2.08406e-33	6.36798e-32
Rffl	14.7957	19.0833	10.508	-0.803362	0.0825884	-10.9326	8.04955e-28	1.99859e-26
Slc22a18	16.7545	21.5727	11.9363	-0.80316	0.123543	-8.01681	1.0853e-15	1.57502e-14
Soat2	2.44751	3.38106	1.51395	-0.801325	0.302305	-4.10651	4.01674e-05	0.000231285
Smim15	75.0292	95.6137	54.4446	-0.80118	0.0600827	-15.4704	5.49282e-54	2.96844e-52
Gm20695	1.24461	1.85201	0.637223	-0.800727	0.54725	-3.16821	0.00153379	0.00654134
Stk32c	2.85439	3.89718	1.81161	-0.800556	0.245412	-5.00613	5.55364e-07	4.09966e-06
Igfbp1	0.370595	0.741189	0	-0.800073	1.3533	-5.06605	4.06156e-07	3.04267e-06
Rpsa-ps10	4.54606	6.04415	3.04796	-0.799229	0.430798	-2.54938	0.0107915	0.0377892
Gclm	177.258	225.362	129.155	-0.798395	0.0491147	-15.6132	5.9179e-55	3.27976e-53
Sectm1b	3.19643	4.32784	2.06502	-0.797654	0.25039	-4.35809	1.312e-05	8.08375e-05
Gm12184	0.822788	1.31388	0.331698	-0.797045	0.580393	-3.65121	0.000261008	0.00129698
Nupr1	798.611	1013.98	583.247	-0.796797	0.0530829	-17.3397	2.35805e-67	1.66868e-65
Fbxw17	3.68364	4.94511	2.42218	-0.79679	0.288424	-3.43438	0.000593915	0.00276765
Fzd4	3.85062	5.15658	2.54467	-0.796479	0.11588	-9.55951	1.18313e-21	2.30939e-20
Mgst1	41.3659	52.7578	29.974	-0.795419	0.106266	-9.48145	2.50779e-21	4.82565e-20
Sowaha	1.3943	2.03651	0.752098	-0.793331	0.244311	-6.27377	3.52406e-10	3.51677e-09
Retnlb	0.537706	0.948502	0.12691	-0.789993	1.10613	-2.71356	0.00665651	0.0245356
Piga	24.5267	31.342	17.7113	-0.789497	0.0764466	-12.5801	2.71599e-36	9.1908e-35
Plekhs1	10.9316	14.1147	7.74845	-0.788854	0.114624	-9.76503	1.59069e-22	3.23879e-21
Cxcl5	0.50911	0.911076	0.107143	-0.787543	0.731648	-4.71883	2.37203e-06	1.61899e-05
Galnt12	35.6722	45.4365	25.9078	-0.787238	0.071377	-12.5879	2.46051e-36	8.35227e-35
Slc17a4	2.90101	3.93964	1.86238	-0.787189	0.205281	-5.75541	8.64339e-09	7.69265e-08
Chodl	0.415235	0.791921	0.0385497	-0.786937	0.818648	-5.54931	2.86792e-08	2.42945e-07
Cpa2	2.70811	3.68974	1.72647	-0.782474	0.393763	-3.70727	0.000209504	0.00106145
Fstl4	12.3041	15.8235	8.78466	-0.781887	0.0775858	-12.0837	1.28852e-33	3.96503e-32
Acss3	2.09264	2.90976	1.27552	-0.78088	0.250552	-7.098	1.26578e-12	1.5068e-11
Golph3l	41.752	53.0294	30.4745	-0.77956	0.0606701	-12.7466	3.25663e-37	1.13382e-35
Acox2	14.6681	18.7923	10.544	-0.77779	0.0921762	-9.7506	1.83381e-22	3.72681e-21
1110059G10Rik	10.7195	13.8038	7.63525	-0.77766	0.145542	-5.20785	1.91045e-07	1.48717e-06
Pak3	0.452088	0.833711	0.070465	-0.776529	0.528201	-5.54256	2.98085e-08	2.51883e-07
Rhpn2	34.6824	44.048	25.3168	-0.775476	0.0618289	-14.0615	6.54548e-45	2.80474e-43
Celsr1	15.6216	19.9799	11.2633	-0.774662	0.060863	-15.2259	2.38076e-52	1.24332e-50
Itpka	1.26432	1.85802	0.670625	-0.77463	0.372176	-4.21198	2.53146e-05	0.000150057
Rfk	65.33	82.7137	47.9463	-0.774265	0.055935	-14.7821	1.9114e-49	9.33151e-48
Rfx6	0.621273	1.04616	0.196385	-0.774237	0.505326	-4.87754	1.0742e-06	7.66653e-06
Deptor	20.8624	26.5795	15.1452	-0.772488	0.0615863	-14.6763	9.13874e-49	4.37311e-47
Gm15801	13.5288	17.3199	9.73777	-0.770715	0.327552	-2.95153	0.00316207	0.0126117
Pomgnt2	5.32826	6.97384	3.68268	-0.767941	0.163862	-5.94181	2.81894e-09	2.62839e-08
Lgals12	8.0593	10.4148	5.70384	-0.767841	0.121112	-7.61791	2.57806e-14	3.4027e-13
Atp6v0a1	35.8758	45.455	26.2966	-0.767113	0.0603513	-11.1747	5.4229e-29	1.40588e-27
Stambpl1	23.3079	29.6173	16.9986	-0.766465	0.0956888	-7.80497	5.95141e-15	8.25108e-14
Gsap	10.5756	13.5714	7.57986	-0.764116	0.110844	-8.28946	1.13767e-16	1.75664e-15
Sh2d4a	31.8351	40.3319	23.3382	-0.764031	0.0691196	-12.4227	1.96799e-35	6.40999e-34
C1rl	0.400663	0.76304	0.0382857	-0.763862	0.743156	-5.84018	5.21441e-09	4.73394e-08
Flnb	64.8555	81.8716	47.8395	-0.76283	0.0621952	-13.8922	7.06303e-44	2.95085e-42
Nmnat3	4.77785	6.27051	3.28519	-0.762697	0.182887	-5.42585	5.76784e-08	4.74466e-07
Prkg2	7.28547	9.42439	5.14654	-0.762117	0.119175	-6.5916	4.35118e-11	4.68431e-10
Mob3b	10.7447	13.7761	7.71339	-0.761959	0.100112	-7.51587	5.65353e-14	7.28056e-13
2010315B03Rik	12.8266	16.394	9.25931	-0.761653	0.129366	-6.49954	8.05652e-11	8.46773e-10
Tnfrsf21	17.2052	21.9012	12.5092	-0.761477	0.0839156	-10.6977	1.04351e-26	2.48305e-25
Vwa5a	6.30444	8.18602	4.42286	-0.760385	0.130398	-7.53056	5.05213e-14	6.52154e-13
Rhof	7.13286	9.22586	5.03986	-0.759634	0.149691	-6.33913	2.31065e-10	2.34465e-09
Rundc3b	19.1393	24.3167	13.9618	-0.758808	0.0785183	-11.7163	1.05125e-31	3.04107e-30
Gm8399	1.90614	2.65322	1.15906	-0.758767	0.414967	-3.1255	0.00177501	0.00746603
Vill	22.0798	28.0086	16.1511	-0.758181	0.0870916	-9.58787	8.9919e-22	1.77107e-20
Ly6k	7.73704	9.9814	5.49269	-0.758173	0.247736	-4.04512	5.22956e-05	0.00029548
Krt13	3.0962	4.14801	2.0444	-0.757854	0.291921	-3.99161	6.56272e-05	0.000364736
Tnfrsf14	4.08925	5.39566	2.78285	-0.757619	0.348049	-3.95833	7.54757e-05	0.000415853
Adra2a	0.956762	1.45862	0.454904	-0.756925	0.291188	-6.06978	1.28087e-09	1.23291e-08
Pappa2	1.19565	1.75872	0.632571	-0.756853	0.300202	-3.7226	0.000197178	0.00100391
Flot2	23.8121	30.1699	17.4543	-0.756199	0.0717337	-12.2806	1.15119e-34	3.64572e-33
Ogfod3	18.9728	24.0885	13.857	-0.755878	0.114738	-7.80915	5.7573e-15	8.00239e-14
Lipo3	0.343668	0.687336	0	-0.754748	1.30199	-5.64801	1.62319e-08	1.40494e-07
D330020A13Rik	1.17585	1.73179	0.619906	-0.753938	0.526867	-3.02998	0.00244572	0.00998747
Mctp2	7.52761	9.70443	5.3508	-0.753198	0.0945328	-10.0189	1.25888e-23	2.6892e-22
Ugt1a6a	1.00776	1.52017	0.495348	-0.753041	0.471284	-6.27287	3.54451e-10	3.53394e-09
Fyco1	9.62952	12.3422	6.9168	-0.753011	0.0753528	-12.3512	4.79652e-35	1.53694e-33
Slc16a5	2.58475	3.49875	1.67076	-0.752272	0.317076	-3.23294	0.00122525	0.00534188
Asb1	5.00214	6.5323	3.47197	-0.752181	0.129663	-2.7095	0.0067385	0.0247915
Zfp968	2.10595	2.89709	1.31481	-0.751505	0.370725	-3.39906	0.000676187	0.00310903
Tcta	13.1392	16.7315	9.54693	-0.749488	0.138209	-6.30211	2.93623e-10	2.95459e-09
Fgl1	3.99255	5.26094	2.72415	-0.749467	0.279419	-3.78745	0.0001522	0.000792177
Gm6316	1.36105	1.96075	0.761343	-0.749287	0.493457	-3.02124	0.0025174	0.0102513
Rflnb	35.4545	44.7117	26.1974	-0.749095	0.0585117	-14.7253	4.43658e-49	2.14188e-47
Cryzl1	45.2191	56.947	33.4911	-0.748508	0.0768175	-11.213	3.51968e-29	9.19051e-28
Abhd5	13.6155	17.3234	9.90758	-0.748359	0.11166	-8.95153	3.50587e-19	6.11767e-18
Nanp	7.61778	9.80251	5.43305	-0.747791	0.25763	-3.53324	0.000410498	0.00197475
Epb41l4a	5.64943	7.33438	3.96448	-0.747431	0.130761	-7.47453	7.74812e-14	9.90164e-13
Dio1	1.37464	1.97633	0.772963	-0.747371	0.435952	-3.07287	0.00212012	0.00879
Soat1	66.6607	83.7992	49.5223	-0.747129	0.0516505	-9.14013	6.23757e-20	1.12926e-18
2610002M06Rik	16.5233	20.9537	12.093	-0.74567	0.0764266	-7.79303	6.54222e-15	9.01839e-14
Nxnl2	0.869831	1.34156	0.398105	-0.743997	0.565187	-3.53039	0.000414953	0.00199312
Tns1	0.766859	1.21247	0.321244	-0.743765	0.448617	-2.94922	0.00318572	0.0127037
Clmn	22.5911	28.5214	16.6608	-0.741212	0.0642666	-11.42	3.32241e-30	8.99993e-29
Cysltr1	0.366965	0.710264	0.023666	-0.740474	0.686559	-6.45669	1.07017e-10	1.11615e-09
Slc34a1	0.379028	0.725189	0.0328667	-0.740101	1.22071	-4.05098	5.10036e-05	0.000288781
Npas2	23.9269	30.1828	17.6709	-0.739958	0.0647617	-12.5817	2.66094e-36	9.01856e-35
2310039H08Rik	27.0572	34.0973	20.0172	-0.739793	0.133744	-6.56838	5.08653e-11	5.44896e-10
Lancl1	43.0675	54.0936	32.0414	-0.73761	0.0811894	-11.0103	3.40911e-28	8.58204e-27
Gm18517	2.37252	3.21552	1.52952	-0.736845	0.26921	-4.36466	1.27323e-05	7.86043e-05
Sgcb	6.51775	8.39411	4.6414	-0.735704	0.109802	-8.94745	3.63773e-19	6.34267e-18
Glb1	53.4767	67.0676	39.8858	-0.735368	0.0543424	-15.4954	3.72824e-54	2.02997e-52
Gpc2	2.32136	3.14932	1.49339	-0.734766	0.261234	-3.67105	0.000241552	0.0012086
Rnf183	9.76673	12.4501	7.08336	-0.73459	0.154231	-5.92947	3.03911e-09	2.82278e-08
Tap2	2.25378	3.0645	1.44305	-0.734394	0.227263	-4.29664	1.73403e-05	0.000105405
Zbtb18	72.1272	90.3459	53.9086	-0.734308	0.0564897	-11.7182	1.02827e-31	2.97856e-30
Pitpnc1	11.5416	14.6641	8.419	-0.73382	0.0852187	-10.3636	3.63193e-25	8.23629e-24
Dkk2	16.0395	20.278	11.801	-0.73311	0.089459	-9.74622	1.91474e-22	3.88401e-21
Marc2	121.839	152.352	91.326	-0.732035	0.0759616	-11.0404	2.43869e-28	6.18931e-27
Gm48499	1.68471	2.35134	1.01808	-0.731758	0.456808	-2.85852	0.00425618	0.0164735
Mapkapk3	24.7344	31.1226	18.3462	-0.731536	0.0753848	-12.5341	4.85736e-36	1.62099e-34
Klhdc8a	0.579418	0.971267	0.187569	-0.731113	0.367095	-6.71837	1.83764e-11	2.03792e-10
Shisa2	2.69927	3.61617	1.78237	-0.730382	0.186334	-5.95243	2.64194e-09	2.46694e-08
Lyz2	0.32887	0.65774	0	-0.729218	1.41926	-4.53653	5.71883e-06	3.71981e-05
Tmco3	33.8847	42.5108	25.2586	-0.728582	0.0690352	-14.1154	3.05189e-45	1.32605e-43
Dqx1	3.25247	4.30368	2.20126	-0.728353	0.17465	-5.87255	4.29152e-09	3.92396e-08
Slc38a6	130.998	163.557	98.4401	-0.726685	0.0414179	-24.1556	6.52274e-129	1.01947e-126
Pigyl	50.3393	62.9946	37.6839	-0.726216	0.105771	-8.09339	5.80259e-16	8.5756e-15
Vstm5	15.9191	20.0886	11.7496	-0.726013	0.103686	-8.35806	6.3759e-17	9.96521e-16
Mapre2	27.7247	34.8003	20.6492	-0.725657	0.0762431	-9.47097	2.77245e-21	5.32551e-20
Tmem205	56.7429	70.9507	42.5351	-0.724829	0.0916238	-9.15006	5.69026e-20	1.03362e-18
Suclg1	132.697	165.574	99.8208	-0.72437	0.048549	-16.9096	3.8214e-64	2.5311e-62
Ccrl2	0.407463	0.753319	0.0616063	-0.723839	0.972953	-4.01992	5.82172e-05	0.000326813
Chga	2.29526	3.10463	1.4859	-0.723486	0.280212	-3.99857	6.37275e-05	0.000355435
Adamtsl4	2.4618	3.31148	1.61212	-0.722964	0.204523	-5.96536	2.44099e-09	2.29074e-08
Dock5	14.7547	18.6189	10.8906	-0.722424	0.0677337	-11.9235	8.92575e-33	2.66363e-31
LT629151.6	1.22499	1.77051	0.679464	-0.722153	0.295628	-5.00441	5.60338e-07	4.13216e-06
Ttc39b	11.7773	14.9096	8.64492	-0.722059	0.0806991	-6.20146	5.5942e-10	5.52679e-09
Rnasel	36.3681	45.5275	27.2086	-0.721947	0.0652848	-12.7881	1.91203e-37	6.78739e-36
Flrt3	2.03147	2.77382	1.28913	-0.721226	0.204292	-5.96873	2.39101e-09	2.24577e-08
Mkrn2os	44.8847	56.117	33.6525	-0.720962	0.0820913	-10.0336	1.08487e-23	2.33123e-22
Psmb9	1.03998	1.53891	0.541057	-0.720291	0.497729	-3.75783	0.000171393	0.000883816
Krt20	0.57808	0.963751	0.192409	-0.719733	0.58481	-4.14844	3.34753e-05	0.000195235
Etfbkmt	19.3651	24.3374	14.3927	-0.719024	0.116435	-6.9245	4.37509e-12	5.05579e-11
Sulf2	64.928	81.0196	48.8364	-0.718769	0.0478854	-17.0818	2.02908e-65	1.39942e-63
Exoc3l4	28.5615	35.7756	21.3475	-0.718634	0.113206	-8.09453	5.74866e-16	8.50168e-15
Ctsb	224.605	279.638	169.573	-0.718324	0.0457372	-17.0639	2.755e-65	1.88617e-63
Fam117b	36.3724	45.4714	27.2734	-0.716898	0.0551177	-14.9907	8.43952e-51	4.28384e-49
Txnrd2	18.3172	23.0165	13.6179	-0.716287	0.109353	-5.85655	4.72567e-09	4.30643e-08
Mdfi	6.72415	8.60298	4.84532	-0.716201	0.176569	-6.34532	2.21968e-10	2.25866e-09
Cyp2d34	0.321397	0.642794	0	-0.716151	1.42465	-4.48456	7.30651e-06	4.67414e-05
Nek6	33.2747	41.6075	24.942	-0.715821	0.0688412	-11.2605	2.05543e-29	5.42578e-28
Pla2g2d	1.33541	1.90296	0.767854	-0.715527	0.393104	-3.73466	0.00018797	0.000960878
Lrrk2	0.325555	0.647158	0.003951	-0.71429	1.06688	-6.7101	1.94488e-11	2.15354e-10
Gsto1	169.375	210.609	128.141	-0.712456	0.0565076	-14.4804	1.611e-47	7.46247e-46
Cenpm	39.0718	48.7411	29.4025	-0.710247	0.105628	-8.05087	8.22079e-16	1.20105e-14
Lrig3	2.15901	2.92072	1.3973	-0.709709	0.192065	-5.81045	6.2304e-09	5.61874e-08
Zfp72	1.108	1.61601	0.599994	-0.709302	0.292122	-3.94339	8.03377e-05	0.000440519
Zfp978	0.316835	0.633671	0	-0.708117	1.77209	-2.75398	0.00588748	0.0220337
Hepacam2	6.12591	7.83493	4.4169	-0.705752	0.159483	-6.39483	1.60722e-10	1.65718e-09
Hfe	3.62886	4.73765	2.52007	-0.704855	0.198577	-3.63876	0.000273954	0.00135635
Fbxo16	0.314761	0.629521	0	-0.704448	1.40614	-4.5821	4.60332e-06	3.03604e-05
Nr1d1	21.7573	27.1981	16.3166	-0.703438	0.0946341	-9.16003	5.18806e-20	9.43975e-19
Ddx43	0.384821	0.71572	0.0539227	-0.703045	0.767907	-4.90754	9.22277e-07	6.62582e-06
Ang4	99.5486	123.562	75.5352	-0.702669	0.0910817	-9.03041	1.71023e-19	3.03304e-18
Tm7sf3	10.2739	12.9629	7.58488	-0.701725	0.0936242	-9.33526	1.00742e-20	1.88348e-19
Otud1	2.22035	2.98822	1.45248	-0.701505	0.224631	-5.03894	4.6811e-07	3.48515e-06
Cidea	3.93819	5.11517	2.7612	-0.701198	0.274745	-3.59478	0.000324662	0.0015894
Dll3	0.505288	0.86392	0.146655	-0.700908	0.581927	-4.7088	2.49175e-06	1.69537e-05
Sri	165.253	204.847	125.659	-0.70062	0.0543067	-12.4102	2.30072e-35	7.47131e-34
Gas6	37.4125	46.5477	28.2773	-0.699594	0.0739421	-10.9742	5.08607e-28	1.27298e-26
Gm6136	2.45536	3.27651	1.63422	-0.699059	0.39562	-2.77982	0.00543886	0.0205245
Itih5	0.36187	0.685245	0.0384943	-0.698465	0.438832	-9.66238	4.35613e-22	8.69824e-21
Tmtc4	41.3352	51.3852	31.2852	-0.698285	0.0723462	-10.9118	1.01216e-27	2.49594e-26
Ndufaf6	21.2965	26.587	16.0059	-0.697958	0.14194	-5.42936	5.65553e-08	4.66286e-07
Galnt7	50.9465	63.2672	38.6257	-0.697645	0.0545633	-14.7648	2.46906e-49	1.20001e-47
Lims2	1.24076	1.77206	0.709469	-0.697408	0.451162	-3.19673	0.00138994	0.00598662
Nudt16	13.5568	17.0036	10.11	-0.696429	0.144073	-7.05079	1.77909e-12	2.10058e-11
Cd53	1.01682	1.49344	0.540195	-0.695024	0.427947	-3.64699	0.000265331	0.00131666
Stac	0.493797	0.846028	0.141565	-0.693412	0.572732	-4.90253	9.46124e-07	6.7792e-06
Bcas1	24.9369	31.0525	18.8212	-0.693394	0.082198	-9.53555	1.49094e-21	2.90239e-20
Gm14226	5.69326	7.27066	4.11587	-0.693024	0.131973	-6.8975	5.2926e-12	6.07725e-11
Txnip	129.661	160.445	98.8766	-0.692824	0.0551215	-14.3051	2.03345e-46	9.0712e-45
Sik1	5.54446	7.08628	4.00265	-0.692784	0.118729	-7.68417	1.53991e-14	2.0651e-13
Hhat	1.76323	2.41422	1.11224	-0.69278	0.313679	-3.9852	6.74242e-05	0.000374148
Ttc39a	32.0468	39.8318	24.2618	-0.692735	0.0749987	-11.8512	2.12057e-32	6.25092e-31
Zfp738	4.1823	5.40171	2.96289	-0.691905	0.151745	-2.71435	0.00664062	0.0244908
Slc12a4	4.09568	5.29341	2.89795	-0.691127	0.15481	-6.83942	7.95168e-12	8.99741e-11
Uggt2	1.49665	2.08345	0.909856	-0.691083	0.301494	-2.94448	0.00323501	0.012886
Gss	77.9942	96.5309	59.4574	-0.689939	0.0582303	-13.6867	1.21872e-42	4.93969e-41
Pla2g4a	46.2059	57.2683	35.1435	-0.688976	0.0695402	-11.5225	1.01663e-30	2.82073e-29
Limk2	91.8253	113.562	70.0883	-0.688449	0.0489253	-13.0105	1.0668e-38	3.91489e-37
Kalrn	0.469267	0.813003	0.12553	-0.687776	0.507196	-5.21008	1.88755e-07	1.47084e-06
Fetub	0.461352	0.802656	0.120049	-0.686562	0.749205	-3.9456	7.96009e-05	0.00043681
Tpk1	10.7892	13.5414	8.03695	-0.686261	0.112758	-8.0607	7.58614e-16	1.11132e-14
St3gal2	2.15899	2.89625	1.42172	-0.686053	0.208834	-5.91497	3.31927e-09	3.06595e-08
Mcu	46.585	57.6522	35.5178	-0.683586	0.0581042	-13.9092	5.56699e-44	2.33481e-42
Arl14	37.3459	46.2639	28.4279	-0.683554	0.0947466	-8.47522	2.34633e-17	3.75361e-16
Fev	0.34958	0.662701	0.0364597	-0.681864	1.10082	-3.69333	0.000221336	0.00111644
Nfatc2	0.65761	1.04169	0.273527	-0.680936	0.280958	-7.75935	8.53625e-15	1.1627e-13
Cbr3	2.25401	3.00624	1.50177	-0.679298	0.348619	-3.16297	0.00156169	0.00664077
Cers4	26.2886	32.5963	19.981	-0.679221	0.0874576	-5.07978	3.77879e-07	2.84063e-06
Galnt5	0.664004	1.04859	0.279414	-0.67915	0.344328	-5.84997	4.9166e-09	4.47478e-08
Them4	4.24659	5.45904	3.03415	-0.679056	0.1954	-4.77123	1.831e-06	1.27047e-05
Dap	105.904	130.604	81.2036	-0.678926	0.0600618	-13.0114	1.05397e-38	3.87435e-37
Ctsl	185.082	228.068	142.095	-0.678803	0.0503414	-15.2344	2.09097e-52	1.09725e-50
9230112D13Rik	0.332753	0.640465	0.0250403	-0.678424	1.58876	-2.8473	0.00440913	0.0170019
Idh1	149.166	183.759	114.573	-0.676844	0.0442752	-17.5219	9.75685e-69	7.08922e-67
Foxq1	15.2809	19.0299	11.5318	-0.676558	0.0697517	-11.6436	2.47407e-31	7.03523e-30
Ildr1	31.1487	38.5486	23.7489	-0.676259	0.0644741	-12.7102	5.19275e-37	1.805e-35
Gm9892	0.7123	1.10581	0.31879	-0.675161	0.789829	-2.45215	0.0142005	0.0480313
Gstt2	99.0384	122.013	76.0641	-0.674676	0.0774116	-11.0646	1.86342e-28	4.7571e-27
Trex2	4.00678	5.15654	2.85701	-0.674637	0.293185	-3.26335	0.00110103	0.00484894
Cadm1	23.2721	28.8456	17.6986	-0.674585	0.0734701	-8.12406	4.50825e-16	6.71754e-15
Kif13b	10.4931	13.1309	7.85518	-0.674263	0.069361	-12.3609	4.25588e-35	1.36774e-33
Samd12	10.709	13.3933	8.02471	-0.673449	0.0958526	-6.23514	4.51364e-10	4.48167e-09
Frat1	3.56897	4.61602	2.52193	-0.673182	0.17399	-5.54929	2.86837e-08	2.42945e-07
Slc50a1	71.8289	88.5073	55.1506	-0.672705	0.0759617	-10.0571	8.54803e-24	1.84415e-22
Gm3264	0.296225	0.592451	0	-0.671249	1.80333	-2.65465	0.00793913	0.0287271
Col9a1	4.18651	5.36984	3.00319	-0.670109	0.150259	-6.14846	7.82378e-10	7.64949e-09
Mindy3	50.5691	62.3331	38.805	-0.670009	0.0648988	-8.67497	4.1366e-18	6.87061e-17
Tmem42	3.10853	4.04543	2.17162	-0.669755	0.318707	-2.92706	0.00342179	0.013553
Ano10	14.7683	18.3582	11.1784	-0.668622	0.0889857	-9.08012	1.08453e-19	1.9408e-18
Mecom	22.1469	27.4146	16.8792	-0.668348	0.0692374	-14.4534	2.38469e-47	1.09761e-45
Cacna2d1	3.84742	4.95004	2.7448	-0.66801	0.158337	-7.04758	1.82058e-12	2.14841e-11
Anxa3	240.562	295.464	185.661	-0.667432	0.0481857	-16.2145	3.98206e-59	2.37666e-57
Gm27193	0.294086	0.588172	0	-0.667367	1.81748	-2.64264	0.00822628	0.0296526
Pla2g2c	0.376877	0.689359	0.0643963	-0.66644	0.9168	-3.08243	0.00205316	0.00854173
Insl5	0.293182	0.586364	0	-0.665724	1.8864	-2.49015	0.012769	0.0437688
Lipa	2.5955	3.40966	1.78134	-0.664887	0.195506	-5.26577	1.39601e-07	1.10445e-06
Klhl5	16.9388	20.9981	12.8795	-0.664423	0.0842006	-9.77153	1.49177e-22	3.04307e-21
Glyat	0.316987	0.614996	0.018978	-0.664408	1.02049	-3.86308	0.000111964	0.000595598
Cyp2e1	0.324296	0.623767	0.0248257	-0.663966	1.27049	-3.85719	0.000114699	0.000608507
Zfp36l2	66.2489	81.4548	51.0431	-0.663897	0.0492884	-15.5075	3.08431e-54	1.68358e-52
Slc39a4	60.1263	73.9342	46.3184	-0.663224	0.0607616	-11.2913	1.44851e-29	3.85175e-28
Exph5	5.32953	6.7574	3.90167	-0.662301	0.10368	-8.76302	1.9009e-18	3.2063e-17
Ccdc68	3.92361	5.03419	2.81303	-0.662223	0.238379	-3.93374	8.36327e-05	0.000456627
Asph	43.8723	53.9929	33.7516	-0.662165	0.0633885	-11.4935	1.42247e-30	3.91676e-29
C1ra	0.743727	1.13695	0.350504	-0.662055	0.390688	-4.59391	4.35023e-06	2.87786e-05
1700066B19Rik	28.779	35.4937	22.0643	-0.661987	0.07148	-10.6112	2.64314e-26	6.21453e-25
Chd9	1682.42	2061.72	1303.13	-0.661466	0.0534716	-13.7775	3.48255e-43	1.43292e-41
Ccdc107	46.4517	57.1273	35.7761	-0.660447	0.106929	-7.20973	5.60634e-13	6.80055e-12
Noxo1	121.884	149.452	94.3153	-0.658526	0.0716151	-10.3026	6.85921e-25	1.54261e-23
Gm15914	49.9279	61.3063	38.5495	-0.655721	0.195262	-4.31919	1.566e-05	9.56728e-05
Galns	10.9344	13.5992	8.26964	-0.655305	0.10479	-7.88974	3.02814e-15	4.26354e-14
Anks1b	0.409549	0.724007	0.0950917	-0.654714	0.86426	-3.4626	0.000534975	0.00251689
Tspan15	29.9647	36.8594	23.0701	-0.653411	0.0687872	-10.7887	3.89139e-27	9.40382e-26
Ngly1	17.9454	22.1625	13.7284	-0.653188	0.0852222	-10.9405	7.37762e-28	1.83595e-26
Napepld	11.0756	13.7616	8.38969	-0.6527	0.0865842	-9.29646	1.45206e-20	2.69624e-19
Noxa1	77.3032	94.7155	59.8909	-0.652526	0.0622309	-12.1603	5.05783e-34	1.56973e-32
Tmprss2	103.221	126.394	80.0472	-0.652467	0.047096	-15.9073	5.63995e-57	3.24148e-55
Adgra2	0.983741	1.42469	0.542795	-0.652252	0.233455	-5.62854	1.81742e-08	1.56742e-07
Gck	4.28621	5.46031	3.11211	-0.651725	0.2461	-2.77496	0.00552093	0.0207908
Gm14295	6.81306	8.54802	5.07809	-0.651583	0.172759	-4.21035	2.5497e-05	0.000151056
H2afj	40.1113	49.2309	30.9917	-0.650877	0.103093	-7.2714	3.55782e-13	4.36687e-12
Cxcr4	0.636722	0.999751	0.273693	-0.650803	0.60435	-3.09394	0.00197516	0.00823772
Tbc1d2	8.49719	10.6027	6.39165	-0.650497	0.0932855	-8.93135	4.20853e-19	7.30274e-18
9130208D14Rik	2.56977	3.36045	1.7791	-0.649856	0.154294	-6.51933	7.06222e-11	7.46239e-10
Nsmce1	63.4623	77.7223	49.2023	-0.649019	0.0753664	-10.2017	1.9491e-24	4.32084e-23
Ints6l	5.84947	7.36209	4.33685	-0.647876	0.152966	-5.73156	9.95125e-09	8.81693e-08
Rnf125	5.05762	6.39469	3.72054	-0.647539	0.226756	-3.88011	0.00010441	0.000559247
Plscr1	118.347	144.689	92.0057	-0.647501	0.0566759	-13.7854	3.12164e-43	1.28921e-41
Gm3604	1.04037	1.49061	0.590136	-0.647346	0.42246	-3.39074	0.00069705	0.00319616
Nt5c1a	3.14851	4.06202	2.235	-0.645948	0.286757	-3.35846	0.000783789	0.00355412
Cdcp1	38.7294	47.4711	29.9878	-0.645425	0.0474533	-15.9563	2.57542e-57	1.48411e-55
Clcn4	12.5105	15.4792	9.54191	-0.644507	0.080135	-9.38129	6.51686e-21	1.23326e-19
Rab3b	1.20383	1.68685	0.720812	-0.642828	0.46971	-2.48143	0.0130857	0.0446851
Mocs1	14.856	18.321	11.391	-0.64088	0.0944819	-8.89437	5.87512e-19	1.01139e-17
2300009A05Rik	21.1218	25.9475	16.2962	-0.639695	0.161241	-4.25636	2.07778e-05	0.000124764
Ccdc28a	8.10778	10.0924	6.12312	-0.638996	0.177606	-4.45143	8.5299e-06	5.40111e-05
Brdt	0.618922	0.971671	0.266172	-0.638945	0.423166	-3.63279	0.000280378	0.00138657
Gstm1	219.821	267.932	171.71	-0.63889	0.0533643	-13.932	4.05117e-44	1.70565e-42
Tm9sf4	56.0825	68.4579	43.7071	-0.635635	0.0544156	-13.6493	2.03729e-42	8.2268e-41
Pcsk9	233.365	284.154	182.577	-0.635356	0.0377453	-19.2813	7.71315e-83	7.10035e-81
S100a6	1602.89	1950.26	1255.53	-0.634962	0.0593904	-11.8058	3.64152e-32	1.06476e-30
Cyp3a13	0.789685	1.17692	0.402446	-0.634345	0.372407	-4.39356	1.11511e-05	6.9375e-05
Dsc2	51.764	63.1668	40.3613	-0.633546	0.0476147	-15.0823	2.11811e-51	1.09562e-49
Btg1	107.24	130.612	83.869	-0.632982	0.0512332	-12.5508	3.93708e-36	1.31792e-34
Kansl1l	7.76816	9.66064	5.87568	-0.632719	0.107995	-6.38405	1.72461e-10	1.7715e-09
Thrb	0.631984	0.983968	0.280001	-0.632243	0.552838	-4.11765	3.82747e-05	0.000221266
Fxyd3	170.602	207.612	133.592	-0.632232	0.0735866	-10.1605	2.97511e-24	6.54856e-23
Myrf	0.753073	1.13095	0.375195	-0.631862	0.311734	-6.34933	2.16256e-10	2.20364e-09
Stag3	0.302932	0.583498	0.022366	-0.631203	1.28626	-5.09093	3.56308e-07	2.68964e-06
Hoxb13	43.1251	52.6236	33.6266	-0.630989	0.0678405	-10.8908	1.27534e-27	3.13781e-26
Plat	10.5582	13.0453	8.07122	-0.630716	0.131439	-5.97313	2.32748e-09	2.18989e-08
Hsf2bp	0.59179	0.934043	0.249537	-0.630226	0.623221	-3.79578	0.000147181	0.000768264
Stk17b	25.8304	31.5951	20.0657	-0.629758	0.0750178	-10.4148	2.12137e-25	4.86148e-24
Neil2	0.911395	1.32207	0.50072	-0.629757	0.336603	-2.74586	0.0060353	0.0225016
Dpysl5	2.81248	3.63142	1.99353	-0.629607	0.168341	-6.06784	1.29642e-09	1.24568e-08
Slc9a2	3.83804	4.8766	2.79948	-0.62918	0.129285	-6.81236	9.60118e-12	1.08075e-10
Slc6a8	14.3421	17.6332	11.0511	-0.628708	0.0977878	-6.67172	2.52818e-11	2.77537e-10
Brsk1	0.549627	0.881992	0.217261	-0.628622	0.53701	-3.00682	0.00264	0.0107104
Foxd2	0.946014	1.36331	0.528721	-0.628482	0.346281	-4.22897	2.34766e-05	0.000139696
Spsb1	1.79822	2.39684	1.1996	-0.626954	0.255859	-3.48809	0.00048648	0.00230911
Btbd8	6.34632	7.91522	4.77742	-0.625844	0.110793	-7.92393	2.30113e-15	3.26106e-14
Khk	27.8261	33.978	21.6742	-0.625395	0.121232	-6.24926	4.12402e-10	4.1023e-09
Gm13340	1.63277	2.19415	1.07138	-0.624836	0.380904	-2.97959	0.0028863	0.0116056
Ripk3	100.815	122.495	79.1357	-0.623931	0.0546856	-13.4706	2.32973e-41	9.26985e-40
Trpm6	0.298744	0.575202	0.022286	-0.623738	0.604146	-7.80659	5.87548e-15	8.15621e-14
Abcb1b	1.54007	2.08049	0.999654	-0.623411	0.306251	-2.84618	0.00442475	0.01705
Phldb2	28.0318	34.2071	21.8565	-0.623264	0.0550813	-12.9053	4.19933e-38	1.52305e-36
Sh3kbp1	35.7136	43.5197	27.9076	-0.622997	0.0615585	-10.09	6.11766e-24	1.33306e-22
Gm13418	0.299738	0.575793	0.0236837	-0.622308	1.51791	-3.10791	0.00188415	0.00788694
Trp53inp1	6.6038	8.21744	4.99016	-0.621773	0.103004	-7.88437	3.16118e-15	4.44332e-14
Prr5	8.69346	10.7486	6.63836	-0.621149	0.141852	-5.69577	1.22815e-08	1.07935e-07
Atp10b	51.3626	62.4611	40.2641	-0.620987	0.0506745	-14.3638	8.72508e-47	3.92448e-45
Kif15	17.4682	21.3713	13.5651	-0.619128	0.073629	-10.8487	2.02226e-27	4.94747e-26
Frmd4a	5.45502	6.81843	4.09162	-0.618755	0.100948	-7.78381	7.03729e-15	9.67015e-14
Dynap	10.4116	12.8188	8.00446	-0.617921	0.160569	-4.84038	1.29591e-06	9.17357e-06
Mmp20	0.341175	0.623987	0.058363	-0.617705	0.632339	-5.53723	3.07287e-08	2.58953e-07
Zbed3	31.7259	38.6224	24.8294	-0.617303	0.0907088	-8.39698	4.58092e-17	7.21163e-16
Chil5	1.03432	1.46298	0.605649	-0.617249	0.553461	-2.62647	0.00862766	0.0309505
Klf9	16.7212	20.4537	12.9887	-0.616962	0.0749661	-9.94152	2.74593e-23	5.8087e-22
Tmem158	2.92147	3.74458	2.09836	-0.614776	0.241185	-3.85949	0.000113623	0.000603095
Ero1l	1223.34	1480.28	966.396	-0.614663	0.0946973	-5.39773	6.74906e-08	5.52462e-07
Btbd11	2.58982	3.34305	1.83658	-0.614556	0.157223	-10.0231	1.20605e-23	2.58396e-22
Dnah8	0.547338	0.871976	0.2227	-0.614491	0.195925	-10.5214	6.8837e-26	1.59603e-24
Epcam	857.736	1037.85	677.626	-0.614293	0.0480057	-14.7592	2.68304e-49	1.30109e-47
Krt23	249.088	301.51	196.667	-0.613912	0.0619173	-11.5098	1.17768e-30	3.25924e-29
Mpi	32.3504	39.3382	25.3626	-0.613653	0.0890384	-8.32929	8.13261e-17	1.26201e-15
Efemp1	1.62088	2.16953	1.07224	-0.613075	0.31717	-3.59097	0.000329447	0.0016109
Esd	346.692	419.46	273.924	-0.612939	0.0568505	-12.4346	1.69656e-35	5.55085e-34
Pgm3	22.2275	27.0783	17.3768	-0.611568	0.0848673	-7.89734	2.8491e-15	4.02187e-14
Slc35a2	56.5264	68.5306	44.5223	-0.611076	0.067178	-11.0236	2.9409e-28	7.43784e-27
3110043O21Rik	25.1115	30.5587	19.6644	-0.610893	0.0698817	-9.79542	1.17803e-22	2.43045e-21
Kcnq1	79.1341	95.806	62.4621	-0.6092	0.0500846	-14.707	5.81325e-49	2.79409e-47
Rgs14	0.853333	1.23847	0.468194	-0.608472	0.411735	-4.31756	1.57763e-05	9.63297e-05
Rb1	6.95564	8.60787	5.30341	-0.608084	0.100528	-7.99203	1.32735e-15	1.91224e-14
Tacc1	3.04773	3.8866	2.20886	-0.606768	0.162001	-7.76741	8.01067e-15	1.09454e-13
Slc44a4	25.8783	31.4459	20.3107	-0.606454	0.080471	-8.99996	2.25793e-19	3.98486e-18
Hsd11b2	0.943647	1.34445	0.542841	-0.603662	0.431699	-3.243	0.00118279	0.00517543
Efnb2	13.3047	16.2496	10.3598	-0.602621	0.0809471	-9.12242	7.34662e-20	1.32783e-18
Gm45623	0.42574	0.718856	0.132624	-0.60178	0.80019	-3.17995	0.00147299	0.00631179
Slc35f6	19.6963	23.948	15.4446	-0.601305	0.0815964	-7.8922	2.96894e-15	4.18289e-14
Cds1	1.97458	2.58532	1.36384	-0.600972	0.231965	-4.11522	3.86813e-05	0.000223379
Pef1	75.2139	90.8615	59.5663	-0.600946	0.0597221	-11.641	2.55144e-31	7.24575e-30
Man1a2	43.0537	52.0969	34.0105	-0.600839	0.0480898	-8.96106	3.21581e-19	5.62055e-18
Pmaip1	26.9731	32.7107	21.2355	-0.600338	0.0850672	-8.40832	4.15941e-17	6.56709e-16
AI661453	45.3721	54.8782	35.8661	-0.59999	0.0489639	-14.1882	1.08481e-45	4.79014e-44
Il3ra	2.46214	3.17062	1.75366	-0.59891	0.289084	-3.12117	0.00180133	0.00756209
Scg5	0.41162	0.700341	0.122898	-0.598598	0.878856	-3.09361	0.00197741	0.00824551
Lonrf3	7.5769	9.3307	5.82309	-0.59844	0.114437	-6.99082	2.73284e-12	3.19028e-11
Il33	45.6328	55.1676	36.098	-0.598397	0.0805671	-8.21906	2.05106e-16	3.11822e-15
Cnnm4	10.9865	13.4357	8.53726	-0.597998	0.0955573	-7.96367	1.67014e-15	2.39813e-14
Asb11	0.256554	0.513109	0	-0.597516	1.43917	-4.30772	1.64947e-05	0.000100487
Urah	29.2105	35.3777	23.0433	-0.597419	0.136927	-5.62861	1.81669e-08	1.56742e-07
Nr1h4	0.329505	0.600442	0.0585683	-0.596356	0.853669	-3.94829	7.87113e-05	0.000432583
Cbr2	98.5615	118.815	78.3083	-0.595261	0.093431	-7.84816	4.22182e-15	5.90974e-14
Fam241b	16.46	20.0099	12.9101	-0.594942	0.139241	-5.10521	3.30425e-07	2.50383e-06
Sgms2	12.587	15.3487	9.82529	-0.59477	0.103335	-9.29123	1.52515e-20	2.82954e-19
Schip1	3.69679	4.64985	2.74374	-0.593733	0.208672	-4.44669	8.72016e-06	5.50394e-05
Relb	21.1474	25.6398	16.6551	-0.593499	0.0895836	-7.01675	2.2709e-12	2.65672e-11
Ago2	27.0788	32.7729	21.3848	-0.59335	0.0589844	-10.5309	6.22468e-26	1.44632e-24
Pttg1	31.202	37.7304	24.6735	-0.59319	0.122811	-5.92518	3.11952e-09	2.89128e-08
Gcnt3	23.7331	28.7459	18.7203	-0.593009	0.0743675	-9.51233	1.86445e-21	3.60366e-20
Perp	88.7404	106.926	70.5548	-0.592923	0.0600965	-11.5442	7.89854e-31	2.19994e-29
Cacna1a	4.88944	6.08271	3.69617	-0.592818	0.247636	-4.59284	4.37252e-06	2.89084e-05
Cela1	18.4228	22.3555	14.4901	-0.592414	0.139998	-5.18345	2.17822e-07	1.68645e-06
Cnn2	93.4797	112.609	74.3507	-0.592379	0.0597186	-10.6993	1.02582e-26	2.44364e-25
Dpm1	35.8586	43.3204	28.3967	-0.592319	0.137361	-4.28477	1.82926e-05	0.000110729
Selenbp1	166.214	200.033	132.396	-0.591715	0.0605986	-11.4069	3.86059e-30	1.04447e-28
Pip5k1b	30.8517	37.2745	24.429	-0.589909	0.0750712	-9.34282	9.38003e-21	1.75522e-19
Slc12a7	9.41362	11.5103	7.31692	-0.588998	0.105763	-11.4983	1.34602e-30	3.71095e-29
Abcc2	0.440277	0.730074	0.15048	-0.588598	0.415941	-4.06689	4.76438e-05	0.000270888
Tmem171	55.5817	66.9645	44.1988	-0.588497	0.0772526	-9.08284	1.05774e-19	1.89442e-18
Fam13a	20.5712	24.9081	16.2342	-0.588128	0.0663183	-10.5704	4.08914e-26	9.56259e-25
Msra	7.36047	9.03113	5.6898	-0.584448	0.173602	-4.39431	1.11124e-05	6.91541e-05
C1galt1	61.718	74.2499	49.186	-0.584404	0.0437587	-15.5894	8.58947e-55	4.7362e-53
Fam114a1	19.595	23.708	15.4819	-0.584101	0.101255	-7.39235	1.44255e-13	1.81994e-12
Tagln2	440.878	529.097	352.658	-0.5839	0.038134	-18.3576	2.87003e-75	2.32613e-73
Insl6	17.2459	20.8865	13.6053	-0.583546	0.170257	-4.29541	1.74367e-05	0.000105943
Nhlrc1	0.758787	1.10941	0.408165	-0.583022	0.409225	-3.75072	0.000176325	0.000905379
Slc45a3	20.6842	25.0034	16.365	-0.582515	0.0810581	-9.39718	5.60468e-21	1.06342e-19
Cplx2	0.808396	1.168	0.448788	-0.58152	0.27472	-5.34534	9.02458e-08	7.28128e-07
Whrn	11.1697	13.5866	8.75277	-0.580756	0.0973832	-7.85488	4.00153e-15	5.60859e-14
Gstm4	10.6581	12.9719	8.34426	-0.58038	0.141894	-4.85077	1.22982e-06	8.72561e-06
Calr3	2.11071	2.72747	1.49396	-0.579759	0.290244	-3.23222	0.00122831	0.00535308
Orai1	14.2536	17.2754	11.2318	-0.57926	0.11939	-6.05927	1.36742e-09	1.311e-08
Tcea3	5.62148	6.93102	4.31195	-0.578266	0.218435	-3.72527	0.000195108	0.000994304
Pdzk1ip1	3.09315	3.90085	2.28545	-0.576941	0.375893	-2.63103	0.00851266	0.0305632
Pon3	18.6156	22.4805	14.7508	-0.576039	0.102001	-7.05649	1.70764e-12	2.01881e-11
Lrrc8c	12.4774	15.1313	9.82355	-0.575692	0.0827194	-5.16414	2.41552e-07	1.85825e-06
Spint2	971.016	1162.33	779.699	-0.575426	0.0466126	-14.5038	1.14615e-47	5.34339e-46
Tmem82	0.359523	0.626989	0.0920557	-0.575158	0.645055	-3.8796	0.000104629	0.000560283
Irak2	16.9268	20.4531	13.4006	-0.575055	0.0954367	-4.87984	1.0617e-06	7.58233e-06
Chst7	0.677532	1.00746	0.347599	-0.574984	0.452486	-3.58446	0.000337783	0.00164795
As3mt	4.68843	5.80717	3.56969	-0.574958	0.199941	-3.98359	6.7881e-05	0.000376491
Scg3	0.295252	0.549868	0.040635	-0.574681	1.07054	-3.97543	7.02523e-05	0.000388651
Tm4sf1	16.9374	20.4604	13.4143	-0.574175	0.16732	-4.32343	1.53621e-05	9.40116e-05
Capn13	0.499321	0.793714	0.204927	-0.574004	0.504967	-4.05593	4.99347e-05	0.000283329
Zxda	5.13649	6.34121	3.93176	-0.573915	0.16069	-4.8698	1.11709e-06	7.96221e-06
Trappc10	33.0598	39.7397	26.3798	-0.573321	0.0540739	-12.6225	1.58747e-36	5.41408e-35
Me2	86.2021	103.303	69.101	-0.573276	0.0513305	-13.0889	3.80993e-39	1.41974e-37
Kcnq5	2.80224	3.54779	2.05669	-0.573194	0.1445	-6.54955	5.77096e-11	6.13977e-10
Gpr39	5.74787	7.06875	4.42698	-0.572196	0.141542	-5.47737	4.31691e-08	3.59054e-07
Sh3rf2	1.01849	1.41354	0.623452	-0.572084	0.262601	-4.37251	1.22827e-05	7.59851e-05
Cntfr	1.13635	1.5544	0.718301	-0.572004	0.45655	-2.5208	0.0117089	0.0405746
P3h2	0.696394	1.0282	0.364589	-0.571732	0.419263	-4.78799	1.68463e-06	1.17529e-05
AU040320	40.4643	48.5645	32.364	-0.571016	0.056634	-13.1513	1.67241e-39	6.37425e-38
Hspa1b	15.8915	19.191	12.592	-0.570957	0.0866649	-8.07228	6.9e-16	1.01491e-14
AI481877	1.27676	1.72102	0.832495	-0.570337	0.29857	-3.91971	8.86564e-05	0.000481154
Papln	0.571803	0.87753	0.266076	-0.568472	0.348295	-5.09888	3.41665e-07	2.5845e-06
Prelid2	93.0929	111.389	74.7964	-0.568303	0.0809294	-8.49369	2.00175e-17	3.20944e-16
Mansc1	31.9322	38.3351	25.5294	-0.568226	0.0761316	-8.91368	4.93663e-19	8.53888e-18
Trim35	26.6231	31.988	21.2582	-0.567604	0.0764168	-9.01476	1.9731e-19	3.49353e-18
Mrc1	0.360442	0.624622	0.096262	-0.567511	0.457642	-6.73567	1.63173e-11	1.81605e-10
Apln	2.90427	3.66191	2.14663	-0.567114	0.193672	-4.4347	9.22019e-06	5.79764e-05
Ang	33.9884	40.7721	27.2046	-0.566609	0.124659	-5.56018	2.69492e-08	2.29057e-07
Adss	85.1239	101.821	68.4266	-0.566578	0.045472	-14.6607	1.15071e-48	5.47026e-47
Hdc	0.321357	0.577215	0.0654987	-0.565851	0.76476	-3.50633	0.000454332	0.00216741
Myo10	15.6101	18.8256	12.3945	-0.565726	0.060719	-11.9881	4.10227e-33	1.23437e-31
Nfatc4	4.59791	5.68159	3.51424	-0.565709	0.188816	-5.18882	2.11633e-07	1.63912e-06
Moxd1	0.526861	0.822436	0.231287	-0.565702	0.561388	-3.86345	0.000111796	0.000594848
Arrb1	15.7643	19.0093	12.5193	-0.565654	0.0777939	-10.8665	1.66515e-27	4.09225e-26
Cd47	87.1261	104.174	70.0783	-0.565297	0.0579635	-8.46697	2.51865e-17	4.02335e-16
Pparg	45.7394	54.7606	36.7182	-0.563985	0.0673193	-10.7556	5.57399e-27	1.34103e-25
Skap2	61.2485	73.2618	49.2352	-0.56392	0.0578215	-10.2983	7.17392e-25	1.61006e-23
Antxr2	32.6279	39.1107	26.145	-0.563298	0.0523901	-12.45	1.39875e-35	4.5903e-34
Ets1	8.50708	10.3398	6.67437	-0.563274	0.08715	-10.3912	2.72036e-25	6.20796e-24
Anxa2	1454.72	1735.05	1174.39	-0.562662	0.0390979	-16.8184	1.7888e-63	1.16702e-61
Ahnak	29.3002	35.131	23.4694	-0.562259	0.0543224	-12.1861	3.68815e-34	1.14957e-32
Myb	38.9193	46.5837	31.2549	-0.560947	0.0605765	-11.5092	1.1856e-30	3.27699e-29
Slc5a3	3.45429	4.30931	2.59927	-0.560821	0.100281	-8.13131	4.24691e-16	6.33683e-15
Srr	5.74005	7.03271	4.4474	-0.56032	0.162336	-4.09657	4.19321e-05	0.000240807
Fam83f	0.634905	0.948327	0.321484	-0.560077	0.396051	-4.15909	3.19523e-05	0.000186882
Gm15280	120.365	143.562	97.1691	-0.558345	0.0795362	-8.56653	1.06653e-17	1.73301e-16
Vwa3b	0.263031	0.504341	0.0217203	-0.558131	1.35221	-2.98537	0.00283231	0.0114096
Traf3ip2	13.2894	16.0173	10.5615	-0.557673	0.103284	-6.29316	3.11065e-10	3.12063e-09
Casp7	16.4677	19.7929	13.1424	-0.556066	0.0916275	-7.45981	8.66457e-14	1.10339e-12
Palld	11.091	13.3924	8.7896	-0.555983	0.0784352	-9.65243	4.80027e-22	9.54999e-21
Scn8a	3.86093	4.78565	2.93621	-0.55567	0.2651	-3.06178	0.00220026	0.0090945
Epha4	6.26499	7.64684	4.88315	-0.555583	0.103768	-7.14198	9.19972e-13	1.10422e-11
Klf6	58.7732	70.1382	47.4083	-0.555369	0.0469232	-13.8208	1.90906e-43	7.91497e-42
Aqp11	5.85688	7.15979	4.55397	-0.555012	0.170854	-3.76586	0.000165978	0.000858949
Fkbp9	35.4793	42.4102	28.5485	-0.554952	0.0678951	-9.73039	2.23739e-22	4.52582e-21
Acss2	64.4834	76.9236	52.0432	-0.554891	0.0588049	-11.8932	1.28409e-32	3.81625e-31
Smim14	160.523	191.201	129.845	-0.554757	0.0525554	-10.1544	3.1681e-24	6.9663e-23
Bace1	7.83387	9.50958	6.15815	-0.554046	0.131253	-7.2215	5.14155e-13	6.26122e-12
Atp8a2	2.74569	3.4554	2.03598	-0.553392	0.170469	-4.02625	5.66722e-05	0.000318635
Dusp22	2.11649	2.70645	1.52654	-0.552877	0.263722	-3.21568	0.00130137	0.00563866
Zfp697	2.44699	3.09906	1.79492	-0.552483	0.199057	-4.23351	2.3007e-05	0.000137127
Car2	465.637	553.875	377.399	-0.552256	0.0447574	-14.0712	5.70855e-45	2.45096e-43
Gk	10.2522	12.3791	8.1253	-0.552037	0.0982446	-8.71574	2.88872e-18	4.84987e-17
Hscb	30.3078	36.2234	24.3922	-0.551826	0.133684	-4.43628	9.15261e-06	5.75682e-05
Mfsd13a	36.9983	44.1674	29.8292	-0.550984	0.0646637	-9.7917	1.22221e-22	2.51444e-21
Mab21l3	0.432443	0.702527	0.16236	-0.550621	0.520963	-4.17608	2.96581e-05	0.000174
Creg1	28.7127	34.3117	23.1137	-0.55029	0.0889784	-6.1257	9.02846e-10	8.78385e-09
Amdhd2	32.8265	39.1995	26.4535	-0.550186	0.0892336	-7.39003	1.46791e-13	1.84979e-12
Stn1	30.3591	36.2647	24.4534	-0.549951	0.092615	-5.67003	1.4277e-08	1.24465e-07
Alpk1	2.84201	3.56548	2.11855	-0.549894	0.153502	-4.6811	2.85336e-06	1.92513e-05
Efhd1	0.37305	0.631439	0.114661	-0.54954	0.715004	-3.66073	0.0002515	0.00125433
Sat1	159.384	189.535	129.233	-0.548961	0.0575294	-11.0215	3.01017e-28	7.60418e-27
Fam46a	12.8031	15.3971	10.209	-0.548785	0.07272	-9.40412	5.24667e-21	9.97235e-20
Sephs2	61.7774	73.5751	49.9797	-0.548772	0.0544931	-11.9431	7.05179e-33	2.10729e-31
Cd44	90.1158	107.236	72.9953	-0.548679	0.0432621	-14.6617	1.1346e-48	5.4055e-47
Slpi	5.55044	6.78044	4.32045	-0.548304	0.309708	-2.57113	0.0101368	0.0357444
4921507P07Rik	0.835698	1.18011	0.491287	-0.547841	0.401972	-3.3928	0.00069182	0.00317419
Neu1	74.1811	88.2439	60.1182	-0.546151	0.0550042	-11.6184	3.32492e-31	9.39322e-30
Fa2h	0.631189	0.93625	0.326129	-0.546044	0.499732	-3.43671	0.000588817	0.00274625
Rbm47	45.8697	54.6202	37.1191	-0.545094	0.0578317	-12.0211	2.75198e-33	8.33846e-32
St8sia4	14.1689	16.9986	11.3391	-0.544646	0.0714496	-9.44453	3.56993e-21	6.82118e-20
Ptpn13	1.75378	2.26737	1.24019	-0.544509	0.16361	-6.41049	1.45057e-10	1.49994e-09
Vldlr	49.114	58.4577	39.7703	-0.544345	0.0618719	-9.6437	5.22681e-22	1.03796e-20
St3gal3	14.1008	16.9162	11.2854	-0.544313	0.101799	-6.39746	1.57983e-10	1.63049e-09
Pak6	18.6333	22.2922	14.9744	-0.544087	0.0790813	-7.58611	3.29647e-14	4.32202e-13
Ephb3	39.4063	46.9256	31.887	-0.543278	0.0525888	-12.4883	8.65088e-36	2.86932e-34
P2rx4	38.7555	46.1531	31.3578	-0.543238	0.0761469	-8.62879	6.20058e-18	1.0182e-16
Prr13	183.803	218.183	149.423	-0.54311	0.0515253	-12.6191	1.65685e-36	5.64185e-35
Olfr1033	761.825	903.736	619.914	-0.543103	0.0709045	-9.96699	2.12577e-23	4.50999e-22
Slc7a11	12.2458	14.7094	9.78225	-0.542966	0.0652463	-10.3289	5.21485e-25	1.17768e-23
Spry3	0.345057	0.595054	0.095059	-0.542597	0.503651	-5.37238	7.77036e-08	6.31306e-07
Ifngr1	70.2987	83.5182	57.0793	-0.541237	0.0571871	-11.256	2.16393e-29	5.70527e-28
Tax1bp1	102.349	121.51	83.1871	-0.541228	0.0427855	-14.9684	1.18047e-50	5.97802e-49
Ginm1	23.1019	27.5663	18.6375	-0.540699	0.102136	-7.37869	1.59859e-13	2.00864e-12
Ssfa2	31.1288	37.0763	25.1812	-0.540363	0.0510623	-12.6572	1.0211e-36	3.5156e-35
Zfp429	6.20554	7.53905	4.87202	-0.54022	0.193212	-4.93025	8.21256e-07	5.94086e-06
Itpk1	25.9306	30.9125	20.9487	-0.539982	0.0721186	-8.7753	1.70447e-18	2.87944e-17
S100a13	14.8966	17.8364	11.9567	-0.539824	0.183588	-3.76544	0.000166258	0.000860193
Ada	14.7734	17.6897	11.8571	-0.539682	0.11518	-5.85171	4.86539e-09	4.43148e-08
Paqr8	6.1083	7.4222	4.79441	-0.539536	0.107473	-6.6579	2.77773e-11	3.03858e-10
Cd200r2	0.910821	1.26385	0.557788	-0.539282	0.450599	-2.82592	0.00471451	0.018064
Rnf141	28.7221	34.21	23.2341	-0.538946	0.0667108	-11.0595	1.97222e-28	5.02894e-27
Snph	0.534294	0.817423	0.251165	-0.538622	0.398199	-4.43754	9.09945e-06	5.72836e-05
Pold4	59.6462	70.8315	48.4608	-0.53833	0.108362	-6.02643	1.6762e-09	1.59228e-08
Rims3	0.307893	0.549049	0.066736	-0.53818	0.651178	-5.97268	2.33383e-09	2.19491e-08
Sstr2	0.511433	0.790017	0.232849	-0.537978	0.572919	-3.25262	0.00114348	0.00501758
Impa2	46.2683	54.9651	37.5714	-0.536998	0.0704417	-9.15783	5.29512e-20	9.62648e-19
Plekhf2	25.0994	29.8918	20.307	-0.535896	0.0756775	-7.37148	1.6875e-13	2.1179e-12
Fam83e	43.9067	52.1523	35.6611	-0.535882	0.0552384	-11.6209	3.22858e-31	9.13294e-30
Nrros	0.575393	0.864447	0.286339	-0.535478	0.487635	-3.4299	0.000603802	0.0028071
Gdap1l1	0.420386	0.680484	0.160288	-0.534394	0.748782	-3.02561	0.00248135	0.0101178
Ifnar2	21.2935	25.3721	17.215	-0.53389	0.106996	-5.12204	3.02244e-07	2.30719e-06
Klrg2	2.34562	2.95718	1.73406	-0.533428	0.237033	-3.57523	0.000349927	0.00169995
Rasa3	22.5823	26.8892	18.2754	-0.532944	0.0659937	-10.8269	2.56582e-27	6.24215e-26
Kcnk6	4.97998	6.07065	3.88931	-0.532213	0.117652	-6.50093	7.98231e-11	8.39786e-10
Aldh2	295.255	349.263	241.247	-0.531956	0.115145	-5.77194	7.83645e-09	7.00893e-08
Npc1	11.9932	14.3604	9.62593	-0.531629	0.0790235	-8.4086	4.14932e-17	6.55593e-16
Oasl1	6.63941	8.02891	5.24991	-0.530716	0.16849	-4.13346	3.57342e-05	0.000207518
Sectm1a	0.52691	0.804096	0.249723	-0.529668	0.788875	-3.41888	0.000628787	0.00291018
Egfr	9.2735	11.138	7.40896	-0.529535	0.0896071	-4.5461	5.46488e-06	3.56316e-05
Zfp445	28.4977	33.8478	23.1475	-0.52919	0.0641119	-9.64226	5.30089e-22	1.05171e-20
Irf2	39.1486	46.4219	31.8753	-0.528547	0.0705125	-6.63227	3.30553e-11	3.59602e-10
Ccdc92b	0.290959	0.524755	0.057163	-0.52838	0.597673	-5.52107	3.36946e-08	2.83178e-07
Krtcap2	193.56	228.72	158.401	-0.527219	0.0579032	-11.3466	7.70962e-30	2.07291e-28
Cbr1	65.1118	77.0528	53.1708	-0.526935	0.0879827	-7.22645	4.95796e-13	6.04443e-12
Arhgef39	39.0669	46.2996	31.8343	-0.526623	0.0856421	-7.2672	3.67002e-13	4.50204e-12
2310034G01Rik	1.51835	1.97271	1.06399	-0.526345	0.396022	-2.50172	0.0123593	0.042532
Bhlhe40	292.342	345.263	239.421	-0.526302	0.0503397	-12.2822	1.12955e-34	3.5824e-33
Limch1	29.5268	35.0271	24.0266	-0.525619	0.0735124	-5.43297	5.54244e-08	4.57135e-07
Rnf180	1.36841	1.79492	0.941892	-0.525344	0.339394	-4.16849	3.06625e-05	0.00017965
Bmp8b	55.6109	65.8015	45.4202	-0.525127	0.0533168	-11.6991	1.28866e-31	3.71301e-30
Gm14117	7.38586	8.89394	5.87777	-0.524605	0.263883	-2.67106	0.00756129	0.0275111
Rasa2	16.3827	19.5049	13.2605	-0.523942	0.0743298	-6.04612	1.48372e-09	1.41688e-08
Il22ra1	2.94345	3.65147	2.23543	-0.52373	0.195304	-4.09477	4.22589e-05	0.000242492
Adamts15	0.244787	0.468122	0.021453	-0.523349	0.701292	-6.08575	1.15951e-09	1.11957e-08
Tsc22d3	23.415	27.7945	19.0354	-0.523242	0.0929729	-6.56931	5.05497e-11	5.41782e-10
Vasp	226.948	267.822	186.074	-0.523042	0.0457152	-13.9104	5.47672e-44	2.30139e-42
Il17rb	0.544729	0.821302	0.268157	-0.522237	0.581474	-2.61782	0.00884923	0.0316616
Spint1	85.2314	100.664	69.7986	-0.522018	0.0556429	-11.1611	6.32208e-29	1.63314e-27
Ppp1r3b	24.5609	29.1286	19.9932	-0.521209	0.0596012	-10.4873	9.88228e-26	2.28396e-24
Ick	24.2947	28.8112	19.7782	-0.520781	0.0800115	-7.53548	4.86545e-14	6.29552e-13
Lrfn3	3.00477	3.71967	2.28988	-0.52065	0.200754	-3.9503	7.80526e-05	0.00042921
Opn3	1.62794	2.09677	1.15912	-0.520321	0.301266	-3.14074	0.00168523	0.00711734
Slfn9	1.87109	2.38304	1.35915	-0.520054	0.180359	-4.91597	8.83441e-07	6.35522e-06
Pmepa1	19.4199	23.0534	15.7863	-0.518952	0.0960999	-6.02422	1.69928e-09	1.61279e-08
Tmem30b	81.4972	96.1636	66.8308	-0.518475	0.0495984	-12.4141	2.19148e-35	7.12722e-34
Plekha8	21.1121	25.0408	17.1835	-0.518148	0.0695765	-6.19007	6.01364e-10	5.925e-09
Klf7	12.4605	14.8487	10.0724	-0.517393	0.0679378	-6.42981	1.27762e-10	1.32299e-09
Chic1	0.290022	0.518828	0.061217	-0.517238	0.429685	-7.4469	9.5556e-14	1.21401e-12
Dusp23	3.115	3.84456	2.38544	-0.517023	0.25611	-3.04286	0.0023434	0.00959847
Snrk	14.1958	16.8876	11.5039	-0.516586	0.0889855	-9.12144	7.41343e-20	1.33879e-18
Ambn	0.259472	0.482243	0.036701	-0.515782	1.12922	-3.47731	0.00050648	0.0023941
Alox12b	3.14091	3.87305	2.40877	-0.515575	0.196007	-3.96226	7.42441e-05	0.000409691
Mapt	2.88809	3.57494	2.20125	-0.515115	0.253091	-3.73066	0.000190982	0.000975336
Lhx5	0.277926	0.503438	0.052415	-0.514561	0.784776	-4.2676	1.97589e-05	0.000119008
Nt5e	0.466568	0.725196	0.207939	-0.514213	0.419043	-4.80251	1.5669e-06	1.09774e-05
Cp	2.43551	3.04069	1.83032	-0.513638	0.215453	-5.11576	3.12479e-07	2.37863e-06
Jdp2	32.8155	38.7694	26.8617	-0.513376	0.0793675	-7.93118	2.1707e-15	3.08831e-14
Klhl3	0.251149	0.471029	0.0312687	-0.512406	0.545272	-7.51881	5.52769e-14	7.12694e-13
Sbspon	0.682175	0.977598	0.386752	-0.51204	0.399464	-3.5787	0.000345312	0.00168054
Fam111a	26.6483	31.5029	21.7936	-0.511938	0.0725917	-8.5889	8.78045e-18	1.4321e-16
Car13	5.36893	6.48674	4.25112	-0.511712	0.164742	-4.24649	2.17141e-05	0.000129956
Fbxo36	11.2692	13.4224	9.11596	-0.511675	0.190897	-3.38853	0.000702687	0.00321929
Cdkn1a	74.6598	87.9181	61.4016	-0.510894	0.0796913	-7.72383	1.12889e-14	1.52709e-13
Man2a1	39.6114	46.7249	32.4979	-0.510671	0.0451071	-13.7011	1.00063e-42	4.0633e-41
Mst1r	7.62681	9.13682	6.11679	-0.510308	0.109054	-8.3928	4.74702e-17	7.45691e-16
Pcx	11.6688	13.8836	9.45413	-0.509648	0.0909015	-6.5649	5.2069e-11	5.57516e-10
Vps13d	13.8347	16.4278	11.2416	-0.509601	0.074694	-8.33258	7.90967e-17	1.22829e-15
Gdf15	58.1145	68.4405	47.7885	-0.509236	0.0876408	-6.91946	4.5337e-12	5.23351e-11
Igsf5	21.0066	24.8455	17.1677	-0.508535	0.0978213	-4.526	6.01106e-06	3.89938e-05
AI467606	6.2253	7.48453	4.96606	-0.508056	0.157169	-4.49375	6.99799e-06	4.49265e-05
Ugp2	107.492	126.395	88.5885	-0.507926	0.0600103	-10.1275	4.17336e-24	9.14898e-23
Pip4k2a	3.3206	4.07236	2.56884	-0.507203	0.15422	-4.88837	1.01673e-06	7.27315e-06
Man1a	27.5083	32.4678	22.5488	-0.50712	0.0673339	-7.9186	2.40192e-15	3.40167e-14
Rida	31.5911	37.2582	25.9239	-0.506881	0.102425	-6.05117	1.43797e-09	1.37621e-08
Cryz	24.1575	28.5298	19.7852	-0.506615	0.0889809	-6.93062	4.19011e-12	4.84977e-11
Gm16011	0.364833	0.601874	0.127791	-0.506261	0.595443	-3.91953	8.87228e-05	0.000481394
Vmac	5.65929	6.81445	4.50413	-0.50563	0.162906	-4.43397	9.25138e-06	5.81557e-05
Cd164	209.924	246.46	173.389	-0.504884	0.0387611	-14.4022	5.01221e-47	2.27328e-45
Kcnf1	4.53872	5.49781	3.57962	-0.504726	0.137994	-5.11634	3.11525e-07	2.3722e-06
Fam241a	11.8378	14.0593	9.61632	-0.504368	0.124532	-4.43994	8.9982e-06	5.6679e-05
F8a	5.82965	7.01121	4.64809	-0.504258	0.145048	-4.72905	2.25578e-06	1.5445e-05
Jak3	10.7211	12.7489	8.69339	-0.504243	0.101062	-6.27936	3.39968e-10	3.3989e-09
Zdhhc21	21.1772	25.0137	17.3407	-0.504225	0.0569567	-7.09761	1.26929e-12	1.51015e-11
Maf	10.4004	12.3691	8.4316	-0.503332	0.0774554	-8.26003	1.45637e-16	2.23602e-15
Snx30	1.72922	2.20049	1.25796	-0.503275	0.154721	-5.84395	5.09765e-09	4.62987e-08
Dirc2	22.7872	26.8928	18.6815	-0.503057	0.0874595	-6.63047	3.34623e-11	3.63666e-10
Tmem159	19.8486	23.4417	16.2556	-0.502278	0.109424	-4.90685	9.25508e-07	6.64244e-06
H6pd	15.3215	18.133	12.5101	-0.502022	0.0728175	-8.01821	1.07301e-15	1.55823e-14
Fut8	102.711	120.574	84.8474	-0.501992	0.0442598	-13.8992	6.40106e-44	2.67944e-42
Cacnb2	0.635447	0.916585	0.354309	-0.500981	0.505089	-4.08159	4.47279e-05	0.000255312
Angptl2	3.01808	3.70828	2.32788	-0.500597	0.170078	-4.48813	7.18508e-06	4.59999e-05
Mtm1	16.0609	18.9909	13.1309	-0.500484	0.0772281	-8.17368	2.99127e-16	4.50661e-15
Foxl2	14.4908	17.1489	11.8327	-0.500064	0.0805358	-7.77407	7.60027e-15	1.04043e-13
1500011K16Rik	39.546	46.5021	32.5899	-0.499965	0.117247	-5.31655	1.05754e-07	8.48417e-07
Syne4	32.2426	37.9454	26.5397	-0.49994	0.0960068	-7.0472	1.82548e-12	2.15302e-11
Kcnn2	2.99067	3.67321	2.30813	-0.498397	0.203357	-3.7812	0.000156074	0.000811174
Ctss	0.355655	0.587248	0.124062	-0.497807	0.864375	-2.69508	0.00703711	0.0257636
Fcho1	9.56961	11.3744	7.76482	-0.497562	0.120449	-3.48214	0.000497422	0.00235692
Gm9973	217.129	254.325	179.933	-0.496875	0.0465124	-12.7626	2.65183e-37	9.26223e-36
Sccpdh	23.4763	27.65	19.3026	-0.496872	0.10587	-5.92991	3.03092e-09	2.81637e-08
Kif13a	33.1314	38.9505	27.3122	-0.496788	0.0604317	-10.3733	3.28091e-25	7.46365e-24
Fahd1	16.7152	19.7289	13.7014	-0.495687	0.116068	-5.37611	7.61104e-08	6.19056e-07
Gadd45b	45.488	53.3945	37.5815	-0.495553	0.0852498	-6.9636	3.31674e-12	3.8574e-11
Coa3	123.943	145.19	102.697	-0.495473	0.069152	-6.80598	1.00361e-11	1.12795e-10
Ppif	86.145	100.964	71.3263	-0.495464	0.0597505	-9.73011	2.24355e-22	4.53406e-21
Mmp28	1.81807	2.29631	1.33983	-0.49445	0.24441	-3.89618	9.77229e-05	0.000526676
Alg6	21.6102	25.4465	17.7739	-0.494348	0.0913704	-6.66837	2.58664e-11	2.83668e-10
Zfp52	15.5893	18.4028	12.7757	-0.494136	0.106476	-5.81657	6.00685e-09	5.42163e-08
Tmem203	20.373	23.9955	16.7504	-0.493819	0.14052	-4.45799	8.27302e-06	5.24763e-05
Tceal8	0.319339	0.542809	0.0958697	-0.493483	1.18661	-3.10087	0.0019295	0.00806005
Tbc1d13	43.947	51.5599	36.3341	-0.493467	0.0592277	-11.6012	4.06311e-31	1.14638e-29
Spata24	38.8579	45.6038	32.112	-0.493093	0.125393	-4.9567	7.17018e-07	5.21152e-06
Myo1b	23.2686	27.374	19.1633	-0.49284	0.0727994	-9.56575	1.11395e-21	2.18023e-20
Setbp1	0.458586	0.705309	0.211863	-0.492806	0.267797	-6.80804	9.89351e-12	1.11251e-10
Mgat3	34.1859	40.1375	28.2343	-0.492793	0.0585214	-10.1945	2.0972e-24	4.64106e-23
Acss1	40.3304	47.3201	33.3408	-0.492702	0.0669702	-8.94133	3.84508e-19	6.69345e-18
Amph	0.344333	0.571675	0.116991	-0.492686	0.584242	-3.79963	0.000144913	0.000757335
Wdr1	139.936	163.677	116.195	-0.490724	0.039687	-14.1837	1.15599e-45	5.09408e-44
Tshz2	4.71826	5.68063	3.75589	-0.49027	0.116966	-6.11423	9.70271e-10	9.41453e-09
Cipc	12.0603	14.2582	9.86245	-0.490239	0.0901228	-7.09298	1.31251e-12	1.55986e-11
Vmp1	281.398	328.906	233.891	-0.490062	0.0489888	-7.65963	1.86471e-14	2.48381e-13
Dpm3	95.7313	112.001	79.4613	-0.489972	0.125155	-5.34043	9.27274e-08	7.47496e-07
D330045A20Rik	0.240767	0.449448	0.0320867	-0.48994	0.740426	-5.24407	1.57069e-07	1.23545e-06
Tmem236	0.26372	0.475457	0.051984	-0.488049	0.662337	-4.94489	7.61879e-07	5.52833e-06
Ralgps2	89.7469	104.936	74.5581	-0.487533	0.0550667	-8.36832	5.84447e-17	9.15437e-16
Rbp1	0.217036	0.420646	0.013426	-0.487306	1.20516	-4.2083	2.57304e-05	0.000152356
Hspa4l	50.551	59.1702	41.9318	-0.487004	0.0514493	-7.99776	1.26704e-15	1.83144e-14
Actg1	2067.59	2413	1722.18	-0.486354	0.0344208	-17.1809	3.68838e-66	2.56006e-64
BC064078	0.44576	0.687163	0.204358	-0.486335	0.554809	-3.28981	0.00100254	0.00444765
Ppp1r9a	7.20523	8.57266	5.83779	-0.485389	0.101436	-3.92112	8.81376e-05	0.000478817
Acy1	25.4113	29.8123	21.0103	-0.485328	0.101046	-4.42234	9.76389e-06	6.12004e-05
Ccnd2	188.222	219.716	156.727	-0.484764	0.0516236	-10.3046	6.71699e-25	1.51219e-23
Vwa5b2	0.320838	0.540509	0.101166	-0.484375	0.692809	-5.84645	5.02185e-09	4.56676e-08
Tmem125	23.2689	27.3035	19.2343	-0.484178	0.105377	-5.09784	3.43553e-07	2.59697e-06
Cyp2j6	10.7223	12.6691	8.77557	-0.483662	0.0896619	-6.90203	5.12654e-12	5.89593e-11
Slc37a1	40.2413	47.0889	33.3936	-0.483562	0.0572543	-10.0392	1.02461e-23	2.20612e-22
Dsg2	81.8041	95.5294	68.0788	-0.482725	0.0383091	-14.0389	9.00588e-45	3.82134e-43
Dstn	424.823	495.257	354.388	-0.481692	0.0426107	-13.5433	8.67661e-42	3.49073e-40
Noct	236.903	276.193	197.612	-0.480938	0.0372919	-16.2616	1.84785e-59	1.11204e-57
Mapkap1	53.7814	62.8273	44.7356	-0.480856	0.0631132	-5.30478	1.12807e-07	9.02667e-07
Arid3a	1.89983	2.37839	1.42128	-0.480568	0.191297	-4.22734	2.36472e-05	0.000140596
Sh3rf1	23.7392	27.8207	19.6577	-0.48043	0.0607097	-9.58512	9.2351e-22	1.81568e-20
Farsb	98.2901	114.655	81.9249	-0.479955	0.0494745	-11.426	3.10121e-30	8.41122e-29
Flot1	38.3226	44.8013	31.8439	-0.479761	0.0776787	-8.81128	1.23721e-18	2.09987e-17
Ncmap	16.9462	19.9029	13.9895	-0.479753	0.133781	-4.2504	2.13389e-05	0.000127816
Rnf39	11.078	13.0678	9.08831	-0.479709	0.147737	-5.80422	6.46652e-09	5.8196e-08
Gm48365	1.14795	1.50128	0.794618	-0.478988	0.396264	-2.55864	0.0105082	0.0368641
Ak2	180.597	210.461	150.733	-0.478862	0.0489727	-11.623	3.14892e-31	8.91922e-30
Arid3b	3.57485	4.32692	2.82277	-0.478684	0.157939	-3.09466	0.00197036	0.0082193
Pcdhga11	0.205017	0.402907	0.00712767	-0.478173	1.13672	-5.16723	2.37588e-07	1.82905e-06
Vamp7	29.3025	34.2757	24.3294	-0.477862	0.0709541	-8.2632	1.41823e-16	2.179e-15
Nans	246.87	287.531	206.208	-0.477644	0.0419458	-14.0582	6.86516e-45	2.93017e-43
Pxk	21.465	25.1483	17.7817	-0.477388	0.0794628	-8.12588	4.44117e-16	6.62214e-15
Gla	9.65449	11.4012	7.90774	-0.477352	0.10276	-6.03291	1.61028e-09	1.53234e-08
Fam89a	10.2005	12.0356	8.36531	-0.477063	0.156559	-3.97924	6.91355e-05	0.00038296
Morc4	40.3732	47.1484	33.598	-0.476799	0.05671	-10.2216	1.58634e-24	3.53108e-23
Osbpl1a	5.46	6.51722	4.40279	-0.476494	0.138045	-3.75767	0.000171499	0.000884154
Ptprr	3.80463	4.59089	3.01837	-0.476469	0.187185	-3.25906	0.00111781	0.00491788
Crim1	9.91702	11.7028	8.13124	-0.476264	0.0855284	-7.16968	7.51729e-13	9.07296e-12
Appl2	162.464	189.192	135.737	-0.476047	0.0542196	-10.3005	7.00918e-25	1.57471e-23
Krt19	1630.84	1897.15	1364.53	-0.475127	0.0417949	-13.5178	1.22753e-41	4.92032e-40
Galnt3	121.685	141.697	101.673	-0.474903	0.0509066	-11.8662	1.77438e-32	5.23755e-31
Klf15	0.64476	0.913011	0.376509	-0.474831	0.471498	-2.93977	0.00328461	0.0130645
Matk	0.826059	1.12309	0.529031	-0.473546	0.470526	-3.08779	0.00201649	0.00839883
Fdx1	83.7617	97.5169	70.0065	-0.472421	0.0721018	-7.88434	3.16197e-15	4.44332e-14
4921536K21Rik	1.75625	2.20333	1.30917	-0.472197	0.251597	-3.36089	0.000776925	0.00352521
Sil1	66.47	77.4127	55.5273	-0.472139	0.0697176	-8.24956	1.58972e-16	2.43045e-15
Irx3	1.46445	1.86365	1.06525	-0.471539	0.270056	-3.37152	0.000747536	0.00340252
Prkd1	0.282004	0.489549	0.0744597	-0.471265	0.58949	-4.73041	2.24069e-06	1.53464e-05
Zfp575	0.255223	0.458431	0.0520147	-0.471262	0.799817	-4.05204	5.07739e-05	0.000287555
Efnb1	26.9827	31.5103	22.4551	-0.470999	0.0729956	-7.22721	4.93017e-13	6.01393e-12
Lbp	0.659335	0.927705	0.390965	-0.470799	0.552633	-2.49091	0.0127418	0.0436914
Serpinb6a	184.36	214.336	154.384	-0.470752	0.0593744	-9.43156	4.04042e-21	7.69983e-20
2810025M15Rik	37.9209	44.2095	31.6324	-0.470318	0.0977969	-4.10849	3.98257e-05	0.0002295
Tmem246	0.373489	0.595219	0.151759	-0.469916	0.775781	-3.14001	0.00168939	0.00713354
9130008F23Rik	9.22526	10.874	7.57655	-0.469333	0.123513	-4.98042	6.34456e-07	4.63937e-06
Insl3	14.3325	16.8022	11.8628	-0.468853	0.208594	-2.97026	0.00297548	0.0119288
Cry2	6.40751	7.60066	5.21436	-0.468842	0.107407	-5.88525	3.97456e-09	3.64796e-08
Smim4	34.3992	40.0952	28.7031	-0.468356	0.171181	-3.41342	0.000641529	0.00296421
Snai3	3.70272	4.4576	2.94785	-0.4672	0.243125	-2.85378	0.00432021	0.0166856
B4galt7	20.0694	23.441	16.6978	-0.465731	0.093606	-6.1143	9.69804e-10	9.41421e-09
Ggh	8.30553	9.79462	6.81645	-0.465727	0.146612	-4.21893	2.4546e-05	0.00014566
Wasl	48.3007	56.1895	40.4119	-0.465704	0.0477289	-12.3349	5.87954e-35	1.87843e-33
2010109I03Rik	1.23831	1.59629	0.880327	-0.465468	0.334663	-2.8127	0.0049127	0.018744
Jade2	4.98784	5.94456	4.03112	-0.465003	0.0958328	-6.70464	2.01899e-11	2.23333e-10
Arfgap3	43.5414	50.6539	36.429	-0.464721	0.0587613	-9.43873	3.77323e-21	7.19697e-20
Gpsm1	8.55134	10.076	7.02669	-0.464557	0.120353	-6.06852	1.29094e-09	1.24096e-08
Cald1	0.738858	1.01636	0.461359	-0.46444	0.455081	-3.54616	0.000390893	0.00188714
Gne	458.873	532.262	385.484	-0.464435	0.0355818	-13.1315	2.17213e-39	8.22119e-38
Ttc9	17.5566	20.5167	14.5964	-0.464238	0.0922584	-6.37973	1.77403e-10	1.81968e-09
Tmco4	11.1228	13.0555	9.1901	-0.46397	0.109336	-4.15854	3.20292e-05	0.000187254
Gmppb	24.3922	28.4395	20.345	-0.463853	0.105924	-3.81723	0.000134956	0.000709219
Mtss1	32.929	38.3336	27.5245	-0.463562	0.0676817	-9.04525	1.4932e-19	2.65247e-18
4930550C14Rik	0.395548	0.61773	0.173366	-0.463318	0.957376	-2.91217	0.00358933	0.0141367
Armcx6	0.258331	0.458382	0.0582803	-0.462647	1.03811	-3.23698	0.00120804	0.00527637
Psmg4	35.2704	41.0338	29.5071	-0.462408	0.145633	-3.84318	0.000121453	0.000641673
Fam185a	26.0421	30.3373	21.747	-0.462201	0.0663913	-9.72205	2.4284e-22	4.89852e-21
Fndc3b	21.7868	25.3938	18.1797	-0.460621	0.0633076	-8.85567	8.31807e-19	1.42291e-17
Rangrf	94.7121	109.861	79.5632	-0.46056	0.0754891	-7.47318	7.82815e-14	9.99216e-13
Layn	0.188002	0.376005	0	-0.460485	1.57408	-3.73731	0.000186001	0.000951988
Pvr	49.2641	57.2053	41.3229	-0.459712	0.0676039	-9.16896	4.77611e-20	8.71941e-19
Prom1	225.661	261.414	189.908	-0.458971	0.0381758	-14.4376	3.00197e-47	1.3759e-45
Picalm	278.836	322.956	234.715	-0.458756	0.034173	-16.4756	5.49815e-61	3.4324e-59
Btn2a2	1.12622	1.46144	0.791005	-0.458733	0.331178	-2.86338	0.00419149	0.0162433
Ino80c	19.8438	23.129	16.5586	-0.45859	0.0868717	-7.03908	1.93516e-12	2.27496e-11
Car5b	0.580654	0.829626	0.331682	-0.458299	0.392687	-3.64703	0.000265294	0.00131666
Gfi1	1.31782	1.68247	0.95318	-0.457735	0.305461	-2.85299	0.00433099	0.0167211
Cyp1b1	0.467613	0.698483	0.236744	-0.4577	0.364483	-4.5214	6.14326e-06	3.97328e-05
Foxp1	60.0065	69.6009	50.4122	-0.457577	0.0573895	-8.08652	6.13959e-16	9.04289e-15
Serinc5	12.7964	14.9641	10.6286	-0.457154	0.0741087	-8.20817	2.24586e-16	3.40722e-15
Gm37240	3.38132	4.06909	2.69356	-0.456715	0.251028	-3.342	0.000831768	0.00375211
Irx2	0.804689	1.08787	0.521507	-0.456531	0.448759	-2.949	0.003188	0.0127105
Nxph4	0.427995	0.651982	0.204007	-0.456354	0.665348	-2.67683	0.0074323	0.0270645
Ndfip2	63.0385	73.0816	52.9954	-0.456279	0.057098	-8.55657	1.16274e-17	1.88231e-16
Myh14	34.4279	39.9821	28.8737	-0.456118	0.055684	-9.03608	1.62387e-19	2.88224e-18
Ezh1	18.4029	21.4423	15.3636	-0.455728	0.079136	-6.3257	2.52091e-10	2.54848e-09
Actr3	353.437	408.933	297.942	-0.455521	0.0419849	-12.8676	6.85107e-38	2.47242e-36
2210011C24Rik	5.68359	6.72867	4.63851	-0.454908	0.274307	-3.97626	7.00079e-05	0.000387397
Hibadh	65.4002	75.7812	55.0193	-0.454831	0.0594762	-9.19433	3.77338e-20	6.91203e-19
Naip3	0.210978	0.399946	0.022009	-0.453963	0.829934	-5.28895	1.2302e-07	9.80055e-07
Arf6	169.903	196.57	143.235	-0.453937	0.0556221	-9.94111	2.75747e-23	5.82744e-22
Peak1	6.04687	7.14465	4.94908	-0.453188	0.0854976	-9.31313	1.24117e-20	2.31058e-19
Cmas	227.548	263.141	191.956	-0.453041	0.0422679	-12.7729	2.32456e-37	8.18492e-36
Upp1	12.4663	14.563	10.3696	-0.452936	0.165418	-3.42891	0.000606009	0.00281495
Grn	90.5088	104.751	76.2667	-0.452753	0.0543677	-9.69347	3.21434e-22	6.43608e-21
Lgals3bp	167.935	194.211	141.659	-0.452461	0.0405121	-13.204	8.32419e-40	3.21213e-38
Tuft1	34.9618	40.5494	29.3742	-0.451982	0.0777239	-6.13731	8.39303e-10	8.20237e-09
Nt5dc3	9.11632	10.6836	7.54905	-0.450649	0.0832223	-7.08612	1.37925e-12	1.63829e-11
Klf4	55.402	64.1379	46.6662	-0.450532	0.0558587	-9.83771	7.74545e-23	1.6087e-21
Sdcbp2	10.933	12.7805	9.08549	-0.450351	0.145619	-4.05092	5.1017e-05	0.000288782
Slc25a28	22.1958	25.7866	18.605	-0.450286	0.116329	-4.87877	1.0675e-06	7.62126e-06
Scpep1	101.781	117.67	85.8916	-0.449666	0.0514961	-10.6274	2.22136e-26	5.2285e-25
Rhoj	0.588147	0.833658	0.342635	-0.449658	0.519062	-2.56776	0.0102359	0.0360353
Eml2	75.5071	87.3106	63.7035	-0.448742	0.0695004	-8.19063	2.59865e-16	3.93419e-15
Zfp770	4.10264	4.88972	3.31556	-0.448652	0.125223	-5.17323	2.30083e-07	1.77443e-06
Anxa1	470.469	543.17	397.769	-0.448503	0.0431694	-12.5788	2.7612e-36	9.31476e-35
Plpp3	2.50465	3.04506	1.96424	-0.448499	0.18472	-3.91468	9.05237e-05	0.000490064
Gm20498	43.3376	50.1689	36.5064	-0.448129	0.128689	-3.91781	8.93554e-05	0.000484343
Slc25a48	33.9997	39.3916	28.6079	-0.44807	0.0668148	-8.25204	1.55714e-16	2.38399e-15
Pcbd1	116.474	134.558	98.3888	-0.447758	0.0681818	-8.1788	2.86692e-16	4.32827e-15
Fam213b	13.7422	16.0101	11.4744	-0.447427	0.168751	-3.53342	0.000410226	0.0019739
Arhgap40	5.20742	6.16177	4.25307	-0.447154	0.176299	-3.94382	8.01926e-05	0.000439834
Rhbdf2	16.9737	19.7334	14.214	-0.44656	0.0838225	-6.69756	2.1193e-11	2.33952e-10
Las1l	39.5399	45.7567	33.3232	-0.445989	0.0668806	-8.5438	1.29877e-17	2.09939e-16
Erlin2	39.9276	46.2022	33.653	-0.445876	0.0525786	-9.57123	1.05642e-21	2.07136e-20
Dnajc10	77.7341	89.8005	65.6677	-0.445713	0.0440007	-12.4818	9.38425e-36	3.10782e-34
Sbno2	38.8344	44.938	32.7308	-0.445623	0.0498311	-10.4868	9.93247e-26	2.29312e-24
Blvrb	20.9055	24.2601	17.5508	-0.445376	0.134148	-4.3253	1.52324e-05	9.32704e-05
Zfp729a	4.50246	5.34487	3.66005	-0.445246	0.0957552	-9.70223	2.94967e-22	5.92252e-21
L1cam	10.3977	12.1422	8.65321	-0.445126	0.100224	-8.11083	5.02752e-16	7.47078e-15
Fbxl16	0.633356	0.88293	0.383782	-0.444363	0.356691	-3.61974	0.000294896	0.00145374
Sat2	17.051	19.8078	14.2942	-0.444137	0.15391	-3.51968	0.000432073	0.00206848
Hdhd5	19.7926	22.9597	16.6255	-0.442941	0.103856	-5.47037	4.49096e-08	3.73388e-07
Uap1	71.7807	82.8604	60.7011	-0.442692	0.0533187	-10.7822	4.17851e-27	1.00864e-25
Tmem63a	36.2546	41.9228	30.5864	-0.442441	0.0698903	-8.17514	2.95516e-16	4.4553e-15
Zkscan7	2.25172	2.74604	1.7574	-0.442056	0.187222	-4.02959	5.58753e-05	0.000314643
Acbd3	42.3615	48.9496	35.7734	-0.441812	0.0552823	-9.81145	1.00513e-22	2.07769e-21
Rgn	2.15095	2.62794	1.67396	-0.44017	0.297136	-2.51274	0.0119797	0.0414294
Hmgcl	37.6444	43.4926	31.7963	-0.44003	0.0828452	-6.60144	4.07194e-11	4.39458e-10
Heatr5a	11.873	13.8183	9.92762	-0.439401	0.0700068	-8.40127	4.41676e-17	6.95823e-16
Suox	8.95778	10.4615	7.45405	-0.439084	0.121117	-4.8047	1.54985e-06	1.08699e-05
Fmnl2	44.1987	51.0233	37.3741	-0.439025	0.0499029	-11.2893	1.48164e-29	3.93022e-28
Aldh1b1	90.401	104.2	76.6024	-0.438955	0.0556536	-9.42685	4.22588e-21	8.04621e-20
Dennd2d	39.8528	46.0088	33.6967	-0.438133	0.0780595	-6.97191	3.12675e-12	3.64229e-11
St3gal1	6.49843	7.62651	5.37035	-0.437404	0.110954	-5.59836	2.16393e-08	1.85084e-07
Enc1	27.9787	32.3349	23.6226	-0.437052	0.0643307	-8.41729	3.85301e-17	6.10997e-16
Gm609	0.513776	0.741237	0.286314	-0.43687	0.49408	-2.74961	0.00596663	0.02228
Scgn	0.190955	0.369863	0.012047	-0.436756	1.64112	-2.55446	0.0106353	0.0372666
Agk	9.18805	10.7172	7.65891	-0.436371	0.12092	-3.71193	0.000205686	0.00104307
Tspan8	302.764	348.293	257.236	-0.435748	0.0459771	-11.2765	1.71416e-29	4.54148e-28
Ano1	19.2046	22.2313	16.1779	-0.435517	0.0852073	-7.32086	2.46378e-13	3.05163e-12
Trib1	13.7081	15.9085	11.5077	-0.434929	0.075552	-7.30073	2.86203e-13	3.53081e-12
Pax2	0.227075	0.41057	0.0435793	-0.434738	0.795845	-5.02369	5.0689e-07	3.75843e-06
Slc4a7	26.6481	30.7731	22.523	-0.433733	0.0552856	-10.7218	8.04256e-27	1.92853e-25
Sptssa	119.189	137.106	101.272	-0.433362	0.0542642	-9.7418	1.99987e-22	4.05291e-21
Dse	0.609757	0.849647	0.369867	-0.433214	0.349065	-4.58563	4.52622e-06	2.98676e-05
Nrp1	5.23633	6.16321	4.30946	-0.43204	0.128615	-4.68317	2.82466e-06	1.90695e-05
Abcc8	0.228559	0.411134	0.045983	-0.431996	0.835672	-2.78672	0.00532444	0.0201381
Tlr4	9.03436	10.5242	7.54449	-0.431604	0.0950314	-4.46335	8.06882e-06	5.12709e-05
Usp3	91.2975	104.981	77.6139	-0.43095	0.053561	-8.89837	5.6672e-19	9.76367e-18
Nostrin	11.6323	13.5044	9.7603	-0.430773	0.118702	-4.98542	6.18283e-07	4.53178e-06
Cdhr1	0.380357	0.584777	0.175936	-0.43047	0.459447	-3.94599	7.94699e-05	0.000436201
Vwa8	10.0275	11.6602	8.39482	-0.430363	0.0858376	-5.53633	3.08871e-08	2.60187e-07
Mrps31	27.3829	31.5842	23.1817	-0.430257	0.094234	-5.62301	1.87653e-08	1.61584e-07
C2cd4a	0.191109	0.367326	0.0148923	-0.430031	1.52384	-3.11015	0.00186991	0.00783184
Babam2	78.8591	90.671	67.0472	-0.429929	0.0588542	-8.56704	1.06178e-17	1.72682e-16
Pemt	9.26791	10.7854	7.75038	-0.429587	0.228573	-2.69884	0.00695812	0.0255045
Gm45551	54.645	62.8614	46.4286	-0.429188	0.0919373	-5.89619	3.71985e-09	3.42142e-08
Myadm	106.315	122.139	90.4898	-0.428608	0.0415402	-12.5522	3.86423e-36	1.29553e-34
Dusp3	16.2017	18.7348	13.6687	-0.428004	0.0828281	-5.87739	4.16776e-09	3.81401e-08
Lacc1	3.31996	3.95432	2.68559	-0.426794	0.183791	-3.54216	0.00039686	0.00191383
CT009518.1	0.292156	0.481775	0.102538	-0.426498	0.898221	-2.56615	0.0102835	0.0361737
Pcdhgb5	0.215623	0.393922	0.0373243	-0.426283	0.675702	-5.02177	5.11963e-07	3.79474e-06
Lnx1	9.12973	10.6138	7.64569	-0.425783	0.114538	-4.96709	6.7964e-07	4.95642e-06
Asns	339.182	389.002	289.362	-0.425632	0.0448081	-11.591	4.57555e-31	1.28429e-29
Rasd2	4.39487	5.18441	3.60532	-0.425334	0.155331	-3.95884	7.53144e-05	0.00041516
Ppp1r3c	0.242274	0.423692	0.0608553	-0.424409	0.768644	-3.79517	0.000147541	0.000769772
Tcof1	60.9483	69.9928	51.9037	-0.424304	0.0518463	-10.0108	1.36577e-23	2.91468e-22
Plxna2	3.35914	3.99525	2.72302	-0.424081	0.0946395	-6.55338	5.62497e-11	5.99031e-10
Dglucy	0.683662	0.929294	0.43803	-0.423979	0.623093	-2.43606	0.0148482	0.049981
Bhlhb9	0.175637	0.347133	0.00414133	-0.42393	1.42224	-3.74219	0.000182425	0.000934272
Icosl	5.35542	6.28235	4.4285	-0.423851	0.143769	-4.32346	1.53602e-05	9.40116e-05
Acsf2	44.2067	50.7869	37.6264	-0.422998	0.0580474	-9.76946	1.52264e-22	3.10313e-21
Nxpe2	0.320799	0.513029	0.128568	-0.422946	0.802614	-3.70366	0.00021251	0.00107502
Man2b2	17.087	19.7174	14.4565	-0.422628	0.0789819	-6.02963	1.64339e-09	1.56248e-08
Gm21147	0.170164	0.340327	0	-0.422585	1.77598	-2.74377	0.00607389	0.0226183
Dbp	17.3226	19.9835	14.6616	-0.422026	0.149294	-3.9031	9.49702e-05	0.000513368
Dll4	4.14787	4.89477	3.40097	-0.421614	0.147986	-4.79484	1.62809e-06	1.13767e-05
Elf3	499.758	572.222	427.294	-0.420493	0.0434814	-11.8097	3.47947e-32	1.02013e-30
Ypel2	4.68887	5.51209	3.86565	-0.420489	0.117073	-5.14362	2.69501e-07	2.0645e-06
Snrnp48	41.6579	47.8296	35.4863	-0.420399	0.089417	-3.68278	0.000230707	0.00115887
Ano7	0.424227	0.62939	0.219063	-0.418559	0.479732	-4.13883	3.49077e-05	0.000202935
Trim26	37.0252	42.4901	31.5602	-0.417579	0.0654271	-8.27312	1.30501e-16	2.00646e-15
Tspan3	93.094	106.617	79.5709	-0.417578	0.0559502	-9.34855	8.88593e-21	1.66563e-19
Bmp2k	10.686	12.3649	9.00709	-0.417423	0.074043	-7.46256	8.48565e-14	1.08124e-12
Glis3	3.4472	4.08582	2.80859	-0.417224	0.125613	-3.28611	0.00101581	0.00450376
Sult1d1	0.167625	0.33525	0	-0.41711	1.55064	-3.64295	0.000269536	0.001336
Aig1	49.11	56.2932	41.9267	-0.416489	0.0731147	-7.51114	5.86165e-14	7.53559e-13
Tor4a	26.9785	30.9842	22.9727	-0.415966	0.0705454	-7.39143	1.45258e-13	1.83153e-12
Clybl	44.7709	51.3093	38.2324	-0.415021	0.0966682	-5.42639	5.75066e-08	4.73231e-07
Lnpep	9.92134	11.481	8.36164	-0.414904	0.0794205	-6.87298	6.28753e-12	7.18173e-11
Lclat1	9.28141	10.7491	7.81371	-0.414732	0.0963846	-5.41965	5.97164e-08	4.90673e-07
Lrrc26	13.6876	15.7827	11.5924	-0.414421	0.155189	-3.52191	0.000428456	0.00205253
Ivns1abp	137.944	157.744	118.143	-0.414004	0.0425097	-12.0434	2.10228e-33	6.41462e-32
Prps1	36.0898	41.3685	30.811	-0.413469	0.0710764	-7.81794	5.3696e-15	7.46828e-14
Hook2	63.935	73.1686	54.7013	-0.413099	0.0506995	-10.0536	8.858e-24	1.90913e-22
Lpin2	15.8976	18.2986	13.4966	-0.412779	0.074203	-7.04572	1.84504e-12	2.17491e-11
Klf10	30.6434	35.1376	26.1492	-0.412593	0.0785149	-6.58997	4.39902e-11	4.73347e-10
Manba	15.1094	17.397	12.8218	-0.412528	0.0816342	-7.1635	7.86411e-13	9.47575e-12
Dopey2	10.1423	11.7242	8.56041	-0.412432	0.0812054	-7.67206	1.69261e-14	2.26011e-13
Itga6	204.605	233.707	175.502	-0.411176	0.0412448	-12.3562	4.51029e-35	1.44736e-33
Zbtb20	10.9182	12.605	9.23146	-0.411129	0.0835522	-3.7301	0.000191404	0.000977262
Tmprss4	211.785	241.89	181.681	-0.410975	0.0451619	-11.1648	6.06615e-29	1.57076e-27
Cacng8	0.19823	0.36771	0.0287497	-0.41087	1.40704	-2.70804	0.00676818	0.0248923
0610012G03Rik	30.4177	34.8599	25.9755	-0.41072	0.0897566	-5.8285	5.59278e-09	5.05842e-08
Top1mt	20.7071	23.7682	17.646	-0.409625	0.0951537	-5.62121	1.89625e-08	1.63088e-07
Stx8	31.0486	35.5533	26.544	-0.408265	0.0923705	-3.52464	0.000424058	0.00203325
Dnajc12	2.51056	3.00393	2.01719	-0.408212	0.304465	-2.59019	0.00959239	0.0340514
Cmpk1	82.0801	93.7558	70.4045	-0.4082	0.0501827	-8.55915	1.13704e-17	1.84207e-16
Scand1	59.6075	68.1231	51.0919	-0.408108	0.11191	-4.69827	2.62371e-06	1.77792e-05
Traip	10.9664	12.647	9.28576	-0.407935	0.116832	-5.28134	1.28243e-07	1.01756e-06
Dmrta1	0.178813	0.344354	0.0132723	-0.407891	1.0304	-4.60751	4.07521e-06	2.70746e-05
Fermt1	66.6898	76.1953	57.1844	-0.40788	0.0489307	-9.35516	8.34734e-21	1.56738e-19
Elk3	54.0263	61.7474	46.3052	-0.407558	0.054849	-7.57603	3.563e-14	4.66303e-13
Slc52a3	16.763	19.2548	14.2713	-0.407435	0.0863516	-6.15123	7.68832e-10	7.52721e-09
Nudt18	17.218	19.7662	14.6699	-0.406242	0.096199	-5.61667	1.94673e-08	1.67231e-07
Gna13	38.1107	43.5779	32.6436	-0.405998	0.0514691	-7.59676	3.03648e-14	3.98596e-13
Steap3	2.18025	2.62475	1.73574	-0.405953	0.227425	-2.71912	0.00654561	0.0242007
Lgals4	716.624	816.691	616.556	-0.404985	0.0437085	-11.5447	7.84983e-31	2.192e-29
Lgals9	55.7436	63.6514	47.8358	-0.404742	0.0698266	-7.37369	1.65967e-13	2.08418e-12
Sec24d	26.3234	30.1309	22.5159	-0.404707	0.0658466	-8.47943	2.26303e-17	3.62302e-16
Muc3a	7.06388	8.18636	5.94141	-0.404266	0.164543	-3.37582	0.000735961	0.00335686
Gstt3	63.4879	72.4603	54.5154	-0.404077	0.0639749	-7.1915	6.40844e-13	7.75617e-12
Tnfsf10	0.283415	0.46193	0.104899	-0.403961	0.56941	-5.06473	4.0897e-07	3.06269e-06
Cdk20	3.93221	4.61791	3.24652	-0.403754	0.192949	-2.54068	0.0110637	0.0385932
Syt16	10.767	12.4	9.13401	-0.403026	0.117342	-5.46026	4.75432e-08	3.94077e-07
Cdkn2b	24.7724	28.3477	21.1972	-0.40287	0.0958299	-5.39801	6.73856e-08	5.5181e-07
Zfp787	38.8845	44.4117	33.3573	-0.402448	0.0824521	-3.28475	0.00102073	0.00452283
Gm3055	1.18778	1.49095	0.884605	-0.402436	0.462844	-5.88365	4.01323e-09	3.6788e-08
Fat1	11.5469	13.283	9.81088	-0.401816	0.0647741	-9.71924	2.49632e-22	5.03085e-21
Tmem176a	106.437	121.293	91.5802	-0.401566	0.0700339	-5.51445	3.49866e-08	2.93356e-07
Artn	8.52631	9.8436	7.20901	-0.401564	0.170752	-3.25572	0.00113107	0.00497015
Bmp8a	0.481153	0.685712	0.276594	-0.401059	0.607545	-2.52162	0.0116816	0.0405079
Fgfbp1	124.257	141.534	106.98	-0.400542	0.0657442	-7.62143	2.50878e-14	3.31528e-13
Slc7a7	37.1936	42.4613	31.9259	-0.400509	0.0800106	-7.35048	1.97496e-13	2.46728e-12
Hykk	0.427573	0.624352	0.230795	-0.400274	0.376507	-4.19163	2.76953e-05	0.000163278
Btc	15.4492	17.7139	13.1845	-0.399801	0.0839079	-6.21068	5.27568e-10	5.2216e-09
Erbb3	43.6131	49.7521	37.4741	-0.399578	0.0508296	-9.77543	1.43549e-22	2.93654e-21
Afmid	7.48248	8.64678	6.31817	-0.398565	0.148862	-3.31655	0.000911372	0.00407986
Slc35c1	114.01	129.795	98.2252	-0.398532	0.050171	-9.6996	3.02697e-22	6.07211e-21
Adam9	111.972	127.475	96.4695	-0.398465	0.0599688	-8.11528	4.8466e-16	7.21181e-15
Grpel2	35.5228	40.5311	30.5144	-0.398184	0.0565821	-8.81859	1.15912e-18	1.97042e-17
Slc35f5	51.6642	58.8804	44.4479	-0.397869	0.068465	-7.676	1.64127e-14	2.19696e-13
Epb41l4b	95.0276	108.172	81.8828	-0.397462	0.0443265	-11.9855	4.23061e-33	1.27123e-31
Icam1	12.6743	14.5458	10.8029	-0.397386	0.105753	-4.9074	9.22935e-07	6.62835e-06
Eif4e3	0.592414	0.810267	0.374562	-0.397231	0.448461	-2.66736	0.00764499	0.0277785
Ifih1	5.66347	6.57431	4.75263	-0.396893	0.124807	-5.24388	1.57234e-07	1.2363e-06
Magi1	11.5485	13.2619	9.83507	-0.396454	0.0823331	-4.99203	5.97485e-07	4.38971e-06
Scamp2	59.9716	68.2953	51.6479	-0.396381	0.0638198	-8.08812	6.05944e-16	8.93089e-15
Naga	60.8977	69.3443	52.451	-0.396216	0.0745071	-7.50318	6.22866e-14	7.99749e-13
Snx9	51.7771	58.9768	44.5774	-0.396087	0.0611605	-8.10684	5.19517e-16	7.70411e-15
Mri1	61.6221	70.14	53.1041	-0.394923	0.0667057	-5.46338	4.67149e-08	3.87508e-07
Nagpa	12.5595	14.4036	10.7154	-0.394867	0.11366	-4.78528	1.70751e-06	1.18934e-05
Thegl	0.157406	0.314812	0	-0.394857	1.6034	-3.45393	0.000552483	0.00259125
Cldn10	0.181989	0.342713	0.021264	-0.394795	1.49796	-3.30324	0.000955753	0.0042601
Chrna4	0.266265	0.43835	0.094179	-0.394566	1.06457	-3.38229	0.000718839	0.00328567
Nepro	14.7428	16.8762	12.6094	-0.393439	0.0891139	-3.28024	0.00103717	0.00459005
AI413582	24.4508	27.8993	21.0023	-0.39338	0.143665	-3.50429	0.000457833	0.00218267
Atxn7l1	19.0792	21.7991	16.3593	-0.393268	0.0986211	-4.49807	6.85727e-06	4.40752e-05
Eppk1	2.20347	2.63725	1.76968	-0.39313	0.104862	-6.32525	2.52831e-10	2.55477e-09
Pakap	0.213545	0.377854	0.0492373	-0.393082	0.698798	-4.28659	1.81435e-05	0.000109888
Sidt1	15.2382	17.4347	13.0417	-0.392706	0.0834756	-5.46735	4.56823e-08	3.79521e-07
Nadsyn1	9.00027	10.3527	7.64784	-0.392623	0.127961	-4.38219	1.17491e-05	7.28661e-05
Pdxk	12.586	14.4232	10.7487	-0.392601	0.0724603	-7.35213	1.95073e-13	2.43841e-12
Ipmk	34.8286	39.6734	29.9838	-0.392572	0.0561007	-8.0509	8.21902e-16	1.20105e-14
Hdhd3	6.05103	7.00387	5.0982	-0.392314	0.223355	-2.50767	0.0121531	0.0419091
Pi4k2b	39.7683	45.2717	34.2649	-0.391897	0.0649065	-8.06961	7.05243e-16	1.03663e-14
Hnf4g	4.52648	5.27221	3.78076	-0.391735	0.167502	-3.37421	0.000740271	0.00337299
Higd2a	200.054	227.157	172.952	-0.391338	0.0790081	-6.45648	1.07169e-10	1.1172e-09
Arhgap26	4.71344	5.48348	3.9434	-0.391265	0.145613	-3.94044	8.1331e-05	0.000445628
Cstf2t	0.155639	0.311278	0	-0.390973	1.35507	-5.17295	2.30428e-07	1.77646e-06
Fosl2	53.1564	60.4432	45.8696	-0.390602	0.0507138	-8.10044	5.47628e-16	8.10437e-15
Rnase4	115.823	131.505	100.142	-0.389668	0.0546419	-8.98853	2.50568e-19	4.40777e-18
Olfm4	0.167998	0.324723	0.0112737	-0.389517	1.49692	-2.44539	0.0144697	0.0488279
Zfp78	0.35935	0.541726	0.176974	-0.389464	0.804207	-2.75738	0.00582658	0.0218286
Myo1d	57.954	65.8623	50.0458	-0.389401	0.0414454	-11.6781	1.65026e-31	4.74859e-30
F13a1	0.186566	0.345649	0.0274833	-0.389187	0.985727	-3.3545	0.000795088	0.00360235
Acvrl1	0.452708	0.647148	0.258268	-0.388531	0.561567	-3.04598	0.00231924	0.00951747
Pcdhga8	0.174171	0.33124	0.0171017	-0.388307	0.862962	-4.99842	5.78018e-07	4.25388e-06
Shb	84.4984	95.9342	73.0625	-0.388262	0.05746	-8.62006	6.69177e-18	1.0972e-16
Naglu	14.6155	16.7039	12.5272	-0.388208	0.100022	-5.66839	1.44142e-08	1.25611e-07
Fam107b	97.5083	110.672	84.3445	-0.387901	0.0450378	-13.4704	2.33582e-41	9.27709e-40
Ndrg1	506.503	574.284	438.722	-0.387682	0.0448395	-10.8063	3.21348e-27	7.78292e-26
Cpeb2	12.4005	14.1891	10.6118	-0.387448	0.0795158	-4.74395	2.09588e-06	1.44183e-05
Cst6	0.59698	0.80986	0.384101	-0.386929	0.35327	-3.30833	0.000938531	0.00419108
Serinc2	181.278	205.566	156.989	-0.386784	0.0484757	-9.78181	1.34785e-22	2.76506e-21
Cbr4	38.1657	43.379	32.9524	-0.386361	0.0964413	-2.98751	0.00281264	0.011343
Spop	75.7873	85.9905	65.584	-0.385682	0.0494034	-9.46849	2.83922e-21	5.43933e-20
Slc35e4	7.88231	9.0624	6.70223	-0.385627	0.129038	-4.08171	4.47061e-05	0.000255312
Tcf7l2	11.2872	12.9183	9.65598	-0.385323	0.105287	-4.47491	7.64444e-06	4.87597e-05
Ppargc1a	5.57897	6.45234	4.70559	-0.385318	0.11156	-4.24352	2.20042e-05	0.000131547
Retsat	22.9285	26.1026	19.7544	-0.385013	0.0838559	-5.57143	2.52661e-08	2.15088e-07
Lgals3	494.225	559.74	428.711	-0.383966	0.0614999	-7.80566	5.91921e-15	8.21168e-14
Erp44	58.7347	66.6334	50.8361	-0.383777	0.0541632	-8.53018	1.46125e-17	2.35502e-16
Atp1a1	359.062	406.656	311.468	-0.383642	0.0361834	-13.1006	3.26543e-39	1.22313e-37
Me1	41.5918	47.2187	35.9649	-0.383439	0.0693768	-5.75555	8.63612e-09	7.68933e-08
Gatsl3	3.83837	4.4775	3.19925	-0.383386	0.23499	-2.47408	0.013358	0.045522
Atp2a2	137.218	155.473	118.962	-0.383336	0.040935	-11.4454	2.48069e-30	6.75352e-29
Chn2	13.3304	15.222	11.4388	-0.383098	0.118936	-4.79987	1.58772e-06	1.11089e-05
Oxld1	15.1616	17.2942	13.029	-0.382967	0.187989	-2.86589	0.00415843	0.0161325
Trim65	8.28921	9.51432	7.06411	-0.382768	0.0998586	-5.36631	8.0362e-08	6.52172e-07
Adcy9	1.51469	1.84622	1.18315	-0.382638	0.202422	-3.72744	0.000193436	0.000986939
Serinc3	403.685	456.99	350.381	-0.38228	0.0418642	-11.355	7.00579e-30	1.88835e-28
Atp7a	10.2019	11.6734	8.73044	-0.381222	0.0915661	-5.8191	5.91662e-09	5.34686e-08
Cept1	66.5708	75.4442	57.6974	-0.38111	0.0741554	-7.92948	2.20062e-15	3.12677e-14
Itpripl2	2.50557	2.96589	2.04525	-0.381084	0.126364	-4.93221	8.13031e-07	5.8877e-06
Ifi30	195.531	221.319	169.743	-0.380805	0.0587205	-8.41571	3.90531e-17	6.17937e-16
Eva1c	14.2997	16.3068	12.2927	-0.380702	0.11705	-4.37767	1.19954e-05	7.43088e-05
BC017158	20.1588	22.9328	17.3848	-0.38048	0.0817594	-5.88234	4.04515e-09	3.70493e-08
Cyp2d26	1.40092	1.71526	1.08657	-0.379956	0.373097	-2.99693	0.00272711	0.011028
Krt8	1000.58	1131.7	869.465	-0.379912	0.0351378	-13.4952	1.66867e-41	6.66396e-40
Tom1l2	9.73792	11.1426	8.33327	-0.379618	0.0831143	-5.32472	1.01107e-07	8.12653e-07
Lama3	3.04176	3.57038	2.51314	-0.379551	0.127582	-4.45609	8.34669e-06	5.29127e-05
Slc12a2	143.34	162.217	124.463	-0.37953	0.0391585	-12.0108	3.11855e-33	9.39675e-32
Serpinb9	0.29764	0.467233	0.128047	-0.379272	0.548685	-3.54559	0.000391732	0.00189077
Trim14	23.7725	27.0095	20.5355	-0.379203	0.117211	-4.71013	2.47565e-06	1.68494e-05
Nop10	86.6434	98.0825	75.2043	-0.378758	0.064721	-7.48883	6.94883e-14	8.90114e-13
Mall	12.0795	13.7848	10.3742	-0.378353	0.113032	-4.46679	7.94015e-06	5.05124e-05
Crebl2	3.72308	4.33874	3.10741	-0.378268	0.159568	-3.46527	0.000529708	0.00249629
Smim26	39.9022	45.2299	34.5745	-0.377982	0.15999	-3.25863	0.00111951	0.00492337
Rad51b	10.5447	12.047	9.04241	-0.377613	0.131783	-3.86298	0.000112011	0.000595701
Il10rb	44.7639	50.7143	38.8134	-0.377308	0.0670331	-7.27252	3.52838e-13	4.33319e-12
Slc30a4	33.1913	37.6154	28.7671	-0.375456	0.054791	-8.59794	8.11592e-18	1.3267e-16
Lrp10	89.4498	101.153	77.7467	-0.375441	0.0474328	-8.43526	3.3048e-17	5.26755e-16
Mmp15	31.808	36.052	27.564	-0.375355	0.0544261	-9.21072	3.23947e-20	5.95915e-19
Trap1	104.76	118.437	91.0821	-0.375257	0.046762	-10.0862	6.35706e-24	1.38245e-22
B3galt4	6.10614	7.02515	5.18714	-0.375254	0.181931	-2.94011	0.003281	0.0130525
Nucb1	359.598	406.177	313.019	-0.374802	0.0450819	-10.8293	2.49932e-27	6.08718e-26
Lmna	167.16	188.844	145.476	-0.374148	0.0490566	-9.4728	2.72447e-21	5.23797e-20
Irak4	14.6465	16.6634	12.6297	-0.37401	0.0857659	-5.99764	2.00211e-09	1.89112e-08
Slc35b4	12.5785	14.3276	10.8295	-0.37374	0.103765	-3.85859	0.000114044	0.000605181
Insig1	171.807	194.053	149.561	-0.373519	0.0440968	-10.9901	4.26263e-28	1.06935e-26
Tmem191c	5.39335	6.21637	4.57033	-0.373511	0.202686	-2.67666	0.00743608	0.0270737
S1pr1	0.160532	0.309892	0.011172	-0.37342	1.22319	-3.95997	7.49581e-05	0.000413316
Tbc1d9	6.31438	7.25538	5.37338	-0.373277	0.106687	-8.14584	3.76665e-16	5.63184e-15
Hibch	19.7059	22.3663	17.0454	-0.372803	0.0968433	-5.212	1.8682e-07	1.45681e-06
Map3k13	3.4201	3.98677	2.85344	-0.371961	0.127523	-4.46479	8.01456e-06	5.09559e-05
Gm8979	0.886004	1.1277	0.644309	-0.371814	0.211641	-4.20414	2.62081e-05	0.000154931
Itpr1	11.9762	13.636	10.3163	-0.371119	0.0803349	-4.89438	9.86158e-07	7.05907e-06
Mtrf1	5.8065	6.6771	4.93589	-0.371098	0.165146	-3.2092	0.00133105	0.00575809
Zc3h3	15.4829	17.591	13.3748	-0.371059	0.0761259	-6.37801	1.79401e-10	1.8393e-09
Plagl2	17.8704	20.2828	15.458	-0.370896	0.0642769	-7.46592	8.27222e-14	1.05528e-12
Rab11fip1	37.2786	42.1651	32.3921	-0.37036	0.0493206	-8.64723	5.27643e-18	8.70391e-17
Fndc3a	30.3891	34.3951	26.383	-0.37027	0.0653832	-7.12656	1.02906e-12	1.2304e-11
1700027J19Rik	72.9613	82.3849	63.5377	-0.369645	0.0789438	-6.7435	1.54612e-11	1.72254e-10
Sash1	6.37396	7.31335	5.43457	-0.369586	0.0831583	-6.06123	1.35088e-09	1.29571e-08
Plcb1	1.86567	2.23022	1.50113	-0.369056	0.153331	-5.08664	3.64471e-07	2.7484e-06
Arap2	12.9964	14.7769	11.216	-0.369049	0.0700187	-4.96156	6.993e-07	5.08954e-06
Cant1	83.1894	93.8937	72.4852	-0.368857	0.0463268	-8.65797	4.80229e-18	7.94591e-17
Plpp6	11.3894	12.9646	9.81415	-0.36885	0.101915	-4.84239	1.28284e-06	9.08698e-06
Akap7	22.4272	25.4033	19.4511	-0.368544	0.112274	-5.7591	8.45629e-09	7.54468e-08
Lyn	14.0685	15.98	12.1571	-0.367996	0.0812067	-5.96625	2.42764e-09	2.27919e-08
Cst3	170.66	192.428	148.892	-0.367879	0.0696605	-6.85303	7.22999e-12	8.20217e-11
Trim10	0.274058	0.435492	0.112624	-0.367578	0.705927	-2.89744	0.00376225	0.0147323
Gm14137	6.16594	7.07379	5.25809	-0.367524	0.13373	-3.87817	0.000105245	0.000563302
Foxo1	5.24851	6.03977	4.45726	-0.367352	0.0836631	-6.28671	3.24258e-10	3.24482e-09
Tsta3	132.313	149.181	115.445	-0.367055	0.0521601	-8.73497	2.43718e-18	4.10129e-17
Zadh2	21.9016	24.7958	19.0074	-0.366598	0.0717771	-6.6084	3.88501e-11	4.1991e-10
Ppargc1b	4.21811	4.87751	3.55871	-0.366581	0.13435	-4.05513	5.01062e-05	0.000284219
Plcxd1	1.05318	1.31231	0.794039	-0.366126	0.311123	-2.50808	0.0121388	0.0418661
S100a11	1858.46	2093.09	1623.83	-0.366029	0.0529325	-9.33094	1.04934e-20	1.96018e-19
Myof	42.7441	48.2527	37.2355	-0.365288	0.0464498	-10.1688	2.73193e-24	6.01938e-23
Pafah2	16.6019	18.8185	14.3854	-0.36528	0.0953009	-5.35841	8.39569e-08	6.79822e-07
Cblc	88.9286	100.241	77.6163	-0.36489	0.062721	-7.79529	6.42612e-15	8.87524e-14
Poc1b	55.5529	62.664	48.4417	-0.364748	0.0571294	-7.77352	7.63351e-15	1.04432e-13
Dclre1a	11.8024	13.4117	10.193	-0.364644	0.0909776	-4.33622	1.44955e-05	8.89085e-05
Fry	3.72591	4.31971	3.1321	-0.364471	0.146186	-5.74161	9.37784e-09	8.32585e-08
Slc22a1	4.7594	5.48292	4.03587	-0.364402	0.177255	-3.01726	0.00255068	0.0103751
Siae	7.62332	8.70619	6.54045	-0.364254	0.114531	-3.50106	0.000463405	0.00220681
Fam120a	169.736	191.175	148.297	-0.364241	0.0373225	-12.1811	3.91755e-34	1.21758e-32
Sertad4	6.42171	7.3524	5.49102	-0.363746	0.134697	-2.50213	0.0123447	0.0424955
Sh3bgrl2	62.9989	71.021	54.9768	-0.363588	0.0455767	-10.8195	2.78267e-27	6.75459e-26
Fbxo6	30.2687	34.1863	26.3511	-0.363415	0.0970543	-4.138	3.50347e-05	0.000203619
Atp8b1	43.5055	49.0801	37.931	-0.363319	0.0490457	-9.37115	7.17451e-21	1.35183e-19
Plgrkt	73.6419	82.9878	64.2961	-0.363182	0.0900848	-5.50145	3.76691e-08	3.15361e-07
Hbegf	16.2761	18.4387	14.1134	-0.363098	0.0899501	-5.31989	1.0383e-07	8.33907e-07
S100a16	230.748	259.748	201.748	-0.362967	0.0532393	-9.37393	6.98807e-21	1.31899e-19
Galnt1	91.9232	103.547	80.299	-0.362848	0.0463692	-9.28633	1.59705e-20	2.95788e-19
Podxl	18.7307	21.1935	16.268	-0.362039	0.0616139	-7.92913	2.20685e-15	3.13359e-14
Sdhc	192.134	216.229	168.039	-0.361856	0.0497199	-8.01913	1.06498e-15	1.5476e-14
Pkn3	25.8194	29.164	22.4747	-0.361719	0.0811679	-6.16257	7.15724e-10	7.02626e-09
Mfsd4a	30.3697	34.2797	26.4597	-0.361524	0.0733482	-9.21241	3.18882e-20	5.87094e-19
Chpf	14.7678	16.7326	12.803	-0.361425	0.10042	-4.67656	2.91724e-06	1.96518e-05
Glud1	204.094	229.632	178.556	-0.361164	0.0447547	-10.7154	8.62203e-27	2.0652e-25
Pdgfa	39.8008	44.8739	34.7276	-0.360632	0.0832631	-4.49265	7.03434e-06	4.51332e-05
Hs3st3b1	11.1699	12.6818	9.65801	-0.360324	0.0942537	-5.11305	3.17002e-07	2.41136e-06
Inpp5j	4.36159	5.02765	3.69553	-0.360309	0.141851	-3.99376	6.50337e-05	0.000361622
Myc	193.747	217.917	169.576	-0.359966	0.0442242	-10.3548	3.9781e-25	9.0119e-24
Akap2	0.483808	0.667904	0.299712	-0.359844	0.345678	-4.24602	2.17599e-05	0.000130194
Hist1h1c	19.5804	22.1337	17.0271	-0.359833	0.122146	-3.89738	9.72382e-05	0.000524435
Ly96	15.6286	17.6909	13.5662	-0.359711	0.190776	-2.74951	0.00596838	0.0222827
Pawr	126.009	141.752	110.266	-0.359502	0.0537832	-8.40591	4.2457e-17	6.69847e-16
Rims1	0.153556	0.296365	0.0107467	-0.359051	1.43094	-2.62815	0.00858499	0.0308075
Irs2	9.32866	10.6073	8.05006	-0.35903	0.0775787	-6.25674	3.93114e-10	3.91582e-09
Fbxl5	45.5485	51.3091	39.788	-0.358919	0.0568575	-9.11134	8.13724e-20	1.46464e-18
Gatb	12.744	14.4428	11.0451	-0.358492	0.116723	-2.72024	0.00652346	0.0241312
Snapin	41.3883	46.6125	36.1641	-0.35743	0.0708219	-7.12756	1.02162e-12	1.22218e-11
F930015N05Rik	0.168991	0.312999	0.024983	-0.357266	1.43774	-2.56261	0.0103887	0.0365026
Birc3	21.216	23.95	18.482	-0.356897	0.0957633	-3.42967	0.000604318	0.0028089
Lamc2	64.615	72.6826	56.5475	-0.356571	0.0555846	-7.70265	1.33269e-14	1.7983e-13
Mgat4a	36.4411	41.0433	31.8389	-0.356472	0.0508527	-8.86416	7.70858e-19	1.31969e-17
Pak1	99.1587	111.464	86.8533	-0.356294	0.0483555	-6.15262	7.62141e-10	7.46507e-09
Igfbp4	593.101	665.982	520.221	-0.355752	0.0413787	-10.963	5.75553e-28	1.43723e-26
Dhrs9	0.221039	0.370731	0.0713477	-0.355519	0.579471	-4.22787	2.35917e-05	0.000140304
Ccser2	11.8617	13.4354	10.288	-0.354812	0.0738868	-5.38714	7.15895e-08	5.83814e-07
Lsr	216.842	243.487	190.198	-0.354693	0.039441	-11.3234	1.00513e-29	2.69254e-28
Sh2d3c	5.21284	5.97248	4.45319	-0.354573	0.144985	-2.91457	0.00356178	0.0140461
Cox7b	250.027	280.713	219.341	-0.35449	0.0643557	-4.9227	8.53576e-07	6.15873e-06
Chrac1	65.1074	73.1749	57.0398	-0.353888	0.0798524	-5.83948	5.23636e-09	4.75188e-08
Pdp1	10.8212	12.2635	9.37886	-0.35381	0.10813	-3.65062	0.000261607	0.00129966
Rassf6	39.5395	44.4843	34.5946	-0.35371	0.0785189	-5.99949	1.97935e-09	1.87126e-08
Sgf29	39.1098	44.0004	34.2191	-0.353578	0.0921311	-4.87542	1.08575e-06	7.74393e-06
Gm19680	25.7482	29.0075	22.4889	-0.35334	0.0933957	-4.96577	6.84276e-07	4.98688e-06
Mid1ip1	137.91	154.824	120.996	-0.353091	0.0469125	-6.77204	1.26975e-11	1.42192e-10
Mpp1	42.877	48.2091	37.5449	-0.352385	0.080298	-5.46576	4.60923e-08	3.82634e-07
Erich5	0.339826	0.502517	0.177135	-0.352102	0.627705	-2.57902	0.00990818	0.0350521
Dpysl3	11.7656	13.3154	10.2159	-0.352023	0.100039	-5.77709	7.60034e-09	6.80615e-08
Plagl1	0.239369	0.389761	0.0889763	-0.351864	0.805018	-3.34339	0.000827618	0.00373494
Cttnbp2nl	22.8441	25.7289	19.9593	-0.35081	0.06335	-6.43509	1.23401e-10	1.27844e-09
Fgf14	0.143238	0.281553	0.00492233	-0.35081	1.37394	-4.11308	3.90408e-05	0.000225275
Pkp1	83.5364	93.7619	73.3108	-0.350735	0.0529623	-8.69191	3.56406e-18	5.94238e-17
Tcaim	2.72204	3.17199	2.27209	-0.350523	0.195296	-3.50338	0.000459402	0.00218967
Fam160a1	7.90074	8.97635	6.82514	-0.350396	0.098031	-5.07827	3.80887e-07	2.86225e-06
Gja8	0.431937	0.604949	0.258926	-0.350334	0.326806	-3.99847	6.3753e-05	0.000355435
Tmed3	53.8723	60.5019	47.2427	-0.35032	0.0816	-5.56213	2.66494e-08	2.26599e-07
Bpgm	26.8969	30.2672	23.5266	-0.350306	0.0839435	-5.66648	1.45764e-08	1.26719e-07
Slc29a1	68.5717	76.9748	60.1685	-0.350218	0.0631031	-7.64658	2.06395e-14	2.74582e-13
Selenop	5.15942	5.90326	4.41558	-0.350161	0.181705	-3.26384	0.00109913	0.00484158
Stard4	127.506	143.017	111.994	-0.349992	0.0418352	-7.55263	4.26565e-14	5.53922e-13
Gba	31.8259	35.7878	27.864	-0.349956	0.0784016	-6.18599	6.17145e-10	6.07774e-09
Krt87	5.72044	6.53122	4.90966	-0.349809	0.157716	-3.20902	0.0013319	0.00575989
Gm14113	0.13703	0.274061	0	-0.349434	1.89866	-2.45476	0.0140977	0.047758
Pde5a	18.0704	20.3634	15.7774	-0.348627	0.059641	-9.37414	6.97439e-21	1.31755e-19
Macrod1	26.9718	30.3326	23.611	-0.34836	0.113019	-4.07626	4.57652e-05	0.000260958
Mindy1	31.7214	35.65	27.7928	-0.348105	0.0714446	-6.43738	1.2155e-10	1.26166e-09
Lta4h	109.117	122.337	95.8966	-0.348088	0.0491875	-9.57332	1.03531e-21	2.0318e-20
Rcan1	9.12771	10.342	7.9134	-0.34763	0.118352	-3.92951	8.51197e-05	0.000463814
Osmr	0.303472	0.459689	0.147256	-0.347474	0.579135	-3.58311	0.000339528	0.00165535
Ugdh	71.0396	79.6581	62.4211	-0.346858	0.0575943	-8.49495	1.98012e-17	3.17945e-16
Rin2	48.2356	54.1233	42.3479	-0.3467	0.0479542	-10.0876	6.27064e-24	1.36503e-22
Egfl6	0.200099	0.343546	0.0566517	-0.346546	0.823655	-3.39888	0.000676613	0.0031103
Gprc5a	132.069	147.964	116.173	-0.346319	0.0438869	-10.0764	7.02746e-24	1.52519e-22
Atg101	62.306	69.855	54.757	-0.345716	0.0703106	-6.4079	1.47542e-10	1.52418e-09
Zfp941	0.159507	0.297509	0.0215047	-0.345048	0.901083	-4.25622	2.07917e-05	0.000124813
Col4a5	0.230569	0.376916	0.084221	-0.344782	0.519801	-4.3877	1.14553e-05	7.11251e-05
Tbc1d2b	13.4631	15.1826	11.7437	-0.344663	0.0709973	-6.3465	2.20264e-10	2.24238e-09
Col9a2	0.52502	0.706276	0.343764	-0.344571	0.429197	-2.83588	0.00457001	0.017563
Arhgef3	24.566	27.6041	21.5279	-0.344511	0.0657737	-6.97094	3.14839e-12	3.66553e-11
Pcdh1	34.449	38.659	30.2391	-0.344295	0.0551988	-7.55672	4.13367e-14	5.37749e-13
Sp5	14.7359	16.6038	12.8679	-0.344134	0.112377	-4.10542	4.03577e-05	0.000232257
Atp6v0a2	19.2471	21.6493	16.8448	-0.343965	0.0711828	-9.25393	2.16381e-20	3.99396e-19
Gpx1	507.399	567.675	447.123	-0.34371	0.0479689	-9.05369	1.38216e-19	2.45924e-18
Bdh1	193.599	216.657	170.54	-0.343506	0.0531152	-6.81714	9.28707e-12	1.04648e-10
Clint1	73.6103	82.4491	64.7716	-0.343432	0.0429206	-10.2817	8.52279e-25	1.90491e-23
Nr3c1	25.4676	28.5982	22.3371	-0.34288	0.0680041	-7.68084	1.5805e-14	2.11822e-13
Usp43	21.7824	24.476	19.0888	-0.342748	0.0730183	-6.83211	8.36766e-12	9.44841e-11
Gipr	0.621429	0.81313	0.429727	-0.342743	0.411529	-3.05803	0.00222794	0.00919318
Rdm1	63.5879	71.2141	55.9618	-0.342284	0.0889565	-5.10335	3.33698e-07	2.52687e-06
Xylb	6.72744	7.63868	5.81621	-0.341841	0.138839	-3.42943	0.00060485	0.00281077
Colgalt1	65.6522	73.5081	57.7962	-0.341676	0.052464	-8.4339	3.34323e-17	5.321e-16
Man2b1	35.2661	39.539	30.9932	-0.341546	0.0552999	-9.1201	7.5058e-20	1.35435e-18
Agtpbp1	11.0765	12.4983	9.65469	-0.341293	0.107902	-4.93234	8.12514e-07	5.88592e-06
Fbxo31	13.2479	14.9242	11.5715	-0.341069	0.091293	-3.15326	0.00161459	0.00684964
Prss23	6.35622	7.22116	5.49129	-0.340836	0.180932	-2.61814	0.00884108	0.0316377
Twf1	88.0773	98.5468	77.6077	-0.340704	0.0524597	-8.43515	3.30791e-17	5.26864e-16
Lin28a	0.13311	0.26622	0	-0.340528	1.76599	-2.81274	0.00491214	0.018744
Hexa	71.4317	79.9166	62.9468	-0.339563	0.0606989	-7.2236	5.06305e-13	6.16909e-12
Ppp1r3g	0.14794	0.28232	0.0135593	-0.339326	1.3656	-3.06014	0.00221232	0.0091379
Lpgat1	44.1133	49.394	38.8326	-0.339301	0.0530231	-5.73239	9.90226e-09	8.7771e-08
Neo1	29.8778	33.4919	26.2637	-0.339275	0.0524711	-7.57858	3.49355e-14	4.57765e-13
Myh9	104.014	116.288	91.7404	-0.338785	0.0559724	-7.77119	7.77495e-15	1.063e-13
Sfn	62.7936	70.2407	55.3465	-0.338375	0.062222	-7.07093	1.53894e-12	1.82398e-11
Proser2	47.2797	52.9145	41.6449	-0.3383	0.0678818	-5.84455	5.07949e-09	4.6153e-08
Dst	8.28064	9.3637	7.19758	-0.33827	0.0952481	-5.51697	3.44886e-08	2.89739e-07
Tmub1	14.6906	16.5214	12.8597	-0.338221	0.133837	-3.54346	0.000394912	0.00190528
Sel1l3	39.2576	43.9438	34.5714	-0.337403	0.0518088	-8.39408	4.69539e-17	7.38114e-16
Scarb2	20.2033	22.6714	17.7352	-0.337391	0.067044	-6.58572	4.52689e-11	4.86143e-10
Sft2d3	3.07629	3.5506	2.60197	-0.337272	0.190084	-2.84539	0.00443572	0.0170892
Clock	14.1936	15.959	12.4282	-0.336784	0.057305	-7.59759	3.01687e-14	3.96261e-13
Fbxo34	33.8556	37.9038	29.8073	-0.336639	0.0669852	-5.9228	3.165e-09	2.93093e-08
Gins2	53.6362	59.9794	47.2929	-0.336509	0.084023	-7.04258	1.88711e-12	2.22208e-11
Cpped1	23.2219	26.0325	20.4113	-0.336324	0.0733253	-5.97317	2.32683e-09	2.18989e-08
Cd24a	355.049	396.337	313.761	-0.336106	0.043316	-10.0248	1.18599e-23	2.54349e-22
Gm3411	0.146976	0.279601	0.014351	-0.335137	1.36564	-2.99892	0.0027094	0.0109653
Rnf128	79.163	88.4193	69.9067	-0.334664	0.0521428	-7.94588	1.92825e-15	2.75963e-14
Arfip1	106.086	118.442	93.731	-0.334397	0.0642065	-6.44553	1.15199e-10	1.19804e-09
Spag9	24.8686	27.8529	21.8843	-0.334354	0.0611097	-6.08444	1.16898e-09	1.12821e-08
Mgmt	0.144047	0.275984	0.0121093	-0.334245	1.29858	-3.53256	0.000411552	0.00197896
Tysnd1	17.4888	19.6209	15.3567	-0.33422	0.0934662	-4.50751	6.55914e-06	4.23217e-05
Plekha5	40.9295	45.7604	36.0986	-0.33392	0.0625365	-6.66618	2.62554e-11	2.87644e-10
Arsg	3.2281	3.71468	2.74151	-0.333537	0.198968	-2.72938	0.00634538	0.0235405
Slc35d1	5.78405	6.56447	5.00364	-0.333401	0.119098	-5.01914	5.19039e-07	3.84195e-06
Vdac2	413.803	461.484	366.121	-0.333149	0.0418777	-9.44963	3.40045e-21	6.50306e-20
Lif	7.0298	7.95234	6.10725	-0.332974	0.137751	-4.48809	7.18636e-06	4.59999e-05
Mon1a	9.4798	10.6836	8.27598	-0.332915	0.145047	-3.18351	0.001455	0.00624826
Magt1	45.8879	51.268	40.5078	-0.332546	0.0609799	-4.20542	2.60597e-05	0.00015418
Epha7	0.206963	0.345292	0.068634	-0.332152	0.626331	-3.98227	6.82605e-05	0.000378421
Npepps	128.161	142.951	113.371	-0.331853	0.0398104	-8.37683	5.43717e-17	8.52254e-16
Pck2	210.714	234.93	186.498	-0.331482	0.0469247	-8.99056	2.45979e-19	4.33054e-18
Tspo	204.136	227.59	180.681	-0.331357	0.060288	-7.30455	2.78206e-13	3.43605e-12
Cluh	36.7225	41.0268	32.4181	-0.33068	0.0586555	-7.61089	2.72215e-14	3.58852e-13
Tdrd7	18.3444	20.5451	16.1436	-0.329687	0.0719307	-6.75533	1.42514e-11	1.5902e-10
Micu1	44.3353	49.4837	39.1868	-0.329096	0.0615606	-7.62805	2.38325e-14	3.15516e-13
Taldo1	345.782	385.159	306.405	-0.329053	0.047837	-8.97641	2.79736e-19	4.90894e-18
Pdgfc	3.51414	4.0265	3.00178	-0.328911	0.160123	-3.50478	0.00045698	0.00217908
Tns4	123.037	137.104	108.969	-0.328662	0.0393372	-11.0939	1.34351e-28	3.44602e-27
Phactr4	42.2883	47.1974	37.3793	-0.328628	0.0552351	-8.41683	3.86795e-17	6.12919e-16
Snx24	56.0705	62.5379	49.6032	-0.328389	0.0688813	-5.19656	2.03005e-07	1.57623e-06
Usp46	57.5214	64.1523	50.8905	-0.328344	0.0615018	-4.67582	2.92788e-06	1.9699e-05
Dusp10	4.14679	4.72981	3.56376	-0.328264	0.154555	-3.23596	0.00121235	0.005292
Ptrh1	28.8878	32.2706	25.5049	-0.32799	0.121662	-4.64165	3.45631e-06	2.30615e-05
Derl1	53.6749	59.8609	47.4889	-0.327862	0.0520592	-6.95378	3.55635e-12	4.13385e-11
Plpp5	31.0728	34.7011	27.4446	-0.327817	0.0889794	-4.37899	1.1923e-05	7.38811e-05
Tmem106a	4.14966	4.73178	3.56754	-0.327565	0.190912	-3.83224	0.000126982	0.00066926
Slc16a6	20.0551	22.4306	17.6795	-0.326933	0.0901411	-3.18272	0.00145896	0.00626155
Mpp6	62.5546	69.7219	55.3873	-0.326787	0.056589	-5.85166	4.86698e-09	4.43148e-08
Znrd1as	14.2684	15.9897	12.5471	-0.326676	0.176404	-2.69107	0.00712237	0.0260406
Plec	10.6528	11.9658	9.33976	-0.326512	0.0561323	-7.24762	4.24149e-13	5.19427e-12
Tmed10	282.615	314.536	250.693	-0.326141	0.040083	-8.71206	2.98414e-18	4.99465e-17
Cast	77.6329	86.4814	68.7845	-0.32607	0.0566709	-6.31779	2.65332e-10	2.6786e-09
Dhrs7	126.856	141.241	112.47	-0.326026	0.0526652	-8.00165	1.22765e-15	1.77686e-14
Glo1	126.216	140.526	111.906	-0.325953	0.0506576	-7.33732	2.17917e-13	2.71459e-12
Hes1	90.9382	101.266	80.6107	-0.325492	0.0650404	-6.65425	2.84758e-11	3.11029e-10
Apoa1	0.126428	0.252857	0	-0.325221	1.86875	-2.48978	0.0127822	0.0438071
Rtn4ip1	10.51	11.8001	9.21998	-0.324763	0.1055	-4.53837	5.66914e-06	3.6897e-05
Junb	173.638	193.2	154.077	-0.324562	0.0605913	-6.9474	3.72078e-12	4.32036e-11
Gnpda1	8.14527	9.16809	7.12245	-0.324062	0.143624	-3.88995	0.000100266	0.000539044
Saysd1	8.41863	9.47147	7.3658	-0.323889	0.131966	-3.25439	0.00113635	0.00499133
Zdhhc13	44.251	49.3063	39.1958	-0.323696	0.0621654	-6.29313	3.1113e-10	3.12063e-09
Aldh7a1	12.2182	13.6949	10.7415	-0.323692	0.119591	-3.04241	0.00234694	0.00961119
Vwa2	0.606837	0.786289	0.427385	-0.323591	0.358113	-2.70073	0.00691881	0.0253776
A430105I19Rik	3.79614	4.33116	3.26112	-0.323219	0.132546	-3.16725	0.00153888	0.00655535
Hcn3	0.402678	0.559051	0.246305	-0.323011	0.516336	-2.83272	0.00461543	0.0177156
Nectin2	147.676	164.216	131.135	-0.322344	0.0472873	-7.97603	1.51119e-15	2.17422e-14
Cfl2	72.8526	81.0656	64.6397	-0.322209	0.0616261	-5.9292	3.0441e-09	2.8262e-08
Tox3	17.5832	19.6491	15.5173	-0.322099	0.0812959	-4.71571	2.40872e-06	1.64248e-05
Rhob	53.4704	59.5196	47.4211	-0.321767	0.0714907	-5.88338	4.01983e-09	3.68329e-08
Galt	17.2295	19.2523	15.2067	-0.321498	0.114987	-3.24624	0.0011694	0.00511996
Sgsm3	87.1264	96.8994	77.3534	-0.321304	0.0630085	-6.56458	5.2179e-11	5.58418e-10
Ccdc71l	5.32781	6.0292	4.62643	-0.32114	0.124299	-3.78174	0.000155734	0.000809601
Tmtc2	15.5605	17.3938	13.7271	-0.320746	0.0818496	-5.66512	1.46924e-08	1.27626e-07
Letmd1	21.6576	24.1657	19.1495	-0.320719	0.0857708	-5.19066	2.09548e-07	1.62413e-06
AEKR01077154.1	17.9388	20.0331	15.8446	-0.320375	0.122823	-3.55444	0.000378792	0.00183239
Uqcrc2	221.797	246.425	197.169	-0.320264	0.0456727	-8.48599	2.13883e-17	3.4267e-16
Lpar6	5.62854	6.36094	4.89614	-0.32012	0.117954	-3.94805	7.87917e-05	0.000432916
Ica1	48.6186	54.097	43.1403	-0.319876	0.0660301	-6.10082	1.05523e-09	1.0207e-08
Slc35a1	54.5988	60.7354	48.4622	-0.31977	0.0643075	-5.68789	1.28619e-08	1.12762e-07
Vars2	40.19	44.7296	35.6504	-0.319297	0.056662	-7.0557	1.71738e-12	2.02882e-11
Hsd17b11	33.9072	37.7505	30.064	-0.318974	0.0759425	-5.5825	2.37091e-08	2.02389e-07
4931406C07Rik	48.1577	53.5693	42.7462	-0.318933	0.0615884	-6.73597	1.62838e-11	1.81325e-10
Yipf1	35.4614	39.4749	31.4478	-0.318904	0.085974	-4.9892	6.06305e-07	4.44999e-06
Bnip1	38.4249	42.7644	34.0854	-0.318887	0.0904247	-4.79929	1.59228e-06	1.11373e-05
Serhl	24.2679	27.0476	21.4882	-0.318713	0.117037	-5.21458	1.8423e-07	1.43764e-06
Mboat1	59.6184	66.285	52.9518	-0.318615	0.0560069	-6.60807	3.89369e-11	4.20639e-10
Thnsl1	9.05766	10.1633	7.95196	-0.318495	0.10777	-5.32106	1.03167e-07	8.28884e-07
Lima1	72.1035	80.1373	64.0697	-0.31838	0.0440954	-9.10666	8.49541e-20	1.52531e-18
Elac1	5.38074	6.08171	4.67976	-0.318268	0.113931	-4.09184	4.27971e-05	0.000245127
Ino80d	5.67526	6.40847	4.94205	-0.318214	0.0879859	-4.25535	2.08724e-05	0.000125159
Dagla	3.37202	3.85208	2.89196	-0.318108	0.129767	-3.8715	0.000108169	0.000577387
Clcn2	18.7624	20.9251	16.5996	-0.317038	0.076476	-6.0575	1.38251e-09	1.32488e-08
Tmem2	6.83945	7.69718	5.98172	-0.316966	0.0882735	-5.08028	3.7688e-07	2.8341e-06
Gnb1l	9.13594	10.2444	8.02751	-0.316804	0.141385	-3.86482	0.000111171	0.000591815
Zfp612	1.84199	2.15236	1.53162	-0.316371	0.208962	-2.82814	0.004682	0.0179521
Ptp4a1	104.954	116.514	93.3946	-0.31606	0.0455392	-9.35294	8.5244e-21	1.59925e-19
Aldh3a2	47.2679	52.5316	42.0042	-0.315913	0.0545993	-7.46536	8.30721e-14	1.05912e-12
Znrf2	24.4084	27.1783	21.6386	-0.315796	0.0603883	-3.87566	0.000106336	0.0005682
Lgr4	15.9093	17.7525	14.066	-0.315792	0.0645397	-6.89675	5.32047e-12	6.10603e-11
Mcf2l	13.5536	15.14	11.9671	-0.315788	0.0997656	-5.72635	1.02614e-08	9.06951e-08
Ndufa6	349.981	388.232	311.73	-0.315712	0.0679677	-6.48784	8.7076e-11	9.12555e-10
Sepsecs	5.09795	5.76248	4.43343	-0.31569	0.110576	-4.4766	7.5841e-06	4.83916e-05
Atoh1	7.60129	8.53853	6.66404	-0.315662	0.142136	-3.16146	0.00156979	0.00667129
Grip1	0.212993	0.345132	0.0808543	-0.315576	0.705575	-3.91607	9.00043e-05	0.000487495
Tmem65	19.9263	22.2029	17.6498	-0.315148	0.0733648	-5.74914	8.97008e-09	7.97035e-08
Pdia6	306.192	339.607	272.778	-0.315103	0.0399294	-10.3373	4.77816e-25	1.08018e-23
Gadd45a	62.8248	69.7666	55.883	-0.315071	0.0690177	-6.34357	2.24507e-10	2.28236e-09
Rdh14	14.6326	16.3328	12.9325	-0.315054	0.124693	-3.48809	0.000486482	0.00230911
Lims1	60.9761	67.7004	54.2517	-0.3143	0.0482748	-8.41551	3.91191e-17	6.18531e-16
Rdh11	86.1237	95.5726	76.6748	-0.314167	0.0456297	-7.53273	4.96885e-14	6.4255e-13
Atp12a	0.121455	0.242909	0	-0.313721	1.64243	-3.44029	0.000581098	0.00271433
Coro7	14.6153	16.306	12.9246	-0.313643	0.100964	-4.26775	1.97455e-05	0.00011896
Sgpp2	48.6694	54.0443	43.2945	-0.313468	0.0535983	-7.63408	2.27435e-14	3.01834e-13
Slc9a3	5.6106	6.32582	4.89538	-0.313405	0.112346	-4.38186	1.17673e-05	7.29579e-05
Irf6	85.6757	95.0487	76.3028	-0.313245	0.0462951	-6.31842	2.64253e-10	2.66894e-09
Chid1	35.671	39.6358	31.7062	-0.313187	0.0827509	-3.86529	0.000110957	0.000590965
Glt28d2	2.52574	2.90689	2.14459	-0.313148	0.20054	-2.65414	0.00795118	0.0287651
Surf1	56.5536	62.7751	50.3322	-0.313127	0.0770772	-5.93703	2.90234e-09	2.70151e-08
Cdh13	22.0635	24.5554	19.5717	-0.312971	0.0720799	-7.17032	7.48231e-13	9.03575e-12
Vmn1r208	0.774893	0.966595	0.583191	-0.312865	0.331217	-2.47344	0.0133818	0.0455816
Tspan1	140.114	155.336	124.891	-0.312474	0.0459865	-9.94738	2.58923e-23	5.48255e-22
Dnm2	119.206	132.167	106.244	-0.312339	0.0401634	-10.766	4.97922e-27	1.2006e-25
Ddost	201.688	223.514	179.862	-0.311919	0.0414042	-9.81686	9.52668e-23	1.97112e-21
Jak2	18.9803	21.1314	16.8292	-0.311848	0.0626067	-6.65458	2.84103e-11	3.1047e-10
Btnl4	0.120532	0.241064	0	-0.311578	1.60248	-3.41418	0.000639732	0.00295832
Pdss1	14.8725	16.5798	13.1652	-0.311562	0.112485	-4.08159	4.47281e-05	0.000255312
Rapgef5	7.93959	8.89936	6.97982	-0.310978	0.0981706	-2.56801	0.0102284	0.0360263
N6amt1	9.73185	10.8816	8.58206	-0.310327	0.129091	-3.37935	0.000726572	0.00331752
Fchsd2	21.2059	23.5843	18.8275	-0.310239	0.0649809	-6.35491	2.08544e-10	2.13005e-09
Acvr1c	0.338626	0.481957	0.195295	-0.310137	0.478989	-2.66674	0.00765906	0.0278156
Mapk11	18.6588	20.7634	16.5542	-0.310088	0.0876363	-5.01624	5.26915e-07	3.8976e-06
Slc6a7	0.158198	0.28214	0.0342563	-0.30996	0.868772	-3.54321	0.000395283	0.00190665
Fut4	2.99918	3.42711	2.57124	-0.309938	0.161199	-3.12034	0.00180645	0.00758068
Rbm15	11.4735	12.8041	10.1428	-0.30898	0.0775819	-4.90343	9.41757e-07	6.75237e-06
Rab20	20.165	22.42	17.91	-0.308594	0.106078	-3.9777	6.95843e-05	0.000385337
Paox	37.419	41.5084	33.3295	-0.308298	0.0805845	-4.59432	4.34166e-06	2.87481e-05
Frk	21.1626	23.5213	18.8039	-0.308249	0.0628834	-5.23699	1.63216e-07	1.28056e-06
Klf5	106.388	117.812	94.9649	-0.308098	0.0451867	-8.8776	6.83205e-19	1.17426e-17
Smad1	30.5876	33.9355	27.2398	-0.306964	0.0652671	-5.99606	2.02164e-09	1.90874e-08
Il17rc	28.1186	31.2037	25.0336	-0.30685	0.0899807	-5.01801	5.2209e-07	3.86322e-06
Nsmce3	7.3256	8.20755	6.44365	-0.306807	0.0817793	-5.34853	8.86702e-08	7.15853e-07
Desi1	44.8389	49.6776	40.0003	-0.305715	0.0598267	-4.44778	8.67643e-06	5.47952e-05
Itm2b	269.558	298.076	241.041	-0.305259	0.05763	-6.4468	1.14235e-10	1.1891e-09
Emp1	130.629	144.467	116.79	-0.304482	0.0507911	-7.82352	5.13655e-15	7.15789e-14
Imp3	128.245	141.824	114.666	-0.30427	0.0699082	-5.89772	3.68552e-09	3.39271e-08
Ifitm2	757.601	837.298	677.904	-0.304254	0.0481566	-8.71744	2.84572e-18	4.78138e-17
Nrp2	17.2462	19.1616	15.3308	-0.304015	0.0633784	-6.49844	8.11565e-11	8.52163e-10
Litaf	105.352	116.483	94.2209	-0.303097	0.0471146	-6.37295	1.85422e-10	1.90014e-09
Ret	2.92064	3.3307	2.51057	-0.302895	0.153673	-2.93834	0.00329974	0.0131175
Fam135a	46.173	51.1061	41.2399	-0.302846	0.0533442	-8.76683	1.83766e-18	3.10203e-17
Prdx6	350.563	387.242	313.885	-0.302131	0.0438403	-9.65265	4.78999e-22	9.53826e-21
Socs3	22.0102	24.41	19.6104	-0.302023	0.0910766	-5.48759	4.07462e-08	3.39682e-07
Slc10a5	0.226352	0.35418	0.0985237	-0.301854	0.607949	-3.20452	0.00135289	0.00583975
Plpp1	10.5029	11.7004	9.3054	-0.301473	0.147448	-3.05444	0.00225484	0.00929533
Smyd3	12.83	14.2678	11.3923	-0.301047	0.112122	-2.79263	0.00522807	0.0198151
Syt7	12.4311	13.8273	11.0348	-0.301047	0.0837467	-4.78768	1.68722e-06	1.17672e-05
Hivep2	3.82734	4.329	3.32569	-0.300934	0.096899	-4.01964	5.82877e-05	0.000327125
Hectd3	12.1795	13.5472	10.8118	-0.300509	0.0827774	-5.376	7.61592e-08	6.19221e-07
0610040J01Rik	87.3881	96.5469	78.2293	-0.300062	0.0556026	-7.59829	3.00059e-14	3.9436e-13
Rasal2	2.57825	2.94875	2.20774	-0.299837	0.119416	-2.52991	0.0114092	0.0396646
Sec23a	16.8412	18.6872	14.9953	-0.299613	0.0746782	-5.88968	3.86954e-09	3.55458e-08
P2ry2	10.2072	11.3645	9.04988	-0.299025	0.106456	-3.71124	0.000206246	0.00104542
Jaml	75.3953	83.2794	67.5113	-0.298838	0.0746811	-5.89301	3.79223e-09	3.48503e-08
Mmgt2	41.3646	45.736	36.9931	-0.298799	0.0862554	-3.61134	0.000304615	0.00149791
Sh3gl2	9.75462	10.8636	8.6456	-0.298603	0.141998	-2.88166	0.00395587	0.0154127
Abhd14a	26.8816	29.7562	24.0069	-0.298555	0.10444	-4.22367	2.4036e-05	0.000142868
Car12	19.418	21.522	17.3141	-0.298381	0.0806592	-4.99848	5.77842e-07	4.25388e-06
Mep1a	0.1563	0.275438	0.037162	-0.298351	0.928438	-3.24866	0.00115949	0.00508271
Osbpl3	23.4081	25.9225	20.8938	-0.298294	0.0785125	-3.69878	0.000216635	0.00109451
Uggt1	34.4954	38.1517	30.839	-0.298283	0.0556452	-7.7328	1.05204e-14	1.42491e-13
Il15ra	2.15096	2.47521	1.8267	-0.297984	0.340426	-2.75805	0.00581473	0.021799
Olfml2b	0.293316	0.426347	0.160284	-0.297847	0.570066	-2.6133	0.00896729	0.0320366
Inafm1	7.32493	8.18022	6.46963	-0.297492	0.169007	-2.57154	0.0101247	0.0357136
Tpd52l2	89.4696	98.7559	80.1833	-0.29722	0.0582712	-4.62953	3.66498e-06	2.44181e-05
Rnaseh2a	137.917	152.176	123.658	-0.297219	0.0606156	-4.99087	6.01075e-07	4.4131e-06
Nudt6	7.30248	8.15425	6.45071	-0.297063	0.218187	-2.73502	0.00623759	0.0231763
Atf6	18.0964	20.0489	16.1438	-0.296058	0.0688468	-5.83228	5.46762e-09	4.9514e-08
BC016579	11.7633	13.0683	10.4584	-0.296041	0.112292	-3.68244	0.000231016	0.00116015
Zbtb7a	57.0148	62.9404	51.0892	-0.295744	0.0501976	-7.67584	1.64338e-14	2.19842e-13
Pgm1	84.6191	93.3562	75.8819	-0.295472	0.0486029	-8.16234	3.28598e-16	4.93352e-15
Mplkip	42.5281	46.9681	38.088	-0.29535	0.0842436	-3.42243	0.000620644	0.0028774
Pnrc1	89.4006	98.6203	80.1809	-0.295298	0.0641735	-6.03031	1.63647e-09	1.55658e-08
Hdac8	9.71498	10.805	8.62492	-0.294555	0.126768	-2.57155	0.0101245	0.0357136
Cenpb	76.8121	84.7231	68.9011	-0.294368	0.0406196	-9.52807	1.60234e-21	3.11646e-20
Onecut2	0.256808	0.384574	0.129043	-0.294342	0.290641	-5.71944	1.06875e-08	9.42693e-08
Anxa5	275.988	304.128	247.848	-0.29415	0.0437427	-8.67299	4.20931e-18	6.98071e-17
Uqcrfs1	193.576	213.34	173.813	-0.294089	0.0476998	-8.24631	1.63358e-16	2.49574e-15
Mgat4b	199.51	219.852	179.168	-0.293739	0.0424083	-9.36366	7.70187e-21	1.44994e-19
2610528J11Rik	60.3033	66.5211	54.0856	-0.293664	0.080165	-5.00867	5.48084e-07	4.04867e-06
Ssr4	201.592	222.137	181.048	-0.293614	0.0560647	-6.86953	6.44119e-12	7.34952e-11
Pgap3	9.20422	10.2387	8.16969	-0.293537	0.125031	-3.81807	0.000134502	0.00070735
Itga3	74.2468	81.8743	66.6194	-0.293488	0.0436231	-9.28982	1.54551e-20	2.86486e-19
Prkca	41.3049	45.5877	37.0222	-0.293107	0.0607604	-2.80177	0.00508233	0.0193166
Tkfc	17.1854	19.0252	15.3455	-0.29292	0.0939529	-4.28835	1.80007e-05	0.000109084
Ndufa5	117.416	129.396	105.437	-0.292902	0.103331	-3.59987	0.000318372	0.00156026
Pgghg	13.54	15.0097	12.0703	-0.29265	0.0883656	-4.56553	4.9824e-06	3.27017e-05
Aplf	16.2797	18.0261	14.5332	-0.292625	0.100279	-3.75152	0.000175763	0.00090312
Slc25a13	50.3886	55.581	45.1961	-0.292546	0.0611763	-6.60391	4.0044e-11	4.32384e-10
Neurl3	44.268	48.8372	39.6988	-0.292236	0.0654419	-5.95766	2.55868e-09	2.39291e-08
Atl2	49.8098	54.9382	44.6815	-0.292226	0.0493144	-7.9169	2.43501e-15	3.44629e-14
2310061I04Rik	38.5458	42.5322	34.5594	-0.291854	0.0858289	-5.1117	3.19277e-07	2.42697e-06
Srebf2	216.408	238.297	194.518	-0.2915	0.0411565	-7.51759	5.57933e-14	7.18927e-13
Sfxn1	62.9317	69.3603	56.5032	-0.29112	0.0548988	-7.02072	2.20732e-12	2.58372e-11
Idnk	17.6604	19.5335	15.7872	-0.290618	0.146504	-2.71243	0.00667923	0.0246068
Gstp1	833.287	916.952	749.622	-0.290332	0.0448967	-8.93187	4.18886e-19	7.27442e-18
Sike1	86.4854	95.2585	77.7123	-0.290324	0.0516529	-2.64875	0.00807906	0.0291848
Arf2	14.2262	15.7527	12.6997	-0.290252	0.0973022	-3.42	0.000626211	0.00290011
Fam84b	33.4812	36.9343	30.0281	-0.289927	0.0568531	-6.67056	2.5483e-11	2.79605e-10
Slc25a25	21.6542	23.9216	19.3867	-0.289773	0.0746872	-3.02443	0.00249102	0.0101533
Acox1	25.5415	28.194	22.889	-0.289323	0.0673061	-5.64892	1.61457e-08	1.39803e-07
Prag1	9.24836	10.2723	8.22446	-0.289239	0.0849534	-4.821	1.42842e-06	1.00657e-05
Gm11110	15.3396	16.9705	13.7087	-0.288961	0.153466	-2.68877	0.00717169	0.0262033
Rpn2	281.291	309.466	253.115	-0.288952	0.0362044	-10.5843	3.52436e-26	8.25962e-25
Arhgap31	0.91979	1.11136	0.728224	-0.28888	0.248339	-4.43027	9.41151e-06	5.9111e-05
Itgav	24.0653	26.5659	21.5647	-0.288813	0.0661949	-3.07768	0.00208621	0.00866925
Ablim1	78.8518	86.8111	70.8926	-0.288561	0.0474803	-8.42771	3.52486e-17	5.60187e-16
Klf3	107.592	118.411	96.774	-0.288409	0.0495373	-3.48656	0.000489269	0.00232082
Yipf3	63.2061	69.5972	56.815	-0.288166	0.0617801	-5.85731	4.70428e-09	4.28873e-08
Selenoi	31.2848	34.4979	28.0717	-0.28812	0.0636193	-3.23374	0.0012218	0.00532899
Tinagl1	105.45	116.031	94.8699	-0.287741	0.0671605	-5.77054	7.90165e-09	7.06434e-08
Ssr2	300.513	330.473	270.553	-0.287659	0.0440515	-8.96359	3.14279e-19	5.50177e-18
Slc41a1	49.6693	54.7031	44.6356	-0.287599	0.056018	-6.27838	3.42119e-10	3.41883e-09
Pdlim7	38.9603	42.9294	34.9913	-0.287541	0.0767654	-4.80344	1.55964e-06	1.09301e-05
Eif4a2	262.465	288.618	236.313	-0.287362	0.0624349	-5.54393	2.95756e-08	2.50109e-07
Dock6	6.50244	7.24683	5.75806	-0.287231	0.113493	-6.81459	9.45339e-12	1.06467e-10
Pla2g6	15.9395	17.6178	14.2612	-0.286817	0.0879178	-4.91836	8.72744e-07	6.28361e-06
Sptlc2	136.359	149.961	122.757	-0.286666	0.048423	-4.26987	1.95591e-05	0.000118001
Capn5	96.8104	106.481	87.1394	-0.286227	0.054857	-6.63593	3.22458e-11	3.51148e-10
Pon2	54.8536	60.3725	49.3348	-0.286036	0.0555099	-8.00065	1.23765e-15	1.79014e-14
Adgrg1	29.5206	32.5308	26.5104	-0.28551	0.0676461	-5.60236	2.11455e-08	1.81145e-07
Atpif1	558.169	613.313	503.025	-0.285479	0.0639002	-6.33748	2.33551e-10	2.36876e-09
Uqcrq	436.178	479.276	393.081	-0.285369	0.0629276	-5.24258	1.58347e-07	1.24416e-06
Mink1	52.4669	57.7376	47.1963	-0.285363	0.059231	-7.79766	6.3064e-15	8.72098e-14
3110002H16Rik	25.9865	28.6444	23.3285	-0.285112	0.0792737	-4.93335	8.08297e-07	5.85732e-06
Plpbp	38.8938	42.8196	34.968	-0.284861	0.0729327	-5.28973	1.22497e-07	9.76607e-07
Ephx2	0.109122	0.218243	0	-0.284802	1.67368	-3.32247	0.000892241	0.00400081
Ldlrad3	24.8133	27.349	22.2776	-0.284352	0.0693206	-5.56834	2.57179e-08	2.18849e-07
Akr1b3	95.298	104.755	85.8415	-0.284264	0.0626324	-6.19557	5.80756e-10	5.72975e-09
Fbxo18	56.5429	62.1912	50.8947	-0.284137	0.0575972	-5.0837	3.70154e-07	2.78545e-06
Syde2	8.86174	9.82721	7.89627	-0.283389	0.0880281	-4.56905	4.89948e-06	3.21932e-05
Pdia5	48.1427	52.9524	43.3329	-0.283309	0.0639604	-5.99559	2.02749e-09	1.91343e-08
Fgd1	4.51801	5.05722	3.97879	-0.28286	0.136716	-2.90565	0.0036649	0.0144056
Usp53	14.3704	15.8694	12.8714	-0.282302	0.0806083	-6.64837	2.96349e-11	3.23201e-10
Pgp	118.826	130.501	107.151	-0.282025	0.0673266	-5.75389	8.72153e-09	7.75902e-08
Prkaa2	2.96727	3.35271	2.58182	-0.28122	0.114928	-4.03356	5.49373e-05	0.000309681
Rpn1	279.852	307.131	252.573	-0.281141	0.0347833	-9.7879	1.26909e-22	2.60843e-21
Mapk3	186.393	204.581	168.206	-0.280924	0.0458923	-8.64312	5.46985e-18	9.00928e-17
Rpl12	163.104	179.027	147.181	-0.280852	0.0764601	-4.65945	3.17049e-06	2.12065e-05
Acot9	27.7189	30.5012	24.9367	-0.280408	0.0869815	-4.5594	5.12995e-06	3.36194e-05
Pard6b	26.7198	29.4047	24.0348	-0.280359	0.0669286	-5.70183	1.18526e-08	1.04293e-07
Ndufs4	187.62	205.861	169.379	-0.279911	0.0664776	-4.24328	2.20277e-05	0.000131651
[truncated: 19,736 more rows]
