# Supplementary material for: Loss of colonic fidelity enables multilineage plasticity and metastasis
Source: Nature. 2025 Jun 4;644(8076):547–56. doi: 10.1038/s41586-025-09125-5 (PMC12350155; doi:10.1038/s41586-025-09125-5)
Supplement: Supplementary file 4 — Supplementary Tables 1–11. [file 41586_2025_9125_MOESM4_ESM.zip › 2023-12-22276B-s4/2023-12-22276B-Table S9. Clinical characteristics.xlsx]

## Sheet: Sheet1
MD NUMBER	LY6D +ve normal	LY6D +ve tumour	AGE	SEX	SMOKING	LOCATION OF TUMOUR	Operation date	TNM STAGE	Pre-Op Chemo	Molecular testing	Pathology report	Metastases at 6 months
MD22184	0.54	0.33	41	M	Never	Rectum	2023-03-01	T3N2M1 (liver met)	Capox + radiotherapy	A mutation has been detected in codon 12 of KRAS oncogene, c.35G>T p. (Gly12Val). No loss of mismatch repair. NRAS/BRAF negative.	Adenocarcinoma. Moderate differentiation. 5/13 positive lymph nodes. Satellite tumour deposits:1. Lymphovascular invasion: yes.
MD22394	1.51	4.14	76	M	Never	Right	2023-04-01	T3N2M0	No	No mismatch repair defect	Adenocarcinoma. Moderate differentiation with loci of poor differentiation. 5/17 positive nodes. No venous invasion. Lymphatic invasion.	Bilobar liver mets
MD22385	2.74	10.9	37	F	Never	Right	2023-04-01	T3N2M1 ( multiple liver mets)	No	No KRAS, BRAF or NRAS mutation. No mismatch repair defect.	Adenocarcinoma. Moderate differentiation. 6/17 nodes positive. Extensive venous invasion. Lymphatic invasion.
MD22444	2.68	11.4	72	F		Hepatic flexure	2023-07-01	T2N1M0	No	BRAF mutation in codon 600 c.1799T>A (Val600Glu). Mismatch repair deficient for MLH1 and PMS2	Adenocarcinoma. Poor differentiation. 1/19 positive nodes. No venous invasion. Lymphatic invasion.
MD22545	2.03	1.49	51	F		Sigmoid colon	2023-10-01	T2N0M0	No	Non codon 600 BRAF mutation c.1781A>G p. (Asp594Gly). No KRAS or NRAS mutation. Mismatch repair defect MLH1 PMS2	Adenocarcinoma. Moderate differentiation. Negative nodes. Submucosal venous invasion.
