# Supplementary material for: Loss of colonic fidelity enables multilineage plasticity and metastasis
Source: Nature. 2025 Jun 4;644(8076):547–56. doi: 10.1038/s41586-025-09125-5 (PMC12350155; doi:10.1038/s41586-025-09125-5)
Supplement: Supplementary file 5 — Source Data Fig. 1 [file 41586_2025_9125_MOESM5_ESM.xlsx]

## Sheet: 1b
AKP Control	AKP AtrxKO
0	1
0	16
0	16
1	38
0	10
0	7
0	4
0	1

## Sheet: 1c
AKP Control	AKP AtrxKO
0	6.25
0	77.63
0	68.17
9	182.04
0	46.29
0	43.78
0	15.3
0	9.61

## Sheet: 1d
	No mets	Mets
AKP Control	7	1
AKP AtrxKO	0	8

## Sheet: 1f
AKP Control	AKP AtrxKO
0	7
3	19
0	15
0	3
0	3
0	11
2	31
0	0

## Sheet: 1g
AKP Control	AKP AtrxKO
0	7
3	51
0	35
0	3
0	9
0	29
2	63
0	0

## Sheet: 1h
	No mets	Mets
AKP Control	6	2
AKP AtrxKO	1	7
