# Supplementary material for: Loss of colonic fidelity enables multilineage plasticity and metastasis
Source: Nature. 2025 Jun 4;644(8076):547–56. doi: 10.1038/s41586-025-09125-5 (PMC12350155; doi:10.1038/s41586-025-09125-5)
Supplement: Supplementary file 6 — Source Data Fig. 3 [file 41586_2025_9125_MOESM6_ESM.xlsx]

## Sheet: 3f
AKP Control	AKP AtrxKO
0.144101	3.0674
0.165772	4.41382
0.251127	0.781821
0.303504	2.21074
0.038711	0.893039

## Sheet: 3g
Subcut tumour	Lung metastasis
3.0674	10.3972
4.41382	18.4984
0.781821	11.4458
2.21074	17.7655
0.893039	16.5465
	8.69942
