# Supplementary material for: Loss of colonic fidelity enables multilineage plasticity and metastasis
Source: Nature. 2025 Jun 4;644(8076):547–56. doi: 10.1038/s41586-025-09125-5 (PMC12350155; doi:10.1038/s41586-025-09125-5)
Supplement: Supplementary file 7 — Source Data Extended Data Fig. 1 [file 41586_2025_9125_MOESM7_ESM.xlsx]

## Sheet: ED 1J
AKP Control	AKP ATRXKO2
0	3
0	2
0	1
0	1
0	0
1	1
0	1
	3

## Sheet: ED 1k
AKP Control	AKP ATRXKO2
0	23.25
0	4.93
0	3.24
0	1
0	0
2.25	0.25
0	13.69
	22.6

## Sheet: ED 1l
	No mets	Mets
AKP Control	6	1
AKP ATRXKO2	1	7
