# Supplementary material for: Loss of colonic fidelity enables multilineage plasticity and metastasis
Source: Nature. 2025 Jun 4;644(8076):547–56. doi: 10.1038/s41586-025-09125-5 (PMC12350155; doi:10.1038/s41586-025-09125-5)
Supplement: Supplementary file 8 — Source Data Extended Data Fig. 2 [file 41586_2025_9125_MOESM8_ESM.xlsx]

## Sheet: ED 2a
	AKP Control					AKP AtrxKO
0	1.6875	1.6875	1.6875	1.6875	1.6875	1.6875	1.6875	1.6875	1.6875	1.6875
4	83.1875	59.7375	69.5835	71.25	87.725	74.1285	64.061	92.697	68.75	80
7	72.828	46.464	32.1255	66.0275	99.0945	87.808	57.132	90.396	102.85	55.47
11	100.719	246.054	171.166	172.827	244.688	92.697	128.797	85.176	97.5	110.412
13	176.157	191.1	127.832	241.056	392.85	118.588	190.125	141.288	59.6755	97.344
14	255.881	506	271.062	403.971	325.125	96.237	234.406	86.022	196.992	98.441
18	319.39	546.21	669.646	448		233.28	238.464	153	204.8	231.2
21	584.325	612.06				254.016	374.46	212.704	226.512	268.324
25								327.652	247.572	400
28								545	686.816	472.384
32								509.012		404.6
35								453.6		396.716
39								467.877		507.84
43								459.418		501
46								413.34		546.75

## Sheet: ED 2b
AKP Control	AKP AtrxKO
612.06	374.46
669.646	413.34
448	686.816
325.125	546.75
584.325	254.016

## Sheet: ED 2e
AKP Control	AKP AtrxKO
3.79824	13.9203
2.35332	13.1163
2.45757	31.676
3.31305	10.3912
1.8983	56.9333

## Sheet: ED 2g
AKP Control	Core	Invasion
150.472	131.632	54.8889
186.414	133.557	41.6662
81.6171	135.59	34.7866
122.636	139.274	34.3511
191.002	119.828	60.0183

## Sheet: ED 2i
AKP Control	AKP AtrxKO
0.12	5.37
0.44	1.23
0.57	8.5
0.37	2.09
0.39	2.33

## Sheet: ED 2j
Twist1	AKP Control	AKP AtrxKO
	0.968923	3.24852
	1.34682	1.41395
	0.517792	4.37658
	1.21397	2.24204
	0.952493	2.02047
aSMA	AKP Control	AKP AtrxKO
	0.070003	5.61866
	0.049074	6.0219
	2.58507	3.73272
	2.25039	4.33262
	0.045466	9.74885
Snai2	AKP Control	AKP AtrxKO
	0.933639	3.00203
	1.37167	1.37167
	0.809968	2.87974
	0.690606	4.31972
	1.19411	1.80367
