# Supplementary material for: Loss of colonic fidelity enables multilineage plasticity and metastasis
Source: Nature. 2025 Jun 4;644(8076):547–56. doi: 10.1038/s41586-025-09125-5 (PMC12350155; doi:10.1038/s41586-025-09125-5)
Supplement: Supplementary file 9 — Source Data Extended Data Fig. 3 [file 41586_2025_9125_MOESM9_ESM.xlsx]

## Sheet: ED 3h
	AKP control	AKP ATRX KO2
68	1
78	1
101	0
70	1
52	1
60	1
56	1
59	1
56	1
56	1
96		1
91		0
64		1
70		1
60		1
91		1
79		1
59		1
60		1
66		1
60		1

## Sheet: 3i
AKP Control	AKP AtrxKO
55.3	99.68
15
114.84	38.76
60.84	56
48.64	35.51
49.29	58.5
94.5	60
	60
226.1	56.16
	64.68

## Sheet: 3j
	No mets	Liver	DIA	LN	Liver + LN
AKP Control	9	0	0	0	0
AKP AtrxKO	3	1	2	3	1

## Sheet: 3m
AKP Control	AKP AtrxKO
0	0
67.4499
	2.9801
77.8577
	39.728
42.5848
	23.2823
84.2007
	11.1525
81.3168
	20.6696
100
58.8427
79.5433	0
	3.2114
	15.6213
	3.63719
