# Supplementary material for: Loss of colonic fidelity enables multilineage plasticity and metastasis
Source: Nature. 2025 Jun 4;644(8076):547–56. doi: 10.1038/s41586-025-09125-5 (PMC12350155; doi:10.1038/s41586-025-09125-5)
Supplement: Supplementary file 10 — Source Data Extended Data Fig. 4 [file 41586_2025_9125_MOESM10_ESM.xlsx]

## Sheet: ED 4h
BPN Control	BPN AtrxKO
100	0
57.5162	0
68.0109	0
69.1171	0
92.7497	0
77.8122	0
	0
	22.0147

## Sheet: ED 4j
	No mets	Mets
BPN Control	6	0
BPN AtrxKO	6	2
