# Supplementary material for: Loss of colonic fidelity enables multilineage plasticity and metastasis
Source: Nature. 2025 Jun 4;644(8076):547–56. doi: 10.1038/s41586-025-09125-5 (PMC12350155; doi:10.1038/s41586-025-09125-5)
Supplement: Supplementary file 11 — Source Data Extended Data Fig. 7 [file 41586_2025_9125_MOESM11_ESM.xlsx]

## Sheet: ED 7b
Ly6d	AKP Control	AKP AtrxKO
	1.25976	4.92102
	0.557405	5.14283
	1.06004	6.21195
	0.837923	4.13545
	1.28488	4.66864
Krt5	AKP Control	AKP AtrxKO
	1.41383	22.9248
	0.916262	25.9769
	0.776699	91.432
	0.873786	12.1177
	1.01942	32.2027

## Sheet: ED 7f
LY6D-ve ITGA5-ve	LY6D+ve ITGA5-ve	LY6D-ve ITGA5+ve	LY6D+ve ITGA5+ve
6.6012	7.2913	6.6582	3.4244
3.9145	3.3011	4.006	7.9884
0.3651	4.8151	1.0025	1.9416
2.4427	12.1514	1.579	5.3969
0.3566	3.3471	3.8204	0.9547
