# Supplementary material for: Loss of colonic fidelity enables multilineage plasticity and metastasis
Source: Nature. 2025 Jun 4;644(8076):547–56. doi: 10.1038/s41586-025-09125-5 (PMC12350155; doi:10.1038/s41586-025-09125-5)
Supplement: Supplementary file 12 — Source Data Extended Data Fig. 9 [file 41586_2025_9125_MOESM12_ESM.xlsx]

## Sheet: ED 9l
AKP control	AKP HNF4aKO
0.83083	3.60314
1.16573	2.95594
0.300979	3.58592
0.323795	1.11712
0.501606	14.8363
